# Supplementary material for: Exploration of natural red-shifted rhodopsins using a machine learning-based Bayesian experimental design
Source: Commun Biol. 2021 Mar 19;4:362. doi: 10.1038/s42003-021-01878-9 (PMC7979833; doi:10.1038/s42003-021-01878-9)
Supplement: Supplementary file 3 — Supplementary Data 1 [file 42003_2021_1878_MOESM3_ESM.xlsx]

## Sheet: 配列&波長
						Residues around retinal chromophore in amino acid numbering of BR
	Name	Wildtype	Sequence	lmax	Method	20	49	53	83	85	86	89	90	93	118	119	122	138	141	142	145	182	185	186	189	208	212	215	216
	AcetR1	AcetR1	MSNPNPFQTTLGTDAQWVVFAVMALAAIVFSIAVQFRPLPLRLTYYVNIAICTIAATAYYAMAVNGGDNKPTAGTGADERQVIYARYIDWVFTTPLLLLDLVLLTNMPATMIAWIMGADIAMIAFGIIGAFTVGSYKWFYFVVGCIMLAVLAWGMINPIFKEELQKHKEYTGAYTTLLIYLIVLWVIYPIVWGLGAGGHIIGVDVEIIAMGILDLLAKPLYAIGVLITVEVVYGKLGKEEAQPLTA	525		M	I	A	Y	D	W	T	T	L	M	I	G	F	G	C	L	W	Y	P	W	M	D	A	K
	AcetR1 D100E	AcetR1	MSNPNPFQTTLGTDAQWVVFAVMALAAIVFSIAVQFRPLPLRLTYYVNIAICTIAATAYYAMAVNGGDNKPTAGTGADERQVIYARYIDWVFTTPLLLLELVLLTNMPATMIAWIMGADIAMIAFGIIGAFTVGSYKWFYFVVGCIMLAVLAWGMINPIFKEELQKHKEYTGAYTTLLIYLIVLWVIYPIVWGLGAGGHIIGVDVEIIAMGILDLLAKPLYAIGVLITVEVVYGKLGKEEAQPLTA	523		M	I	A	Y	D	W	T	T	L	M	I	G	F	G	C	L	W	Y	P	W	M	D	A	K
	AcetR1 D100N	AcetR1	MSNPNPFQTTLGTDAQWVVFAVMALAAIVFSIAVQFRPLPLRLTYYVNIAICTIAATAYYAMAVNGGDNKPTAGTGADERQVIYARYIDWVFTTPLLLLNLVLLTNMPATMIAWIMGADIAMIAFGIIGAFTVGSYKWFYFVVGCIMLAVLAWGMINPIFKEELQKHKEYTGAYTTLLIYLIVLWVIYPIVWGLGAGGHIIGVDVEIIAMGILDLLAKPLYAIGVLITVEVVYGKLGKEEAQPLTA	523		M	I	A	Y	D	W	T	T	L	M	I	G	F	G	C	L	W	Y	P	W	M	D	A	K
	AcetR1 D89E	AcetR1	MSNPNPFQTTLGTDAQWVVFAVMALAAIVFSIAVQFRPLPLRLTYYVNIAICTIAATAYYAMAVNGGDNKPTAGTGADERQVIYARYIEWVFTTPLLLLDLVLLTNMPATMIAWIMGADIAMIAFGIIGAFTVGSYKWFYFVVGCIMLAVLAWGMINPIFKEELQKHKEYTGAYTTLLIYLIVLWVIYPIVWGLGAGGHIIGVDVEIIAMGILDLLAKPLYAIGVLITVEVVYGKLGKEEAQPLTA	502		M	I	A	Y	E	W	T	T	L	M	I	G	F	G	C	L	W	Y	P	W	M	D	A	K
	AR1	AR1	MDPIALTAAVGADLLGDGRPETLWLGIGTLLMLIGTFYFIVKGWGVTDKEAREYYSITILVPGIASAAYLSMFFGIGLTEVQVGSEMLDIYYARYADWLFTTPLLLLDLALLAKVDRVSIGTLVGVDALMIVTGLVGALSHTPLARYTWWLFSTICMIVVLYFLATSLRAAAKERGPEVASTFNTLTALVLVLWTAYPILWIIGTEGAGVVGLGIETLLFMVLDVTAKVGFGFILLRSRAILGDTEAPEPSAGAEASAAD	558	PF	M	V	A	Y	D	W	T	T	L	M	I	G	W	S	T	M	W	Y	P	W	F	D	A	K
	AR1 D108N	AR1	MDPIALTAAVGADLLGDGRPETLWLGIGTLLMLIGTFYFIVKGWGVTDKEAREYYSITILVPGIASAAYLSMFFGIGLTEVQVGSEMLDIYYARYADWLFTTPLLLLNLALLAKVDRVSIGTLVGVDALMIVTGLVGALSHTPLARYTWWLFSTICMIVVLYFLATSLRAAAKERGPEVASTFNTLTALVLVLWTAYPILWIIGTEGAGVVGLGIETLLFMVLDVTAKVGFGFILLRSRAILGDTEAPEPSAGAEASAAD	564	PF	M	V	A	Y	D	W	T	T	L	M	I	G	W	S	T	M	W	Y	P	W	F	D	A	K
	AR1 E216Q	AR1	MDPIALTAAVGADLLGDGRPETLWLGIGTLLMLIGTFYFIVKGWGVTDKEAREYYSITILVPGIASAAYLSMFFGIGLTEVQVGSEMLDIYYARYADWLFTTPLLLLDLALLAKVDRVSIGTLVGVDALMIVTGLVGALSHTPLARYTWWLFSTICMIVVLYFLATSLRAAAKERGPEVASTFNTLTALVLVLWTAYPILWIIGTEGAGVVGLGIQTLLFMVLDVTAKVGFGFILLRSRAILGDTEAPEPSAGAEASAAD	557	PF	M	V	A	Y	D	W	T	T	L	M	I	G	W	S	T	M	W	Y	P	W	F	D	A	K
	AR2	AR2	MDPIALQAGFDLLNDGRPETLWLGIGTLLMLIGTFYFIARGWGVTDKEAREYYAITILVPGIASAAYLAMFFGIGVTEVELASGTVLDIYYARYADWLFTTPLLLLDLALLAKVDRVTIGTLIGVDALMIVTGLIGALSKTPLARYTWWLFSTIAFLFVLYYLLTSLRSAAAKRSEEVRSTFNTLTALVAVLWTAYPILWIVGTEGAGVVGLGIETLAFMVLDVTAKVGFGFVLLRSRAILGETEAPEPSAGADASAAD	548	PF	M	V	A	Y	D	W	T	T	L	M	I	G	W	S	T	F	W	Y	P	W	F	D	A	K
	AR2 D107N	AR2	MDPIALQAGFDLLNDGRPETLWLGIGTLLMLIGTFYFIARGWGVTDKEAREYYAITILVPGIASAAYLAMFFGIGVTEVELASGTVLDIYYARYADWLFTTPLLLLNLALLAKVDRVTIGTLIGVDALMIVTGLIGALSKTPLARYTWWLFSTIAFLFVLYYLLTSLRSAAAKRSEEVRSTFNTLTALVAVLWTAYPILWIVGTEGAGVVGLGIETLAFMVLDVTAKVGFGFVLLRSRAILGETEAPEPSAGADASAAD	549	PF	M	V	A	Y	D	W	T	T	L	M	I	G	W	S	T	F	W	Y	P	W	F	D	A	K
	AR2 E215Q	AR2	MDPIALQAGFDLLNDGRPETLWLGIGTLLMLIGTFYFIARGWGVTDKEAREYYAITILVPGIASAAYLAMFFGIGVTEVELASGTVLDIYYARYADWLFTTPLLLLDLALLAKVDRVTIGTLIGVDALMIVTGLIGALSKTPLARYTWWLFSTIAFLFVLYYLLTSLRSAAAKRSEEVRSTFNTLTALVAVLWTAYPILWIVGTEGAGVVGLGIQTLAFMVLDVTAKVGFGFVLLRSRAILGETEAPEPSAGADASAAD	541	PF	M	V	A	Y	D	W	T	T	L	M	I	G	W	S	T	F	W	Y	P	W	F	D	A	K
	AR3	AR3	MDPIALQAGYDLLGDGRPETLWLGIGTLLMLIGTFYFLVRGWGVTDKDAREYYAVTILVPGIASAAYLSMFFGIGLTEVTVGGEMLDIYYARYADWLFTTPLLLLDLALLAKVDRVTIGTLVGVDALMIVTGLIGALSHTAIARYSWWLFSTICMIVVLYFLATSLRSAAKERGPEVASTFNTLTALVLVLWTAYPILWIIGTEGAGVVGLGIETLLFMVLDVTAKVGFGFILLRSRAILGDTEAPEPSAGADVSAAD	552		M	V	A	Y	D	W	T	T	L	M	I	G	W	S	T	M	W	Y	P	W	F	D	A	K
	AR3 A225T	AR3	MDPIALQAGYDLLGDGRPETLWLGIGTLLMLIGTFYFLVRGWGVTDKDAREYYAVTILVPGIASAAYLSMFFGIGLTEVTVGGEMLDIYYARYADWLFTTPLLLLDLALLAKVDRVTIGTLVGVDALMIVTGLIGALSHTAIARYSWWLFSTICMIVVLYFLATSLRSAAKERGPEVASTFNTLTALVLVLWTAYPILWIIGTEGAGVVGLGIETLLFMVLDVTTKVGFGFILLRSRAILGDTEAPEPSAGADVSAAD	540		M	V	A	Y	D	W	T	T	L	M	I	G	W	S	T	M	W	Y	P	W	F	D	T	K
	AR3 D95N	AR3	MDPIALQAGYDLLGDGRPETLWLGIGTLLMLIGTFYFLVRGWGVTDKDAREYYAVTILVPGIASAAYLSMFFGIGLTEVTVGGEMLDIYYARYANWLFTTPLLLLDLALLAKVDRVTIGTLVGVDALMIVTGLIGALSHTAIARYSWWLFSTICMIVVLYFLATSLRSAAKERGPEVASTFNTLTALVLVLWTAYPILWIIGTEGAGVVGLGIETLLFMVLDVTAKVGFGFILLRSRAILGDTEAPEPSAGADVSAAD	590		M	V	A	Y	N	W	T	T	L	M	I	G	W	S	T	M	W	Y	P	W	F	D	A	K
	AR3 G132V	AR3	MDPIALQAGYDLLGDGRPETLWLGIGTLLMLIGTFYFLVRGWGVTDKDAREYYAVTILVPGIASAAYLSMFFGIGLTEVTVGGEMLDIYYARYADWLFTTPLLLLDLALLAKVDRVTIGTLVGVDALMIVTVLIGALSHTAIARYSWWLFSTICMIVVLYFLATSLRSAAKERGPEVASTFNTLTALVLVLWTAYPILWIIGTEGAGVVGLGIETLLFMVLDVTAKVGFGFILLRSRAILGDTEAPEPSAGADVSAAD	526		M	V	A	Y	D	W	T	T	L	M	I	V	W	S	T	M	W	Y	P	W	F	D	A	K
	AR3 G132V/A225T	AR3	MDPIALQAGYDLLGDGRPETLWLGIGTLLMLIGTFYFLVRGWGVTDKDAREYYAVTILVPGIASAAYLSMFFGIGLTEVTVGGEMLDIYYARYADWLFTTPLLLLDLALLAKVDRVTIGTLVGVDALMIVTVLIGALSHTAIARYSWWLFSTICMIVVLYFLATSLRSAAKERGPEVASTFNTLTALVLVLWTAYPILWIIGTEGAGVVGLGIETLLFMVLDVTTKVGFGFILLRSRAILGDTEAPEPSAGADVSAAD	508		M	V	A	Y	D	W	T	T	L	M	I	V	W	S	T	M	W	Y	P	W	F	D	T	K
	AR3 M128A	AR3	MDPIALQAGYDLLGDGRPETLWLGIGTLLMLIGTFYFLVRGWGVTDKDAREYYAVTILVPGIASAAYLSMFFGIGLTEVTVGGEMLDIYYARYADWLFTTPLLLLDLALLAKVDRVTIGTLVGVDALAIVTGLIGALSHTAIARYSWWLFSTICMIVVLYFLATSLRSAAKERGPEVASTFNTLTALVLVLWTAYPILWIIGTEGAGVVGLGIETLLFMVLDVTAKVGFGFILLRSRAILGDTEAPEPSAGADVSAAD	536		M	V	A	Y	D	W	T	T	L	A	I	G	W	S	T	M	W	Y	P	W	F	D	A	K
	AR3 M128A/A225T	AR3	MDPIALQAGYDLLGDGRPETLWLGIGTLLMLIGTFYFLVRGWGVTDKDAREYYAVTILVPGIASAAYLSMFFGIGLTEVTVGGEMLDIYYARYADWLFTTPLLLLDLALLAKVDRVTIGTLVGVDALAIVTGLIGALSHTAIARYSWWLFSTICMIVVLYFLATSLRSAAKERGPEVASTFNTLTALVLVLWTAYPILWIIGTEGAGVVGLGIETLLFMVLDVTTKVGFGFILLRSRAILGDTEAPEPSAGADVSAAD	518		M	V	A	Y	D	W	T	T	L	A	I	G	W	S	T	M	W	Y	P	W	F	D	T	K
	AR3 M128A/G132V/A225T	AR3	MDPIALQAGYDLLGDGRPETLWLGIGTLLMLIGTFYFLVRGWGVTDKDAREYYAVTILVPGIASAAYLSMFFGIGLTEVTVGGEMLDIYYARYADWLFTTPLLLLDLALLAKVDRVTIGTLVGVDALAIVTVLIGALSHTAIARYSWWLFSTICMIVVLYFLATSLRSAAKERGPEVASTFNTLTALVLVLWTAYPILWIIGTEGAGVVGLGIETLLFMVLDVTTKVGFGFILLRSRAILGDTEAPEPSAGADVSAAD	455		M	V	A	Y	D	W	T	T	L	A	I	V	W	S	T	M	W	Y	P	W	F	D	T	K
	AR3 M128A/S151A	AR3	MDPIALQAGYDLLGDGRPETLWLGIGTLLMLIGTFYFLVRGWGVTDKDAREYYAVTILVPGIASAAYLSMFFGIGLTEVTVGGEMLDIYYARYADWLFTTPLLLLDLALLAKVDRVTIGTLVGVDALAIVTGLIGALSHTAIARYSWWLFATICMIVVLYFLATSLRSAAKERGPEVASTFNTLTALVLVLWTAYPILWIIGTEGAGVVGLGIETLLFMVLDVTAKVGFGFILLRSRAILGDTEAPEPSAGADVSAAD	516		M	V	A	Y	D	W	T	T	L	A	I	G	W	A	T	M	W	Y	P	W	F	D	A	K
	AR3 M128A/S151A/A225T	AR3	MDPIALQAGYDLLGDGRPETLWLGIGTLLMLIGTFYFLVRGWGVTDKDAREYYAVTILVPGIASAAYLSMFFGIGLTEVTVGGEMLDIYYARYADWLFTTPLLLLDLALLAKVDRVTIGTLVGVDALAIVTGLIGALSHTAIARYSWWLFATICMIVVLYFLATSLRSAAKERGPEVASTFNTLTALVLVLWTAYPILWIIGTEGAGVVGLGIETLLFMVLDVTTKVGFGFILLRSRAILGDTEAPEPSAGADVSAAD	500		M	V	A	Y	D	W	T	T	L	A	I	G	W	A	T	M	W	Y	P	W	F	D	T	K
	ASR	ASR	MNLESLLHWIYVAGMTIGALHFWSLSRNPRGVPQYEYLVAMFIPIWSGLAYMAMAIDQGKVEAAGQIAHYARYIDWMVTTPLLLLSLSWTAMQFIKKDWTLIGFLMSTQIVVITSGLIADLSERDWVRYLWYICGVCAFLIILWGIWNPLRAKTRTQSSELANLYDKLVTYFTVLWIGYPIVWIIGPSGFGWINQTIDTFLFCLLPFFSKVGFSFLDLHGLRNLNDSRQTTGDRFAENTLQFVENITLFANSRRQQSRRRV	548		M	I	S	Y	D	W	T	T	L	V	I	G	Y	G	V	F	W	Y	P	W	F	P	S	K
	ASR D75T	ASR	MNLESLLHWIYVAGMTIGALHFWSLSRNPRGVPQYEYLVAMFIPIWSGLAYMAMAIDQGKVEAAGQIAHYARYITWMVTTPLLLLSLSWTAMQFIKKDWTLIGFLMSTQIVVITSGLIADLSERDWVRYLWYICGVCAFLIILWGIWNPLRAKTRTQSSELANLYDKLVTYFTVLWIGYPIVWIIGPSGFGWINQTIDTFLFCLLPFFSKVGFSFLDLHGLRNLNDSRQTTGDRFAENTLQFVENITLFANSRRQQSRRRV	526	PF	M	I	S	Y	T	W	T	T	L	V	I	G	Y	G	V	F	W	Y	P	W	F	P	S	K
	ASR F172T	ASR	MNLESLLHWIYVAGMTIGALHFWSLSRNPRGVPQYEYLVAMFIPIWSGLAYMAMAIDQGKVEAAGQIAHYARYIDWMVTTPLLLLSLSWTAMQFIKKDWTLIGFLMSTQIVVITSGLIADLSERDWVRYLWYICGVCAFLIILWGIWNPLRAKTRTQSSELANLYDKLVTYTTVLWIGYPIVWIIGPSGFGWINQTIDTFLFCLLPFFSKVGFSFLDLHGLRNLNDSRQTTGDRFAENTLQFVENITLFANSRRQQSRRRV	545	PF	M	I	S	Y	D	W	T	T	L	V	I	G	Y	G	V	F	W	Y	P	W	F	P	S	K
	ASR L83Q	ASR	MNLESLLHWIYVAGMTIGALHFWSLSRNPRGVPQYEYLVAMFIPIWSGLAYMAMAIDQGKVEAAGQIAHYARYIDWMVTTPLQLLSLSWTAMQFIKKDWTLIGFLMSTQIVVITSGLIADLSERDWVRYLWYICGVCAFLIILWGIWNPLRAKTRTQSSELANLYDKLVTYFTVLWIGYPIVWIIGPSGFGWINQTIDTFLFCLLPFFSKVGFSFLDLHGLRNLNDSRQTTGDRFAENTLQFVENITLFANSRRQQSRRRV	548	PF	M	I	S	Y	D	W	T	T	Q	V	I	G	Y	G	V	F	W	Y	P	W	F	P	S	K
	ASR P206A	ASR	MNLESLLHWIYVAGMTIGALHFWSLSRNPRGVPQYEYLVAMFIPIWSGLAYMAMAIDQGKVEAAGQIAHYARYIDWMVTTPLLLLSLSWTAMQFIKKDWTLIGFLMSTQIVVITSGLIADLSERDWVRYLWYICGVCAFLIILWGIWNPLRAKTRTQSSELANLYDKLVTYFTVLWIGYPIVWIIGPSGFGWINQTIDTFLFCLLAFFSKVGFSFLDLHGLRNLNDSRQTTGDRFAENTLQFVENITLFANSRRQQSRRRV	540	PF	M	I	S	Y	D	W	T	T	L	V	I	G	Y	G	V	F	W	Y	P	W	F	A	S	K
	ASR P206C	ASR	MNLESLLHWIYVAGMTIGALHFWSLSRNPRGVPQYEYLVAMFIPIWSGLAYMAMAIDQGKVEAAGQIAHYARYIDWMVTTPLLLLSLSWTAMQFIKKDWTLIGFLMSTQIVVITSGLIADLSERDWVRYLWYICGVCAFLIILWGIWNPLRAKTRTQSSELANLYDKLVTYFTVLWIGYPIVWIIGPSGFGWINQTIDTFLFCLLCFFSKVGFSFLDLHGLRNLNDSRQTTGDRFAENTLQFVENITLFANSRRQQSRRRV	542	PF	M	I	S	Y	D	W	T	T	L	V	I	G	Y	G	V	F	W	Y	P	W	F	C	S	K
	ASR P206D	ASR	MNLESLLHWIYVAGMTIGALHFWSLSRNPRGVPQYEYLVAMFIPIWSGLAYMAMAIDQGKVEAAGQIAHYARYIDWMVTTPLLLLSLSWTAMQFIKKDWTLIGFLMSTQIVVITSGLIADLSERDWVRYLWYICGVCAFLIILWGIWNPLRAKTRTQSSELANLYDKLVTYFTVLWIGYPIVWIIGPSGFGWINQTIDTFLFCLLDFFSKVGFSFLDLHGLRNLNDSRQTTGDRFAENTLQFVENITLFANSRRQQSRRRV	497	PF	M	I	S	Y	D	W	T	T	L	V	I	G	Y	G	V	F	W	Y	P	W	F	D	S	K
	ASR P206E	ASR	MNLESLLHWIYVAGMTIGALHFWSLSRNPRGVPQYEYLVAMFIPIWSGLAYMAMAIDQGKVEAAGQIAHYARYIDWMVTTPLLLLSLSWTAMQFIKKDWTLIGFLMSTQIVVITSGLIADLSERDWVRYLWYICGVCAFLIILWGIWNPLRAKTRTQSSELANLYDKLVTYFTVLWIGYPIVWIIGPSGFGWINQTIDTFLFCLLEFFSKVGFSFLDLHGLRNLNDSRQTTGDRFAENTLQFVENITLFANSRRQQSRRRV	492	PF	M	I	S	Y	D	W	T	T	L	V	I	G	Y	G	V	F	W	Y	P	W	F	E	S	K
	ASR P206F	ASR	MNLESLLHWIYVAGMTIGALHFWSLSRNPRGVPQYEYLVAMFIPIWSGLAYMAMAIDQGKVEAAGQIAHYARYIDWMVTTPLLLLSLSWTAMQFIKKDWTLIGFLMSTQIVVITSGLIADLSERDWVRYLWYICGVCAFLIILWGIWNPLRAKTRTQSSELANLYDKLVTYFTVLWIGYPIVWIIGPSGFGWINQTIDTFLFCLLFFFSKVGFSFLDLHGLRNLNDSRQTTGDRFAENTLQFVENITLFANSRRQQSRRRV	529	PF	M	I	S	Y	D	W	T	T	L	V	I	G	Y	G	V	F	W	Y	P	W	F	F	S	K
	ASR P206G	ASR	MNLESLLHWIYVAGMTIGALHFWSLSRNPRGVPQYEYLVAMFIPIWSGLAYMAMAIDQGKVEAAGQIAHYARYIDWMVTTPLLLLSLSWTAMQFIKKDWTLIGFLMSTQIVVITSGLIADLSERDWVRYLWYICGVCAFLIILWGIWNPLRAKTRTQSSELANLYDKLVTYFTVLWIGYPIVWIIGPSGFGWINQTIDTFLFCLLGFFSKVGFSFLDLHGLRNLNDSRQTTGDRFAENTLQFVENITLFANSRRQQSRRRV	520	PF	M	I	S	Y	D	W	T	T	L	V	I	G	Y	G	V	F	W	Y	P	W	F	G	S	K
	ASR P206H	ASR	MNLESLLHWIYVAGMTIGALHFWSLSRNPRGVPQYEYLVAMFIPIWSGLAYMAMAIDQGKVEAAGQIAHYARYIDWMVTTPLLLLSLSWTAMQFIKKDWTLIGFLMSTQIVVITSGLIADLSERDWVRYLWYICGVCAFLIILWGIWNPLRAKTRTQSSELANLYDKLVTYFTVLWIGYPIVWIIGPSGFGWINQTIDTFLFCLLHFFSKVGFSFLDLHGLRNLNDSRQTTGDRFAENTLQFVENITLFANSRRQQSRRRV	525	PF	M	I	S	Y	D	W	T	T	L	V	I	G	Y	G	V	F	W	Y	P	W	F	H	S	K
	ASR P206I	ASR	MNLESLLHWIYVAGMTIGALHFWSLSRNPRGVPQYEYLVAMFIPIWSGLAYMAMAIDQGKVEAAGQIAHYARYIDWMVTTPLLLLSLSWTAMQFIKKDWTLIGFLMSTQIVVITSGLIADLSERDWVRYLWYICGVCAFLIILWGIWNPLRAKTRTQSSELANLYDKLVTYFTVLWIGYPIVWIIGPSGFGWINQTIDTFLFCLLIFFSKVGFSFLDLHGLRNLNDSRQTTGDRFAENTLQFVENITLFANSRRQQSRRRV	526	PF	M	I	S	Y	D	W	T	T	L	V	I	G	Y	G	V	F	W	Y	P	W	F	I	S	K
	ASR P206K	ASR	MNLESLLHWIYVAGMTIGALHFWSLSRNPRGVPQYEYLVAMFIPIWSGLAYMAMAIDQGKVEAAGQIAHYARYIDWMVTTPLLLLSLSWTAMQFIKKDWTLIGFLMSTQIVVITSGLIADLSERDWVRYLWYICGVCAFLIILWGIWNPLRAKTRTQSSELANLYDKLVTYFTVLWIGYPIVWIIGPSGFGWINQTIDTFLFCLLKFFSKVGFSFLDLHGLRNLNDSRQTTGDRFAENTLQFVENITLFANSRRQQSRRRV	519	PF	M	I	S	Y	D	W	T	T	L	V	I	G	Y	G	V	F	W	Y	P	W	F	K	S	K
	ASR P206L	ASR	MNLESLLHWIYVAGMTIGALHFWSLSRNPRGVPQYEYLVAMFIPIWSGLAYMAMAIDQGKVEAAGQIAHYARYIDWMVTTPLLLLSLSWTAMQFIKKDWTLIGFLMSTQIVVITSGLIADLSERDWVRYLWYICGVCAFLIILWGIWNPLRAKTRTQSSELANLYDKLVTYFTVLWIGYPIVWIIGPSGFGWINQTIDTFLFCLLLFFSKVGFSFLDLHGLRNLNDSRQTTGDRFAENTLQFVENITLFANSRRQQSRRRV	513	PF	M	I	S	Y	D	W	T	T	L	V	I	G	Y	G	V	F	W	Y	P	W	F	L	S	K
	ASR P206M	ASR	MNLESLLHWIYVAGMTIGALHFWSLSRNPRGVPQYEYLVAMFIPIWSGLAYMAMAIDQGKVEAAGQIAHYARYIDWMVTTPLLLLSLSWTAMQFIKKDWTLIGFLMSTQIVVITSGLIADLSERDWVRYLWYICGVCAFLIILWGIWNPLRAKTRTQSSELANLYDKLVTYFTVLWIGYPIVWIIGPSGFGWINQTIDTFLFCLLMFFSKVGFSFLDLHGLRNLNDSRQTTGDRFAENTLQFVENITLFANSRRQQSRRRV	525	PF	M	I	S	Y	D	W	T	T	L	V	I	G	Y	G	V	F	W	Y	P	W	F	M	S	K
	ASR P206N	ASR	MNLESLLHWIYVAGMTIGALHFWSLSRNPRGVPQYEYLVAMFIPIWSGLAYMAMAIDQGKVEAAGQIAHYARYIDWMVTTPLLLLSLSWTAMQFIKKDWTLIGFLMSTQIVVITSGLIADLSERDWVRYLWYICGVCAFLIILWGIWNPLRAKTRTQSSELANLYDKLVTYFTVLWIGYPIVWIIGPSGFGWINQTIDTFLFCLLNFFSKVGFSFLDLHGLRNLNDSRQTTGDRFAENTLQFVENITLFANSRRQQSRRRV	518	PF	M	I	S	Y	D	W	T	T	L	V	I	G	Y	G	V	F	W	Y	P	W	F	N	S	K
	ASR P206Q	ASR	MNLESLLHWIYVAGMTIGALHFWSLSRNPRGVPQYEYLVAMFIPIWSGLAYMAMAIDQGKVEAAGQIAHYARYIDWMVTTPLLLLSLSWTAMQFIKKDWTLIGFLMSTQIVVITSGLIADLSERDWVRYLWYICGVCAFLIILWGIWNPLRAKTRTQSSELANLYDKLVTYFTVLWIGYPIVWIIGPSGFGWINQTIDTFLFCLLQFFSKVGFSFLDLHGLRNLNDSRQTTGDRFAENTLQFVENITLFANSRRQQSRRRV	527	PF	M	I	S	Y	D	W	T	T	L	V	I	G	Y	G	V	F	W	Y	P	W	F	Q	S	K
	ASR P206R	ASR	MNLESLLHWIYVAGMTIGALHFWSLSRNPRGVPQYEYLVAMFIPIWSGLAYMAMAIDQGKVEAAGQIAHYARYIDWMVTTPLLLLSLSWTAMQFIKKDWTLIGFLMSTQIVVITSGLIADLSERDWVRYLWYICGVCAFLIILWGIWNPLRAKTRTQSSELANLYDKLVTYFTVLWIGYPIVWIIGPSGFGWINQTIDTFLFCLLRFFSKVGFSFLDLHGLRNLNDSRQTTGDRFAENTLQFVENITLFANSRRQQSRRRV	516	PF	M	I	S	Y	D	W	T	T	L	V	I	G	Y	G	V	F	W	Y	P	W	F	R	S	K
	ASR P206S	ASR	MNLESLLHWIYVAGMTIGALHFWSLSRNPRGVPQYEYLVAMFIPIWSGLAYMAMAIDQGKVEAAGQIAHYARYIDWMVTTPLLLLSLSWTAMQFIKKDWTLIGFLMSTQIVVITSGLIADLSERDWVRYLWYICGVCAFLIILWGIWNPLRAKTRTQSSELANLYDKLVTYFTVLWIGYPIVWIIGPSGFGWINQTIDTFLFCLLSFFSKVGFSFLDLHGLRNLNDSRQTTGDRFAENTLQFVENITLFANSRRQQSRRRV	527	PF	M	I	S	Y	D	W	T	T	L	V	I	G	Y	G	V	F	W	Y	P	W	F	S	S	K
	ASR P206T	ASR	MNLESLLHWIYVAGMTIGALHFWSLSRNPRGVPQYEYLVAMFIPIWSGLAYMAMAIDQGKVEAAGQIAHYARYIDWMVTTPLLLLSLSWTAMQFIKKDWTLIGFLMSTQIVVITSGLIADLSERDWVRYLWYICGVCAFLIILWGIWNPLRAKTRTQSSELANLYDKLVTYFTVLWIGYPIVWIIGPSGFGWINQTIDTFLFCLLTFFSKVGFSFLDLHGLRNLNDSRQTTGDRFAENTLQFVENITLFANSRRQQSRRRV	522	PF	M	I	S	Y	D	W	T	T	L	V	I	G	Y	G	V	F	W	Y	P	W	F	T	S	K
	ASR P206V	ASR	MNLESLLHWIYVAGMTIGALHFWSLSRNPRGVPQYEYLVAMFIPIWSGLAYMAMAIDQGKVEAAGQIAHYARYIDWMVTTPLLLLSLSWTAMQFIKKDWTLIGFLMSTQIVVITSGLIADLSERDWVRYLWYICGVCAFLIILWGIWNPLRAKTRTQSSELANLYDKLVTYFTVLWIGYPIVWIIGPSGFGWINQTIDTFLFCLLVFFSKVGFSFLDLHGLRNLNDSRQTTGDRFAENTLQFVENITLFANSRRQQSRRRV	527	PF	M	I	S	Y	D	W	T	T	L	V	I	G	Y	G	V	F	W	Y	P	W	F	V	S	K
	ASR P206W	ASR	MNLESLLHWIYVAGMTIGALHFWSLSRNPRGVPQYEYLVAMFIPIWSGLAYMAMAIDQGKVEAAGQIAHYARYIDWMVTTPLLLLSLSWTAMQFIKKDWTLIGFLMSTQIVVITSGLIADLSERDWVRYLWYICGVCAFLIILWGIWNPLRAKTRTQSSELANLYDKLVTYFTVLWIGYPIVWIIGPSGFGWINQTIDTFLFCLLWFFSKVGFSFLDLHGLRNLNDSRQTTGDRFAENTLQFVENITLFANSRRQQSRRRV	506	PF	M	I	S	Y	D	W	T	T	L	V	I	G	Y	G	V	F	W	Y	P	W	F	W	S	K
	ASR P206Y	ASR	MNLESLLHWIYVAGMTIGALHFWSLSRNPRGVPQYEYLVAMFIPIWSGLAYMAMAIDQGKVEAAGQIAHYARYIDWMVTTPLLLLSLSWTAMQFIKKDWTLIGFLMSTQIVVITSGLIADLSERDWVRYLWYICGVCAFLIILWGIWNPLRAKTRTQSSELANLYDKLVTYFTVLWIGYPIVWIIGPSGFGWINQTIDTFLFCLLYFFSKVGFSFLDLHGLRNLNDSRQTTGDRFAENTLQFVENITLFANSRRQQSRRRV	529	PF	M	I	S	Y	D	W	T	T	L	V	I	G	Y	G	V	F	W	Y	P	W	F	Y	S	K
	ASR S214D/D217E	ASR	MNLESLLHWIYVAGMTIGALHFWSLSRNPRGVPQYEYLVAMFIPIWSGLAYMAMAIDQGKVEAAGQIAHYARYIDWMVTTPLLLLSLSWTAMQFIKKDWTLIGFLMSTQIVVITSGLIADLSERDWVRYLWYICGVCAFLIILWGIWNPLRAKTRTQSSELANLYDKLVTYFTVLWIGYPIVWIIGPSGFGWINQTIDTFLFCLLPFFSKVGFDFLELHGLRNLNDSRQTTGDRFAENTLQFVENITLFANSRRQQSRRRV	547	PF	M	I	S	Y	D	W	T	T	L	V	I	G	Y	G	V	F	W	Y	P	W	F	P	S	K
	ASR S86D	ASR	MNLESLLHWIYVAGMTIGALHFWSLSRNPRGVPQYEYLVAMFIPIWSGLAYMAMAIDQGKVEAAGQIAHYARYIDWMVTTPLLLLDLSWTAMQFIKKDWTLIGFLMSTQIVVITSGLIADLSERDWVRYLWYICGVCAFLIILWGIWNPLRAKTRTQSSELANLYDKLVTYFTVLWIGYPIVWIIGPSGFGWINQTIDTFLFCLLPFFSKVGFSFLDLHGLRNLNDSRQTTGDRFAENTLQFVENITLFANSRRQQSRRRV	549	PF	M	I	S	Y	D	W	T	T	L	V	I	G	Y	G	V	F	W	Y	P	W	F	P	S	K
	ASR V112N	ASR	MNLESLLHWIYVAGMTIGALHFWSLSRNPRGVPQYEYLVAMFIPIWSGLAYMAMAIDQGKVEAAGQIAHYARYIDWMVTTPLLLLSLSWTAMQFIKKDWTLIGFLMSTQIVNITSGLIADLSERDWVRYLWYICGVCAFLIILWGIWNPLRAKTRTQSSELANLYDKLVTYFTVLWIGYPIVWIIGPSGFGWINQTIDTFLFCLLPFFSKVGFSFLDLHGLRNLNDSRQTTGDRFAENTLQFVENITLFANSRRQQSRRRV	529	PF	M	I	S	Y	D	W	T	T	L	N	I	G	Y	G	V	F	W	Y	P	W	F	P	S	K
	ASR W76F	ASR	MNLESLLHWIYVAGMTIGALHFWSLSRNPRGVPQYEYLVAMFIPIWSGLAYMAMAIDQGKVEAAGQIAHYARYIDFMVTTPLLLLSLSWTAMQFIKKDWTLIGFLMSTQIVVITSGLIADLSERDWVRYLWYICGVCAFLIILWGIWNPLRAKTRTQSSELANLYDKLVTYFTVLWIGYPIVWIIGPSGFGWINQTIDTFLFCLLPFFSKVGFSFLDLHGLRNLNDSRQTTGDRFAENTLQFVENITLFANSRRQQSRRRV	527	PF	M	I	S	Y	D	F	T	T	L	V	I	G	Y	G	V	F	W	Y	P	W	F	P	S	K
	ASR W76F/V112N	ASR	MNLESLLHWIYVAGMTIGALHFWSLSRNPRGVPQYEYLVAMFIPIWSGLAYMAMAIDQGKVEAAGQIAHYARYIDFMVTTPLLLLSLSWTAMQFIKKDWTLIGFLMSTQIVNITSGLIADLSERDWVRYLWYICGVCAFLIILWGIWNPLRAKTRTQSSELANLYDKLVTYFTVLWIGYPIVWIIGPSGFGWINQTIDTFLFCLLPFFSKVGFSFLDLHGLRNLNDSRQTTGDRFAENTLQFVENITLFANSRRQQSRRRV	510	PF	M	I	S	Y	D	F	T	T	L	N	I	G	Y	G	V	F	W	Y	P	W	F	P	S	K
	ASR Y179F	ASR	MNLESLLHWIYVAGMTIGALHFWSLSRNPRGVPQYEYLVAMFIPIWSGLAYMAMAIDQGKVEAAGQIAHYARYIDWMVTTPLLLLSLSWTAMQFIKKDWTLIGFLMSTQIVVITSGLIADLSERDWVRYLWYICGVCAFLIILWGIWNPLRAKTRTQSSELANLYDKLVTYFTVLWIGFPIVWIIGPSGFGWINQTIDTFLFCLLPFFSKVGFSFLDLHGLRNLNDSRQTTGDRFAENTLQFVENITLFANSRRQQSRRRV	535	PF	M	I	S	Y	D	W	T	T	L	V	I	G	Y	G	V	F	W	F	P	W	F	P	S	K
	ASR Y73Q	ASR	MNLESLLHWIYVAGMTIGALHFWSLSRNPRGVPQYEYLVAMFIPIWSGLAYMAMAIDQGKVEAAGQIAHYARQIDWMVTTPLLLLSLSWTAMQFIKKDWTLIGFLMSTQIVVITSGLIADLSERDWVRYLWYICGVCAFLIILWGIWNPLRAKTRTQSSELANLYDKLVTYFTVLWIGYPIVWIIGPSGFGWINQTIDTFLFCLLPFFSKVGFSFLDLHGLRNLNDSRQTTGDRFAENTLQFVENITLFANSRRQQSRRRV	548	PF	M	I	S	Q	D	W	T	T	L	V	I	G	Y	G	V	F	W	Y	P	W	F	P	S	K
	BPR	BPR	MGKLLLILGSAIALPSFAAAGGDLDISDTVGVSFWLVTAGMLAATVFFFVERDQVSAKWKTSLTVSGLITGIAFWHYLYMRGVWIDTGDTPTVFRYIDWLLTVPLQVVEFYLILAACTSVAASLFKKLLAGSLVMLGAGFAGEAGLAPVLPAFIIGMAGWLYMIYELYMGEGKAAVSTASPAVNSAYNAMMMIIVVGWAIYPAGYAAGYLMGGEGVYASNLNLIYNLADFVNKILFGLIIWNVAVKESSNA	490		M	I	A	Y	D	W	T	V	Q	M	L	G	F	G	M	W	W	Y	P	Y	Y	D	N	K
	BPR A115R	BPR	MGKLLLILGSAIALPSFAAAGGDLDISDTVGVSFWLVTAGMLAATVFFFVERDQVSAKWKTSLTVSGLITGIAFWHYLYMRGVWIDTGDTPTVFRYIDWLLTVPLQVVEFYLILARCTSVAASLFKKLLAGSLVMLGAGFAGEAGLAPVLPAFIIGMAGWLYMIYELYMGEGKAAVSTASPAVNSAYNAMMMIIVVGWAIYPAGYAAGYLMGGEGVYASNLNLIYNLADFVNKILFGLIIWNVAVKESSNA	510	PF	M	I	A	Y	D	W	T	V	Q	M	L	G	F	G	M	W	W	Y	P	Y	Y	D	N	K
	BPR A178R	BPR	MGKLLLILGSAIALPSFAAAGGDLDISDTVGVSFWLVTAGMLAATVFFFVERDQVSAKWKTSLTVSGLITGIAFWHYLYMRGVWIDTGDTPTVFRYIDWLLTVPLQVVEFYLILAACTSVAASLFKKLLAGSLVMLGAGFAGEAGLAPVLPAFIIGMAGWLYMIYELYMGEGKAAVSTRSPAVNSAYNAMMMIIVVGWAIYPAGYAAGYLMGGEGVYASNLNLIYNLADFVNKILFGLIIWNVAVKESSNA	507	PF	M	I	A	Y	D	W	T	V	Q	M	L	G	F	G	M	W	W	Y	P	Y	Y	D	N	K
	BPR D97N	BPR	MGKLLLILGSAIALPSFAAAGGDLDISDTVGVSFWLVTAGMLAATVFFFVERDQVSAKWKTSLTVSGLITGIAFWHYLYMRGVWIDTGDTPTVFRYINWLLTVPLQVVEFYLILAACTSVAASLFKKLLAGSLVMLGAGFAGEAGLAPVLPAFIIGMAGWLYMIYELYMGEGKAAVSTASPAVNSAYNAMMMIIVVGWAIYPAGYAAGYLMGGEGVYASNLNLIYNLADFVNKILFGLIIWNVAVKESSNA	524		M	I	A	Y	N	W	T	V	Q	M	L	G	F	G	M	W	W	Y	P	Y	Y	D	N	K
	BPR E142Q	BPR	MGKLLLILGSAIALPSFAAAGGDLDISDTVGVSFWLVTAGMLAATVFFFVERDQVSAKWKTSLTVSGLITGIAFWHYLYMRGVWIDTGDTPTVFRYIDWLLTVPLQVVEFYLILAACTSVAASLFKKLLAGSLVMLGAGFAGQAGLAPVLPAFIIGMAGWLYMIYELYMGEGKAAVSTASPAVNSAYNAMMMIIVVGWAIYPAGYAAGYLMGGEGVYASNLNLIYNLADFVNKILFGLIIWNVAVKESSNA	489		M	I	A	Y	D	W	T	V	Q	M	L	G	F	G	M	W	W	Y	P	Y	Y	D	N	K
	BPR Q105L	BPR	MGKLLLILGSAIALPSFAAAGGDLDISDTVGVSFWLVTAGMLAATVFFFVERDQVSAKWKTSLTVSGLITGIAFWHYLYMRGVWIDTGDTPTVFRYIDWLLTVPLLVVEFYLILAACTSVAASLFKKLLAGSLVMLGAGFAGEAGLAPVLPAFIIGMAGWLYMIYELYMGEGKAAVSTASPAVNSAYNAMMMIIVVGWAIYPAGYAAGYLMGGEGVYASNLNLIYNLADFVNKILFGLIIWNVAVKESSNA	517	PF	M	I	A	Y	D	W	T	V	L	M	L	G	F	G	M	W	W	Y	P	Y	Y	D	N	K
	BPR Q105L/A115R	BPR	MGKLLLILGSAIALPSFAAAGGDLDISDTVGVSFWLVTAGMLAATVFFFVERDQVSAKWKTSLTVSGLITGIAFWHYLYMRGVWIDTGDTPTVFRYIDWLLTVPLLVVEFYLILARCTSVAASLFKKLLAGSLVMLGAGFAGEAGLAPVLPAFIIGMAGWLYMIYELYMGEGKAAVSTASPAVNSAYNAMMMIIVVGWAIYPAGYAAGYLMGGEGVYASNLNLIYNLADFVNKILFGLIIWNVAVKESSNA	526	PF	M	I	A	Y	D	W	T	V	L	M	L	G	F	G	M	W	W	Y	P	Y	Y	D	N	K
	BPR Q105L/A178R	BPR	MGKLLLILGSAIALPSFAAAGGDLDISDTVGVSFWLVTAGMLAATVFFFVERDQVSAKWKTSLTVSGLITGIAFWHYLYMRGVWIDTGDTPTVFRYIDWLLTVPLLVVEFYLILAACTSVAASLFKKLLAGSLVMLGAGFAGEAGLAPVLPAFIIGMAGWLYMIYELYMGEGKAAVSTRSPAVNSAYNAMMMIIVVGWAIYPAGYAAGYLMGGEGVYASNLNLIYNLADFVNKILFGLIIWNVAVKESSNA	523	PF	M	I	A	Y	D	W	T	V	L	M	L	G	F	G	M	W	W	Y	P	Y	Y	D	N	K
	B-DEFG/P-ABC (ppR-BR)	BR	MVGLTTLFWLGAIGMLVGTLAFAWAGRDAGSGERRYYVTLVGISGIAAVAYVVMALGVGWVPVAERTVFAPRYIDWILTTPLIVYFLGLLAGLDSREFLALVGADGIMIGTGLVGALTKVYSYRFVWWAISTAAMLYILYVLFFGFTSKAESMRPEVASTFKVLRNVTVVLWSAYPVVWLIGSEGAGIVPLNIETLLFMVLDVSAKVGFGLILLRSRAIFGEAEAPEPSAGDGAAATSD	545		M	I	A	Y	D	W	T	T	I	M	I	G	W	S	T	M	W	Y	P	W	F	D	A	K
	BR	BR	QAQITGRPEWIWLALGTALMGLGTLYFLVKGMGVSDPDAKKFYAITTLVPAIAFTMYLSMLLGYGLTMVPFGGEQNPIYWARYADWLFTTPLLLLDLALLVDADQGTILALVGADGIMIGTGLVGALTKVYSYRFVWWAISTAAMLYILYVLFFGFTSKAESMRPEVASTFKVLRNVTVVLWSAYPVVWLIGSEGAGIVPLNIETLLFMVLDVSAKVGFGLILLRSRAIFGEAEAPEPSAGDGAAATSD	560		M	V	A	Y	D	W	T	T	L	M	I	G	W	S	T	M	W	Y	P	W	F	D	A	K
	BR D115A	BR	MLELLPTAVEGVSQAQITGRPEWIWLALGTALMGLGTLYFLVKGMGVSDPDAKKFYAITTLVPAIAFTMYLSMLLGYGLTMVPFGGEQNPIYWARYADWLFTTPLLLLDLALLVDADQGTILALVGAAGIMIGTGLVGALTKVYSYRFVWWAISTAAMLYILYVLFFGFTSKAESMRPEVASTFKVLRNVTVVLWSAYPVVWLIGSEGAGIVPLNIETLLFMVLDVSAKVGFGLILLRSRAIFGEAEAPEPSAGDGAAATSD	551		M	V	A	Y	D	W	T	T	L	M	I	G	W	S	T	M	W	Y	P	W	F	D	A	K
	BR D115N	BR	MLELLPTAVEGVSQAQITGRPEWIWLALGTALMGLGTLYFLVKGMGVSDPDAKKFYAITTLVPAIAFTMYLSMLLGYGLTMVPFGGEQNPIYWARYADWLFTTPLLLLDLALLVDADQGTILALVGANGIMIGTGLVGALTKVYSYRFVWWAISTAAMLYILYVLFFGFTSKAESMRPEVASTFKVLRNVTVVLWSAYPVVWLIGSEGAGIVPLNIETLLFMVLDVSAKVGFGLILLRSRAIFGEAEAPEPSAGDGAAATSD	566		M	V	A	Y	D	W	T	T	L	M	I	G	W	S	T	M	W	Y	P	W	F	D	A	K
	BR D212N	BR	MLELLPTAVEGVSQAQITGRPEWIWLALGTALMGLGTLYFLVKGMGVSDPDAKKFYAITTLVPAIAFTMYLSMLLGYGLTMVPFGGEQNPIYWARYADWLFTTPLLLLDLALLVDADQGTILALVGADGIMIGTGLVGALTKVYSYRFVWWAISTAAMLYILYVLFFGFTSKAESMRPEVASTFKVLRNVTVVLWSAYPVVWLIGSEGAGIVPLNIETLLFMVLNVSAKVGFGLILLRSRAIFGEAEAPEPSAGDGAAATSD	580		M	V	A	Y	D	W	T	T	L	M	I	G	W	S	T	M	W	Y	P	W	F	N	A	K
	BR D85A	BR	MLELLPTAVEGVSQAQITGRPEWIWLALGTALMGLGTLYFLVKGMGVSDPDAKKFYAITTLVPAIAFTMYLSMLLGYGLTMVPFGGEQNPIYWARYAAWLFTTPLLLLDLALLVDADQGTILALVGADGIMIGTGLVGALTKVYSYRFVWWAISTAAMLYILYVLFFGFTSKAESMRPEVASTFKVLRNVTVVLWSAYPVVWLIGSEGAGIVPLNIETLLFMVLDVSAKVGFGLILLRSRAIFGEAEAPEPSAGDGAAATSD	622		M	V	A	Y	A	W	T	T	L	M	I	G	W	S	T	M	W	Y	P	W	F	D	A	K
	BR D85E	BR	MLELLPTAVEGVSQAQITGRPEWIWLALGTALMGLGTLYFLVKGMGVSDPDAKKFYAITTLVPAIAFTMYLSMLLGYGLTMVPFGGEQNPIYWARYAEWLFTTPLLLLDLALLVDADQGTILALVGADGIMIGTGLVGALTKVYSYRFVWWAISTAAMLYILYVLFFGFTSKAESMRPEVASTFKVLRNVTVVLWSAYPVVWLIGSEGAGIVPLNIETLLFMVLDVSAKVGFGLILLRSRAIFGEAEAPEPSAGDGAAATSD	615		M	V	A	Y	E	W	T	T	L	M	I	G	W	S	T	M	W	Y	P	W	F	D	A	K
	BR D85E/Y185F	BR	MLELLPTAVEGVSQAQITGRPEWIWLALGTALMGLGTLYFLVKGMGVSDPDAKKFYAITTLVPAIAFTMYLSMLLGYGLTMVPFGGEQNPIYWARYAEWLFTTPLLLLDLALLVDADQGTILALVGADGIMIGTGLVGALTKVYSYRFVWWAISTAAMLYILYVLFFGFTSKAESMRPEVASTFKVLRNVTVVLWSAFPVVWLIGSEGAGIVPLNIETLLFMVLDVSAKVGFGLILLRSRAIFGEAEAPEPSAGDGAAATSD	600		M	V	A	Y	E	W	T	T	L	M	I	G	W	S	T	M	W	F	P	W	F	D	A	K
	BR D85L	BR	MLELLPTAVEGVSQAQITGRPEWIWLALGTALMGLGTLYFLVKGMGVSDPDAKKFYAITTLVPAIAFTMYLSMLLGYGLTMVPFGGEQNPIYWARYALWLFTTPLLLLDLALLVDADQGTILALVGADGIMIGTGLVGALTKVYSYRFVWWAISTAAMLYILYVLFFGFTSKAESMRPEVASTFKVLRNVTVVLWSAYPVVWLIGSEGAGIVPLNIETLLFMVLDVSAKVGFGLILLRSRAIFGEAEAPEPSAGDGAAATSD	588		M	V	A	Y	L	W	T	T	L	M	I	G	W	S	T	M	W	Y	P	W	F	D	A	K
	BR D85N	BR	MLELLPTAVEGVSQAQITGRPEWIWLALGTALMGLGTLYFLVKGMGVSDPDAKKFYAITTLVPAIAFTMYLSMLLGYGLTMVPFGGEQNPIYWARYANWLFTTPLLLLDLALLVDADQGTILALVGADGIMIGTGLVGALTKVYSYRFVWWAISTAAMLYILYVLFFGFTSKAESMRPEVASTFKVLRNVTVVLWSAYPVVWLIGSEGAGIVPLNIETLLFMVLDVSAKVGFGLILLRSRAIFGEAEAPEPSAGDGAAATSD	613		M	V	A	Y	N	W	T	T	L	M	I	G	W	S	T	M	W	Y	P	W	F	D	A	K
	BR D85N/A103C/G231C	BR	MLELLPTAVEGVSQAQITGRPEWIWLALGTALMGLGTLYFLVKGMGVSDPDAKKFYAITTLVPAIAFTMYLSMLLGYGLTMVPFGGEQNPIYWARYANWLFTTPLLLLDLALLVDCDQGTILALVGADGIMIGTGLVGALTKVYSYRFVWWAISTAAMLYILYVLFFGFTSKAESMRPEVASTFKVLRNVTVVLWSAYPVVWLIGSEGAGIVPLNIETLLFMVLDVSAKVGFGLILLRSRAIFCEAEAPEPSAGDGAAATSD	600		M	V	A	Y	N	W	T	T	L	M	I	G	W	S	T	M	W	Y	P	W	F	D	A	K
	BR D85N/A168C	BR	MLELLPTAVEGVSQAQITGRPEWIWLALGTALMGLGTLYFLVKGMGVSDPDAKKFYAITTLVPAIAFTMYLSMLLGYGLTMVPFGGEQNPIYWARYANWLFTTPLLLLDLALLVDADQGTILALVGADGIMIGTGLVGALTKVYSYRFVWWAISTAAMLYILYVLFFGFTSKAESMRPEVCSTFKVLRNVTVVLWSAYPVVWLIGSEGAGIVPLNIETLLFMVLDVSAKVGFGLILLRSRAIFGEAEAPEPSAGDGAAATSD	589		M	V	A	Y	N	W	T	T	L	M	I	G	W	S	T	M	W	Y	P	W	F	D	A	K
	BR D85N/A184C	BR	MLELLPTAVEGVSQAQITGRPEWIWLALGTALMGLGTLYFLVKGMGVSDPDAKKFYAITTLVPAIAFTMYLSMLLGYGLTMVPFGGEQNPIYWARYANWLFTTPLLLLDLALLVDADQGTILALVGADGIMIGTGLVGALTKVYSYRFVWWAISTAAMLYILYVLFFGFTSKAESMRPEVASTFKVLRNVTVVLWSCYPVVWLIGSEGAGIVPLNIETLLFMVLDVSAKVGFGLILLRSRAIFGEAEAPEPSAGDGAAATSD	599		M	V	A	Y	N	W	T	T	L	M	I	G	W	S	T	M	W	Y	P	W	F	D	A	K
	BR D85N/A196C	BR	MLELLPTAVEGVSQAQITGRPEWIWLALGTALMGLGTLYFLVKGMGVSDPDAKKFYAITTLVPAIAFTMYLSMLLGYGLTMVPFGGEQNPIYWARYANWLFTTPLLLLDLALLVDADQGTILALVGADGIMIGTGLVGALTKVYSYRFVWWAISTAAMLYILYVLFFGFTSKAESMRPEVASTFKVLRNVTVVLWSAYPVVWLIGSEGCGIVPLNIETLLFMVLDVSAKVGFGLILLRSRAIFGEAEAPEPSAGDGAAATSD	611		M	V	A	Y	N	W	T	T	L	M	I	G	W	S	T	M	W	Y	P	W	F	D	A	K
	BR D85N/A215C	BR	MLELLPTAVEGVSQAQITGRPEWIWLALGTALMGLGTLYFLVKGMGVSDPDAKKFYAITTLVPAIAFTMYLSMLLGYGLTMVPFGGEQNPIYWARYANWLFTTPLLLLDLALLVDADQGTILALVGADGIMIGTGLVGALTKVYSYRFVWWAISTAAMLYILYVLFFGFTSKAESMRPEVASTFKVLRNVTVVLWSAYPVVWLIGSEGAGIVPLNIETLLFMVLDVSCKVGFGLILLRSRAIFGEAEAPEPSAGDGAAATSD	608		M	V	A	Y	N	W	T	T	L	M	I	G	W	S	T	M	W	Y	P	W	F	D	C	K
	BR D85N/D212C	BR	MLELLPTAVEGVSQAQITGRPEWIWLALGTALMGLGTLYFLVKGMGVSDPDAKKFYAITTLVPAIAFTMYLSMLLGYGLTMVPFGGEQNPIYWARYANWLFTTPLLLLDLALLVDADQGTILALVGADGIMIGTGLVGALTKVYSYRFVWWAISTAAMLYILYVLFFGFTSKAESMRPEVASTFKVLRNVTVVLWSAYPVVWLIGSEGAGIVPLNIETLLFMVLCVSAKVGFGLILLRSRAIFGEAEAPEPSAGDGAAATSD	572		M	V	A	Y	N	W	T	T	L	M	I	G	W	S	T	M	W	Y	P	W	F	C	A	K
	BR D85N/D96N	BR	MLELLPTAVEGVSQAQITGRPEWIWLALGTALMGLGTLYFLVKGMGVSDPDAKKFYAITTLVPAIAFTMYLSMLLGYGLTMVPFGGEQNPIYWARYANWLFTTPLLLLNLALLVDADQGTILALVGADGIMIGTGLVGALTKVYSYRFVWWAISTAAMLYILYVLFFGFTSKAESMRPEVASTFKVLRNVTVVLWSAYPVVWLIGSEGAGIVPLNIETLLFMVLDVSAKVGFGLILLRSRAIFGEAEAPEPSAGDGAAATSD	575		M	V	A	Y	N	W	T	T	L	M	I	G	W	S	T	M	W	Y	P	W	F	D	A	K
	BR D85N/E166C	BR	MLELLPTAVEGVSQAQITGRPEWIWLALGTALMGLGTLYFLVKGMGVSDPDAKKFYAITTLVPAIAFTMYLSMLLGYGLTMVPFGGEQNPIYWARYANWLFTTPLLLLDLALLVDADQGTILALVGADGIMIGTGLVGALTKVYSYRFVWWAISTAAMLYILYVLFFGFTSKAESMRPCVASTFKVLRNVTVVLWSAYPVVWLIGSEGAGIVPLNIETLLFMVLDVSAKVGFGLILLRSRAIFGEAEAPEPSAGDGAAATSD	613		M	V	A	Y	N	W	T	T	L	M	I	G	W	S	T	M	W	Y	P	W	F	D	A	K
	BR D85N/E194C	BR	MLELLPTAVEGVSQAQITGRPEWIWLALGTALMGLGTLYFLVKGMGVSDPDAKKFYAITTLVPAIAFTMYLSMLLGYGLTMVPFGGEQNPIYWARYANWLFTTPLLLLDLALLVDADQGTILALVGADGIMIGTGLVGALTKVYSYRFVWWAISTAAMLYILYVLFFGFTSKAESMRPEVASTFKVLRNVTVVLWSAYPVVWLIGSCGAGIVPLNIETLLFMVLDVSAKVGFGLILLRSRAIFGEAEAPEPSAGDGAAATSD	569		M	V	A	Y	N	W	T	T	L	M	I	G	W	S	T	M	W	Y	P	W	F	D	A	K
	BR D85N/E204C	BR	MLELLPTAVEGVSQAQITGRPEWIWLALGTALMGLGTLYFLVKGMGVSDPDAKKFYAITTLVPAIAFTMYLSMLLGYGLTMVPFGGEQNPIYWARYANWLFTTPLLLLDLALLVDADQGTILALVGADGIMIGTGLVGALTKVYSYRFVWWAISTAAMLYILYVLFFGFTSKAESMRPEVASTFKVLRNVTVVLWSAYPVVWLIGSEGAGIVPLNICTLLFMVLDVSAKVGFGLILLRSRAIFGEAEAPEPSAGDGAAATSD	592		M	V	A	Y	N	W	T	T	L	M	I	G	W	S	T	M	W	Y	P	W	F	D	A	K
	BR D85N/F208C	BR	MLELLPTAVEGVSQAQITGRPEWIWLALGTALMGLGTLYFLVKGMGVSDPDAKKFYAITTLVPAIAFTMYLSMLLGYGLTMVPFGGEQNPIYWARYANWLFTTPLLLLDLALLVDADQGTILALVGADGIMIGTGLVGALTKVYSYRFVWWAISTAAMLYILYVLFFGFTSKAESMRPEVASTFKVLRNVTVVLWSAYPVVWLIGSEGAGIVPLNIETLLCMVLDVSAKVGFGLILLRSRAIFGEAEAPEPSAGDGAAATSD	561		M	V	A	Y	N	W	T	T	L	M	I	G	W	S	T	M	W	Y	P	W	C	D	A	K
	BR D85N/F219C	BR	MLELLPTAVEGVSQAQITGRPEWIWLALGTALMGLGTLYFLVKGMGVSDPDAKKFYAITTLVPAIAFTMYLSMLLGYGLTMVPFGGEQNPIYWARYANWLFTTPLLLLDLALLVDADQGTILALVGADGIMIGTGLVGALTKVYSYRFVWWAISTAAMLYILYVLFFGFTSKAESMRPEVASTFKVLRNVTVVLWSAYPVVWLIGSEGAGIVPLNIETLLFMVLDVSAKVGCGLILLRSRAIFGEAEAPEPSAGDGAAATSD	592		M	V	A	Y	N	W	T	T	L	M	I	G	W	S	T	M	W	Y	P	W	F	D	A	K
	BR D85N/G192C	BR	MLELLPTAVEGVSQAQITGRPEWIWLALGTALMGLGTLYFLVKGMGVSDPDAKKFYAITTLVPAIAFTMYLSMLLGYGLTMVPFGGEQNPIYWARYANWLFTTPLLLLDLALLVDADQGTILALVGADGIMIGTGLVGALTKVYSYRFVWWAISTAAMLYILYVLFFGFTSKAESMRPEVASTFKVLRNVTVVLWSAYPVVWLICSEGAGIVPLNIETLLFMVLDVSAKVGFGLILLRSRAIFGEAEAPEPSAGDGAAATSD	604		M	V	A	Y	N	W	T	T	L	M	I	G	W	S	T	M	W	Y	P	W	F	D	A	K
	BR D85N/G195C	BR	MLELLPTAVEGVSQAQITGRPEWIWLALGTALMGLGTLYFLVKGMGVSDPDAKKFYAITTLVPAIAFTMYLSMLLGYGLTMVPFGGEQNPIYWARYANWLFTTPLLLLDLALLVDADQGTILALVGADGIMIGTGLVGALTKVYSYRFVWWAISTAAMLYILYVLFFGFTSKAESMRPEVASTFKVLRNVTVVLWSAYPVVWLIGSECAGIVPLNIETLLFMVLDVSAKVGFGLILLRSRAIFGEAEAPEPSAGDGAAATSD	587		M	V	A	Y	N	W	T	T	L	M	I	G	W	S	T	M	W	Y	P	W	F	D	A	K
	BR D85N/G197C	BR	MLELLPTAVEGVSQAQITGRPEWIWLALGTALMGLGTLYFLVKGMGVSDPDAKKFYAITTLVPAIAFTMYLSMLLGYGLTMVPFGGEQNPIYWARYANWLFTTPLLLLDLALLVDADQGTILALVGADGIMIGTGLVGALTKVYSYRFVWWAISTAAMLYILYVLFFGFTSKAESMRPEVASTFKVLRNVTVVLWSAYPVVWLIGSEGACIVPLNIETLLFMVLDVSAKVGFGLILLRSRAIFGEAEAPEPSAGDGAAATSD	592		M	V	A	Y	N	W	T	T	L	M	I	G	W	S	T	M	W	Y	P	W	F	D	A	K
	BR D85N/G218C	BR	MLELLPTAVEGVSQAQITGRPEWIWLALGTALMGLGTLYFLVKGMGVSDPDAKKFYAITTLVPAIAFTMYLSMLLGYGLTMVPFGGEQNPIYWARYANWLFTTPLLLLDLALLVDADQGTILALVGADGIMIGTGLVGALTKVYSYRFVWWAISTAAMLYILYVLFFGFTSKAESMRPEVASTFKVLRNVTVVLWSAYPVVWLIGSEGAGIVPLNIETLLFMVLDVSAKVCFGLILLRSRAIFGEAEAPEPSAGDGAAATSD	605		M	V	A	Y	N	W	T	T	L	M	I	G	W	S	T	M	W	Y	P	W	F	D	A	K
	BR D85N/G220C	BR	MLELLPTAVEGVSQAQITGRPEWIWLALGTALMGLGTLYFLVKGMGVSDPDAKKFYAITTLVPAIAFTMYLSMLLGYGLTMVPFGGEQNPIYWARYANWLFTTPLLLLDLALLVDADQGTILALVGADGIMIGTGLVGALTKVYSYRFVWWAISTAAMLYILYVLFFGFTSKAESMRPEVASTFKVLRNVTVVLWSAYPVVWLIGSEGAGIVPLNIETLLFMVLDVSAKVGFCLILLRSRAIFGEAEAPEPSAGDGAAATSD	604		M	V	A	Y	N	W	T	T	L	M	I	G	W	S	T	M	W	Y	P	W	F	D	A	K
	BR D85N/G231C	BR	MLELLPTAVEGVSQAQITGRPEWIWLALGTALMGLGTLYFLVKGMGVSDPDAKKFYAITTLVPAIAFTMYLSMLLGYGLTMVPFGGEQNPIYWARYANWLFTTPLLLLDLALLVDADQGTILALVGADGIMIGTGLVGALTKVYSYRFVWWAISTAAMLYILYVLFFGFTSKAESMRPEVASTFKVLRNVTVVLWSAYPVVWLIGSEGAGIVPLNIETLLFMVLDVSAKVGFGLILLRSRAIFCEAEAPEPSAGDGAAATSD	597		M	V	A	Y	N	W	T	T	L	M	I	G	W	S	T	M	W	Y	P	W	F	D	A	K
	BR D85N/I191C	BR	MLELLPTAVEGVSQAQITGRPEWIWLALGTALMGLGTLYFLVKGMGVSDPDAKKFYAITTLVPAIAFTMYLSMLLGYGLTMVPFGGEQNPIYWARYANWLFTTPLLLLDLALLVDADQGTILALVGADGIMIGTGLVGALTKVYSYRFVWWAISTAAMLYILYVLFFGFTSKAESMRPEVASTFKVLRNVTVVLWSAYPVVWLCGSEGAGIVPLNIETLLFMVLDVSAKVGFGLILLRSRAIFGEAEAPEPSAGDGAAATSD	605		M	V	A	Y	N	W	T	T	L	M	I	G	W	S	T	M	W	Y	P	W	F	D	A	K
	BR D85N/I198C	BR	MLELLPTAVEGVSQAQITGRPEWIWLALGTALMGLGTLYFLVKGMGVSDPDAKKFYAITTLVPAIAFTMYLSMLLGYGLTMVPFGGEQNPIYWARYANWLFTTPLLLLDLALLVDADQGTILALVGADGIMIGTGLVGALTKVYSYRFVWWAISTAAMLYILYVLFFGFTSKAESMRPEVASTFKVLRNVTVVLWSAYPVVWLIGSEGAGCVPLNIETLLFMVLDVSAKVGFGLILLRSRAIFGEAEAPEPSAGDGAAATSD	602		M	V	A	Y	N	W	T	T	L	M	I	G	W	S	T	M	W	Y	P	W	F	D	A	K
	BR D85N/I203C	BR	MLELLPTAVEGVSQAQITGRPEWIWLALGTALMGLGTLYFLVKGMGVSDPDAKKFYAITTLVPAIAFTMYLSMLLGYGLTMVPFGGEQNPIYWARYANWLFTTPLLLLDLALLVDADQGTILALVGADGIMIGTGLVGALTKVYSYRFVWWAISTAAMLYILYVLFFGFTSKAESMRPEVASTFKVLRNVTVVLWSAYPVVWLIGSEGAGIVPLNCETLLFMVLDVSAKVGFGLILLRSRAIFGEAEAPEPSAGDGAAATSD	591		M	V	A	Y	N	W	T	T	L	M	I	G	W	S	T	M	W	Y	P	W	F	D	A	K
	BR D85N/I222C	BR	MLELLPTAVEGVSQAQITGRPEWIWLALGTALMGLGTLYFLVKGMGVSDPDAKKFYAITTLVPAIAFTMYLSMLLGYGLTMVPFGGEQNPIYWARYANWLFTTPLLLLDLALLVDADQGTILALVGADGIMIGTGLVGALTKVYSYRFVWWAISTAAMLYILYVLFFGFTSKAESMRPEVASTFKVLRNVTVVLWSAYPVVWLIGSEGAGIVPLNIETLLFMVLDVSAKVGFGLCLLRSRAIFGEAEAPEPSAGDGAAATSD	604		M	V	A	Y	N	W	T	T	L	M	I	G	W	S	T	M	W	Y	P	W	F	D	A	K
	BR D85N/K172C	BR	MLELLPTAVEGVSQAQITGRPEWIWLALGTALMGLGTLYFLVKGMGVSDPDAKKFYAITTLVPAIAFTMYLSMLLGYGLTMVPFGGEQNPIYWARYANWLFTTPLLLLDLALLVDADQGTILALVGADGIMIGTGLVGALTKVYSYRFVWWAISTAAMLYILYVLFFGFTSKAESMRPEVASTFCVLRNVTVVLWSAYPVVWLIGSEGAGIVPLNIETLLFMVLDVSAKVGFGLILLRSRAIFGEAEAPEPSAGDGAAATSD	613		M	V	A	Y	N	W	T	T	L	M	I	G	W	S	T	M	W	Y	P	W	F	D	A	K
	BR D85N/L174C	BR	MLELLPTAVEGVSQAQITGRPEWIWLALGTALMGLGTLYFLVKGMGVSDPDAKKFYAITTLVPAIAFTMYLSMLLGYGLTMVPFGGEQNPIYWARYANWLFTTPLLLLDLALLVDADQGTILALVGADGIMIGTGLVGALTKVYSYRFVWWAISTAAMLYILYVLFFGFTSKAESMRPEVASTFKVCRNVTVVLWSAYPVVWLIGSEGAGIVPLNIETLLFMVLDVSAKVGFGLILLRSRAIFGEAEAPEPSAGDGAAATSD	613		M	V	A	Y	N	W	T	T	L	M	I	G	W	S	T	M	W	Y	P	W	F	D	A	K
	BR D85N/L181C	BR	MLELLPTAVEGVSQAQITGRPEWIWLALGTALMGLGTLYFLVKGMGVSDPDAKKFYAITTLVPAIAFTMYLSMLLGYGLTMVPFGGEQNPIYWARYANWLFTTPLLLLDLALLVDADQGTILALVGADGIMIGTGLVGALTKVYSYRFVWWAISTAAMLYILYVLFFGFTSKAESMRPEVASTFKVLRNVTVVCWSAYPVVWLIGSEGAGIVPLNIETLLFMVLDVSAKVGFGLILLRSRAIFGEAEAPEPSAGDGAAATSD	613		M	V	A	Y	N	W	T	T	L	M	I	G	W	S	T	M	W	Y	P	W	F	D	A	K
	BR D85N/L190C	BR	MLELLPTAVEGVSQAQITGRPEWIWLALGTALMGLGTLYFLVKGMGVSDPDAKKFYAITTLVPAIAFTMYLSMLLGYGLTMVPFGGEQNPIYWARYANWLFTTPLLLLDLALLVDADQGTILALVGADGIMIGTGLVGALTKVYSYRFVWWAISTAAMLYILYVLFFGFTSKAESMRPEVASTFKVLRNVTVVLWSAYPVVWCIGSEGAGIVPLNIETLLFMVLDVSAKVGFGLILLRSRAIFGEAEAPEPSAGDGAAATSD	590		M	V	A	Y	N	W	T	T	L	M	I	G	W	S	T	M	W	Y	P	W	F	D	A	K
	BR D85N/L201C	BR	MLELLPTAVEGVSQAQITGRPEWIWLALGTALMGLGTLYFLVKGMGVSDPDAKKFYAITTLVPAIAFTMYLSMLLGYGLTMVPFGGEQNPIYWARYANWLFTTPLLLLDLALLVDADQGTILALVGADGIMIGTGLVGALTKVYSYRFVWWAISTAAMLYILYVLFFGFTSKAESMRPEVASTFKVLRNVTVVLWSAYPVVWLIGSEGAGIVPCNIETLLFMVLDVSAKVGFGLILLRSRAIFGEAEAPEPSAGDGAAATSD	602		M	V	A	Y	N	W	T	T	L	M	I	G	W	S	T	M	W	Y	P	W	F	D	A	K
	BR D85N/L207C	BR	MLELLPTAVEGVSQAQITGRPEWIWLALGTALMGLGTLYFLVKGMGVSDPDAKKFYAITTLVPAIAFTMYLSMLLGYGLTMVPFGGEQNPIYWARYANWLFTTPLLLLDLALLVDADQGTILALVGADGIMIGTGLVGALTKVYSYRFVWWAISTAAMLYILYVLFFGFTSKAESMRPEVASTFKVLRNVTVVLWSAYPVVWLIGSEGAGIVPLNIETLCFMVLDVSAKVGFGLILLRSRAIFGEAEAPEPSAGDGAAATSD	594		M	V	A	Y	N	W	T	T	L	M	I	G	W	S	T	M	W	Y	P	W	F	D	A	K
	BR D85N/L211C	BR	MLELLPTAVEGVSQAQITGRPEWIWLALGTALMGLGTLYFLVKGMGVSDPDAKKFYAITTLVPAIAFTMYLSMLLGYGLTMVPFGGEQNPIYWARYANWLFTTPLLLLDLALLVDADQGTILALVGADGIMIGTGLVGALTKVYSYRFVWWAISTAAMLYILYVLFFGFTSKAESMRPEVASTFKVLRNVTVVLWSAYPVVWLIGSEGAGIVPLNIETLLFMVCDVSAKVGFGLILLRSRAIFGEAEAPEPSAGDGAAATSD	597		M	V	A	Y	N	W	T	T	L	M	I	G	W	S	T	M	W	Y	P	W	F	D	A	K
	BR D85N/L221C	BR	MLELLPTAVEGVSQAQITGRPEWIWLALGTALMGLGTLYFLVKGMGVSDPDAKKFYAITTLVPAIAFTMYLSMLLGYGLTMVPFGGEQNPIYWARYANWLFTTPLLLLDLALLVDADQGTILALVGADGIMIGTGLVGALTKVYSYRFVWWAISTAAMLYILYVLFFGFTSKAESMRPEVASTFKVLRNVTVVLWSAYPVVWLIGSEGAGIVPLNIETLLFMVLDVSAKVGFGCILLRSRAIFGEAEAPEPSAGDGAAATSD	604		M	V	A	Y	N	W	T	T	L	M	I	G	W	S	T	M	W	Y	P	W	F	D	A	K
	BR D85N/L223C	BR	MLELLPTAVEGVSQAQITGRPEWIWLALGTALMGLGTLYFLVKGMGVSDPDAKKFYAITTLVPAIAFTMYLSMLLGYGLTMVPFGGEQNPIYWARYANWLFTTPLLLLDLALLVDADQGTILALVGADGIMIGTGLVGALTKVYSYRFVWWAISTAAMLYILYVLFFGFTSKAESMRPEVASTFKVLRNVTVVLWSAYPVVWLIGSEGAGIVPLNIETLLFMVLDVSAKVGFGLICLRSRAIFGEAEAPEPSAGDGAAATSD	593		M	V	A	Y	N	W	T	T	L	M	I	G	W	S	T	M	W	Y	P	W	F	D	A	K
	BR D85N/L224C	BR	MLELLPTAVEGVSQAQITGRPEWIWLALGTALMGLGTLYFLVKGMGVSDPDAKKFYAITTLVPAIAFTMYLSMLLGYGLTMVPFGGEQNPIYWARYANWLFTTPLLLLDLALLVDADQGTILALVGADGIMIGTGLVGALTKVYSYRFVWWAISTAAMLYILYVLFFGFTSKAESMRPEVASTFKVLRNVTVVLWSAYPVVWLIGSEGAGIVPLNIETLLFMVLDVSAKVGFGLILCRSRAIFGEAEAPEPSAGDGAAATSD	602		M	V	A	Y	N	W	T	T	L	M	I	G	W	S	T	M	W	Y	P	W	F	D	A	K
	BR D85N/M209C	BR	MLELLPTAVEGVSQAQITGRPEWIWLALGTALMGLGTLYFLVKGMGVSDPDAKKFYAITTLVPAIAFTMYLSMLLGYGLTMVPFGGEQNPIYWARYANWLFTTPLLLLDLALLVDADQGTILALVGADGIMIGTGLVGALTKVYSYRFVWWAISTAAMLYILYVLFFGFTSKAESMRPEVASTFKVLRNVTVVLWSAYPVVWLIGSEGAGIVPLNIETLLFCVLDVSAKVGFGLILLRSRAIFGEAEAPEPSAGDGAAATSD	606		M	V	A	Y	N	W	T	T	L	M	I	G	W	S	T	M	W	Y	P	W	F	D	A	K
	BR D85N/N176C	BR	MLELLPTAVEGVSQAQITGRPEWIWLALGTALMGLGTLYFLVKGMGVSDPDAKKFYAITTLVPAIAFTMYLSMLLGYGLTMVPFGGEQNPIYWARYANWLFTTPLLLLDLALLVDADQGTILALVGADGIMIGTGLVGALTKVYSYRFVWWAISTAAMLYILYVLFFGFTSKAESMRPEVASTFKVLRCVTVVLWSAYPVVWLIGSEGAGIVPLNIETLLFMVLDVSAKVGFGLILLRSRAIFGEAEAPEPSAGDGAAATSD	608		M	V	A	Y	N	W	T	T	L	M	I	G	W	S	T	M	W	Y	P	W	F	D	A	K
	BR D85N/N202C	BR	MLELLPTAVEGVSQAQITGRPEWIWLALGTALMGLGTLYFLVKGMGVSDPDAKKFYAITTLVPAIAFTMYLSMLLGYGLTMVPFGGEQNPIYWARYANWLFTTPLLLLDLALLVDADQGTILALVGADGIMIGTGLVGALTKVYSYRFVWWAISTAAMLYILYVLFFGFTSKAESMRPEVASTFKVLRNVTVVLWSAYPVVWLIGSEGAGIVPLCIETLLFMVLDVSAKVGFGLILLRSRAIFGEAEAPEPSAGDGAAATSD	611		M	V	A	Y	N	W	T	T	L	M	I	G	W	S	T	M	W	Y	P	W	F	D	A	K
	BR D85N/P165C	BR	MLELLPTAVEGVSQAQITGRPEWIWLALGTALMGLGTLYFLVKGMGVSDPDAKKFYAITTLVPAIAFTMYLSMLLGYGLTMVPFGGEQNPIYWARYANWLFTTPLLLLDLALLVDADQGTILALVGADGIMIGTGLVGALTKVYSYRFVWWAISTAAMLYILYVLFFGFTSKAESMRCEVASTFKVLRNVTVVLWSAYPVVWLIGSEGAGIVPLNIETLLFMVLDVSAKVGFGLILLRSRAIFGEAEAPEPSAGDGAAATSD	604		M	V	A	Y	N	W	T	T	L	M	I	G	W	S	T	M	W	Y	P	W	F	D	A	K
	BR D85N/P186C	BR	MLELLPTAVEGVSQAQITGRPEWIWLALGTALMGLGTLYFLVKGMGVSDPDAKKFYAITTLVPAIAFTMYLSMLLGYGLTMVPFGGEQNPIYWARYANWLFTTPLLLLDLALLVDADQGTILALVGADGIMIGTGLVGALTKVYSYRFVWWAISTAAMLYILYVLFFGFTSKAESMRPEVASTFKVLRNVTVVLWSAYCVVWLIGSEGAGIVPLNIETLLFMVLDVSAKVGFGLILLRSRAIFGEAEAPEPSAGDGAAATSD	615		M	V	A	Y	N	W	T	T	L	M	I	G	W	S	T	M	W	Y	C	W	F	D	A	K
	BR D85N/P200C	BR	MLELLPTAVEGVSQAQITGRPEWIWLALGTALMGLGTLYFLVKGMGVSDPDAKKFYAITTLVPAIAFTMYLSMLLGYGLTMVPFGGEQNPIYWARYANWLFTTPLLLLDLALLVDADQGTILALVGADGIMIGTGLVGALTKVYSYRFVWWAISTAAMLYILYVLFFGFTSKAESMRPEVASTFKVLRNVTVVLWSAYPVVWLIGSEGAGIVCLNIETLLFMVLDVSAKVGFGLILLRSRAIFGEAEAPEPSAGDGAAATSD	597		M	V	A	Y	N	W	T	T	L	M	I	G	W	S	T	M	W	Y	P	W	F	D	A	K
	BR D85N/R175C	BR	MLELLPTAVEGVSQAQITGRPEWIWLALGTALMGLGTLYFLVKGMGVSDPDAKKFYAITTLVPAIAFTMYLSMLLGYGLTMVPFGGEQNPIYWARYANWLFTTPLLLLDLALLVDADQGTILALVGADGIMIGTGLVGALTKVYSYRFVWWAISTAAMLYILYVLFFGFTSKAESMRPEVASTFKVLCNVTVVLWSAYPVVWLIGSEGAGIVPLNIETLLFMVLDVSAKVGFGLILLRSRAIFGEAEAPEPSAGDGAAATSD	615		M	V	A	Y	N	W	T	T	L	M	I	G	W	S	T	M	W	Y	P	W	F	D	A	K
	BR D85N/R82Q	BR	MLELLPTAVEGVSQAQITGRPEWIWLALGTALMGLGTLYFLVKGMGVSDPDAKKFYAITTLVPAIAFTMYLSMLLGYGLTMVPFGGEQNPIYWAQYANWLFTTPLLLLDLALLVDADQGTILALVGADGIMIGTGLVGALTKVYSYRFVWWAISTAAMLYILYVLFFGFTSKAESMRPEVASTFKVLRNVTVVLWSAYPVVWLIGSEGAGIVPLNIETLLFMVLDVSAKVGFGLILLRSRAIFGEAEAPEPSAGDGAAATSD	582		M	V	A	Y	N	W	T	T	L	M	I	G	W	S	T	M	W	Y	P	W	F	D	A	K
	BR D85N/S169C	BR	MLELLPTAVEGVSQAQITGRPEWIWLALGTALMGLGTLYFLVKGMGVSDPDAKKFYAITTLVPAIAFTMYLSMLLGYGLTMVPFGGEQNPIYWARYANWLFTTPLLLLDLALLVDADQGTILALVGADGIMIGTGLVGALTKVYSYRFVWWAISTAAMLYILYVLFFGFTSKAESMRPEVACTFKVLRNVTVVLWSAYPVVWLIGSEGAGIVPLNIETLLFMVLDVSAKVGFGLILLRSRAIFGEAEAPEPSAGDGAAATSD	598		M	V	A	Y	N	W	T	T	L	M	I	G	W	S	T	M	W	Y	P	W	F	D	A	K
	BR D85N/S183C	BR	MLELLPTAVEGVSQAQITGRPEWIWLALGTALMGLGTLYFLVKGMGVSDPDAKKFYAITTLVPAIAFTMYLSMLLGYGLTMVPFGGEQNPIYWARYANWLFTTPLLLLDLALLVDADQGTILALVGADGIMIGTGLVGALTKVYSYRFVWWAISTAAMLYILYVLFFGFTSKAESMRPEVASTFKVLRNVTVVLWCAYPVVWLIGSEGAGIVPLNIETLLFMVLDVSAKVGFGLILLRSRAIFGEAEAPEPSAGDGAAATSD	611		M	V	A	Y	N	W	T	T	L	M	I	G	W	S	T	M	W	Y	P	W	F	D	A	K
	BR D85N/S193C	BR	MLELLPTAVEGVSQAQITGRPEWIWLALGTALMGLGTLYFLVKGMGVSDPDAKKFYAITTLVPAIAFTMYLSMLLGYGLTMVPFGGEQNPIYWARYANWLFTTPLLLLDLALLVDADQGTILALVGADGIMIGTGLVGALTKVYSYRFVWWAISTAAMLYILYVLFFGFTSKAESMRPEVASTFKVLRNVTVVLWSAYPVVWLIGCEGAGIVPLNIETLLFMVLDVSAKVGFGLILLRSRAIFGEAEAPEPSAGDGAAATSD	577		M	V	A	Y	N	W	T	T	L	M	I	G	W	S	T	M	W	Y	P	W	F	D	A	K
	BR D85N/S214C	BR	MLELLPTAVEGVSQAQITGRPEWIWLALGTALMGLGTLYFLVKGMGVSDPDAKKFYAITTLVPAIAFTMYLSMLLGYGLTMVPFGGEQNPIYWARYANWLFTTPLLLLDLALLVDADQGTILALVGADGIMIGTGLVGALTKVYSYRFVWWAISTAAMLYILYVLFFGFTSKAESMRPEVASTFKVLRNVTVVLWSAYPVVWLIGSEGAGIVPLNIETLLFMVLDVCAKVGFGLILLRSRAIFGEAEAPEPSAGDGAAATSD	604		M	V	A	Y	N	W	T	T	L	M	I	G	W	S	T	M	W	Y	P	W	F	D	A	K
	BR D85N/T170C	BR	MLELLPTAVEGVSQAQITGRPEWIWLALGTALMGLGTLYFLVKGMGVSDPDAKKFYAITTLVPAIAFTMYLSMLLGYGLTMVPFGGEQNPIYWARYANWLFTTPLLLLDLALLVDADQGTILALVGADGIMIGTGLVGALTKVYSYRFVWWAISTAAMLYILYVLFFGFTSKAESMRPEVASCFKVLRNVTVVLWSAYPVVWLIGSEGAGIVPLNIETLLFMVLDVSAKVGFGLILLRSRAIFGEAEAPEPSAGDGAAATSD	596		M	V	A	Y	N	W	T	T	L	M	I	G	W	S	T	M	W	Y	P	W	F	D	A	K
	BR D85N/T178C	BR	MLELLPTAVEGVSQAQITGRPEWIWLALGTALMGLGTLYFLVKGMGVSDPDAKKFYAITTLVPAIAFTMYLSMLLGYGLTMVPFGGEQNPIYWARYANWLFTTPLLLLDLALLVDADQGTILALVGADGIMIGTGLVGALTKVYSYRFVWWAISTAAMLYILYVLFFGFTSKAESMRPEVASTFKVLRNVCVVLWSAYPVVWLIGSEGAGIVPLNIETLLFMVLDVSAKVGFGLILLRSRAIFGEAEAPEPSAGDGAAATSD	593		M	V	A	Y	N	W	T	T	L	M	I	G	W	S	T	M	W	Y	P	W	F	D	A	K
	BR D85N/T205C	BR	MLELLPTAVEGVSQAQITGRPEWIWLALGTALMGLGTLYFLVKGMGVSDPDAKKFYAITTLVPAIAFTMYLSMLLGYGLTMVPFGGEQNPIYWARYANWLFTTPLLLLDLALLVDADQGTILALVGADGIMIGTGLVGALTKVYSYRFVWWAISTAAMLYILYVLFFGFTSKAESMRPEVASTFKVLRNVTVVLWSAYPVVWLIGSEGAGIVPLNIECLLFMVLDVSAKVGFGLILLRSRAIFGEAEAPEPSAGDGAAATSD	602		M	V	A	Y	N	W	T	T	L	M	I	G	W	S	T	M	W	Y	P	W	F	D	A	K
	BR D85N/V167C	BR	MLELLPTAVEGVSQAQITGRPEWIWLALGTALMGLGTLYFLVKGMGVSDPDAKKFYAITTLVPAIAFTMYLSMLLGYGLTMVPFGGEQNPIYWARYANWLFTTPLLLLDLALLVDADQGTILALVGADGIMIGTGLVGALTKVYSYRFVWWAISTAAMLYILYVLFFGFTSKAESMRPECASTFKVLRNVTVVLWSAYPVVWLIGSEGAGIVPLNIETLLFMVLDVSAKVGFGLILLRSRAIFGEAEAPEPSAGDGAAATSD	600		M	V	A	Y	N	W	T	T	L	M	I	G	W	S	T	M	W	Y	P	W	F	D	A	K
	BR D85N/V173C	BR	MLELLPTAVEGVSQAQITGRPEWIWLALGTALMGLGTLYFLVKGMGVSDPDAKKFYAITTLVPAIAFTMYLSMLLGYGLTMVPFGGEQNPIYWARYANWLFTTPLLLLDLALLVDADQGTILALVGADGIMIGTGLVGALTKVYSYRFVWWAISTAAMLYILYVLFFGFTSKAESMRPEVASTFKCLRNVTVVLWSAYPVVWLIGSEGAGIVPLNIETLLFMVLDVSAKVGFGLILLRSRAIFGEAEAPEPSAGDGAAATSD	605		M	V	A	Y	N	W	T	T	L	M	I	G	W	S	T	M	W	Y	P	W	F	D	A	K
	BR D85N/V177C	BR	MLELLPTAVEGVSQAQITGRPEWIWLALGTALMGLGTLYFLVKGMGVSDPDAKKFYAITTLVPAIAFTMYLSMLLGYGLTMVPFGGEQNPIYWARYANWLFTTPLLLLDLALLVDADQGTILALVGADGIMIGTGLVGALTKVYSYRFVWWAISTAAMLYILYVLFFGFTSKAESMRPEVASTFKVLRNCTVVLWSAYPVVWLIGSEGAGIVPLNIETLLFMVLDVSAKVGFGLILLRSRAIFGEAEAPEPSAGDGAAATSD	612		M	V	A	Y	N	W	T	T	L	M	I	G	W	S	T	M	W	Y	P	W	F	D	A	K
	BR D85N/V179C	BR	MLELLPTAVEGVSQAQITGRPEWIWLALGTALMGLGTLYFLVKGMGVSDPDAKKFYAITTLVPAIAFTMYLSMLLGYGLTMVPFGGEQNPIYWARYANWLFTTPLLLLDLALLVDADQGTILALVGADGIMIGTGLVGALTKVYSYRFVWWAISTAAMLYILYVLFFGFTSKAESMRPEVASTFKVLRNVTCVLWSAYPVVWLIGSEGAGIVPLNIETLLFMVLDVSAKVGFGLILLRSRAIFGEAEAPEPSAGDGAAATSD	609		M	V	A	Y	N	W	T	T	L	M	I	G	W	S	T	M	W	Y	P	W	F	D	A	K
	BR D85N/V180C	BR	MLELLPTAVEGVSQAQITGRPEWIWLALGTALMGLGTLYFLVKGMGVSDPDAKKFYAITTLVPAIAFTMYLSMLLGYGLTMVPFGGEQNPIYWARYANWLFTTPLLLLDLALLVDADQGTILALVGADGIMIGTGLVGALTKVYSYRFVWWAISTAAMLYILYVLFFGFTSKAESMRPEVASTFKVLRNVTVCLWSAYPVVWLIGSEGAGIVPLNIETLLFMVLDVSAKVGFGLILLRSRAIFGEAEAPEPSAGDGAAATSD	607		M	V	A	Y	N	W	T	T	L	M	I	G	W	S	T	M	W	Y	P	W	F	D	A	K
	BR D85N/V187C	BR	MLELLPTAVEGVSQAQITGRPEWIWLALGTALMGLGTLYFLVKGMGVSDPDAKKFYAITTLVPAIAFTMYLSMLLGYGLTMVPFGGEQNPIYWARYANWLFTTPLLLLDLALLVDADQGTILALVGADGIMIGTGLVGALTKVYSYRFVWWAISTAAMLYILYVLFFGFTSKAESMRPEVASTFKVLRNVTVVLWSAYPCVWLIGSEGAGIVPLNIETLLFMVLDVSAKVGFGLILLRSRAIFGEAEAPEPSAGDGAAATSD	607		M	V	A	Y	N	W	T	T	L	M	I	G	W	S	T	M	W	Y	P	W	F	D	A	K
	BR D85N/V188C	BR	MLELLPTAVEGVSQAQITGRPEWIWLALGTALMGLGTLYFLVKGMGVSDPDAKKFYAITTLVPAIAFTMYLSMLLGYGLTMVPFGGEQNPIYWARYANWLFTTPLLLLDLALLVDADQGTILALVGADGIMIGTGLVGALTKVYSYRFVWWAISTAAMLYILYVLFFGFTSKAESMRPEVASTFKVLRNVTVVLWSAYPVCWLIGSEGAGIVPLNIETLLFMVLDVSAKVGFGLILLRSRAIFGEAEAPEPSAGDGAAATSD	606		M	V	A	Y	N	W	T	T	L	M	I	G	W	S	T	M	W	Y	P	W	F	D	A	K
	BR D85N/V199C	BR	MLELLPTAVEGVSQAQITGRPEWIWLALGTALMGLGTLYFLVKGMGVSDPDAKKFYAITTLVPAIAFTMYLSMLLGYGLTMVPFGGEQNPIYWARYANWLFTTPLLLLDLALLVDADQGTILALVGADGIMIGTGLVGALTKVYSYRFVWWAISTAAMLYILYVLFFGFTSKAESMRPEVASTFKVLRNVTVVLWSAYPVVWLIGSEGAGICPLNIETLLFMVLDVSAKVGFGLILLRSRAIFGEAEAPEPSAGDGAAATSD	604		M	V	A	Y	N	W	T	T	L	M	I	G	W	S	T	M	W	Y	P	W	F	D	A	K
	BR D85N/V210C	BR	MLELLPTAVEGVSQAQITGRPEWIWLALGTALMGLGTLYFLVKGMGVSDPDAKKFYAITTLVPAIAFTMYLSMLLGYGLTMVPFGGEQNPIYWARYANWLFTTPLLLLDLALLVDADQGTILALVGADGIMIGTGLVGALTKVYSYRFVWWAISTAAMLYILYVLFFGFTSKAESMRPEVASTFKVLRNVTVVLWSAYPVVWLIGSEGAGIVPLNIETLLFMCLDVSAKVGFGLILLRSRAIFGEAEAPEPSAGDGAAATSD	606		M	V	A	Y	N	W	T	T	L	M	I	G	W	S	T	M	W	Y	P	W	F	D	A	K
	BR D85N/V213C	BR	MLELLPTAVEGVSQAQITGRPEWIWLALGTALMGLGTLYFLVKGMGVSDPDAKKFYAITTLVPAIAFTMYLSMLLGYGLTMVPFGGEQNPIYWARYANWLFTTPLLLLDLALLVDADQGTILALVGADGIMIGTGLVGALTKVYSYRFVWWAISTAAMLYILYVLFFGFTSKAESMRPEVASTFKVLRNVTVVLWSAYPVVWLIGSEGAGIVPLNIETLLFMVLDCSAKVGFGLILLRSRAIFGEAEAPEPSAGDGAAATSD	611		M	V	A	Y	N	W	T	T	L	M	I	G	W	S	T	M	W	Y	P	W	F	D	A	K
	BR D85N/V217C	BR	MLELLPTAVEGVSQAQITGRPEWIWLALGTALMGLGTLYFLVKGMGVSDPDAKKFYAITTLVPAIAFTMYLSMLLGYGLTMVPFGGEQNPIYWARYANWLFTTPLLLLDLALLVDADQGTILALVGADGIMIGTGLVGALTKVYSYRFVWWAISTAAMLYILYVLFFGFTSKAESMRPEVASTFKVLRNVTVVLWSAYPVVWLIGSEGAGIVPLNIETLLFMVLDVSAKCGFGLILLRSRAIFGEAEAPEPSAGDGAAATSD	608		M	V	A	Y	N	W	T	T	L	M	I	G	W	S	T	M	W	Y	P	W	F	D	A	K
	BR D85N/V49A	BR	MLELLPTAVEGVSQAQITGRPEWIWLALGTALMGLGTLYFLVKGMGVSDPDAKKFYAITTLAPAIAFTMYLSMLLGYGLTMVPFGGEQNPIYWARYANWLFTTPLLLLDLALLVDADQGTILALVGADGIMIGTGLVGALTKVYSYRFVWWAISTAAMLYILYVLFFGFTSKAESMRPEVASTFKVLRNVTVVLWSAYPVVWLIGSEGAGIVPLNIETLLFMVLDVSAKVGFGLILLRSRAIFGEAEAPEPSAGDGAAATSD	610		M	A	A	Y	N	W	T	T	L	M	I	G	W	S	T	M	W	Y	P	W	F	D	A	K
	BR D85N/Y185C	BR	MLELLPTAVEGVSQAQITGRPEWIWLALGTALMGLGTLYFLVKGMGVSDPDAKKFYAITTLVPAIAFTMYLSMLLGYGLTMVPFGGEQNPIYWARYANWLFTTPLLLLDLALLVDADQGTILALVGADGIMIGTGLVGALTKVYSYRFVWWAISTAAMLYILYVLFFGFTSKAESMRPEVASTFKVLRNVTVVLWSACPVVWLIGSEGAGIVPLNIETLLFMVLDVSAKVGFGLILLRSRAIFGEAEAPEPSAGDGAAATSD	568		M	V	A	Y	N	W	T	T	L	M	I	G	W	S	T	M	W	C	P	W	F	D	A	K
	BR D85N/Y185F	BR	MLELLPTAVEGVSQAQITGRPEWIWLALGTALMGLGTLYFLVKGMGVSDPDAKKFYAITTLVPAIAFTMYLSMLLGYGLTMVPFGGEQNPIYWARYANWLFTTPLLLLDLALLVDADQGTILALVGADGIMIGTGLVGALTKVYSYRFVWWAISTAAMLYILYVLFFGFTSKAESMRPEVASTFKVLRNVTVVLWSAFPVVWLIGSEGAGIVPLNIETLLFMVLDVSAKVGFGLILLRSRAIFGEAEAPEPSAGDGAAATSD	610		M	V	A	Y	N	W	T	T	L	M	I	G	W	S	T	M	W	F	P	W	F	D	A	K
	BR D85T	BR	MLELLPTAVEGVSQAQITGRPEWIWLALGTALMGLGTLYFLVKGMGVSDPDAKKFYAITTLVPAIAFTMYLSMLLGYGLTMVPFGGEQNPIYWARYATWLFTTPLLLLDLALLVDADQGTILALVGADGIMIGTGLVGALTKVYSYRFVWWAISTAAMLYILYVLFFGFTSKAESMRPEVASTFKVLRNVTVVLWSAYPVVWLIGSEGAGIVPLNIETLLFMVLDVSAKVGFGLILLRSRAIFGEAEAPEPSAGDGAAATSD	592		M	V	A	Y	T	W	T	T	L	M	I	G	W	S	T	M	W	Y	P	W	F	D	A	K
	BR D85T/E204Q	BR	MLELLPTAVEGVSQAQITGRPEWIWLALGTALMGLGTLYFLVKGMGVSDPDAKKFYAITTLVPAIAFTMYLSMLLGYGLTMVPFGGEQNPIYWARYATWLFTTPLLLLDLALLVDADQGTILALVGADGIMIGTGLVGALTKVYSYRFVWWAISTAAMLYILYVLFFGFTSKAESMRPEVASTFKVLRNVTVVLWSAYPVVWLIGSEGAGIVPLNIQTLLFMVLDVSAKVGFGLILLRSRAIFGEAEAPEPSAGDGAAATSD	586		M	V	A	Y	T	W	T	T	L	M	I	G	W	S	T	M	W	Y	P	W	F	D	A	K
	BR D96N/D115N	BR	MLELLPTAVEGVSQAQITGRPEWIWLALGTALMGLGTLYFLVKGMGVSDPDAKKFYAITTLVPAIAFTMYLSMLLGYGLTMVPFGGEQNPIYWARYADWLFTTPLLLLNLALLVDADQGTILALVGANGIMIGTGLVGALTKVYSYRFVWWAISTAAMLYILYVLFFGFTSKAESMRPEVASTFKVLRNVTVVLWSAYPVVWLIGSEGAGIVPLNIETLLFMVLDVSAKVGFGLILLRSRAIFGEAEAPEPSAGDGAAATSD	570		M	V	A	Y	D	W	T	T	L	M	I	G	W	S	T	M	W	Y	P	W	F	D	A	K
	BR L93A	BR	MLELLPTAVEGVSQAQITGRPEWIWLALGTALMGLGTLYFLVKGMGVSDPDAKKFYAITTLVPAIAFTMYLSMLLGYGLTMVPFGGEQNPIYWARYADWLFTTPLALLDLALLVDADQGTILALVGADGIMIGTGLVGALTKVYSYRFVWWAISTAAMLYILYVLFFGFTSKAESMRPEVASTFKVLRNVTVVLWSAYPVVWLIGSEGAGIVPLNIETLLFMVLDVSAKVGFGLILLRSRAIFGEAEAPEPSAGDGAAATSD	540		M	V	A	Y	D	W	T	T	A	M	I	G	W	S	T	M	W	Y	P	W	F	D	A	K
	BR L93T	BR	MLELLPTAVEGVSQAQITGRPEWIWLALGTALMGLGTLYFLVKGMGVSDPDAKKFYAITTLVPAIAFTMYLSMLLGYGLTMVPFGGEQNPIYWARYADWLFTTPLTLLDLALLVDADQGTILALVGADGIMIGTGLVGALTKVYSYRFVWWAISTAAMLYILYVLFFGFTSKAESMRPEVASTFKVLRNVTVVLWSAYPVVWLIGSEGAGIVPLNIETLLFMVLDVSAKVGFGLILLRSRAIFGEAEAPEPSAGDGAAATSD	540		M	V	A	Y	D	W	T	T	T	M	I	G	W	S	T	M	W	Y	P	W	F	D	A	K
	BR M145F	BR	QAQITGRPEWIWLALGTALMGLGTLYFLVKGMGVSDPDAKKFYAITTLVPAIAFTMYLSMLLGYGLTMVPFGGEQNPIYWARYADWLFTTPLLLLDLALLVDADQGTILALVGADGIMIGTGLVGALTKVYSYRFVWWAISTAAFLYILYVLFFGFTSKAESMRPEVASTFKVLRNVTVVLWSAYPVVWLIGSEGAGIVPLNIETLLFMVLDVSAKVGFGLILLRSRAIFGEAEAPEPSAGDGAAATSD	558		M	V	A	Y	D	W	T	T	L	M	I	G	W	S	T	F	W	Y	P	W	F	D	A	K
	BR M163A	BR	QAQITGRPEWIWLALGTALMGLGTLYFLVKGMGVSDPDAKKFYAITTLVPAIAFTMYLSMLLGYGLTMVPFGGEQNPIYWARYADWLFTTPLLLLDLALLVDADQGTILALVGADGIMIGTGLVGALTKVYSYRFVWWAISTAAMLYILYVLFFGFTSKAESARPEVASTFKVLRNVTVVLWSAYPVVWLIGSEGAGIVPLNIETLLFMVLDVSAKVGFGLILLRSRAIFGEAEAPEPSAGDGAAATSD	562	PF	M	V	A	Y	D	W	T	T	L	M	I	G	W	S	T	M	W	Y	P	W	F	D	A	K
	BR M163R	BR	QAQITGRPEWIWLALGTALMGLGTLYFLVKGMGVSDPDAKKFYAITTLVPAIAFTMYLSMLLGYGLTMVPFGGEQNPIYWARYADWLFTTPLLLLDLALLVDADQGTILALVGADGIMIGTGLVGALTKVYSYRFVWWAISTAAMLYILYVLFFGFTSKAESRRPEVASTFKVLRNVTVVLWSAYPVVWLIGSEGAGIVPLNIETLLFMVLDVSAKVGFGLILLRSRAIFGEAEAPEPSAGDGAAATSD	567		M	V	A	Y	D	W	T	T	L	M	I	G	W	S	T	M	W	Y	P	W	F	D	A	K
	BR P186A	BR	MLELLPTAVEGVSQAQITGRPEWIWLALGTALMGLGTLYFLVKGMGVSDPDAKKFYAITTLVPAIAFTMYLSMLLGYGLTMVPFGGEQNPIYWARYADWLFTTPLLLLDLALLVDADQGTILALVGADGIMIGTGLVGALTKVYSYRFVWWAISTAAMLYILYVLFFGFTSKAESMRPEVASTFKVLRNVTVVLWSAYAVVWLIGSEGAGIVPLNIETLLFMVLDVSAKVGFGLILLRSRAIFGEAEAPEPSAGDGAAATSD	565		M	V	A	Y	D	W	T	T	L	M	I	G	W	S	T	M	W	Y	A	W	F	D	A	K
	BR P200T/V210Y	BR	QAQITGRPEWIWLALGTALMGLGTLYFLVKGMGVSDPDAKKFYAITTLVPAIAFTMYLSMLLGYGLTMVPFGGEQNPIYWARYADWLFTTPLLLLDLALLVDADQGTILALVGADGIMIGTGLVGALTKVYSYRFVWWAISTAAMLYILYVLFFGFTSKAESMRPEVASTFKVLRNVTVVLWSAYPVVWLIGSEGAGIVTLNIETLLFMYLDVSAKVGFGLILLRSRAIFGEAEAPEPSAGDGAAATSD	541	PF	M	V	A	Y	D	W	T	T	L	M	I	G	W	S	T	M	W	Y	P	W	F	D	A	K
	BR P50A	BR	MLELLPTAVEGVSQAQITGRPEWIWLALGTALMGLGTLYFLVKGMGVSDPDAKKFYAITTLVAAIAFTMYLSMLLGYGLTMVPFGGEQNPIYWARYADWLFTTPLLLLDLALLVDADQGTILALVGADGIMIGTGLVGALTKVYSYRFVWWAISTAAMLYILYVLFFGFTSKAESMRPEVASTFKVLRNVTVVLWSAYPVVWLIGSEGAGIVPLNIETLLFMVLDVSAKVGFGLILLRSRAIFGEAEAPEPSAGDGAAATSD	559		M	V	A	Y	D	W	T	T	L	M	I	G	W	S	T	M	W	Y	P	W	F	D	A	K
	BR P77D	BR	MLELLPTAVEGVSQAQITGRPEWIWLALGTALMGLGTLYFLVKGMGVSDPDAKKFYAITTLVPAIAFTMYLSMLLGYGLTMVPFGGEQNDIYWARYADWLFTTPLLLLDLALLVDADQGTILALVGADGIMIGTGLVGALTKVYSYRFVWWAISTAAMLYILYVLFFGFTSKAESMRPEVASTFKVLRNVTVVLWSAYPVVWLIGSEGAGIVPLNIETLLFMVLDVSAKVGFGLILLRSRAIFGEAEAPEPSAGDGAAATSD	567		M	V	A	Y	D	W	T	T	L	M	I	G	W	S	T	M	W	Y	P	W	F	D	A	K
	BR P91A	BR	MLELLPTAVEGVSQAQITGRPEWIWLALGTALMGLGTLYFLVKGMGVSDPDAKKFYAITTLVPAIAFTMYLSMLLGYGLTMVPFGGEQNPIYWARYADWLFTTALLLLDLALLVDADQGTILALVGADGIMIGTGLVGALTKVYSYRFVWWAISTAAMLYILYVLFFGFTSKAESMRPEVASTFKVLRNVTVVLWSAYPVVWLIGSEGAGIVPLNIETLLFMVLDVSAKVGFGLILLRSRAIFGEAEAPEPSAGDGAAATSD	555		M	V	A	Y	D	W	T	T	L	M	I	G	W	S	T	M	W	Y	P	W	F	D	A	K
	BR R134K	BR	MLELLPTAVEGVSQAQITGRPEWIWLALGTALMGLGTLYFLVKGMGVSDPDAKKFYAITTLVPAIAFTMYLSMLLGYGLTMVPFGGEQNPIYWARYADWLFTTPLLLLDLALLVDADQGTILALVGADGIMIGTGLVGALTKVYSYKFVWWAISTAAMLYILYVLFFGFTSKAESMRPEVASTFKVLRNVTVVLWSAYPVVWLIGSEGAGIVPLNIETLLFMVLDVSAKVGFGLILLRSRAIFGEAEAPEPSAGDGAAATSD	570		M	V	A	Y	D	W	T	T	L	M	I	G	W	S	T	M	W	Y	P	W	F	D	A	K
	BR R82A	BR	MLELLPTAVEGVSQAQITGRPEWIWLALGTALMGLGTLYFLVKGMGVSDPDAKKFYAITTLVPAIAFTMYLSMLLGYGLTMVPFGGEQNPIYWAAYADWLFTTPLLLLDLALLVDADQGTILALVGADGIMIGTGLVGALTKVYSYRFVWWAISTAAMLYILYVLFFGFTSKAESMRPEVASTFKVLRNVTVVLWSAYPVVWLIGSEGAGIVPLNIETLLFMVLDVSAKVGFGLILLRSRAIFGEAEAPEPSAGDGAAATSD	575		M	V	A	Y	D	W	T	T	L	M	I	G	W	S	T	M	W	Y	P	W	F	D	A	K
	BR R82K	BR	MLELLPTAVEGVSQAQITGRPEWIWLALGTALMGLGTLYFLVKGMGVSDPDAKKFYAITTLVPAIAFTMYLSMLLGYGLTMVPFGGEQNPIYWAKYADWLFTTPLLLLDLALLVDADQGTILALVGADGIMIGTGLVGALTKVYSYRFVWWAISTAAMLYILYVLFFGFTSKAESMRPEVASTFKVLRNVTVVLWSAYPVVWLIGSEGAGIVPLNIETLLFMVLDVSAKVGFGLILLRSRAIFGEAEAPEPSAGDGAAATSD	560		M	V	A	Y	D	W	T	T	L	M	I	G	W	S	T	M	W	Y	P	W	F	D	A	K
	BR R82Q	BR	MLELLPTAVEGVSQAQITGRPEWIWLALGTALMGLGTLYFLVKGMGVSDPDAKKFYAITTLVPAIAFTMYLSMLLGYGLTMVPFGGEQNPIYWAQYADWLFTTPLLLLDLALLVDADQGTILALVGADGIMIGTGLVGALTKVYSYRFVWWAISTAAMLYILYVLFFGFTSKAESMRPEVASTFKVLRNVTVVLWSAYPVVWLIGSEGAGIVPLNIETLLFMVLDVSAKVGFGLILLRSRAIFGEAEAPEPSAGDGAAATSD	562		M	V	A	Y	D	W	T	T	L	M	I	G	W	S	T	M	W	Y	P	W	F	D	A	K
	BR T46V	BR	MLELLPTAVEGVSQAQITGRPEWIWLALGTALMGLGTLYFLVKGMGVSDPDAKKFYAIVTLVPAIAFTMYLSMLLGYGLTMVPFGGEQNPIYWARYADWLFTTPLLLLDLALLVDADQGTILALVGADGIMIGTGLVGALTKVYSYRFVWWAISTAAMLYILYVLFFGFTSKAESMRPEVASTFKVLRNVTVVLWSAYPVVWLIGSEGAGIVPLNIETLLFMVLDVSAKVGFGLILLRSRAIFGEAEAPEPSAGDGAAATSD	571		M	V	A	Y	D	W	T	T	L	M	I	G	W	S	T	M	W	Y	P	W	F	D	A	K
	BR T90A	BR	MLELLPTAVEGVSQAQITGRPEWIWLALGTALMGLGTLYFLVKGMGVSDPDAKKFYAITTLVPAIAFTMYLSMLLGYGLTMVPFGGEQNPIYWARYADWLFTAPLLLLDLALLVDADQGTILALVGADGIMIGTGLVGALTKVYSYRFVWWAISTAAMLYILYVLFFGFTSKAESMRPEVASTFKVLRNVTVVLWSAYPVVWLIGSEGAGIVPLNIETLLFMVLDVSAKVGFGLILLRSRAIFGEAEAPEPSAGDGAAATSD	548		M	V	A	Y	D	W	T	A	L	M	I	G	W	S	T	M	W	Y	P	W	F	D	A	K
	BR Y185F	BR	MLELLPTAVEGVSQAQITGRPEWIWLALGTALMGLGTLYFLVKGMGVSDPDAKKFYAITTLVPAIAFTMYLSMLLGYGLTMVPFGGEQNPIYWARYADWLFTTPLLLLDLALLVDADQGTILALVGADGIMIGTGLVGALTKVYSYRFVWWAISTAAMLYILYVLFFGFTSKAESMRPEVASTFKVLRNVTVVLWSAFPVVWLIGSEGAGIVPLNIETLLFMVLDVSAKVGFGLILLRSRAIFGEAEAPEPSAGDGAAATSD	566		M	V	A	Y	D	W	T	T	L	M	I	G	W	S	T	M	W	F	P	W	F	D	A	K
	BR Y57F	BR	MLELLPTAVEGVSQAQITGRPEWIWLALGTALMGLGTLYFLVKGMGVSDPDAKKFYAITTLVPAIAFTMFLSMLLGYGLTMVPFGGEQNPIYWARYADWLFTTPLLLLDLALLVDADQGTILALVGADGIMIGTGLVGALTKVYSYRFVWWAISTAAMLYILYVLFFGFTSKAESMRPEVASTFKVLRNVTVVLWSAYPVVWLIGSEGAGIVPLNIETLLFMVLDVSAKVGFGLILLRSRAIFGEAEAPEPSAGDGAAATSD	548		M	V	A	Y	D	W	T	T	L	M	I	G	W	S	T	M	W	Y	P	W	F	D	A	K
	BR Y57N	BR	MLELLPTAVEGVSQAQITGRPEWIWLALGTALMGLGTLYFLVKGMGVSDPDAKKFYAITTLVPAIAFTMNLSMLLGYGLTMVPFGGEQNPIYWARYADWLFTTPLLLLDLALLVDADQGTILALVGADGIMIGTGLVGALTKVYSYRFVWWAISTAAMLYILYVLFFGFTSKAESMRPEVASTFKVLRNVTVVLWSAYPVVWLIGSEGAGIVPLNIETLLFMVLDVSAKVGFGLILLRSRAIFGEAEAPEPSAGDGAAATSD	556		M	V	A	Y	D	W	T	T	L	M	I	G	W	S	T	M	W	Y	P	W	F	D	A	K
	BR Y83F	BR	MLELLPTAVEGVSQAQITGRPEWIWLALGTALMGLGTLYFLVKGMGVSDPDAKKFYAITTLVPAIAFTMYLSMLLGYGLTMVPFGGEQNPIYWARFADWLFTTPLLLLDLALLVDADQGTILALVGADGIMIGTGLVGALTKVYSYRFVWWAISTAAMLYILYVLFFGFTSKAESMRPEVASTFKVLRNVTVVLWSAYPVVWLIGSEGAGIVPLNIETLLFMVLDVSAKVGFGLILLRSRAIFGEAEAPEPSAGDGAAATSD	547		M	V	A	F	D	W	T	T	L	M	I	G	W	S	T	M	W	Y	P	W	F	D	A	K
	BR Y83N	BR	MLELLPTAVEGVSQAQITGRPEWIWLALGTALMGLGTLYFLVKGMGVSDPDAKKFYAITTLVPAIAFTMYLSMLLGYGLTMVPFGGEQNPIYWARNADWLFTTPLLLLDLALLVDADQGTILALVGADGIMIGTGLVGALTKVYSYRFVWWAISTAAMLYILYVLFFGFTSKAESMRPEVASTFKVLRNVTVVLWSAYPVVWLIGSEGAGIVPLNIETLLFMVLDVSAKVGFGLILLRSRAIFGEAEAPEPSAGDGAAATSD	555		M	V	A	N	D	W	T	T	L	M	I	G	W	S	T	M	W	Y	P	W	F	D	A	K
	BR/Rh223-253	BR	QAQITGRPEWIWLALGTALMGLGTLYFLVKGMGVSDPDAKKFYAITTLVPAIAFTMYLSMLLGYGLTMVPFGGEQNPIYWARYADWLFTTPLLLLDLALLVDADQGTILALVGADGIMIGTGLVGALTKVYSYRFVWWAISTAAMLYILYVLFFGFTYGQLVFTVKEAAAQQQESATTQKAEKEVTRMVASTFKVLRNVTVVLWSAYPVVWLIGSEGAGIVPLNIETLLFMVLDVSAKVGFGLILLRSRAIFGEAEAPEPSAGDGAAATSD	562		M	V	A	Y	D	W	T	T	L	M	I	G	W	S	T	M	W	Y	P	W	F	D	A	K
	BR/Rh223-253 + D96N	BR	QAQITGRPEWIWLALGTALMGLGTLYFLVKGMGVSDPDAKKFYAITTLVPAIAFTMYLSMLLGYGLTMVPFGGEQNPIYWARYADWLFTTPLLLLNLALLVDADQGTILALVGADGIMIGTGLVGALTKVYSYRFVWWAISTAAMLYILYVLFFGFTYGQLVFTVKEAAAQQQESATTQKAEKEVTRMVASTFKVLRNVTVVLWSAYPVVWLIGSEGAGIVPLNIETLLFMVLDVSAKVGFGLILLRSRAIFGEAEAPEPSAGDGAAATSD	559		M	V	A	Y	D	W	T	T	L	M	I	G	W	S	T	M	W	Y	P	W	F	D	A	K
	C1C2	C1C2	MSRRPWLLALALAVALAAGSAGASTGSDATVPVATQDGPDYVFHRAHERMLFQTSYTLENNGSVICIPNNGQCFCLAWLKSNGTNAEKLAANILQWITFALSALCLMFYGYQTWKSTCGWEEIYVATIEMIKFIIEYFHEFDEPAVIYSSNGNKTVWLRYAEWLLTCPVILIHLSNLTGLANDYNKRTMGLLVSDIGTIVWGTTAALSKGYVRVIFFLMGLCYGIYTFFNAAKVYIEAYHTVPKGRCRQVVTGMAWLFFVSWGMFPILFILGPEGFGVLSVYGSTVGHTIIDLMSKNCWGLLGHYLRVLIHEHILIHGDIRKTTKLNIGGTEIEVETLVEDEAEAGAVSSEDLYFQ	472		L	M	I	Y	E	W	T	C	I	T	I	G	F	G	L	G	W	F	P	F	H	D	S	K
	C1C2 D292N	C1C2	MSRRPWLLALALAVALAAGSAGASTGSDATVPVATQDGPDYVFHRAHERMLFQTSYTLENNGSVICIPNNGQCFCLAWLKSNGTNAEKLAANILQWITFALSALCLMFYGYQTWKSTCGWEEIYVATIEMIKFIIEYFHEFDEPAVIYSSNGNKTVWLRYAEWLLTCPVILIHLSNLTGLANDYNKRTMGLLVSDIGTIVWGTTAALSKGYVRVIFFLMGLCYGIYTFFNAAKVYIEAYHTVPKGRCRQVVTGMAWLFFVSWGMFPILFILGPEGFGVLSVYGSTVGHTIINLMSKNCWGLLGHYLRVLIHEHILIHGDIRKTTKLNIGGTEIEVETLVEDEAEAGAVSSEDLYFQ	476		L	M	I	Y	E	W	T	C	I	T	I	G	F	G	L	G	W	F	P	F	H	N	S	K
	C1C2 E162Q	C1C2	MSRRPWLLALALAVALAAGSAGASTGSDATVPVATQDGPDYVFHRAHERMLFQTSYTLENNGSVICIPNNGQCFCLAWLKSNGTNAEKLAANILQWITFALSALCLMFYGYQTWKSTCGWEEIYVATIEMIKFIIEYFHEFDEPAVIYSSNGNKTVWLRYAQWLLTCPVILIHLSNLTGLANDYNKRTMGLLVSDIGTIVWGTTAALSKGYVRVIFFLMGLCYGIYTFFNAAKVYIEAYHTVPKGRCRQVVTGMAWLFFVSWGMFPILFILGPEGFGVLSVYGSTVGHTIIDLMSKNCWGLLGHYLRVLIHEHILIHGDIRKTTKLNIGGTEIEVETLVEDEAEAGAVSSEDLYFQ	483		L	M	I	Y	Q	W	T	C	I	T	I	G	F	G	L	G	W	F	P	F	H	D	S	K
	C1C2 GA	C1C2	MSRRPWLLALALAVALAAGSAGASTGSDATVPVATQDGPDYVFHRAHERMLFQTSYTLENNGSVICIPNNGQCFCLAWLKSNGTNAEKLAANILQWITFALSALCLMFYGYQTWKSTCGWEEIYVATIEMIKFIIEYFHEFDEPAVIYSSNGNKTVWLRYAEWLLTCPVILIHLSNLTGLANDYNKRTMGLLVSDIGGIVWATTAALSKGYVRVIFFLMGLCYGIYTFFNAAKVYIEAYHTVPKGRCRQVVTGMAWLFFVSWGMFPILFILGPEGFGVLSVYGSTVGHTIIDLMSKNCWGLLGHYLRVLIHEHILIHGDIRKTTKLNIGGTEIEVETLVEDEAEAGAVSSEDLYFQ	455		L	M	I	Y	E	W	T	C	I	G	I	A	F	G	L	G	W	F	P	F	H	D	S	K
	C1C2 K132A	C1C2	MSRRPWLLALALAVALAAGSAGASTGSDATVPVATQDGPDYVFHRAHERMLFQTSYTLENNGSVICIPNNGQCFCLAWLKSNGTNAEKLAANILQWITFALSALCLMFYGYQTWKSTCGWEEIYVATIEMIAFIIEYFHEFDEPAVIYSSNGNKTVWLRYAEWLLTCPVILIHLSNLTGLANDYNKRTMGLLVSDIGTIVWGTTAALSKGYVRVIFFLMGLCYGIYTFFNAAKVYIEAYHTVPKGRCRQVVTGMAWLFFVSWGMFPILFILGPEGFGVLSVYGSTVGHTIIDLMSKNCWGLLGHYLRVLIHEHILIHGDIRKTTKLNIGGTEIEVETLVEDEAEAGAVSSEDLYFQ	479		L	M	I	Y	E	W	T	C	I	T	I	G	F	G	L	G	W	F	P	F	H	D	S	K
	C1V1	C1V1	MSRRPWLLALALAVALAAGSAGASTGSDATVPVATQDGPDYVFHRAHERMLFQTSYTLENNGSVICIPNNGQCFCLAWLKSNGTNAEKLAANILQWITFALSALCLMFYGYQTWKSTCGWEEIYVATIEMIKFIIEYFHEFDEPAVIYSSNGNKTVWLRYAEWLLTCPVLLIHLSNLTGLKDDYSKRTMGLLVSDVGCIVWGATSAMCTGWTKILFFLISLSYGMYTYFHAAKVYIEAFHTVPKGICRELVRVMAWTFFVAWGMFPVLFLLGTEGFGHISPYGSAIGHSILDLIAKNMWGVLGNYLRVKIHEHILLYGDIRKKQKITIAGQEMEVETLVAEEED	539		L	M	I	Y	E	W	T	C	L	C	I	G	F	S	L	G	W	F	P	F	H	D	A	K
	C1V1 E122T	C1V1	MSRRPWLLALALAVALAAGSAGASTGSDATVPVATQDGPDYVFHRAHERMLFQTSYTLENNGSVICIPNNGQCFCLAWLKSNGTNAEKLAANILQWITFALSALCLMFYGYQTWKSTCGWETIYVATIEMIKFIIEYFHEFDEPAVIYSSNGNKTVWLRYAEWLLTCPVLLIHLSNLTGLKDDYSKRTMGLLVSDVGCIVWGATSAMCTGWTKILFFLISLSYGMYTYFHAAKVYIEAFHTVPKGICRELVRVMAWTFFVAWGMFPVLFLLGTEGFGHISPYGSAIGHSILDLIAKNMWGVLGNYLRVKIHEHILLYGDIRKKQKITIAGQEMEVETLVAEEED	546		L	M	I	Y	E	W	T	C	L	C	I	G	F	S	L	G	W	F	P	F	H	D	A	K
	C1V1 E122T E162T	C1V1	MSRRPWLLALALAVALAAGSAGASTGSDATVPVATQDGPDYVFHRAHERMLFQTSYTLENNGSVICIPNNGQCFCLAWLKSNGTNAEKLAANILQWITFALSALCLMFYGYQTWKSTCGWETIYVATIEMIKFIIEYFHEFDEPAVIYSSNGNKTVWLRYATWLLTCPVLLIHLSNLTGLKDDYSKRTMGLLVSDVGCIVWGATSAMCTGWTKILFFLISLSYGMYTYFHAAKVYIEAFHTVPKGICRELVRVMAWTFFVAWGMFPVLFLLGTEGFGHISPYGSAIGHSILDLIAKNMWGVLGNYLRVKIHEHILLYGDIRKKQKITIAGQEMEVETLVAEEED	535		L	M	I	Y	T	W	T	C	L	C	I	G	F	S	L	G	W	F	P	F	H	D	A	K
	C1V1 E162T	C1V1	MSRRPWLLALALAVALAAGSAGASTGSDATVPVATQDGPDYVFHRAHERMLFQTSYTLENNGSVICIPNNGQCFCLAWLKSNGTNAEKLAANILQWITFALSALCLMFYGYQTWKSTCGWEEIYVATIEMIKFIIEYFHEFDEPAVIYSSNGNKTVWLRYATWLLTCPVLLIHLSNLTGLKDDYSKRTMGLLVSDVGCIVWGATSAMCTGWTKILFFLISLSYGMYTYFHAAKVYIEAFHTVPKGICRELVRVMAWTFFVAWGMFPVLFLLGTEGFGHISPYGSAIGHSILDLIAKNMWGVLGNYLRVKIHEHILLYGDIRKKQKITIAGQEMEVETLVAEEED	530		L	M	I	Y	T	W	T	C	L	C	I	G	F	S	L	G	W	F	P	F	H	D	A	K
	ChEF	ChEF	MVSRRPWLLALALAVALAAGSAGASTGSDATVPVATQDGPDYVFHRAHERMLFQTSYTLENNGSVICIPNNGQCFCLAWLKSNGTNAEKLAANILQWITFALSALCLMFYGYQTWKSTCGWEEIYVATIEMIKFIIEYFHEFDEPAVIYSSNGNKTVWLRYAEWLLTCPVILIHLSNLTGLANDYNKRTMGLLVSDIGTIVWGTTAALSKGYVRVIFFLMGLCYGIYTFFNAAKVYIEAYHTVPKGRCRQVVTGMAWLFFVSWGMFPILFILGPEGFGVLSVYGSTVGHTIIDLMSKNCWGLLGHYLRVLIHEHILIHGDIRKTTKLNIGGTEIEVETLVEDEAEAGAVNKGTGKYESS	470		L	M	I	Y	E	W	T	C	I	T	I	G	F	G	L	G	W	F	P	F	H	D	S	K
	ChlEF	ChlEF	MVSRRPWLLALALAVALAAGSAGASTGSDATVPVATQDGPDYVFHRAHERMLFQTSYTLENNGSVICIPNNGQCFCLAWLKSNGTNAEKLAANILQWITFALSALCLMFYGYQTWKSTCGWEEIYVATIEMIKFIIEYFHEFDEPAVIYSSNGNKTVWLRYAEWLLTCPVVLIHLSNLTGLANDYNKRTMGLLVSDIGTIVWGTTAALSKGYVRVIFFLMGLCYGIYTFFNAAKVYIEAYHTVPKGRCRQVVTGMAWLFFVSWGMFPILFILGPEGFGVLSVYGSTVGHTIIDLMSKNCWGLLGHYLRVLIHEHILIHGDIRKTTKLNIGGTEIEVETLVEDEAEAGAVNKGTGKYESS	460		L	M	I	Y	E	W	T	C	V	T	I	G	F	G	L	G	W	F	P	F	H	D	S	K
	Chrimson	Chrimson	MAELISSATRSLFAAGGINPWPNPYHHEDMGCGGMTPTGECFSTEWWCDPSYGLSDAGYGYCFVEATGGYLVVGVEKKQAWLHSRGTPGEKIGAQVCQWIAFSIAIALLTFYGFSAWKATCGWEEVYVCCVEVLFVTLEIFKEFSSPATVYLSTGNHAYCLRYFEWLLSCPVILIKLSNLSGLKNDYSKRTMGLIVSCVGMIVFGMAAGLATDWLKWLLYIVSCIYGGYMYFQAAKCYVEANHSVPKGHCRMVVKLMAYAYFASWGSYPILWAVGPEGLLKLSPYANSIGHSICDIIAKEFWTFLAHHLRIKIHEHILIHGDIRKTTKMEIGGEEVEVEEFVEEEDEDTV	587		I	V	T	Y	E	W	S	C	I	M	I	G	Y	S	C	G	W	Y	P	W	H	D	A	K
	Chronos	Chronos	METAATMTHAFISAVPSAEATIRGLLSAAAVVTPAADAHGETSNATTAGADHGCFPHINHGTELQHKIAVGLQWFTVIVAIVQLIFYGWHSFKATTGWEEVYVCVIELVKCFIELFHEVDSPATVYQTNGGAVIWLRYSMWLLTCPVILIHLSNLTGLHEEYSKRTMTILVTDIGNIVWGITAAFTKGPLKILFFMIGLFYGVTCFFQIAKVYIESYHTLPKGVCRKICKIMAYVFFCSWLMFPVMFIAGHEGLGLITPYTSGIGHLILDLISKNTWGFLGHHLRVKIHEHILIHGDIRKTTTINVAGENMEIETFVDEEEEGGV	495		V	L	F	Y	M	W	T	C	I	N	I	G	F	G	L	G	W	F	P	F	H	D	S	K
	CrChR1 82-308	CrChR1	NGTNAEKLAANILQWITFALSALCLMFYGYQTWKSTCGWEEIYVATIEMIKFIIEYFHEFDEPAVIYSSNGNKTVWLRYAEWLLTCPVILIHLSNLTGLANDYNKRTMGLLVSDIGTIVWGTTAALSKGYVRVIFFLMGLCYGIYTFFNAAKVYIEAYHTVPKGICRDLVRYLAWLYFCSWAMFPVLFLLGPEGFGHINQFNSAIAHAILDLASKNAWSMMGHFLRV	453		L	M	I	Y	E	W	T	C	I	T	I	G	F	G	L	G	W	F	P	F	H	D	S	K
	ReaChR	CrChR1	MVSRRPWLLALALAVALAAGSAGASTGSDATVPVATQDGPDYVFHRAHERMLFQTSYTLENNGSVICIPNNGQCFCLAWLKSNGTNAEKLAANILQWVVFALSVACLGWYAYQAWRATCGWEEVYVALIEMMKSIIEAFHEFDSPATLWLSSGNGVVWMRYGEWLLTCPVILIHLSNLTGLKDDYSKRTMGLLVSDVGCIVWGATSAMCTGWTKILFFLISLSYGMYTYFHAAKVYIEAFHTVPKGLCRQLVRAMAWLFFVSWGMFPVLFLLGPEGFGHISPYGSAIGHSILDLIAKNMWGVLGNYLRVKIHEHILLYGDIRKKQKITIAGQEMEVETLVAEEEDKYESS	531		L	M	I	Y	E	W	T	C	I	C	I	G	F	S	L	G	W	F	P	F	H	D	A	K
	CrChR C128A	CrChR2	MDYGGALSAVGRELLFVTNPVVVNGSVLVPEDQCYCAGWIESRGTNGAQTASNVLQWLAAGFSILLLMFYAYQTWKSTCGWEEIYVCAIEMVKVILEFFFEFKNPSMLYLATGHRVQWLRYAEWLLTAPVILIHLSNLTGLSNDYSRRTMGLLVSDIGTIVWGATSAMATGYVKVIFFCLGLCYGANTFFHAAKAYIEGYHTVPKGRCRQVVTGMAWLFFVSWGMFPILFILGPEGFGVLSVYGSTVGHTIIDLMSK	480		F	M	I	Y	E	W	T	A	I	T	I	G	F	G	L	G	W	F	P	F	H	D	S	K
	CrChR C128S	CrChR2	MDYGGALSAVGRELLFVTNPVVVNGSVLVPEDQCYCAGWIESRGTNGAQTASNVLQWLAAGFSILLLMFYAYQTWKSTCGWEEIYVCAIEMVKVILEFFFEFKNPSMLYLATGHRVQWLRYAEWLLTSPVILIHLSNLTGLSNDYSRRTMGLLVSDIGTIVWGATSAMATGYVKVIFFCLGLCYGANTFFHAAKAYIEGYHTVPKGRCRQVVTGMAWLFFVSWGMFPILFILGPEGFGVLSVYGSTVGHTIIDLMSK	480		F	M	I	Y	E	W	T	S	I	T	I	G	F	G	L	G	W	F	P	F	H	D	S	K
	CrChR C128S D156A	CrChR2	MDYGGALSAVGRELLFVTNPVVVNGSVLVPEDQCYCAGWIESRGTNGAQTASNVLQWLAAGFSILLLMFYAYQTWKSTCGWEEIYVCAIEMVKVILEFFFEFKNPSMLYLATGHRVQWLRYAEWLLTSPVILIHLSNLTGLSNDYSRRTMGLLVSAIGTIVWGATSAMATGYVKVIFFCLGLCYGANTFFHAAKAYIEGYHTVPKGRCRQVVTGMAWLFFVSWGMFPILFILGPEGFGVLSVYGSTVGHTIIDLMSK	480		F	M	I	Y	E	W	T	S	I	T	I	G	F	G	L	G	W	F	P	F	H	D	S	K
	CrChR D156A	CrChR2	MDYGGALSAVGRELLFVTNPVVVNGSVLVPEDQCYCAGWIESRGTNGAQTASNVLQWLAAGFSILLLMFYAYQTWKSTCGWEEIYVCAIEMVKVILEFFFEFKNPSMLYLATGHRVQWLRYAEWLLTCPVILIHLSNLTGLSNDYSRRTMGLLVSAIGTIVWGATSAMATGYVKVIFFCLGLCYGANTFFHAAKAYIEGYHTVPKGRCRQVVTGMAWLFFVSWGMFPILFILGPEGFGVLSVYGSTVGHTIIDLMSK	480		F	M	I	Y	E	W	T	C	I	T	I	G	F	G	L	G	W	F	P	F	H	D	S	K
	CrChR2	CrChR2	MDYGGALSAVGRELLFVTNPVVVNGSVLVPEDQCYCAGWIESRGTNGAQTASNVLQWLAAGFSILLLMFYAYQTWKSTCGWEEIYVCAIEMVKVILEFFFEFKNPSMLYLATGHRVQWLRYAEWLLTCPVILIHLSNLTGLSNDYSRRTMGLLVSDIGTIVWGATSAMATGYVKVIFFCLGLCYGANTFFHAAKAYIEGYHTVPKGRCRQVVTGMAWLFFVSWGMFPILFILGPEGFGVLSVYGSTVGHTIIDLMSK	470		F	M	I	Y	E	W	T	C	I	T	I	G	F	G	L	G	W	F	P	F	H	D	S	K
	CrChR2 C128T	CrChR2	MDYGGALSAVGRELLFVTNPVVVNGSVLVPEDQCYCAGWIESRGTNGAQTASNVLQWLAAGFSILLLMFYAYQTWKSTCGWEEIYVCAIEMVKVILEFFFEFKNPSMLYLATGHRVQWLRYAEWLLTTPVILIHLSNLTGLSNDYSRRTMGLLVSDIGTIVWGATSAMATGYVKVIFFCLGLCYGANTFFHAAKAYIEGYHTVPKGRCRQVVTGMAWLFFVSWGMFPILFILGPEGFGVLSVYGSTVGHTIIDLMSK	480		F	M	I	Y	E	W	T	T	I	T	I	G	F	G	L	G	W	F	P	F	H	D	S	K
	CrChR2 D156C	CrChR2	MDYGGALSAVGRELLFVTNPVVVNGSVLVPEDQCYCAGWIESRGTNGAQTASNVLQWLAAGFSILLLMFYAYQTWKSTCGWEEIYVCAIEMVKVILEFFFEFKNPSMLYLATGHRVQWLRYAEWLLTCPVILIHLSNLTGLSNDYSRRTMGLLVSCIGTIVWGATSAMATGYVKVIFFCLGLCYGANTFFHAAKAYIEGYHTVPKGRCRQVVTGMAWLFFVSWGMFPILFILGPEGFGVLSVYGSTVGHTIIDLMSK	477		F	M	I	Y	E	W	T	C	I	T	I	G	F	G	L	G	W	F	P	F	H	D	S	K
	CrChR2 E123A	CrChR2	MDYGGALSAVGRELLFVTNPVVVNGSVLVPEDQCYCAGWIESRGTNGAQTASNVLQWLAAGFSILLLMFYAYQTWKSTCGWEEIYVCAIEMVKVILEFFFEFKNPSMLYLATGHRVQWLRYAAWLLTCPVILIHLSNLTGLSNDYSRRTMGLLVSDIGTIVWGATSAMATGYVKVIFFCLGLCYGANTFFHAAKAYIEGYHTVPKGRCRQVVTGMAWLFFVSWGMFPILFILGPEGFGVLSVYGSTVGHTIIDLMSK	470		F	M	I	Y	A	W	T	C	I	T	I	G	F	G	L	G	W	F	P	F	H	D	S	K
	CrChR2 E123D	CrChR2	MDYGGALSAVGRELLFVTNPVVVNGSVLVPEDQCYCAGWIESRGTNGAQTASNVLQWLAAGFSILLLMFYAYQTWKSTCGWEEIYVCAIEMVKVILEFFFEFKNPSMLYLATGHRVQWLRYADWLLTCPVILIHLSNLTGLSNDYSRRTMGLLVSDIGTIVWGATSAMATGYVKVIFFCLGLCYGANTFFHAAKAYIEGYHTVPKGRCRQVVTGMAWLFFVSWGMFPILFILGPEGFGVLSVYGSTVGHTIIDLMSK	486		F	M	I	Y	D	W	T	C	I	T	I	G	F	G	L	G	W	F	P	F	H	D	S	K
	CrChR2 E132T	CrChR2	MDYGGALSAVGRELLFVTNPVVVNGSVLVPEDQCYCAGWIESRGTNGAQTASNVLQWLAAGFSILLLMFYAYQTWKSTCGWEEIYVCAIEMVKVILEFFFEFKNPSMLYLATGHRVQWLRYATWLLTCPVILIHLSNLTGLSNDYSRRTMGLLVSDIGTIVWGATSAMATGYVKVIFFCLGLCYGANTFFHAAKAYIEGYHTVPKGRCRQVVTGMAWLFFVSWGMFPILFILGPEGFGVLSVYGSTVGHTIIDLMSK	490		F	M	I	Y	T	W	T	C	I	T	I	G	F	G	L	G	W	F	P	F	H	D	S	K
	CrChR2 E90Q	CrChR2	MDYGGALSAVGRELLFVTNPVVVNGSVLVPEDQCYCAGWIESRGTNGAQTASNVLQWLAAGFSILLLMFYAYQTWKSTCGWEEIYVCAIQMVKVILEFFFEFKNPSMLYLATGHRVQWLRYAEWLLTCPVILIHLSNLTGLSNDYSRRTMGLLVSDIGTIVWGATSAMATGYVKVIFFCLGLCYGANTFFHAAKAYIEGYHTVPKGRCRQVVTGMAWLFFVSWGMFPILFILGPEGFGVLSVYGSTVGHTIIDLMSK	470		F	M	I	Y	E	W	T	C	I	T	I	G	F	G	L	G	W	F	P	F	H	D	S	K
	CrChR2 H134R	CrChR2	MDYGGALSAVGRELLFVTNPVVVNGSVLVPEDQCYCAGWIESRGTNGAQTASNVLQWLAAGFSILLLMFYAYQTWKSTCGWEEIYVCAIEMVKVILEFFFEFKNPSMLYLATGHRVQWLRYAEWLLTCPVILIRLSNLTGLSNDYSRRTMGLLVSDIGTIVWGATSAMATGYVKVIFFCLGLCYGANTFFHAAKAYIEGYHTVPKGRCRQVVTGMAWLFFVSWGMFPILFILGPEGFGVLSVYGSTVGHTIIDLMSK	470		F	M	I	Y	E	W	T	C	I	T	I	G	F	G	L	G	W	F	P	F	H	D	S	K
	CrChR2 L132C	CrChR2	MDYGGALSAVGRELLFVTNPVVVNGSVLVPEDQCYCAGWIESRGTNGAQTASNVLQWLAAGFSILLLMFYAYQTWKSTCGWEEIYVCAIEMVKVILEFFFEFKNPSMLYLATGHRVQWLRYAEWLLTCPVICIHLSNLTGLSNDYSRRTMGLLVSDIGTIVWGATSAMATGYVKVIFFCLGLCYGANTFFHAAKAYIEGYHTVPKGRCRQVVTGMAWLFFVSWGMFPILFILGPEGFGVLSVYGSTVGHTIIDLMSK	474		F	M	I	Y	E	W	T	C	I	T	I	G	F	G	L	G	W	F	P	F	H	D	S	K
	CrChR2 T159C	CrChR2	MDYGGALSAVGRELLFVTNPVVVNGSVLVPEDQCYCAGWIESRGTNGAQTASNVLQWLAAGFSILLLMFYAYQTWKSTCGWEEIYVCAIEMVKVILEFFFEFKNPSMLYLATGHRVQWLRYAEWLLTCPVILIHLSNLTGLSNDYSRRTMGLLVSDIGCIVWGATSAMATGYVKVIFFCLGLCYGANTFFHAAKAYIEGYHTVPKGRCRQVVTGMAWLFFVSWGMFPILFILGPEGFGVLSVYGSTVGHTIIDLMSK	470		F	M	I	Y	E	W	T	C	I	C	I	G	F	G	L	G	W	F	P	F	H	D	S	K
	DChR1	DChR1	MRRRESQLAYLCLFVLIAGWAPRLTESAPDLAERRPPSERNTPYANIKKVPNITEPNANVQLDGWALYQDFYYLAGSDKEWVVGPSDQCYCRAWSKSHGTDREGEAAVVWAYIVFAICIVQLVYFMFAAWKATVGWEEVYVNIIELVHIALVIWVEFDKPAMLYLNDGQMVPWLRYSAWLLSCPVILIHLSNLTGLKGDYSKRTMGLLVSDIGTIVFGTSAALAPPNHVKVILFTIGLLYGLFTFFTAAKVYIEAYHTVPKGQCRNLVRAMAWTYFVSWAMFPILFILGREGFGHITYFGSSIGHFILEIFSKNLWSLLGHGLRYRIRQHIIIHGNLTKKNKINIAGDNVEVEEYVDSNDKDSDV	475		I	L	A	Y	A	W	S	C	I	T	I	G	F	G	L	G	W	F	P	F	H	E	S	K
	DChR1 A178E	DChR1	MRRRESQLAYLCLFVLIAGWAPRLTESAPDLAERRPPSERNTPYANIKKVPNITEPNANVQLDGWALYQDFYYLAGSDKEWVVGPSDQCYCRAWSKSHGTDREGEAAVVWAYIVFAICIVQLVYFMFAAWKATVGWEEVYVNIIELVHIALVIWVEFDKPAMLYLNDGQMVPWLRYSEWLLSCPVILIHLSNLTGLKGDYSKRTMGLLVSDIGTIVFGTSAALAPPNHVKVILFTIGLLYGLFTFFTAAKVYIEAYHTVPKGQCRNLVRAMAWTYFVSWAMFPILFILGREGFGHITYFGSSIGHFILEIFSKNLWSLLGHGLRYRIRQHIIIHGNLTKKNKINIAGDNVEVEEYVDSNDKDSDV	510		I	L	A	Y	E	W	S	C	I	T	I	G	F	G	L	G	W	F	P	F	H	E	S	K
	DChR1 E309D	DChR1	MRRRESQLAYLCLFVLIAGWAPRLTESAPDLAERRPPSERNTPYANIKKVPNITEPNANVQLDGWALYQDFYYLAGSDKEWVVGPSDQCYCRAWSKSHGTDREGEAAVVWAYIVFAICIVQLVYFMFAAWKATVGWEEVYVNIIELVHIALVIWVEFDKPAMLYLNDGQMVPWLRYSAWLLSCPVILIHLSNLTGLKGDYSKRTMGLLVSDIGTIVFGTSAALAPPNHVKVILFTIGLLYGLFTFFTAAKVYIEAYHTVPKGQCRNLVRAMAWTYFVSWAMFPILFILGREGFGHITYFGSSIGHFILDIFSKNLWSLLGHGLRYRIRQHIIIHGNLTKKNKINIAGDNVEVEEYVDSNDKDSDV	495		I	L	A	Y	A	W	S	C	I	T	I	G	F	G	L	G	W	F	P	F	H	D	S	K
	DsNaR PRO95	DsNaR PRO95	MTQELGNANFENFIGATEGFSEIAYQFTSHILTLGYAVMLAGLLYFILTIKNVDKKFQMSNILSAVVMVSAFLLLYAQAQNWTSSFTYNEEVGRYFLDPSGDLFNNGYRYLNWLIDVPMLLFQILFVVSLTSSKFSSVRNQFWFSGAMMIITGYIGQFHEVSNLTAFLVWGAISSAFFFHILWVMKKVIKEGKEGISPAGQKILSNIWILFLISWTLYPGAYLMPYLTGVDGFLYSEDGVMARQLVYTIADVCSKVIYGVLLGNLAITLSKNKELVEANS	523		M	V	A	Y	N	W	D	V	L	M	I	G	G	S	S	F	W	Y	P	Y	Y	D	S	K
	DTG PaR	DTG PaR	MDQTAFLIGFSVMALASLVIYASGKKIFPLRHHTLMHASVPFIAATAYLAMAFGFGNLATESGSIVYLARYADWSVTTPVLLAGLVMVAFHEQSKPGEMGGFLTAIIILDVMMIITGLVSALATTFAAKWVWYLWSCAAFLGVVYLLWGPLRTIAAGRGRAMAVAYNKNVALLTVVWFIYPIVFLVGPEGLKVITDHASVWAFLVLDIIAKVFYAFYAASSLEKALRHSTSDGAVRV	535		F	V	A	Y	D	W	T	T	L	M	I	G	Y	S	C	F	W	Y	P	F	F	D	A	K
	DTG PspR	DTG PspR	MIQTPLLIGFIVMALASLAIYIKGAHYGPLLGHTLIHAAVPFIAATAYLCMYLGVGNLIKVDGSVTYLARYVDWAFTTPLLLAGVVSSAYYGTRDLYGKSGYITAIVTLDVIMIVTGLIASLAPYGVIKWVFFAWSCAAFAGVLYLLWKPVASIASQQPGVSPAYRRNVGFLTVLWLIYPVVFAVGPEGFWAVSDATTVWVFLVLDVLAKVVYAFTSERNLRAVPVGRGY	535		F	V	A	Y	D	W	T	T	L	M	I	G	F	S	C	F	W	Y	P	F	F	D	A	K
	DTG PspR D74N	DTG PspR	MIQTPLLIGFIVMALASLAIYIKGAHYGPLLGHTLIHAAVPFIAATAYLCMYLGVGNLIKVDGSVTYLARYVNWAFTTPLLLAGVVSSAYYGTRDLYGKSGYITAIVTLDVIMIVTGLIASLAPYGVIKWVFFAWSCAAFAGVLYLLWKPVASIASQQPGVSPAYRRNVGFLTVLWLIYPVVFAVGPEGFWAVSDATTVWVFLVLDVLAKVVYAFTSERNLRAVPVGRGY	582		F	V	A	Y	N	W	T	T	L	M	I	G	F	S	C	F	W	Y	P	F	F	D	A	K
	DTG PvR	DTG PvR	MDQTAFMIGFSVMAIASLIIYATGDKKYPFGHHTLVHASVPFIAATAYLAMAFGLGNLTLDNGTVVYLARYADWSVTTPLLLAGLVMLAFHEQGKPGEMGGFLTAIIVLDVMMIITGLVSSLAETSVAKWVWYLWSCAAFLGVVYLLWGPLRAIAATRGNALAGAYNKNVALLTIVWFIYPIVFLVGPEGLRIITDATSVWAFLILDIIAKVIYAFYAAANMKKALSHAVPVGAVRR	538		F	V	A	Y	D	W	T	T	L	M	I	G	Y	S	C	F	W	Y	P	F	F	D	A	K
	ESR	ESR	MEEVNLLVLATQYMFWVGFVGMAAGTLYFLVERNSLAPEYRSTATVAALVTFVAAIHYYFMKDAVGTSGLLSEIDGFPTEIRYIDWLVTTPLLLVKFPLLLGLKGRLGRPLLTKLVIADVIMIVGGYIGESSINIAGGFTQLGLWSYLIGCFAWIYIIYLLFTNVTKAAENKPAPIRDALLKMRLFILIGWAIYPIGYAVTLFAPGVEIQLVRELIYNFADLTNKVGFGLIAFFAVKTMSSLSSSKGKTLTS	532		M	V	A	Y	D	W	T	T	L	M	I	G	Y	G	C	W	W	Y	P	Y	Y	D	N	K
	ESR D85N	ESR	MEEVNLLVLATQYMFWVGFVGMAAGTLYFLVERNSLAPEYRSTATVAALVTFVAAIHYYFMKDAVGTSGLLSEIDGFPTEIRYINWLVTTPLLLVKFPLLLGLKGRLGRPLLTKLVIADVIMIVGGYIGESSINIAGGFTQLGLWSYLIGCFAWIYIIYLLFTNVTKAAENKPAPIRDALLKMRLFILIGWAIYPIGYAVTLFAPGVEIQLVRELIYNFADLTNKVGFGLIAFFAVKTMSSLSSSKGKTLTS	563		M	V	A	Y	N	W	T	T	L	M	I	G	Y	G	C	W	W	Y	P	Y	Y	D	N	K
	ESR H57M	ESR	MEEVNLLVLATQYMFWVGFVGMAAGTLYFLVERNSLAPEYRSTATVAALVTFVAAIMYYFMKDAVGTSGLLSEIDGFPTEIRYIDWLVTTPLLLVKFPLLLGLKGRLGRPLLTKLVIADVIMIVGGYIGESSINIAGGFTQLGLWSYLIGCFAWIYIIYLLFTNVTKAAENKPAPIRDALLKMRLFILIGWAIYPIGYAVTLFAPGVEIQLVRELIYNFADLTNKVGFGLIAFFAVKTMSSLSSSKGKTLTS	518		M	V	A	Y	D	W	T	T	L	M	I	G	Y	G	C	W	W	Y	P	Y	Y	D	N	K
	ESR R82Q	ESR	MEEVNLLVLATQYMFWVGFVGMAAGTLYFLVERNSLAPEYRSTATVAALVTFVAAIHYYFMKDAVGTSGLLSEIDGFPTEIQYIDWLVTTPLLLVKFPLLLGLKGRLGRPLLTKLVIADVIMIVGGYIGESSINIAGGFTQLGLWSYLIGCFAWIYIIYLLFTNVTKAAENKPAPIRDALLKMRLFILIGWAIYPIGYAVTLFAPGVEIQLVRELIYNFADLTNKVGFGLIAFFAVKTMSSLSSSKGKTLTS	532		M	V	A	Y	D	W	T	T	L	M	I	G	Y	G	C	W	W	Y	P	Y	Y	D	N	K
	FR	FR	MQDTELFADQLGNIENLVSLTVGQYTMGSLILMVSYGAHFAFVLYFLMTSLQLAPRYRIVPIMSAIVMVSAGLSLLREFNAWEQSYEFVEGMYQPLAENSTFTNAYRYGNWTITVPILLTQLPLAFGLLRPELHVRAARMCIPALLMIWTGLVGQFGETGNYLRLNVWGVISTIFFVWLIIEVRGVISRAIAMGPAELAAWPKNIWWFFLAFWGLYPIAYALPQLGHTGDIVVIRQLLYSIADVFSKLVYGIILSRYVLRRSALEGYKPAIEALSRTPVDLSMSKNGGAGYGDGDR	522		H	V	A	Y	N	W	T	V	L	M	I	G	G	S	T	F	W	Y	P	Y	Y	D	S	K
	FR DTD	FR	MQDTELFADQLGNIENLVSLTVGQYTMGSLILMVSYGAHFAFVLYFLMTSLQLAPRYRIVPIMSAIVMVSAGLSLLREFNAWEQSYEFVEGMYQPLAENSTFTNAYRYGDWTITVPILLTDLPLAFGLLRPELHVRAARMCIPALLMIWTGLVGQFGETGNYLRLNVWGVISTIFFVWLIIEVRGVISRAIAMGPAELAAWPKNIWWFFLAFWGLYPIAYALPQLGHTGDIVVIRQLLYSIADVFSKLVYGIILSRYVLRRSALEGYKPAIEALSRTPVDLSMSKNGGAGYGDGDR	530		H	V	A	Y	D	W	T	V	L	M	I	G	G	S	T	F	W	Y	P	Y	Y	D	S	K
	FR DTD/E78I	FR	MQDTELFADQLGNIENLVSLTVGQYTMGSLILMVSYGAHFAFVLYFLMTSLQLAPRYRIVPIMSAIVMVSAGLSLLRIFNAWEQSYEFVEGMYQPLAENSTFTNAYRYGDWTITVPILLTDLPLAFGLLRPELHVRAARMCIPALLMIWTGLVGQFGETGNYLRLNVWGVISTIFFVWLIIEVRGVISRAIAMGPAELAAWPKNIWWFFLAFWGLYPIAYALPQLGHTGDIVVIRQLLYSIADVFSKLVYGIILSRYVLRRSALEGYKPAIEALSRTPVDLSMSKNGGAGYGDGDR	529	HA	H	V	A	Y	D	W	T	V	L	M	I	G	G	S	T	F	W	Y	P	Y	Y	D	S	K
	FR DTD/S255F	FR	MQDTELFADQLGNIENLVSLTVGQYTMGSLILMVSYGAHFAFVLYFLMTSLQLAPRYRIVPIMSAIVMVSAGLSLLREFNAWEQSYEFVEGMYQPLAENSTFTNAYRYGDWTITVPILLTDLPLAFGLLRPELHVRAARMCIPALLMIWTGLVGQFGETGNYLRLNVWGVISTIFFVWLIIEVRGVISRAIAMGPAELAAWPKNIWWFFLAFWGLYPIAYALPQLGHTGDIVVIRQLLYSIADVFSKLVYGIILFRYVLRRSALEGYKPAIEALSRTPVDLSMSKNGGAGYGDGDR	523		H	V	A	Y	D	W	T	V	L	M	I	G	G	S	T	F	W	Y	P	Y	Y	D	S	K
	FR DTD/S74H	FR	MQDTELFADQLGNIENLVSLTVGQYTMGSLILMVSYGAHFAFVLYFLMTSLQLAPRYRIVPIMSAIVMVSAGLHLLREFNAWEQSYEFVEGMYQPLAENSTFTNAYRYGDWTITVPILLTDLPLAFGLLRPELHVRAARMCIPALLMIWTGLVGQFGETGNYLRLNVWGVISTIFFVWLIIEVRGVISRAIAMGPAELAAWPKNIWWFFLAFWGLYPIAYALPQLGHTGDIVVIRQLLYSIADVFSKLVYGIILSRYVLRRSALEGYKPAIEALSRTPVDLSMSKNGGAGYGDGDR	528	HA	H	V	A	Y	D	W	T	V	L	M	I	G	G	S	T	F	W	Y	P	Y	Y	D	S	K
	FR DTE	FR	MQDTELFADQLGNIENLVSLTVGQYTMGSLILMVSYGAHFAFVLYFLMTSLQLAPRYRIVPIMSAIVMVSAGLSLLREFNAWEQSYEFVEGMYQPLAENSTFTNAYRYGDWTITVPILLTELPLAFGLLRPELHVRAARMCIPALLMIWTGLVGQFGETGNYLRLNVWGVISTIFFVWLIIEVRGVISRAIAMGPAELAAWPKNIWWFFLAFWGLYPIAYALPQLGHTGDIVVIRQLLYSIADVFSKLVYGIILSRYVLRRSALEGYKPAIEALSRTPVDLSMSKNGGAGYGDGDR	529		H	V	A	Y	D	W	T	V	L	M	I	G	G	S	T	F	W	Y	P	Y	Y	D	S	K
	FR DTE/S255F	FR	MQDTELFADQLGNIENLVSLTVGQYTMGSLILMVSYGAHFAFVLYFLMTSLQLAPRYRIVPIMSAIVMVSAGLSLLREFNAWEQSYEFVEGMYQPLAENSTFTNAYRYGDWTITVPILLTELPLAFGLLRPELHVRAARMCIPALLMIWTGLVGQFGETGNYLRLNVWGVISTIFFVWLIIEVRGVISRAIAMGPAELAAWPKNIWWFFLAFWGLYPIAYALPQLGHTGDIVVIRQLLYSIADVFSKLVYGIILFRYVLRRSALEGYKPAIEALSRTPVDLSMSKNGGAGYGDGDR	521		H	V	A	Y	D	W	T	V	L	M	I	G	G	S	T	F	W	Y	P	Y	Y	D	S	K
	FR N110A	FR	MQDTELFADQLGNIENLVSLTVGQYTMGSLILMVSYGAHFAFVLYFLMTSLQLAPRYRIVPIMSAIVMVSAGLSLLREFNAWEQSYEFVEGMYQPLAENSTFTNAYRYGAWTITVPILLTQLPLAFGLLRPELHVRAARMCIPALLMIWTGLVGQFGETGNYLRLNVWGVISTIFFVWLIIEVRGVISRAIAMGPAELAAWPKNIWWFFLAFWGLYPIAYALPQLGHTGDIVVIRQLLYSIADVFSKLVYGIILSRYVLRRSALEGYKPAIEALSRTPVDLSMSKNGGAGYGDGDR	548	PF	H	V	A	Y	A	W	T	V	L	M	I	G	G	S	T	F	W	Y	P	Y	Y	D	S	K
	FR N110D	FR	MQDTELFADQLGNIENLVSLTVGQYTMGSLILMVSYGAHFAFVLYFLMTSLQLAPRYRIVPIMSAIVMVSAGLSLLREFNAWEQSYEFVEGMYQPLAENSTFTNAYRYGDWTITVPILLTQLPLAFGLLRPELHVRAARMCIPALLMIWTGLVGQFGETGNYLRLNVWGVISTIFFVWLIIEVRGVISRAIAMGPAELAAWPKNIWWFFLAFWGLYPIAYALPQLGHTGDIVVIRQLLYSIADVFSKLVYGIILSRYVLRRSALEGYKPAIEALSRTPVDLSMSKNGGAGYGDGDR	524	HA	H	V	A	Y	D	W	T	V	L	M	I	G	G	S	T	F	W	Y	P	Y	Y	D	S	K
	FR N110Q	FR	MQDTELFADQLGNIENLVSLTVGQYTMGSLILMVSYGAHFAFVLYFLMTSLQLAPRYRIVPIMSAIVMVSAGLSLLREFNAWEQSYEFVEGMYQPLAENSTFTNAYRYGQWTITVPILLTQLPLAFGLLRPELHVRAARMCIPALLMIWTGLVGQFGETGNYLRLNVWGVISTIFFVWLIIEVRGVISRAIAMGPAELAAWPKNIWWFFLAFWGLYPIAYALPQLGHTGDIVVIRQLLYSIADVFSKLVYGIILSRYVLRRSALEGYKPAIEALSRTPVDLSMSKNGGAGYGDGDR	526	HA	H	V	A	Y	Q	W	T	V	L	M	I	G	G	S	T	F	W	Y	P	Y	Y	D	S	K
	FR NDQ	FR	MQDTELFADQLGNIENLVSLTVGQYTMGSLILMVSYGAHFAFVLYFLMTSLQLAPRYRIVPIMSAIVMVSAGLSLLREFNAWEQSYEFVEGMYQPLAENSTFTNAYRYGNWTIDVPILLTQLPLAFGLLRPELHVRAARMCIPALLMIWTGLVGQFGETGNYLRLNVWGVISTIFFVWLIIEVRGVISRAIAMGPAELAAWPKNIWWFFLAFWGLYPIAYALPQLGHTGDIVVIRQLLYSIADVFSKLVYGIILSRYVLRRSALEGYKPAIEALSRTPVDLSMSKNGGAGYGDGDR	511		H	V	A	Y	N	W	D	V	L	M	I	G	G	S	T	F	W	Y	P	Y	Y	D	S	K
	FR NDQ/G72F	FR	MQDTELFADQLGNIENLVSLTVGQYTMGSLILMVSYGAHFAFVLYFLMTSLQLAPRYRIVPIMSAIVMVSAFLSLLREFNAWEQSYEFVEGMYQPLAENSTFTNAYRYGNWTIDVPILLTQLPLAFGLLRPELHVRAARMCIPALLMIWTGLVGQFGETGNYLRLNVWGVISTIFFVWLIIEVRGVISRAIAMGPAELAAWPKNIWWFFLAFWGLYPIAYALPQLGHTGDIVVIRQLLYSIADVFSKLVYGIILSRYVLRRSALEGYKPAIEALSRTPVDLSMSKNGGAGYGDGDR	506		H	V	A	Y	N	W	D	V	L	M	I	G	G	S	T	F	W	Y	P	Y	Y	D	S	K
	FR NDQ/G72F/S255G	FR	MQDTELFADQLGNIENLVSLTVGQYTMGSLILMVSYGAHFAFVLYFLMTSLQLAPRYRIVPIMSAIVMVSAFLSLLREFNAWEQSYEFVEGMYQPLAENSTFTNAYRYGNWTIDVPILLTQLPLAFGLLRPELHVRAARMCIPALLMIWTGLVGQFGETGNYLRLNVWGVISTIFFVWLIIEVRGVISRAIAMGPAELAAWPKNIWWFFLAFWGLYPIAYALPQLGHTGDIVVIRQLLYSIADVFSKLVYGIILGRYVLRRSALEGYKPAIEALSRTPVDLSMSKNGGAGYGDGDR	505		H	V	A	Y	N	W	D	V	L	M	I	G	G	S	T	F	W	Y	P	Y	Y	D	S	K
	FR NDQ/S255G	FR	MQDTELFADQLGNIENLVSLTVGQYTMGSLILMVSYGAHFAFVLYFLMTSLQLAPRYRISPIMSAIVMVSAGLSLLREFNAWEQSYEFVEGMYQPLAENSTFTNAYRYGNWTIDVPILLTQLPLAFGLLRPELHVRAARMCIPALLMIWTGLVGQFGETGNYLRLNVWGVISTIFFVWLIIEVRGVISRAIAMGPAELAAWPKNIWWFFLAFWGLYPIAYALPQLGHTGDIVVIRQLLYSIADVFSKLVYGIILGRYVLRRSALEGYKPAIEALSRTPVDLSMSKNGGAGYGDGDR	508		H	V	A	Y	N	W	D	V	L	M	I	G	G	S	T	F	W	Y	P	Y	Y	D	S	K
	FR NDQ/V60S	FR	MQDTELFADQLGNIENLVSLTVGQYTMGSLILMVSYGAHFAFVLYFLMTSLQLAPRYRISPIMSAIVMVSAGLSLLREFNAWEQSYEFVEGMYQPLAENSTFTNAYRYGNWTIDVPILLTQLPLAFGLLRPELHVRAARMCIPALLMIWTGLVGQFGETGNYLRLNVWGVISTIFFVWLIIEVRGVISRAIAMGPAELAAWPKNIWWFFLAFWGLYPIAYALPQLGHTGDIVVIRQLLYSIADVFSKLVYGIILSRYVLRRSALEGYKPAIEALSRTPVDLSMSKNGGAGYGDGDR	510		H	V	A	Y	N	W	D	V	L	M	I	G	G	S	T	F	W	Y	P	Y	Y	D	S	K
	FR NDQ/V60S/G72F	FR	MQDTELFADQLGNIENLVSLTVGQYTMGSLILMVSYGAHFAFVLYFLMTSLQLAPRYRISPIMSAIVMVSAFLSLLREFNAWEQSYEFVEGMYQPLAENSTFTNAYRYGNWTIDVPILLTQLPLAFGLLRPELHVRAARMCIPALLMIWTGLVGQFGETGNYLRLNVWGVISTIFFVWLIIEVRGVISRAIAMGPAELAAWPKNIWWFFLAFWGLYPIAYALPQLGHTGDIVVIRQLLYSIADVFSKLVYGIILSRYVLRRSALEGYKPAIEALSRTPVDLSMSKNGGAGYGDGDR	512		H	V	A	Y	N	W	D	V	L	M	I	G	G	S	T	F	W	Y	P	Y	Y	D	S	K
	FR NDQ/V60S/P61N	FR	MQDTELFADQLGNIENLVSLTVGQYTMGSLILMVSYGAHFAFVLYFLMTSLQLAPRYRISNIMSAIVMVSAGLSLLREFNAWEQSYEFVEGMYQPLAENSTFTNAYRYGNWTIDVPILLTQLPLAFGLLRPELHVRAARMCIPALLMIWTGLVGQFGETGNYLRLNVWGVISTIFFVWLIIEVRGVISRAIAMGPAELAAWPKNIWWFFLAFWGLYPIAYALPQLGHTGDIVVIRQLLYSIADVFSKLVYGIILSRYVLRRSALEGYKPAIEALSRTPVDLSMSKNGGAGYGDGDR	505		H	V	A	Y	N	W	D	V	L	M	I	G	G	S	T	F	W	Y	P	Y	Y	D	S	K
	FR Q121D	FR	MQDTELFADQLGNIENLVSLTVGQYTMGSLILMVSYGAHFAFVLYFLMTSLQLAPRYRIVPIMSAIVMVSAGLSLLREFNAWEQSYEFVEGMYQPLAENSTFTNAYRYGNWTITVPILLTDLPLAFGLLRPELHVRAARMCIPALLMIWTGLVGQFGETGNYLRLNVWGVISTIFFVWLIIEVRGVISRAIAMGPAELAAWPKNIWWFFLAFWGLYPIAYALPQLGHTGDIVVIRQLLYSIADVFSKLVYGIILSRYVLRRSALEGYKPAIEALSRTPVDLSMSKNGGAGYGDGDR	521	HA	H	V	A	Y	N	W	T	V	L	M	I	G	G	S	T	F	W	Y	P	Y	Y	D	S	K
	FR Q121E	FR	MQDTELFADQLGNIENLVSLTVGQYTMGSLILMVSYGAHFAFVLYFLMTSLQLAPRYRIVPIMSAIVMVSAGLSLLREFNAWEQSYEFVEGMYQPLAENSTFTNAYRYGNWTITVPILLTELPLAFGLLRPELHVRAARMCIPALLMIWTGLVGQFGETGNYLRLNVWGVISTIFFVWLIIEVRGVISRAIAMGPAELAAWPKNIWWFFLAFWGLYPIAYALPQLGHTGDIVVIRQLLYSIADVFSKLVYGIILSRYVLRRSALEGYKPAIEALSRTPVDLSMSKNGGAGYGDGDR	524	HA	H	V	A	Y	N	W	T	V	L	M	I	G	G	S	T	F	W	Y	P	Y	Y	D	S	K
	FR S70A	FR	MQDTELFADQLGNIENLVSLTVGQYTMGSLILMVSYGAHFAFVLYFLMTSLQLAPRYRIVPIMSAIVMVAAGLSLLREFNAWEQSYEFVEGMYQPLAENSTFTNAYRYGNWTITVPILLTQLPLAFGLLRPELHVRAARMCIPALLMIWTGLVGQFGETGNYLRLNVWGVISTIFFVWLIIEVRGVISRAIAMGPAELAAWPKNIWWFFLAFWGLYPIAYALPQLGHTGDIVVIRQLLYSIADVFSKLVYGIILSRYVLRRSALEGYKPAIEALSRTPVDLSMSKNGGAGYGDGDR	541	PF	H	V	A	Y	N	W	T	V	L	M	I	G	G	S	T	F	W	Y	P	Y	Y	D	S	K
	FR T114A	FR	MQDTELFADQLGNIENLVSLTVGQYTMGSLILMVSYGAHFAFVLYFLMTSLQLAPRYRIVPIMSAIVMVSAGLSLLREFNAWEQSYEFVEGMYQPLAENSTFTNAYRYGNWTIAVPILLTQLPLAFGLLRPELHVRAARMCIPALLMIWTGLVGQFGETGNYLRLNVWGVISTIFFVWLIIEVRGVISRAIAMGPAELAAWPKNIWWFFLAFWGLYPIAYALPQLGHTGDIVVIRQLLYSIADVFSKLVYGIILSRYVLRRSALEGYKPAIEALSRTPVDLSMSKNGGAGYGDGDR	548	PF	H	V	A	Y	N	W	A	V	L	M	I	G	G	S	T	F	W	Y	P	Y	Y	D	S	K
	FR T114S	FR	MQDTELFADQLGNIENLVSLTVGQYTMGSLILMVSYGAHFAFVLYFLMTSLQLAPRYRIVPIMSAIVMVSAGLSLLREFNAWEQSYEFVEGMYQPLAENSTFTNAYRYGNWTISVPILLTQLPLAFGLLRPELHVRAARMCIPALLMIWTGLVGQFGETGNYLRLNVWGVISTIFFVWLIIEVRGVISRAIAMGPAELAAWPKNIWWFFLAFWGLYPIAYALPQLGHTGDIVVIRQLLYSIADVFSKLVYGIILSRYVLRRSALEGYKPAIEALSRTPVDLSMSKNGGAGYGDGDR	522	HA	H	V	A	Y	N	W	S	V	L	M	I	G	G	S	T	F	W	Y	P	Y	Y	D	S	K
	GlNaR	GlNaR	MTQELGNANFENFIGATEGFSEIAYQFTSHILTLGYAVMLAGLLYFILTIKKVDKKYQMSNILSAVVMVSAFLLLYAQAENWTTSFTFDISRGKYFLEPNGDLFNNGYRYLNWLIDVPMLLFQILFVVSLTKSKFSSIRNQFWFSGAMMIITGYIGQFYEVSNLTAFFVWGAISSVFFFHILWVMKKVINEGKEGLSADAQKILSNIWVLFLVSWFLYPGAYLMPYLTGLDGFFFSEDGVMARQLTYTIADVCSKVIYGVLLGNLALKLSNNKEMVELSN	518	HA	M	V	A	Y	N	W	D	V	L	M	I	G	G	S	S	F	W	Y	P	Y	Y	D	S	K
	GlNaR	GlNaR	MFGDFNRVDNPILSLSYFKIQLTGIGLCRLLKPCLNFSKNIKHIKKFIKINGNKFEIDYFDMTQELGNANFENFIGATEGFSEIAYQFTSHILTLGYAVMLAGLLYFILTIKKVDKKYQMSNILSAVVMVSAFLLLYAQAENWTTSFTFDISRGKYFLEPNGDLFNNGYRYLNWLIDVPMLLFQILFVVSLTKSKFSSIRNQFWFSGAMMIITGYIGQFYEVSNLTAFFVWGAISSVFFFHILWVMKKVINEGKEGLSADAQKILSNIWVLFLVSWFLYPGAYLMPYLTGLDGFFFSEDGVMARQLTYTIADVCSKVIYGVLLGNLALKLSNNKEMVELSN	520		M	V	A	Y	N	W	D	V	L	M	I	G	G	S	S	F	W	Y	P	Y	Y	D	S	K
	GlNaR D116N	GlNaR	MFGDFNRVDNPILSLSYFKIQLTGIGLCRLLKPCLNFSKNIKHIKKFIKINGNKFEIDYFDMTQELGNANFENFIGATEGFSEIAYQFTSHILTLGYAVMLAGLLYFILTIKKVDKKYQMSNILSAVVMVSAFLLLYAQAENWTTSFTFDISRGKYFLEPNGDLFNNGYRYLNWLINVPMLLFQILFVVSLTKSKFSSIRNQFWFSGAMMIITGYIGQFYEVSNLTAFFVWGAISSVFFFHILWVMKKVINEGKEGLSADAQKILSNIWVLFLVSWFLYPGAYLMPYLTGLDGFFFSEDGVMARQLTYTIADVCSKVIYGVLLGNLALKLSNNKEMVELSN	572		M	V	A	Y	N	W	N	V	L	M	I	G	G	S	S	F	W	Y	P	Y	Y	D	S	K
	GlNaR D251E	GlNaR	MFGDFNRVDNPILSLSYFKIQLTGIGLCRLLKPCLNFSKNIKHIKKFIKINGNKFEIDYFDMTQELGNANFENFIGATEGFSEIAYQFTSHILTLGYAVMLAGLLYFILTIKKVDKKYQMSNILSAVVMVSAFLLLYAQAENWTTSFTFDISRGKYFLEPNGDLFNNGYRYLNWLIDVPMLLFQILFVVSLTKSKFSSIRNQFWFSGAMMIITGYIGQFYEVSNLTAFFVWGAISSVFFFHILWVMKKVINEGKEGLSADAQKILSNIWVLFLVSWFLYPGAYLMPYLTGLDGFFFSEDGVMARQLTYTIAEVCSKVIYGVLLGNLALKLSNNKEMVELSN	561		M	V	A	Y	N	W	D	V	L	M	I	G	G	S	S	F	W	Y	P	Y	Y	E	S	K
	GlNaR D251N	GlNaR	MFGDFNRVDNPILSLSYFKIQLTGIGLCRLLKPCLNFSKNIKHIKKFIKINGNKFEIDYFDMTQELGNANFENFIGATEGFSEIAYQFTSHILTLGYAVMLAGLLYFILTIKKVDKKYQMSNILSAVVMVSAFLLLYAQAENWTTSFTFDISRGKYFLEPNGDLFNNGYRYLNWLIDVPMLLFQILFVVSLTKSKFSSIRNQFWFSGAMMIITGYIGQFYEVSNLTAFFVWGAISSVFFFHILWVMKKVINEGKEGLSADAQKILSNIWVLFLVSWFLYPGAYLMPYLTGLDGFFFSEDGVMARQLTYTIANVCSKVIYGVLLGNLALKLSNNKEMVELSN	534		M	V	A	Y	N	W	D	V	L	M	I	G	G	S	S	F	W	Y	P	Y	Y	N	S	K
	GRB BR	GPB BR	MLELLPTAVEGVSQAQITGRPEWIWLALGTALMGLGTLYFLVKGMGVSDPDAKKFYAITTLVPAIAFTMYLSMLLGYGLTMVPFGGEQNPIYWARYADWLFTTPLLLLDLALLVDADQGTILALVGADGIMIGTGLVGALTKVYSYRFVWWAISTAAMLYILYVLFFGFTSKAESMRPEVASTFKVLRNVTVVLWSAYPVVWLIGSEGAGIVPLNIETLLFMVLDVSAKVGFGLILLRSRAIFGEAEAPEPSAGDGAAATSD	558		M	V	A	Y	D	W	T	T	L	M	I	G	W	S	T	M	W	Y	P	W	F	D	A	K
	GRB BR D96G	GPB BR	MLELLPTAVEGVSQAQITGRPEWIWLALGTALMGLGTLYFLVKGMGVSDPDAKKFYAITTLVPAIAFTMYLSMLLGYGLTMVPFGGEQNPIYWARYADWLFTTPLLLLGLALLVDADQGTILALVGADGIMIGTGLVGALTKVYSYRFVWWAISTAAMLYILYVLFFGFTSKAESMRPEVASTFKVLRNVTVVLWSAYPVVWLIGSEGAGIVPLNIETLLFMVLDVSAKVGFGLILLRSRAIFGEAEAPEPSAGDGAAATSD	557		M	V	A	Y	D	W	T	T	L	M	I	G	W	S	T	M	W	Y	P	W	F	D	A	K
	GRB BR D96N	GPB BR	MLELLPTAVEGVSQAQITGRPEWIWLALGTALMGLGTLYFLVKGMGVSDPDAKKFYAITTLVPAIAFTMYLSMLLGYGLTMVPFGGEQNPIYWARYADWLFTTPLLLLNLALLVDADQGTILALVGADGIMIGTGLVGALTKVYSYRFVWWAISTAAMLYILYVLFFGFTSKAESMRPEVASTFKVLRNVTVVLWSAYPVVWLIGSEGAGIVPLNIETLLFMVLDVSAKVGFGLILLRSRAIFGEAEAPEPSAGDGAAATSD	560		M	V	A	Y	D	W	T	T	L	M	I	G	W	S	T	M	W	Y	P	W	F	D	A	K
	GRB BR W10C	GPB BR	MLELLPTAVEGVSQAQITGRPECIWLALGTALMGLGTLYFLVKGMGVSDPDAKKFYAITTLVPAIAFTMYLSMLLGYGLTMVPFGGEQNPIYWARYADWLFTTPLLLLDLALLVDADQGTILALVGADGIMIGTGLVGALTKVYSYRFVWWAISTAAMLYILYVLFFGFTSKAESMRPEVASTFKVLRNVTVVLWSAYPVVWLIGSEGAGIVPLNIETLLFMVLDVSAKVGFGLILLRSRAIFGEAEAPEPSAGDGAAATSD	548		M	V	A	Y	D	W	T	T	L	M	I	G	W	S	T	M	W	Y	P	W	F	D	A	K
	GPR	GPR	MKLLLILGSVIALPTFAAGGGDLDASDYTGVSFWLVTAALLASTVFFFVERDRVSAKWKTSLTVSGLVTGIAFWHYMYMRGVWIETGDSPTVFRYIDWLLTVPLLICEFYLILAAATNVAGSLFKKLLVGSLVMLVFGYMGEAGIMAAWPAFIIGCLAWVYMIYELWAGEGKSACNTASPAVQSAYNTMMYIIIFGWAIYPVGYFTGYLMGDGGSALNLNLIYNLADFVNKILFGLIIWNVAVKESSNA	520		L	V	A	Y	D	W	T	V	L	M	L	G	F	G	C	W	W	Y	P	Y	Y	D	N	K
	GPR (TCM)	GPR	MKLLLILGSVIALPTFAAGGGDLDASDYTGVSFWLVTAALLASTVFFFVERDRVSAKWKTSLTVSGLVTGIAFWHYMYMRGVWIETGDSPTVFRYIDWLLTVPLLISEFYLILAAATNVAGSLFKKLLVGSLVMLVFGYMGEAGIMAAWPAFIIGSLAWVYMIYELWAGEGKSASNTASPAVQSAYNTMMYIIIFGWAIYPVGYFTGYLMGDGGSALNLNLIYNLADFVNKILFGLIIWNVAVKESSNA	523		L	V	A	Y	D	W	T	V	L	M	L	G	F	G	S	W	W	Y	P	Y	Y	D	N	K
	GPR A115R	GPR	MKLLLILGSVIALPTFAAGGGDLDASDYTGVSFWLVTAALLASTVFFFVERDRVSAKWKTSLTVSGLVTGIAFWHYMYMRGVWIETGDSPTVFRYIDWLLTVPLLISEFYLILARATNVAGSLFKKLLVGSLVMLVFGYMGEAGIMAAWPAFIIGSLAWVYMIYELWAGEGKSASNTASPAVQSAYNTMMYIIIFGWAIYPVGYFTGYLMGDGGSALNLNLIYNLADFVNKILFGLIIWNVAVKESSNA	525		L	V	A	Y	D	W	T	V	L	M	L	G	F	G	S	W	W	Y	P	Y	Y	D	N	K
	GPR A115R/E170A/A178R	GPR	MKLLLILGSVIALPTFAAGGGDLDASDYTGVSFWLVTAALLASTVFFFVERDRVSAKWKTSLTVSGLVTGIAFWHYMYMRGVWIETGDSPTVFRYIDWLLTVPLLISEFYLILARATNVAGSLFKKLLVGSLVMLVFGYMGEAGIMAAWPAFIIGSLAWVYMIYELWAGAGKSASNTRSPAVQSAYNTMMYIIIFGWAIYPVGYFTGYLMGDGGSALNLNLIYNLADFVNKILFGLIIWNVAVKESSNA	545	PF	L	V	A	Y	D	W	T	V	L	M	L	G	F	G	S	W	W	Y	P	Y	Y	D	N	K
	GPR A147S/A178R	GPR	MKLLLILGSVIALPTFAAGGGDLDASDYTGVSFWLVTAALLASTVFFFVERDRVSAKWKTSLTVSGLVTGIAFWHYMYMRGVWIETGDSPTVFRYIDWLLTVPLLICEFYLILAAATNVAGSLFKKLLVGSLVMLVFGYMGEAGIMSAWPAFIIGCLAWVYMIYELWAGEGKSACNTRSPAVQSAYNTMMYIIIFGWAIYPVGYFTGYLMGDGGSALNLNLIYNLADFVNKILFGLIIWNVAVKESSNA	527	PF	L	V	A	Y	D	W	T	V	L	M	L	G	F	G	C	W	W	Y	P	Y	Y	D	N	K
	GPR A178C	GPR	MKLLLILGSVIALPTFAAGGGDLDASDYTGVSFWLVTAALLASTVFFFVERDRVSAKWKTSLTVSGLVTGIAFWHYMYMRGVWIETGDSPTVFRYIDWLLTVPLLISEFYLILAAATNVAGSLFKKLLVGSLVMLVFGYMGEAGIMAAWPAFIIGSLAWVYMIYELWAGEGKSASNTCSPAVQSAYNTMMYIIIFGWAIYPVGYFTGYLMGDGGSALNLNLIYNLADFVNKILFGLIIWNVAVKESSNA	526		L	V	A	Y	D	W	T	V	L	M	L	G	F	G	S	W	W	Y	P	Y	Y	D	N	K
	GPR A178D	GPR	MKLLLILGSVIALPTFAAGGGDLDASDYTGVSFWLVTAALLASTVFFFVERDRVSAKWKTSLTVSGLVTGIAFWHYMYMRGVWIETGDSPTVFRYIDWLLTVPLLISEFYLILAAATNVAGSLFKKLLVGSLVMLVFGYMGEAGIMAAWPAFIIGSLAWVYMIYELWAGEGKSASNTDSPAVQSAYNTMMYIIIFGWAIYPVGYFTGYLMGDGGSALNLNLIYNLADFVNKILFGLIIWNVAVKESSNA	550		L	V	A	Y	D	W	T	V	L	M	L	G	F	G	S	W	W	Y	P	Y	Y	D	N	K
	GPR A178E	GPR	MKLLLILGSVIALPTFAAGGGDLDASDYTGVSFWLVTAALLASTVFFFVERDRVSAKWKTSLTVSGLVTGIAFWHYMYMRGVWIETGDSPTVFRYIDWLLTVPLLISEFYLILAAATNVAGSLFKKLLVGSLVMLVFGYMGEAGIMAAWPAFIIGSLAWVYMIYELWAGEGKSASNTESPAVQSAYNTMMYIIIFGWAIYPVGYFTGYLMGDGGSALNLNLIYNLADFVNKILFGLIIWNVAVKESSNA	551		L	V	A	Y	D	W	T	V	L	M	L	G	F	G	S	W	W	Y	P	Y	Y	D	N	K
	GPR A178F	GPR	MKLLLILGSVIALPTFAAGGGDLDASDYTGVSFWLVTAALLASTVFFFVERDRVSAKWKTSLTVSGLVTGIAFWHYMYMRGVWIETGDSPTVFRYIDWLLTVPLLISEFYLILAAATNVAGSLFKKLLVGSLVMLVFGYMGEAGIMAAWPAFIIGSLAWVYMIYELWAGEGKSASNTFSPAVQSAYNTMMYIIIFGWAIYPVGYFTGYLMGDGGSALNLNLIYNLADFVNKILFGLIIWNVAVKESSNA	550		L	V	A	Y	D	W	T	V	L	M	L	G	F	G	S	W	W	Y	P	Y	Y	D	N	K
	GPR A178G	GPR	MKLLLILGSVIALPTFAAGGGDLDASDYTGVSFWLVTAALLASTVFFFVERDRVSAKWKTSLTVSGLVTGIAFWHYMYMRGVWIETGDSPTVFRYIDWLLTVPLLISEFYLILAAATNVAGSLFKKLLVGSLVMLVFGYMGEAGIMAAWPAFIIGSLAWVYMIYELWAGEGKSASNTGSPAVQSAYNTMMYIIIFGWAIYPVGYFTGYLMGDGGSALNLNLIYNLADFVNKILFGLIIWNVAVKESSNA	539		L	V	A	Y	D	W	T	V	L	M	L	G	F	G	S	W	W	Y	P	Y	Y	D	N	K
	GPR A178H	GPR	MKLLLILGSVIALPTFAAGGGDLDASDYTGVSFWLVTAALLASTVFFFVERDRVSAKWKTSLTVSGLVTGIAFWHYMYMRGVWIETGDSPTVFRYIDWLLTVPLLISEFYLILAAATNVAGSLFKKLLVGSLVMLVFGYMGEAGIMAAWPAFIIGSLAWVYMIYELWAGEGKSASNTHSPAVQSAYNTMMYIIIFGWAIYPVGYFTGYLMGDGGSALNLNLIYNLADFVNKILFGLIIWNVAVKESSNA	547		L	V	A	Y	D	W	T	V	L	M	L	G	F	G	S	W	W	Y	P	Y	Y	D	N	K
	GPR A178I	GPR	MKLLLILGSVIALPTFAAGGGDLDASDYTGVSFWLVTAALLASTVFFFVERDRVSAKWKTSLTVSGLVTGIAFWHYMYMRGVWIETGDSPTVFRYIDWLLTVPLLISEFYLILAAATNVAGSLFKKLLVGSLVMLVFGYMGEAGIMAAWPAFIIGSLAWVYMIYELWAGEGKSASNTISPAVQSAYNTMMYIIIFGWAIYPVGYFTGYLMGDGGSALNLNLIYNLADFVNKILFGLIIWNVAVKESSNA	544		L	V	A	Y	D	W	T	V	L	M	L	G	F	G	S	W	W	Y	P	Y	Y	D	N	K
	GPR A178K	GPR	MKLLLILGSVIALPTFAAGGGDLDASDYTGVSFWLVTAALLASTVFFFVERDRVSAKWKTSLTVSGLVTGIAFWHYMYMRGVWIETGDSPTVFRYIDWLLTVPLLISEFYLILAAATNVAGSLFKKLLVGSLVMLVFGYMGEAGIMAAWPAFIIGSLAWVYMIYELWAGEGKSASNTKSPAVQSAYNTMMYIIIFGWAIYPVGYFTGYLMGDGGSALNLNLIYNLADFVNKILFGLIIWNVAVKESSNA	547		L	V	A	Y	D	W	T	V	L	M	L	G	F	G	S	W	W	Y	P	Y	Y	D	N	K
	GPR A178L	GPR	MKLLLILGSVIALPTFAAGGGDLDASDYTGVSFWLVTAALLASTVFFFVERDRVSAKWKTSLTVSGLVTGIAFWHYMYMRGVWIETGDSPTVFRYIDWLLTVPLLISEFYLILAAATNVAGSLFKKLLVGSLVMLVFGYMGEAGIMAAWPAFIIGSLAWVYMIYELWAGEGKSASNTLSPAVQSAYNTMMYIIIFGWAIYPVGYFTGYLMGDGGSALNLNLIYNLADFVNKILFGLIIWNVAVKESSNA	548		L	V	A	Y	D	W	T	V	L	M	L	G	F	G	S	W	W	Y	P	Y	Y	D	N	K
	GPR A178M	GPR	MKLLLILGSVIALPTFAAGGGDLDASDYTGVSFWLVTAALLASTVFFFVERDRVSAKWKTSLTVSGLVTGIAFWHYMYMRGVWIETGDSPTVFRYIDWLLTVPLLISEFYLILAAATNVAGSLFKKLLVGSLVMLVFGYMGEAGIMAAWPAFIIGSLAWVYMIYELWAGEGKSASNTMSPAVQSAYNTMMYIIIFGWAIYPVGYFTGYLMGDGGSALNLNLIYNLADFVNKILFGLIIWNVAVKESSNA	549		L	V	A	Y	D	W	T	V	L	M	L	G	F	G	S	W	W	Y	P	Y	Y	D	N	K
	GPR A178N	GPR	MKLLLILGSVIALPTFAAGGGDLDASDYTGVSFWLVTAALLASTVFFFVERDRVSAKWKTSLTVSGLVTGIAFWHYMYMRGVWIETGDSPTVFRYIDWLLTVPLLISEFYLILAAATNVAGSLFKKLLVGSLVMLVFGYMGEAGIMAAWPAFIIGSLAWVYMIYELWAGEGKSASNTNSPAVQSAYNTMMYIIIFGWAIYPVGYFTGYLMGDGGSALNLNLIYNLADFVNKILFGLIIWNVAVKESSNA	549		L	V	A	Y	D	W	T	V	L	M	L	G	F	G	S	W	W	Y	P	Y	Y	D	N	K
	GPR A178P	GPR	MKLLLILGSVIALPTFAAGGGDLDASDYTGVSFWLVTAALLASTVFFFVERDRVSAKWKTSLTVSGLVTGIAFWHYMYMRGVWIETGDSPTVFRYIDWLLTVPLLISEFYLILAAATNVAGSLFKKLLVGSLVMLVFGYMGEAGIMAAWPAFIIGSLAWVYMIYELWAGEGKSASNTPSPAVQSAYNTMMYIIIFGWAIYPVGYFTGYLMGDGGSALNLNLIYNLADFVNKILFGLIIWNVAVKESSNA	548		L	V	A	Y	D	W	T	V	L	M	L	G	F	G	S	W	W	Y	P	Y	Y	D	N	K
	GPR A178Q	GPR	MKLLLILGSVIALPTFAAGGGDLDASDYTGVSFWLVTAALLASTVFFFVERDRVSAKWKTSLTVSGLVTGIAFWHYMYMRGVWIETGDSPTVFRYIDWLLTVPLLISEFYLILAAATNVAGSLFKKLLVGSLVMLVFGYMGEAGIMAAWPAFIIGSLAWVYMIYELWAGEGKSASNTQSPAVQSAYNTMMYIIIFGWAIYPVGYFTGYLMGDGGSALNLNLIYNLADFVNKILFGLIIWNVAVKESSNA	549		L	V	A	Y	D	W	T	V	L	M	L	G	F	G	S	W	W	Y	P	Y	Y	D	N	K
	GPR A178R	GPR	MKLLLILGSVIALPTFAAGGGDLDASDYTGVSFWLVTAALLASTVFFFVERDRVSAKWKTSLTVSGLVTGIAFWHYMYMRGVWIETGDSPTVFRYIDWLLTVPLLISEFYLILAAATNVAGSLFKKLLVGSLVMLVFGYMGEAGIMAAWPAFIIGSLAWVYMIYELWAGEGKSASNTRSPAVQSAYNTMMYIIIFGWAIYPVGYFTGYLMGDGGSALNLNLIYNLADFVNKILFGLIIWNVAVKESSNA	545		L	V	A	Y	D	W	T	V	L	M	L	G	F	G	S	W	W	Y	P	Y	Y	D	N	K
	GPR A178S	GPR	MKLLLILGSVIALPTFAAGGGDLDASDYTGVSFWLVTAALLASTVFFFVERDRVSAKWKTSLTVSGLVTGIAFWHYMYMRGVWIETGDSPTVFRYIDWLLTVPLLISEFYLILAAATNVAGSLFKKLLVGSLVMLVFGYMGEAGIMAAWPAFIIGSLAWVYMIYELWAGEGKSASNTSSPAVQSAYNTMMYIIIFGWAIYPVGYFTGYLMGDGGSALNLNLIYNLADFVNKILFGLIIWNVAVKESSNA	529		L	V	A	Y	D	W	T	V	L	M	L	G	F	G	S	W	W	Y	P	Y	Y	D	N	K
	GPR A178T	GPR	MKLLLILGSVIALPTFAAGGGDLDASDYTGVSFWLVTAALLASTVFFFVERDRVSAKWKTSLTVSGLVTGIAFWHYMYMRGVWIETGDSPTVFRYIDWLLTVPLLISEFYLILAAATNVAGSLFKKLLVGSLVMLVFGYMGEAGIMAAWPAFIIGSLAWVYMIYELWAGEGKSASNTTSPAVQSAYNTMMYIIIFGWAIYPVGYFTGYLMGDGGSALNLNLIYNLADFVNKILFGLIIWNVAVKESSNA	526		L	V	A	Y	D	W	T	V	L	M	L	G	F	G	S	W	W	Y	P	Y	Y	D	N	K
	GPR A178V	GPR	MKLLLILGSVIALPTFAAGGGDLDASDYTGVSFWLVTAALLASTVFFFVERDRVSAKWKTSLTVSGLVTGIAFWHYMYMRGVWIETGDSPTVFRYIDWLLTVPLLISEFYLILAAATNVAGSLFKKLLVGSLVMLVFGYMGEAGIMAAWPAFIIGSLAWVYMIYELWAGEGKSASNTVSPAVQSAYNTMMYIIIFGWAIYPVGYFTGYLMGDGGSALNLNLIYNLADFVNKILFGLIIWNVAVKESSNA	533		L	V	A	Y	D	W	T	V	L	M	L	G	F	G	S	W	W	Y	P	Y	Y	D	N	K
	GPR A178W	GPR	MKLLLILGSVIALPTFAAGGGDLDASDYTGVSFWLVTAALLASTVFFFVERDRVSAKWKTSLTVSGLVTGIAFWHYMYMRGVWIETGDSPTVFRYIDWLLTVPLLISEFYLILAAATNVAGSLFKKLLVGSLVMLVFGYMGEAGIMAAWPAFIIGSLAWVYMIYELWAGEGKSASNTWSPAVQSAYNTMMYIIIFGWAIYPVGYFTGYLMGDGGSALNLNLIYNLADFVNKILFGLIIWNVAVKESSNA	546		L	V	A	Y	D	W	T	V	L	M	L	G	F	G	S	W	W	Y	P	Y	Y	D	N	K
	GPR A178Y	GPR	MKLLLILGSVIALPTFAAGGGDLDASDYTGVSFWLVTAALLASTVFFFVERDRVSAKWKTSLTVSGLVTGIAFWHYMYMRGVWIETGDSPTVFRYIDWLLTVPLLISEFYLILAAATNVAGSLFKKLLVGSLVMLVFGYMGEAGIMAAWPAFIIGSLAWVYMIYELWAGEGKSASNTYSPAVQSAYNTMMYIIIFGWAIYPVGYFTGYLMGDGGSALNLNLIYNLADFVNKILFGLIIWNVAVKESSNA	547		L	V	A	Y	D	W	T	V	L	M	L	G	F	G	S	W	W	Y	P	Y	Y	D	N	K
	GPR C107R	GPR	MKLLLILGSVIALPTFAAGGGDLDASDYTGVSFWLVTAALLASTVFFFVERDRVSAKWKTSLTVSGLVTGIAFWHYMYMRGVWIETGDSPTVFRYIDWLLTVPLLIREFYLILAAATNVAGSLFKKLLVGSLVMLVFGYMGEAGIMAAWPAFIIGCLAWVYMIYELWAGEGKSACNTASPAVQSAYNTMMYIIIFGWAIYPVGYFTGYLMGDGGSALNLNLIYNLADFVNKILFGLIIWNVAVKESSNA	540		L	V	A	Y	D	W	T	V	L	M	L	G	F	G	C	W	W	Y	P	Y	Y	D	N	K
	GPR C156R	GPR	MKLLLILGSVIALPTFAAGGGDLDASDYTGVSFWLVTAALLASTVFFFVERDRVSAKWKTSLTVSGLVTGIAFWHYMYMRGVWIETGDSPTVFRYIDWLLTVPLLICEFYLILAAATNVAGSLFKKLLVGSLVMLVFGYMGEAGIMAAWPAFIIGRLAWVYMIYELWAGEGKSACNTASPAVQSAYNTMMYIIIFGWAIYPVGYFTGYLMGDGGSALNLNLIYNLADFVNKILFGLIIWNVAVKESSNA	520		L	V	A	Y	D	W	T	V	L	M	L	G	F	G	R	W	W	Y	P	Y	Y	D	N	K
	GPR D212N	GPR	MKLLLILGSVIALPTFAAGGGDLDASDYTGVSFWLVTAALLASTVFFFVERDRVSAKWKTSLTVSGLVTGIAFWHYMYMRGVWIETGDSPTVFRYIDWLLTVPLLICEFYLILAAATNVAGSLFKKLLVGSLVMLVFGYMGEAGIMAAWPAFIIGCLAWVYMIYELWAGEGKSACNTASPAVQSAYNTMMYIIIFGWAIYPVGYFTGYLMGNGGSALNLNLIYNLADFVNKILFGLIIWNVAVKESSNA	518		L	V	A	Y	D	W	T	V	L	M	L	G	F	G	C	W	W	Y	P	Y	Y	D	N	K
	GPR D212N/F234S	GPR	MKLLLILGSVIALPTFAAGGGDLDASDYTGVSFWLVTAALLASTVFFFVERDRVSAKWKTSLTVSGLVTGIAFWHYMYMRGVWIETGDSPTVFRYIDWLLTVPLLICEFYLILAAATNVAGSLFKKLLVGSLVMLVFGYMGEAGIMAAWPAFIIGCLAWVYMIYELWAGEGKSACNTASPAVQSAYNTMMYIIIFGWAIYPVGYFTGYLMGNGGSALNLNLIYNLADFVNKILSGLIIWNVAVKESSNA	537		L	V	A	Y	D	W	T	V	L	M	L	G	F	G	C	W	W	Y	P	Y	Y	D	N	K
	GPR D227E	GPR	MKLLLILGSVIALPTFAAGGGDLDASDYTGVSFWLVTAALLASTVFFFVERDRVSAKWKTSLTVSGLVTGIAFWHYMYMRGVWIETGDSPTVFRYIDWLLTVPLLISEFYLILAAATNVAGSLFKKLLVGSLVMLVFGYMGEAGIMAAWPAFIIGSLAWVYMIYELWAGEGKSASNTASPAVQSAYNTMMYIIIFGWAIYPVGYFTGYLMGDGGSALNLNLIYNLAEFVNKILFGLIIWNVAVKESSNA	508		L	V	A	Y	D	W	T	V	L	M	L	G	F	G	S	W	W	Y	P	Y	Y	E	N	K
	GPR D227N	GPR	MKLLLILGSVIALPTFAAGGGDLDASDYTGVSFWLVTAALLASTVFFFVERDRVSAKWKTSLTVSGLVTGIAFWHYMYMRGVWIETGDSPTVFRYIDWLLTVPLLISEFYLILAAATNVAGSLFKKLLVGSLVMLVFGYMGEAGIMAAWPAFIIGSLAWVYMIYELWAGEGKSASNTASPAVQSAYNTMMYIIIFGWAIYPVGYFTGYLMGDGGSALNLNLIYNLANFVNKILFGLIIWNVAVKESSNA	523		L	V	A	Y	D	W	T	V	L	M	L	G	F	G	S	W	W	Y	P	Y	Y	N	N	K
	GPR D227S	GPR	MKLLLILGSVIALPTFAAGGGDLDASDYTGVSFWLVTAALLASTVFFFVERDRVSAKWKTSLTVSGLVTGIAFWHYMYMRGVWIETGDSPTVFRYIDWLLTVPLLISEFYLILAAATNVAGSLFKKLLVGSLVMLVFGYMGEAGIMAAWPAFIIGSLAWVYMIYELWAGEGKSASNTASPAVQSAYNTMMYIIIFGWAIYPVGYFTGYLMGDGGSALNLNLIYNLASFVNKILFGLIIWNVAVKESSNA	522	PF	L	V	A	Y	D	W	T	V	L	M	L	G	F	G	S	W	W	Y	P	Y	Y	S	N	K
	GPR D227T	GPR	MKLLLILGSVIALPTFAAGGGDLDASDYTGVSFWLVTAALLASTVFFFVERDRVSAKWKTSLTVSGLVTGIAFWHYMYMRGVWIETGDSPTVFRYIDWLLTVPLLISEFYLILAAATNVAGSLFKKLLVGSLVMLVFGYMGEAGIMAAWPAFIIGSLAWVYMIYELWAGEGKSASNTASPAVQSAYNTMMYIIIFGWAIYPVGYFTGYLMGDGGSALNLNLIYNLATFVNKILFGLIIWNVAVKESSNA	515	PF	L	V	A	Y	D	W	T	V	L	M	L	G	F	G	S	W	W	Y	P	Y	Y	T	N	K
	GPR D24V	GPR	MKLLLILGSVIALPTFAAGGGDLVASDYTGVSFWLVTAALLASTVFFFVERDRVSAKWKTSLTVSGLVTGIAFWHYMYMRGVWIETGDSPTVFRYIDWLLTVPLLICEFYLILAAATNVAGSLFKKLLVGSLVMLVFGYMGEAGIMAAWPAFIIGCLAWVYMIYELWAGEGKSACNTASPAVQSAYNTMMYIIIFGWAIYPVGYFTGYLMGDGGSALNLNLIYNLADFVNKILFGLIIWNVAVKESSNA	521		L	V	A	Y	D	W	T	V	L	M	L	G	F	G	C	W	W	Y	P	Y	Y	D	N	K
	GPR D24V/G70D	GPR	MKLLLILGSVIALPTFAAGGGDLVASDYTGVSFWLVTAALLASTVFFFVERDRVSAKWKTSLTVSGLVTDIAFWHYMYMRGVWIETGDSPTVFRYIDWLLTVPLLICEFYLILAAATNVAGSLFKKLLVGSLVMLVFGYMGEAGIMAAWPAFIIGCLAWVYMIYELWAGEGKSACNTASPAVQSAYNTMMYIIIFGWAIYPVGYFTGYLMGDGGSALNLNLIYNLADFVNKILFGLIIWNVAVKESSNA	523		L	V	A	Y	D	W	T	V	L	M	L	G	F	G	C	W	W	Y	P	Y	Y	D	N	K
	GPR D97E	GPR	MKLLLILGSVIALPTFAAGGGDLDASDYTGVSFWLVTAALLASTVFFFVERDRVSAKWKTSLTVSGLVTGIAFWHYMYMRGVWIETGDSPTVFRYIEWLLTVPLLISEFYLILAAATNVAGSLFKKLLVGSLVMLVFGYMGEAGIMAAWPAFIIGSLAWVYMIYELWAGEGKSASNTASPAVQSAYNTMMYIIIFGWAIYPVGYFTGYLMGDGGSALNLNLIYNLADFVNKILFGLIIWNVAVKESSNA	525		L	V	A	Y	E	W	T	V	L	M	L	G	F	G	S	W	W	Y	P	Y	Y	D	N	K
	GPR D97N	GPR	MKLLLILGSVIALPTFAAGGGDLDASDYTGVSFWLVTAALLASTVFFFVERDRVSAKWKTSLTVSGLVTGIAFWHYMYMRGVWIETGDSPTVFRYINWLLTVPLLISEFYLILAAATNVAGSLFKKLLVGSLVMLVFGYMGEAGIMAAWPAFIIGSLAWVYMIYELWAGEGKSASNTASPAVQSAYNTMMYIIIFGWAIYPVGYFTGYLMGDGGSALNLNLIYNLADFVNKILFGLIIWNVAVKESSNA	548		L	V	A	Y	N	W	T	V	L	M	L	G	F	G	S	W	W	Y	P	Y	Y	D	N	K
	GPR D97N/L105F	GPR	MKLLLILGSVIALPTFAAGGGDLDASDYTGVSFWLVTAALLASTVFFFVERDRVSAKWKTSLTVSGLVTGIAFWHYMYMRGVWIETGDSPTVFRYINWLLTVPLFICEFYLILAAATNVAGSLFKKLLVGSLVMLVFGYMGEAGIMAAWPAFIIGCLAWVYMIYELWAGEGKSACNTASPAVQSAYNTMMYIIIFGWAIYPVGYFTGYLMGDGGSALNLNLIYNLADFVNKILFGLIIWNVAVKESSNA	564	PF	L	V	A	Y	N	W	T	V	F	M	L	G	F	G	C	W	W	Y	P	Y	Y	D	N	K
	GPR D97N/L105I	GPR	MKLLLILGSVIALPTFAAGGGDLDASDYTGVSFWLVTAALLASTVFFFVERDRVSAKWKTSLTVSGLVTGIAFWHYMYMRGVWIETGDSPTVFRYINWLLTVPLIICEFYLILAAATNVAGSLFKKLLVGSLVMLVFGYMGEAGIMAAWPAFIIGCLAWVYMIYELWAGEGKSACNTASPAVQSAYNTMMYIIIFGWAIYPVGYFTGYLMGDGGSALNLNLIYNLADFVNKILFGLIIWNVAVKESSNA	562	PF	L	V	A	Y	N	W	T	V	I	M	L	G	F	G	C	W	W	Y	P	Y	Y	D	N	K
	GPR D97N/L105V	GPR	MKLLLILGSVIALPTFAAGGGDLDASDYTGVSFWLVTAALLASTVFFFVERDRVSAKWKTSLTVSGLVTGIAFWHYMYMRGVWIETGDSPTVFRYINWLLTVPLVICEFYLILAAATNVAGSLFKKLLVGSLVMLVFGYMGEAGIMAAWPAFIIGCLAWVYMIYELWAGEGKSACNTASPAVQSAYNTMMYIIIFGWAIYPVGYFTGYLMGDGGSALNLNLIYNLADFVNKILFGLIIWNVAVKESSNA	567	PF	L	V	A	Y	N	W	T	V	V	M	L	G	F	G	C	W	W	Y	P	Y	Y	D	N	K
	GPR D97N/L105Y	GPR	MKLLLILGSVIALPTFAAGGGDLDASDYTGVSFWLVTAALLASTVFFFVERDRVSAKWKTSLTVSGLVTGIAFWHYMYMRGVWIETGDSPTVFRYINWLLTVPLYICEFYLILAAATNVAGSLFKKLLVGSLVMLVFGYMGEAGIMAAWPAFIIGCLAWVYMIYELWAGEGKSACNTASPAVQSAYNTMMYIIIFGWAIYPVGYFTGYLMGDGGSALNLNLIYNLADFVNKILFGLIIWNVAVKESSNA	559	PF	L	V	A	Y	N	W	T	V	Y	M	L	G	F	G	C	W	W	Y	P	Y	Y	D	N	K
	GPR D97N/N230A	GPR	MKLLLILGSVIALPTFAAGGGDLDASDYTGVSFWLVTAALLASTVFFFVERDRVSAKWKTSLTVSGLVTGIAFWHYMYMRGVWIETGDSPTVFRYINWLLTVPLLICEFYLILAAATNVAGSLFKKLLVGSLVMLVFGYMGEAGIMAAWPAFIIGCLAWVYMIYELWAGEGKSACNTASPAVQSAYNTMMYIIIFGWAIYPVGYFTGYLMGDGGSALNLNLIYNLADFVNKILFGLIIWNVAVKESSNA	561	PF	L	V	A	Y	N	W	T	V	L	M	L	G	F	G	C	W	W	Y	P	Y	Y	D	N	K
	GPR D97N/N230F	GPR	MKLLLILGSVIALPTFAAGGGDLDASDYTGVSFWLVTAALLASTVFFFVERDRVSAKWKTSLTVSGLVTGIAFWHYMYMRGVWIETGDSPTVFRYINWLLTVPLLICEFYLILAAATNVAGSLFKKLLVGSLVMLVFGYMGEAGIMAAWPAFIIGCLAWVYMIYELWAGEGKSACNTASPAVQSAYNTMMYIIIFGWAIYPVGYFTGYLMGDGGSALNLNLIYNLADFVFKILFGLIIWNVAVKESSNA	545	PF	L	V	A	Y	N	W	T	V	L	M	L	G	F	G	C	W	W	Y	P	Y	Y	D	F	K
	GPR D97N/N230L	GPR	MKLLLILGSVIALPTFAAGGGDLDASDYTGVSFWLVTAALLASTVFFFVERDRVSAKWKTSLTVSGLVTGIAFWHYMYMRGVWIETGDSPTVFRYINWLLTVPLLICEFYLILAAATNVAGSLFKKLLVGSLVMLVFGYMGEAGIMAAWPAFIIGCLAWVYMIYELWAGEGKSACNTASPAVQSAYNTMMYIIIFGWAIYPVGYFTGYLMGDGGSALNLNLIYNLADFVLKILFGLIIWNVAVKESSNA	527	PF	L	V	A	Y	N	W	T	V	L	M	L	G	F	G	C	W	W	Y	P	Y	Y	D	L	K
	GPR D97N/N230V	GPR	MKLLLILGSVIALPTFAAGGGDLDASDYTGVSFWLVTAALLASTVFFFVERDRVSAKWKTSLTVSGLVTGIAFWHYMYMRGVWIETGDSPTVFRYINWLLTVPLLICEFYLILAAATNVAGSLFKKLLVGSLVMLVFGYMGEAGIMAAWPAFIIGCLAWVYMIYELWAGEGKSACNTASPAVQSAYNTMMYIIIFGWAIYPVGYFTGYLMGDGGSALNLNLIYNLADFVVKILFGLIIWNVAVKESSNA	554	PF	L	V	A	Y	N	W	T	V	L	M	L	G	F	G	C	W	W	Y	P	Y	Y	D	V	K
	GPR D97N/T101A/L105V	GPR	MKLLLILGSVIALPTFAAGGGDLDASDYTGVSFWLVTAALLASTVFFFVERDRVSAKWKTSLTVSGLVTGIAFWHYMYMRGVWIETGDSPTVFRYINWLLAVPLVICEFYLILAAATNVAGSLFKKLLVGSLVMLVFGYMGEAGIMAAWPAFIIGCLAWVYMIYELWAGEGKSACNTASPAVQSAYNTMMYIIIFGWAIYPVGYFTGYLMGDGGSALNLNLIYNLADFVNKILFGLIIWNVAVKESSNA	584	PF	L	V	A	Y	N	W	A	V	V	M	L	G	F	G	C	W	W	Y	P	Y	Y	D	N	K
	GPR D97N/T101A/L105V/N230A	GPR	MKLLLILGSVIALPTFAAGGGDLDASDYTGVSFWLVTAALLASTVFFFVERDRVSAKWKTSLTVSGLVTGIAFWHYMYMRGVWIETGDSPTVFRYINWLLAVPLVICEFYLILAAATNVAGSLFKKLLVGSLVMLVFGYMGEAGIMAAWPAFIIGCLAWVYMIYELWAGEGKSACNTASPAVQSAYNTMMYIIIFGWAIYPVGYFTGYLMGDGGSALNLNLIYNLADFVAKILFGLIIWNVAVKESSNA	587	PF	L	V	A	Y	N	W	A	V	V	M	L	G	F	G	C	W	W	Y	P	Y	Y	D	A	K
	GPR D97N/T101V/L105V/N230A	GPR	MKLLLILGSVIALPTFAAGGGDLDASDYTGVSFWLVTAALLASTVFFFVERDRVSAKWKTSLTVSGLVTGIAFWHYMYMRGVWIETGDSPTVFRYINWLLVVPLVICEFYLILAAATNVAGSLFKKLLVGSLVMLVFGYMGEAGIMAAWPAFIIGCLAWVYMIYELWAGEGKSACNTASPAVQSAYNTMMYIIIFGWAIYPVGYFTGYLMGDGGSALNLNLIYNLADFVAKILFGLIIWNVAVKESSNA	588	PF	L	V	A	Y	N	W	V	V	V	M	L	G	F	G	C	W	W	Y	P	Y	Y	D	A	K
	GPR D97S	GPR	MKLLLILGSVIALPTFAAGGGDLDASDYTGVSFWLVTAALLASTVFFFVERDRVSAKWKTSLTVSGLVTGIAFWHYMYMRGVWIETGDSPTVFRYISWLLTVPLLISEFYLILAAATNVAGSLFKKLLVGSLVMLVFGYMGEAGIMAAWPAFIIGSLAWVYMIYELWAGEGKSASNTASPAVQSAYNTMMYIIIFGWAIYPVGYFTGYLMGDGGSALNLNLIYNLADFVNKILFGLIIWNVAVKESSNA	571	PF	L	V	A	Y	S	W	T	V	L	M	L	G	F	G	S	W	W	Y	P	Y	Y	D	N	K
	GPR D97T	GPR	MKLLLILGSVIALPTFAAGGGDLDASDYTGVSFWLVTAALLASTVFFFVERDRVSAKWKTSLTVSGLVTGIAFWHYMYMRGVWIETGDSPTVFRYITWLLTVPLLISEFYLILAAATNVAGSLFKKLLVGSLVMLVFGYMGEAGIMAAWPAFIIGSLAWVYMIYELWAGEGKSASNTASPAVQSAYNTMMYIIIFGWAIYPVGYFTGYLMGDGGSALNLNLIYNLADFVNKILFGLIIWNVAVKESSNA	566	PF	L	V	A	Y	T	W	T	V	L	M	L	G	F	G	S	W	W	Y	P	Y	Y	D	N	K
	GPR D97T,A72S	GPR	MKLLLILGSVIALPTFAAGGGDLDASDYTGVSFWLVTAALLASTVFFFVERDRVSAKWKTSLTVSGLVTGSFWHYMYMRGVWIETGDSPTVFRYITWLLTVPLLISEFYLILAAATNVAGSLFKKLLVGSLVMLVFGYMGEAGIMAAWPAFIIGSLAWVYMIYELWAGEGKSASNTASPAVQSAYNTMMYIIIFGWAIYPVGYFTGYLMGDGGSALNLNLIYNLADFVNKILFGLIIWNVAVKESSNA	562	PF	L	V	S	Y	T	W	T	V	L	M	L	G	F	G	S	W	W	Y	P	Y	Y	D	N	K
	GPR D97T,L219T,N224S	GPR	MKLLLILGSVIALPTFAAGGGDLDASDYTGVSFWLVTAALLASTVFFFVERDRVSAKWKTSLTVSGLVTGIAFWHYMYMRGVWIETGDSPTVFRYITWLLTVPLLISEFYLILAAATNVAGSLFKKLLVGSLVMLVFGYMGEAGIMAAWPAFIIGSLAWVYMIYELWAGEGKSASNTASPAVQSAYNTMMYIIIFGWAIYPVGYFTGYLMGDGGSALNTNLIYSLADFVNKILFGLIIWNVAVKESSNA	540	PF	L	V	A	Y	T	W	T	V	L	M	L	G	F	G	S	W	W	Y	P	Y	Y	D	N	K
	GPR D97T,M191R,I194T	GPR	MKLLLILGSVIALPTFAAGGGDLDASDYTGVSFWLVTAALLASTVFFFVERDRVSAKWKTSLTVSGLVTGIAFWHYMYMRGVWIETGDSPTVFRYITWLLTVPLLISEFYLILAAATNVAGSLFKKLLVGSLVMLVFGYMGEAGIMAAWPAFIIGSLAWVYMIYELWAGEGKSASNTASPAVQSAYNTMRYITIFGWAIYPVGYFTGYLMGDGGSALNLNLIYNLADFVNKILFGLIIWNVAVKESSNA	571	PF	L	V	A	Y	T	W	T	V	L	M	L	G	F	G	S	W	W	Y	P	Y	Y	D	N	K
	GPR D97T,T101S	GPR	MKLLLILGSVIALPTFAAGGGDLDASDYTGVSFWLVTAALLASTVFFFVERDRVSAKWKTSLTVSGLVTGIAFWHYMYMRGVWIETGDSPTVFRYITWLLSVPLLISEFYLILAAATNVAGSLFKKLLVGSLVMLVFGYMGEAGIMAAWPAFIIGSLAWVYMIYELWAGEGKSASNTASPAVQSAYNTMMYIIIFGWAIYPVGYFTGYLMGDGGSALNLNLIYNLADFVNKILFGLIIWNVAVKESSNA	571	PF	L	V	A	Y	T	W	S	V	L	M	L	G	F	G	S	W	W	Y	P	Y	Y	D	N	K
	GPR D97T,T101S,V102T	GPR	MKLLLILGSVIALPTFAAGGGDLDASDYTGVSFWLVTAALLASTVFFFVERDRVSAKWKTSLTVSGLVTGIAFWHYMYMRGVWIETGDSPTVFRYITWLLSTPLLISEFYLILAAATNVAGSLFKKLLVGSLVMLVFGYMGEAGIMAAWPAFIIGSLAWVYMIYELWAGEGKSASNTASPAVQSAYNTMMYIIIFGWAIYPVGYFTGYLMGDGGSALNLNLIYNLADFVNKILFGLIIWNVAVKESSNA	562	PF	L	V	A	Y	T	W	S	T	L	M	L	G	F	G	S	W	W	Y	P	Y	Y	D	N	K
	GPR E142Q	GPR	MKLLLILGSVIALPTFAAGGGDLDASDYTGVSFWLVTAALLASTVFFFVERDRVSAKWKTSLTVSGLVTGIAFWHYMYMRGVWIETGDSPTVFRYIDWLLTVPLLICEFYLILAAATNVAGSLFKKLLVGSLVMLVFGYMGQAGIMAAWPAFIIGCLAWVYMIYELWAGEGKSACNTASPAVQSAYNTMMYIIIFGWAIYPVGYFTGYLMGDGGSALNLNLIYNLADFVNKILFGLIIWNVAVKESSNA	507		L	V	A	Y	D	W	T	V	L	M	L	G	F	G	C	W	W	Y	P	Y	Y	D	N	K
	GPR E170A	GPR	MKLLLILGSVIALPTFAAGGGDLDASDYTGVSFWLVTAALLASTVFFFVERDRVSAKWKTSLTVSGLVTGIAFWHYMYMRGVWIETGDSPTVFRYIDWLLTVPLLISEFYLILAAATNVAGSLFKKLLVGSLVMLVFGYMGEAGIMAAWPAFIIGSLAWVYMIYELWAGAGKSASNTASPAVQSAYNTMMYIIIFGWAIYPVGYFTGYLMGDGGSALNLNLIYNLADFVNKILFGLIIWNVAVKESSNA	538	PF	L	V	A	Y	D	W	T	V	L	M	L	G	F	G	S	W	W	Y	P	Y	Y	D	N	K
	GPR E170A/A178R	GPR	MKLLLILGSVIALPTFAAGGGDLDASDYTGVSFWLVTAALLASTVFFFVERDRVSAKWKTSLTVSGLVTGIAFWHYMYMRGVWIETGDSPTVFRYIDWLLTVPLLISEFYLILAAATNVAGSLFKKLLVGSLVMLVFGYMGEAGIMAAWPAFIIGSLAWVYMIYELWAGAGKSASNTRSPAVQSAYNTMMYIIIFGWAIYPVGYFTGYLMGDGGSALNLNLIYNLADFVNKILFGLIIWNVAVKESSNA	545	PF	L	V	A	Y	D	W	T	V	L	M	L	G	F	G	S	W	W	Y	P	Y	Y	D	N	K
	GPR F124L	GPR	MKLLLILGSVIALPTFAAGGGDLDASDYTGVSFWLVTAALLASTVFFFVERDRVSAKWKTSLTVSGLVTGIAFWHYMYMRGVWIETGDSPTVFRYIDWLLTVPLLICEFYLILAAATNVAGSLLKKLLVGSLVMLVFGYMGEAGIMAAWPAFIIGCLAWVYMIYELWAGEGKSACNTASPAVQSAYNTMMYIIIFGWAIYPVGYFTGYLMGDGGSALNLNLIYNLADFVNKILFGLIIWNVAVKESSNA	524		L	V	A	Y	D	W	T	V	L	M	L	G	F	G	C	W	W	Y	P	Y	Y	D	N	K
	GPR F137G/A147S/A178R	GPR	MKLLLILGSVIALPTFAAGGGDLDASDYTGVSFWLVTAALLASTVFFFVERDRVSAKWKTSLTVSGLVTGIAFWHYMYMRGVWIETGDSPTVFRYIDWLLTVPLLICEFYLILAAATNVAGSLFKKLLVGSLVMLVGGYMGEAGIMSAWPAFIIGCLAWVYMIYELWAGEGKSACNTRSPAVQSAYNTMMYIIIFGWAIYPVGYFTGYLMGDGGSALNLNLIYNLADFVNKILFGLIIWNVAVKESSNA	525	PF	L	V	A	Y	D	W	T	V	L	M	L	G	F	G	C	W	W	Y	P	Y	Y	D	N	K
	GPR F137G/A178R	GPR	MKLLLILGSVIALPTFAAGGGDLDASDYTGVSFWLVTAALLASTVFFFVERDRVSAKWKTSLTVSGLVTGIAFWHYMYMRGVWIETGDSPTVFRYIDWLLTVPLLICEFYLILAAATNVAGSLFKKLLVGSLVMLVGGYMGEAGIMAAWPAFIIGCLAWVYMIYELWAGEGKSACNTRSPAVQSAYNTMMYIIIFGWAIYPVGYFTGYLMGDGGSALNLNLIYNLADFVNKILFGLIIWNVAVKESSNA	526	PF	L	V	A	Y	D	W	T	V	L	M	L	G	F	G	C	W	W	Y	P	Y	Y	D	N	K
	GPR F234S	GPR	MKLLLILGSVIALPTFAAGGGDLDASDYTGVSFWLVTAALLASTVFFFVERDRVSAKWKTSLTVSGLVTGIAFWHYMYMRGVWIETGDSPTVFRYIDWLLTVPLLICEFYLILAAATNVAGSLFKKLLVGSLVMLVFGYMGEAGIMAAWPAFIIGCLAWVYMIYELWAGEGKSACNTASPAVQSAYNTMMYIIIFGWAIYPVGYFTGYLMGDGGSALNLNLIYNLADFVNKILSGLIIWNVAVKESSNA	539		L	V	A	Y	D	W	T	V	L	M	L	G	F	G	C	W	W	Y	P	Y	Y	D	N	K
	GPR G138D	GPR	MKLLLILGSVIALPTFAAGGGDLDASDYTGVSFWLVTAALLASTVFFFVERDRVSAKWKTSLTVSGLVTGIAFWHYMYMRGVWIETGDSPTVFRYIDWLLTVPLLICEFYLILAAATNVAGSLFKKLLVGSLVMLVFDYMGEAGIMAAWPAFIIGCLAWVYMIYELWAGEGKSACNTASPAVQSAYNTMMYIIIFGWAIYPVGYFTGYLMGDGGSALNLNLIYNLADFVNKILFGLIIWNVAVKESSNA	510		L	V	A	Y	D	W	T	V	L	M	L	D	F	G	C	W	W	Y	P	Y	Y	D	N	K
	GPR G70D	GPR	MKLLLILGSVIALPTFAAGGGDLDASDYTGVSFWLVTAALLASTVFFFVERDRVSAKWKTSLTVSGLVTDIAFWHYMYMRGVWIETGDSPTVFRYIDWLLTVPLLICEFYLILAAATNVAGSLFKKLLVGSLVMLVFGYMGEAGIMAAWPAFIIGCLAWVYMIYELWAGEGKSACNTASPAVQSAYNTMMYIIIFGWAIYPVGYFTGYLMGDGGSALNLNLIYNLADFVNKILFGLIIWNVAVKESSNA	518		L	V	A	Y	D	W	T	V	L	M	L	G	F	G	C	W	W	Y	P	Y	Y	D	N	K
	GPR H75A	GPR	MKLLLILGSVIALPTFAAGGGDLDASDYTGVSFWLVTAALLASTVFFFVERDRVSAKWKTSLTVSGLVTGIAFWAYMYMRGVWIETGDSPTVFRYIDWLLTVPLLICEFYLILAAATNVAGSLFKKLLVGSLVMLVFGYMGEAGIMAAWPAFIIGCLAWVYMIYELWAGEGKSACNTASPAVQSAYNTMMYIIIFGWAIYPVGYFTGYLMGDGGSALNLNLIYNLADFVNKILFGLIIWNVAVKESSNA	511		L	V	A	Y	D	W	T	V	L	M	L	G	F	G	C	W	W	Y	P	Y	Y	D	N	K
	GPR H75E	GPR	MKLLLILGSVIALPTFAAGGGDLDASDYTGVSFWLVTAALLASTVFFFVERDRVSAKWKTSLTVSGLVTGIAFWEYMYMRGVWIETGDSPTVFRYIDWLLTVPLLICEFYLILAAATNVAGSLFKKLLVGSLVMLVFGYMGEAGIMAAWPAFIIGCLAWVYMIYELWAGEGKSACNTASPAVQSAYNTMMYIIIFGWAIYPVGYFTGYLMGDGGSALNLNLIYNLADFVNKILFGLIIWNVAVKESSNA	511		L	V	A	Y	D	W	T	V	L	M	L	G	F	G	C	W	W	Y	P	Y	Y	D	N	K
	GPR H75K	GPR	MKLLLILGSVIALPTFAAGGGDLDASDYTGVSFWLVTAALLASTVFFFVERDRVSAKWKTSLTVSGLVTGIAFWKYMYMRGVWIETGDSPTVFRYIDWLLTVPLLICEFYLILAAATNVAGSLFKKLLVGSLVMLVFGYMGEAGIMAAWPAFIIGCLAWVYMIYELWAGEGKSACNTASPAVQSAYNTMMYIIIFGWAIYPVGYFTGYLMGDGGSALNLNLIYNLADFVNKILFGLIIWNVAVKESSNA	520		L	V	A	Y	D	W	T	V	L	M	L	G	F	G	C	W	W	Y	P	Y	Y	D	N	K
	GPR H75R	GPR	MKLLLILGSVIALPTFAAGGGDLDASDYTGVSFWLVTAALLASTVFFFVERDRVSAKWKTSLTVSGLVTGIAFWRYMYMRGVWIETGDSPTVFRYIDWLLTVPLLICEFYLILAAATNVAGSLFKKLLVGSLVMLVFGYMGEAGIMAAWPAFIIGCLAWVYMIYELWAGEGKSACNTASPAVQSAYNTMMYIIIFGWAIYPVGYFTGYLMGDGGSALNLNLIYNLADFVNKILFGLIIWNVAVKESSNA	522		L	V	A	Y	D	W	T	V	L	M	L	G	F	G	C	W	W	Y	P	Y	Y	D	N	K
	GPR H75S,D97T	GPR	MKLLLILGSVIALPTFAAGGGDLDASDYTGVSFWLVTAALLASTVFFFVERDRVSAKWKTSLTVSGLVTGIAFWSYMYMRGVWIETGDSPTVFRYITWLLTVPLLISEFYLILAAATNVAGSLFKKLLVGSLVMLVFGYMGEAGIMAAWPAFIIGSLAWVYMIYELWAGEGKSASNTASPAVQSAYNTMMYIIIFGWAIYPVGYFTGYLMGDGGSALNLNLIYNLADFVNKILFGLIIWNVAVKESSNA	548	PF	L	V	A	Y	T	W	T	V	L	M	L	G	F	G	S	W	W	Y	P	Y	Y	D	N	K
	GPR I194N	GPR	MKLLLILGSVIALPTFAAGGGDLDASDYTGVSFWLVTAALLASTVFFFVERDRVSAKWKTSLTVSGLVTGIAFWHYMYMRGVWIETGDSPTVFRYIDWLLTVPLLICEFYLILAAATNVAGSLFKKLLVGSLVMLVFGYMGEAGIMAAWPAFIIGCLAWVYMIYELWAGEGKSACNTASPAVQSAYNTMMYIINFGWAIYPVGYFTGYLMGDGGSALNLNLIYNLADFVNKILFGLIIWNVAVKESSNA	522		L	V	A	Y	D	W	T	V	L	M	L	G	F	G	C	W	W	Y	P	Y	Y	D	N	K
	GPR K126R	GPR	MKLLLILGSVIALPTFAAGGGDLDASDYTGVSFWLVTAALLASTVFFFVERDRVSAKWKTSLTVSGLVTGIAFWHYMYMRGVWIETGDSPTVFRYIDWLLTVPLLICEFYLILAAATNVAGSLFKRLLVGSLVMLVFGYMGEAGIMAAWPAFIIGCLAWVYMIYELWAGEGKSACNTASPAVQSAYNTMMYIIIFGWAIYPVGYFTGYLMGDGGSALNLNLIYNLADFVNKILFGLIIWNVAVKESSNA	522		L	V	A	Y	D	W	T	V	L	M	L	G	F	G	C	W	W	Y	P	Y	Y	D	N	K
	GPR K126R/Y200H	GPR	MKLLLILGSVIALPTFAAGGGDLDASDYTGVSFWLVTAALLASTVFFFVERDRVSAKWKTSLTVSGLVTGIAFWHYMYMRGVWIETGDSPTVFRYIDWLLTVPLLICEFYLILAAATNVAGSLFKRLLVGSLVMLVFGYMGEAGIMAAWPAFIIGCLAWVYMIYELWAGEGKSACNTASPAVQSAYNTMMYIIIFGWAIHPVGYFTGYLMGDGGSALNLNLIYNLADFVNKILFGLIIWNVAVKESSNA	502		L	V	A	Y	D	W	T	V	L	M	L	G	F	G	C	W	W	H	P	Y	Y	D	N	K
	GPR L105A	GPR	MKLLLILGSVIALPTFAAGGGDLDASDYTGVSFWLVTAALLASTVFFFVERDRVSAKWKTSLTVSGLVTGIAFWHYMYMRGVWIETGDSPTVFRYIDWLLTVPLAISEFYLILAAATNVAGSLFKKLLVGSLVMLVFGYMGEAGIMAAWPAFIIGSLAWVYMIYELWAGEGKSASNTASPAVQSAYNTMMYIIIFGWAIYPVGYFTGYLMGDGGSALNLNLIYNLADFVNKILFGLIIWNVAVKESSNA	548	PF	L	V	A	Y	D	W	T	V	A	M	L	G	F	G	S	W	W	Y	P	Y	Y	D	N	K
	GPR L105C	GPR	MKLLLILGSVIALPTFAAGGGDLDASDYTGVSFWLVTAALLASTVFFFVERDRVSAKWKTSLTVSGLVTGIAFWHYMYMRGVWIETGDSPTVFRYIDWLLTVPLCISEFYLILAAATNVAGSLFKKLLVGSLVMLVFGYMGEAGIMAAWPAFIIGSLAWVYMIYELWAGEGKSASNTASPAVQSAYNTMMYIIIFGWAIYPVGYFTGYLMGDGGSALNLNLIYNLADFVNKILFGLIIWNVAVKESSNA	541	PF	L	V	A	Y	D	W	T	V	C	M	L	G	F	G	S	W	W	Y	P	Y	Y	D	N	K
	GPR L105D	GPR	MKLLLILGSVIALPTFAAGGGDLDASDYTGVSFWLVTAALLASTVFFFVERDRVSAKWKTSLTVSGLVTGIAFWHYMYMRGVWIETGDSPTVFRYIDWLLTVPLDISEFYLILAAATNVAGSLFKKLLVGSLVMLVFGYMGEAGIMAAWPAFIIGSLAWVYMIYELWAGEGKSASNTASPAVQSAYNTMMYIIIFGWAIYPVGYFTGYLMGDGGSALNLNLIYNLADFVNKILFGLIIWNVAVKESSNA	546	PF	L	V	A	Y	D	W	T	V	D	M	L	G	F	G	S	W	W	Y	P	Y	Y	D	N	K
	GPR L105E	GPR	MKLLLILGSVIALPTFAAGGGDLDASDYTGVSFWLVTAALLASTVFFFVERDRVSAKWKTSLTVSGLVTGIAFWHYMYMRGVWIETGDSPTVFRYIDWLLTVPLEISEFYLILAAATNVAGSLFKKLLVGSLVMLVFGYMGEAGIMAAWPAFIIGSLAWVYMIYELWAGEGKSASNTASPAVQSAYNTMMYIIIFGWAIYPVGYFTGYLMGDGGSALNLNLIYNLADFVNKILFGLIIWNVAVKESSNA	521	PF	L	V	A	Y	D	W	T	V	E	M	L	G	F	G	S	W	W	Y	P	Y	Y	D	N	K
	GPR L105E/A242E	GPR	MKLLLILGSVIALPTFAAGGGDLDASDYTGVSFWLVTAALLASTVFFFVERDRVSAKWKTSLTVSGLVTGIAFWHYMYMRGVWIETGDSPTVFRYIDWLLTVPLEICEFYLILAAATNVAGSLFKKLLVGSLVMLVFGYMGEAGIMAAWPAFIIGCLAWVYMIYELWAGEGKSACNTASPAVQSAYNTMMYIIIFGWAIYPVGYFTGYLMGDGGSALNLNLIYNLADFVNKILFGLIIWNVEVKESSNA	509	PF	L	V	A	Y	D	W	T	V	E	M	L	G	F	G	C	W	W	Y	P	Y	Y	D	N	K
	GPR L105E/I112E	GPR	MKLLLILGSVIALPTFAAGGGDLDASDYTGVSFWLVTAALLASTVFFFVERDRVSAKWKTSLTVSGLVTGIAFWHYMYMRGVWIETGDSPTVFRYIDWLLTVPLEICEFYLELAAATNVAGSLFKKLLVGSLVMLVFGYMGEAGIMAAWPAFIIGCLAWVYMIYELWAGEGKSACNTASPAVQSAYNTMMYIIIFGWAIYPVGYFTGYLMGDGGSALNLNLIYNLADFVNKILFGLIIWNVAVKESSNA	523	PF	L	V	A	Y	D	W	T	V	E	M	L	G	F	G	C	W	W	Y	P	Y	Y	D	N	K
	GPR L105E/I238E	GPR	MKLLLILGSVIALPTFAAGGGDLDASDYTGVSFWLVTAALLASTVFFFVERDRVSAKWKTSLTVSGLVTGIAFWHYMYMRGVWIETGDSPTVFRYIDWLLTVPLEICEFYLILAAATNVAGSLFKKLLVGSLVMLVFGYMGEAGIMAAWPAFIIGCLAWVYMIYELWAGEGKSACNTASPAVQSAYNTMMYIIIFGWAIYPVGYFTGYLMGDGGSALNLNLIYNLADFVNKILFGLIEWNVAVKESSNA	514	PF	L	V	A	Y	D	W	T	V	E	M	L	G	F	G	C	W	W	Y	P	Y	Y	D	N	K
	GPR L105F	GPR	MKLLLILGSVIALPTFAAGGGDLDASDYTGVSFWLVTAALLASTVFFFVERDRVSAKWKTSLTVSGLVTGIAFWHYMYMRGVWIETGDSPTVFRYIDWLLTVPLFISEFYLILAAATNVAGSLFKKLLVGSLVMLVFGYMGEAGIMAAWPAFIIGSLAWVYMIYELWAGEGKSASNTASPAVQSAYNTMMYIIIFGWAIYPVGYFTGYLMGDGGSALNLNLIYNLADFVNKILFGLIIWNVAVKESSNA	561	PF	L	V	A	Y	D	W	T	V	F	M	L	G	F	G	S	W	W	Y	P	Y	Y	D	N	K
	GPR L105G	GPR	MKLLLILGSVIALPTFAAGGGDLDASDYTGVSFWLVTAALLASTVFFFVERDRVSAKWKTSLTVSGLVTGIAFWHYMYMRGVWIETGDSPTVFRYIDWLLTVPLGISEFYLILAAATNVAGSLFKKLLVGSLVMLVFGYMGEAGIMAAWPAFIIGSLAWVYMIYELWAGEGKSASNTASPAVQSAYNTMMYIIIFGWAIYPVGYFTGYLMGDGGSALNLNLIYNLADFVNKILFGLIIWNVAVKESSNA	521	PF	L	V	A	Y	D	W	T	V	G	M	L	G	F	G	S	W	W	Y	P	Y	Y	D	N	K
	GPR L105H	GPR	MKLLLILGSVIALPTFAAGGGDLDASDYTGVSFWLVTAALLASTVFFFVERDRVSAKWKTSLTVSGLVTGIAFWHYMYMRGVWIETGDSPTVFRYIDWLLTVPLHISEFYLILAAATNVAGSLFKKLLVGSLVMLVFGYMGEAGIMAAWPAFIIGSLAWVYMIYELWAGEGKSASNTASPAVQSAYNTMMYIIIFGWAIYPVGYFTGYLMGDGGSALNLNLIYNLADFVNKILFGLIIWNVAVKESSNA	540	PF	L	V	A	Y	D	W	T	V	H	M	L	G	F	G	S	W	W	Y	P	Y	Y	D	N	K
	GPR L105I	GPR	MKLLLILGSVIALPTFAAGGGDLDASDYTGVSFWLVTAALLASTVFFFVERDRVSAKWKTSLTVSGLVTGIAFWHYMYMRGVWIETGDSPTVFRYIDWLLTVPLIISEFYLILAAATNVAGSLFKKLLVGSLVMLVFGYMGEAGIMAAWPAFIIGSLAWVYMIYELWAGEGKSASNTASPAVQSAYNTMMYIIIFGWAIYPVGYFTGYLMGDGGSALNLNLIYNLADFVNKILFGLIIWNVAVKESSNA	538	PF	L	V	A	Y	D	W	T	V	I	M	L	G	F	G	S	W	W	Y	P	Y	Y	D	N	K
	GPR L105K	GPR	MKLLLILGSVIALPTFAAGGGDLDASDYTGVSFWLVTAALLASTVFFFVERDRVSAKWKTSLTVSGLVTGIAFWHYMYMRGVWIETGDSPTVFRYIDWLLTVPLKISEFYLILAAATNVAGSLFKKLLVGSLVMLVFGYMGEAGIMAAWPAFIIGSLAWVYMIYELWAGEGKSASNTASPAVQSAYNTMMYIIIFGWAIYPVGYFTGYLMGDGGSALNLNLIYNLADFVNKILFGLIIWNVAVKESSNA	549		L	V	A	Y	D	W	T	V	K	M	L	G	F	G	S	W	W	Y	P	Y	Y	D	N	K
	GPR L105M	GPR	MKLLLILGSVIALPTFAAGGGDLDASDYTGVSFWLVTAALLASTVFFFVERDRVSAKWKTSLTVSGLVTGIAFWHYMYMRGVWIETGDSPTVFRYIDWLLTVPLMISEFYLILAAATNVAGSLFKKLLVGSLVMLVFGYMGEAGIMAAWPAFIIGSLAWVYMIYELWAGEGKSASNTASPAVQSAYNTMMYIIIFGWAIYPVGYFTGYLMGDGGSALNLNLIYNLADFVNKILFGLIIWNVAVKESSNA	550	PF	L	V	A	Y	D	W	T	V	M	M	L	G	F	G	S	W	W	Y	P	Y	Y	D	N	K
	GPR L105N	GPR	MKLLLILGSVIALPTFAAGGGDLDASDYTGVSFWLVTAALLASTVFFFVERDRVSAKWKTSLTVSGLVTGIAFWHYMYMRGVWIETGDSPTVFRYIDWLLTVPLNISEFYLILAAATNVAGSLFKKLLVGSLVMLVFGYMGEAGIMAAWPAFIIGSLAWVYMIYELWAGEGKSASNTASPAVQSAYNTMMYIIIFGWAIYPVGYFTGYLMGDGGSALNLNLIYNLADFVNKILFGLIIWNVAVKESSNA	518		L	V	A	Y	D	W	T	V	N	M	L	G	F	G	S	W	W	Y	P	Y	Y	D	N	K
	GPR L105P	GPR	MKLLLILGSVIALPTFAAGGGDLDASDYTGVSFWLVTAALLASTVFFFVERDRVSAKWKTSLTVSGLVTGIAFWHYMYMRGVWIETGDSPTVFRYIDWLLTVPLPISEFYLILAAATNVAGSLFKKLLVGSLVMLVFGYMGEAGIMAAWPAFIIGSLAWVYMIYELWAGEGKSASNTASPAVQSAYNTMMYIIIFGWAIYPVGYFTGYLMGDGGSALNLNLIYNLADFVNKILFGLIIWNVAVKESSNA	538	PF	L	V	A	Y	D	W	T	V	P	M	L	G	F	G	S	W	W	Y	P	Y	Y	D	N	K
	GPR L105Q	GPR	MKLLLILGSVIALPTFAAGGGDLDASDYTGVSFWLVTAALLASTVFFFVERDRVSAKWKTSLTVSGLVTGIAFWHYMYMRGVWIETGDSPTVFRYIDWLLTVPLQICEFYLILAAATNVAGSLFKKLLVGSLVMLVFGYMGEAGIMAAWPAFIIGCLAWVYMIYELWAGEGKSACNTASPAVQSAYNTMMYIIIFGWAIYPVGYFTGYLMGDGGSALNLNLIYNLADFVNKILFGLIIWNVAVKESSNA	498		L	V	A	Y	D	W	T	V	Q	M	L	G	F	G	C	W	W	Y	P	Y	Y	D	N	K
	GPR L105Q/A115R	GPR	MKLLLILGSVIALPTFAAGGGDLDASDYTGVSFWLVTAALLASTVFFFVERDRVSAKWKTSLTVSGLVTGIAFWHYMYMRGVWIETGDSPTVFRYIDWLLTVPLQICEFYLILAAATNVAGSLFKKLLVGSLVMLVFGYMGEAGIMAAWPAFIIGCLAWVYMIYELWAGEGKSACNTASPAVQSAYNTMMYIIIFGWAIYPVGYFTGYLMGDGGSALNLNLIYNLADFVNKILFGLIIWNVAVKESSNA	517	PF	L	V	A	Y	D	W	T	V	Q	M	L	G	F	G	C	W	W	Y	P	Y	Y	D	N	K
	GPR L105Q/A178R	GPR	MKLLLILGSVIALPTFAAGGGDLDASDYTGVSFWLVTAALLASTVFFFVERDRVSAKWKTSLTVSGLVTGIAFWHYMYMRGVWIETGDSPTVFRYIDWLLTVPLQICEFYLILAAATNVAGSLFKKLLVGSLVMLVFGYMGEAGIMAAWPAFIIGCLAWVYMIYELWAGEGKSACNTRSPAVQSAYNTMMYIIIFGWAIYPVGYFTGYLMGDGGSALNLNLIYNLADFVNKILFGLIIWNVAVKESSNA	517	PF	L	V	A	Y	D	W	T	V	Q	M	L	G	F	G	C	W	W	Y	P	Y	Y	D	N	K
	GPR L105R	GPR	MKLLLILGSVIALPTFAAGGGDLDASDYTGVSFWLVTAALLASTVFFFVERDRVSAKWKTSLTVSGLVTGIAFWHYMYMRGVWIETGDSPTVFRYIDWLLTVPLRISEFYLILAAATNVAGSLFKKLLVGSLVMLVFGYMGEAGIMAAWPAFIIGSLAWVYMIYELWAGEGKSASNTASPAVQSAYNTMMYIIIFGWAIYPVGYFTGYLMGDGGSALNLNLIYNLADFVNKILFGLIIWNVAVKESSNA	522	PF	L	V	A	Y	D	W	T	V	R	M	L	G	F	G	S	W	W	Y	P	Y	Y	D	N	K
	GPR L105S	GPR	MKLLLILGSVIALPTFAAGGGDLDASDYTGVSFWLVTAALLASTVFFFVERDRVSAKWKTSLTVSGLVTGIAFWHYMYMRGVWIETGDSPTVFRYIDWLLTVPLSISEFYLILAAATNVAGSLFKKLLVGSLVMLVFGYMGEAGIMAAWPAFIIGSLAWVYMIYELWAGEGKSASNTASPAVQSAYNTMMYIIIFGWAIYPVGYFTGYLMGDGGSALNLNLIYNLADFVNKILFGLIIWNVAVKESSNA	523	PF	L	V	A	Y	D	W	T	V	S	M	L	G	F	G	S	W	W	Y	P	Y	Y	D	N	K
	GPR L105T	GPR	MKLLLILGSVIALPTFAAGGGDLDASDYTGVSFWLVTAALLASTVFFFVERDRVSAKWKTSLTVSGLVTGIAFWHYMYMRGVWIETGDSPTVFRYIDWLLTVPLTISEFYLILAAATNVAGSLFKKLLVGSLVMLVFGYMGEAGIMAAWPAFIIGSLAWVYMIYELWAGEGKSASNTASPAVQSAYNTMMYIIIFGWAIYPVGYFTGYLMGDGGSALNLNLIYNLADFVNKILFGLIIWNVAVKESSNA	542	PF	L	V	A	Y	D	W	T	V	T	M	L	G	F	G	S	W	W	Y	P	Y	Y	D	N	K
	GPR L105V	GPR	MKLLLILGSVIALPTFAAGGGDLDASDYTGVSFWLVTAALLASTVFFFVERDRVSAKWKTSLTVSGLVTGIAFWHYMYMRGVWIETGDSPTVFRYIDWLLTVPLVISEFYLILAAATNVAGSLFKKLLVGSLVMLVFGYMGEAGIMAAWPAFIIGSLAWVYMIYELWAGEGKSASNTASPAVQSAYNTMMYIIIFGWAIYPVGYFTGYLMGDGGSALNLNLIYNLADFVNKILFGLIIWNVAVKESSNA	566	PF	L	V	A	Y	D	W	T	V	V	M	L	G	F	G	S	W	W	Y	P	Y	Y	D	N	K
	GPR L105W	GPR	MKLLLILGSVIALPTFAAGGGDLDASDYTGVSFWLVTAALLASTVFFFVERDRVSAKWKTSLTVSGLVTGIAFWHYMYMRGVWIETGDSPTVFRYIDWLLTVPLWISEFYLILAAATNVAGSLFKKLLVGSLVMLVFGYMGEAGIMAAWPAFIIGSLAWVYMIYELWAGEGKSASNTASPAVQSAYNTMMYIIIFGWAIYPVGYFTGYLMGDGGSALNLNLIYNLADFVNKILFGLIIWNVAVKESSNA	561	PF	L	V	A	Y	D	W	T	V	W	M	L	G	F	G	S	W	W	Y	P	Y	Y	D	N	K
	GPR L105Y	GPR	MKLLLILGSVIALPTFAAGGGDLDASDYTGVSFWLVTAALLASTVFFFVERDRVSAKWKTSLTVSGLVTGIAFWHYMYMRGVWIETGDSPTVFRYIDWLLTVPLYISEFYLILAAATNVAGSLFKKLLVGSLVMLVFGYMGEAGIMAAWPAFIIGSLAWVYMIYELWAGEGKSASNTASPAVQSAYNTMMYIIIFGWAIYPVGYFTGYLMGDGGSALNLNLIYNLADFVNKILFGLIIWNVAVKESSNA	565	PF	L	V	A	Y	D	W	T	V	Y	M	L	G	F	G	S	W	W	Y	P	Y	Y	D	N	K
	GPR L67R	GPR	MKLLLILGSVIALPTFAAGGGDLDASDYTGVSFWLVTAALLASTVFFFVERDRVSAKWKTSLTVSGRVTGIAFWHYMYMRGVWIETGDSPTVFRYIDWLLTVPLLICEFYLILAAATNVAGSLFKKLLVGSLVMLVFGYMGEAGIMAAWPAFIIGCLAWVYMIYELWAGEGKSACNTASPAVQSAYNTMMYIIIFGWAIYPVGYFTGYLMGDGGSALNLNLIYNLADFVNKILFGLIIWNVAVKESSNA	547		L	V	A	Y	D	W	T	V	L	M	L	G	F	G	C	W	W	Y	P	Y	Y	D	N	K
	GPR M140K	GPR	MKLLLILGSVIALPTFAAGGGDLDASDYTGVSFWLVTAALLASTVFFFVERDRVSAKWKTSLTVSGLVTGIAFWHYMYMRGVWIETGDSPTVFRYIDWLLTVPLLICEFYLILAAATNVAGSLFKKLLVGSLVMLVFGYKGEAGIMAAWPAFIIGCLAWVYMIYELWAGEGKSACNTASPAVQSAYNTMMYIIIFGWAIYPVGYFTGYLMGDGGSALNLNLIYNLADFVNKILFGLIIWNVAVKESSNA	518		L	V	A	Y	D	W	T	V	L	M	L	G	F	G	C	W	W	Y	P	Y	Y	D	N	K
	GPR M1A/G19H/G20M/E170A/A178R/E245A	GPR	AKLLLILGSVIALPTFAAHMGDLDASDYTGVSFWLVTAALLASTVFFFVERDRVSAKWKTSLTVSGLVTGIAFWHYMYMRGVWIETGDSPTVFRYIDWLLTVPLLISEFYLILAAATNVAGSLFKKLLVGSLVMLVFGYMGEAGIMAAWPAFIIGSLAWVYMIYELWAGAGKSASNTRSPAVQSAYNTMMYIIIFGWAIYPVGYFTGYLMGDGGSALNLNLIYNLADFVNKILFGLIIWNVAVKASSNA	545	PF	L	V	A	Y	D	W	T	V	L	M	L	G	F	G	S	W	W	Y	P	Y	Y	D	N	K
	GPR MED13K09	GPR	MRNIMSYVFSLLFVVSMPSIALAGDLQANDFVGVTFWIISISMVAATVFFYAERSRVSAKWQTSLSVISLVTLIAAVHYFYMRDVWVSTGESPTVFRYIDWILTVPLQMIEFYLILAAVTTVSVGVFNRLLVGTLVMLIGGYLGEAGVINAMLGFIIGMAGWIYILYEIFMGEASQKSISCGSVGAQMAFSACRMVVLVGWAIYPLGYLFGYLMGAVDAASLNLVYNLADFVNKIAFGVFIWAAAVADSQETA	493		M	V	A	Y	D	W	T	V	Q	M	L	G	F	G	M	W	W	Y	P	Y	Y	D	N	K
	GPR MED18B02	GPR	MKKLKLFALAAMALIGFSGIAIAAEATMLNQDDFVGISFWIISMGMLAATAFFFLEVGNVAAGWRTSVIVAGLVTGIAFIHYMYMREVWVATGDSPTVYRYIDWLITVPLQMVEFYLILAAIGKANSGMFWRLLLGSLVMLIGGYLGEAGYINATLGFIVGMAGWIYILYEVFSGEAGKAAAKSGSKALVTAFGAMRMIVTVGWAIYPLGYIFGYLTGGVDADSLNVVYNLADFINKIAFGLVIWAAATSVSGKRAK	493		M	V	A	Y	D	W	T	V	Q	M	L	G	F	G	M	W	W	Y	P	Y	Y	D	N	K
	GPR MED46A06	GPR	MKLFSGKATKTALIAAALAITPKVAFAAENLASDDFVGISFWLISMALVASTAFFFIETQRVEGKWKTSLTVSGLVTLVAAVHYFYMRDVWVNTGATPTVYRYIDWLITVPLLMIEFYLILRAIANVSSGIFWRLTVGTLIMLVGGYAGEVGYMNVWLGFVIGMAGWFYILYEIFAGEAGKLSAEQAPESVKSAFSTMRWIVTIGWAIYPLGYFYGYLATGDPASSADSLNVIYNLADVLNKIAFGVIIWNVAVTETEAKA	518		L	V	A	Y	D	W	T	V	L	M	L	G	F	G	M	W	W	Y	P	Y	Y	D	N	K
	GPR MED49C08	GPR	MGEILAVDDYVGISFWLAAAIMLASTVFFFVERSDVPVKWKTSLTVAGLVTGVAFWHYLYMRGVWIYAGETPTVFRYIDWLITVPLQIIEFYLIIAAVTAISSAVFWKLLIASLVMLIGGFIGEAGLGDVVVWWIVGMIAWLYIIYEIFLGETAKANAGSGNAASQQAFNTIKWIVTVGWAIYPIGYAWGYFGDGLNEDALNIVYNLADLINKAAFGLAIWAAAMKDKETSTSHA	491		M	V	A	Y	D	W	T	V	Q	M	L	G	W	G	M	W	W	Y	P	Y	Y	D	N	K
	GPR MED66A03	GPR	MTMIKAMKFAITTGILSILPVAAMAAENLQSDDFVGISFWLISMALVASTAFFFMETQRVSAKWKTSLVVSGLVTLIAAVHYFYMRDVWVATGDTPTVYRYIDWLITVPLLMIEFYLILRAITNISGGVFWRLTVGSLIMLIGGYLGEAGYMNVTVAFVIGMAGWAYILYEIFAGEAGRVAADEAPESVKSAYSTMRWIVTIGWAIYPLGYFFGYMAGGADMATLNIIYNLADVLNKIAFGVIIWNVAVTESEAKA	518		L	V	A	Y	D	W	T	V	L	M	L	G	F	G	M	W	W	Y	P	Y	Y	D	N	K
	GPR N176R	GPR	MKLLLILGSVIALPTFAAGGGDLDASDYTGVSFWLVTAALLASTVFFFVERDRVSAKWKTSLTVSGLVTGIAFWHYMYMRGVWIETGDSPTVFRYIDWLLTVPLLISEFYLILAAATNVAGSLFKKLLVGSLVMLVFGYMGEAGIMAAWPAFIIGSLAWVYMIYELWAGEGKSASRTASPAVQSAYNTMMYIIIFGWAIYPVGYFTGYLMGDGGSALNLNLIYNLADFVNKILFGLIIWNVAVKESSNA	528		L	V	A	Y	D	W	T	V	L	M	L	G	F	G	S	W	W	Y	P	Y	Y	D	N	K
	GPR P180R	GPR	MKLLLILGSVIALPTFAAGGGDLDASDYTGVSFWLVTAALLASTVFFFVERDRVSAKWKTSLTVSGLVTGIAFWHYMYMRGVWIETGDSPTVFRYIDWLLTVPLLISEFYLILAAATNVAGSLFKKLLVGSLVMLVFGYMGEAGIMAAWPAFIIGSLAWVYMIYELWAGEGKSASNTASRAVQSAYNTMMYIIIFGWAIYPVGYFTGYLMGDGGSALNLNLIYNLADFVNKILFGLIIWNVAVKESSNA	525		L	V	A	Y	D	W	T	V	L	M	L	G	F	G	S	W	W	Y	P	Y	Y	D	N	K
	GPR RS29	GPR	MGKLLLILGSVIALPTFAAGGGDLDASDYTGVSFWLVTAALLASTVFFFVERDRVSAKWKTSLTVPGLITDIAFWHYMYMRGVWIEAGDSPTVFRYIDWLLTVPLQICEFYLILAAATNVAGSLFKENYLVGSLVMLVFGYMGEAGIMAAWPAFIIGCLAWVYMIYELWAGEGKSACNTASPAVQSAYNTMMYIIIFGWAIYPVGYFTGYLMGDGGSALNLNLIYNLADFVNKILFGLIIWNVAVKESSNA	515		L	I	A	Y	D	W	T	V	Q	M	L	G	F	G	C	W	W	Y	P	Y	Y	D	N	K
	GPR S179R	GPR	MKLLLILGSVIALPTFAAGGGDLDASDYTGVSFWLVTAALLASTVFFFVERDRVSAKWKTSLTVSGLVTGIAFWHYMYMRGVWIETGDSPTVFRYIDWLLTVPLLISEFYLILAAATNVAGSLFKKLLVGSLVMLVFGYMGEAGIMAAWPAFIIGSLAWVYMIYELWAGEGKSASNTARPAVQSAYNTMMYIIIFGWAIYPVGYFTGYLMGDGGSALNLNLIYNLADFVNKILFGLIIWNVAVKESSNA	535		L	V	A	Y	D	W	T	V	L	M	L	G	F	G	S	W	W	Y	P	Y	Y	D	N	K
	GPR S55R	GPR	MKLLLILGSVIALPTFAAGGGDLDASDYTGVSFWLVTAALLASTVFFFVERDRVRAKWKTSLTVSGLVTGIAFWHYMYMRGVWIETGDSPTVFRYIDWLLTVPLLISEFYLILAAATNVAGSLFKKLLVGSLVMLVFGYMGEAGIMAAWPAFIIGSLAWVYMIYELWAGEGKSASNTASPAVQSAYNTMMYIIIFGWAIYPVGYFTGYLMGDGGSALNLNLIYNLADFVNKILFGLIIWNVAVKESSNA	528		L	V	A	Y	D	W	T	V	L	M	L	G	F	G	S	W	W	Y	P	Y	Y	D	N	K
	GPR S65P	GPR	MKLLLILGSVIALPTFAAGGGDLDASDYTGVSFWLVTAALLASTVFFFVERDRVSAKWKTSLTVPGLVTGIAFWHYMYMRGVWIETGDSPTVFRYIDWLLTVPLLICEFYLILAAATNVAGSLFKKLLVGSLVMLVFGYMGEAGIMAAWPAFIIGCLAWVYMIYELWAGEGKSACNTASPAVQSAYNTMMYIIIFGWAIYPVGYFTGYLMGDGGSALNLNLIYNLADFVNKILFGLIIWNVAVKESSNA	527		L	V	A	Y	D	W	T	V	L	M	L	G	F	G	C	W	W	Y	P	Y	Y	D	N	K
	GPR T101A	GPR	MKLLLILGSVIALPTFAAGGGDLDASDYTGVSFWLVTAALLASTVFFFVERDRVSAKWKTSLTVSGLVTGIAFWHYMYMRGVWIETGDSPTVFRYIDWLLAVPLLICEFYLILAAATNVAGSLFKKLLVGSLVMLVFGYMGEAGIMAAWPAFIIGCLAWVYMIYELWAGEGKSACNTASPAVQSAYNTMMYIIIFGWAIYPVGYFTGYLMGDGGSALNLNLIYNLADFVNKILFGLIIWNVAVKESSNA	533		L	V	A	Y	D	W	A	V	L	M	L	G	F	G	C	W	W	Y	P	Y	Y	D	N	K
	GPR T101A/I194N	GPR	MKLLLILGSVIALPTFAAGGGDLDASDYTGVSFWLVTAALLASTVFFFVERDRVSAKWKTSLTVSGLVTGIAFWHYMYMRGVWIETGDSPTVFRYIDWLLAVPLLICEFYLILAAATNVAGSLFKKLLVGSLVMLVFGYMGEAGIMAAWPAFIIGCLAWVYMIYELWAGEGKSACNTASPAVQSAYNTMMYIINFGWAIYPVGYFTGYLMGDGGSALNLNLIYNLADFVNKILFGLIIWNVAVKESSNA	538		L	V	A	Y	D	W	A	V	L	M	L	G	F	G	C	W	W	Y	P	Y	Y	D	N	K
	GPR T177R	GPR	MKLLLILGSVIALPTFAAGGGDLDASDYTGVSFWLVTAALLASTVFFFVERDRVSAKWKTSLTVSGLVTGIAFWHYMYMRGVWIETGDSPTVFRYIDWLLTVPLLISEFYLILAAATNVAGSLFKKLLVGSLVMLVFGYMGEAGIMAAWPAFIIGSLAWVYMIYELWAGEGKSASNRASPAVQSAYNTMMYIIIFGWAIYPVGYFTGYLMGDGGSALNLNLIYNLADFVNKILFGLIIWNVAVKESSNA	525		L	V	A	Y	D	W	T	V	L	M	L	G	F	G	S	W	W	Y	P	Y	Y	D	N	K
	GPR T91I	GPR	MKLLLILGSVIALPTFAAGGGDLDASDYTGVSFWLVTAALLASTVFFFVERDRVSAKWKTSLTVSGLVTGIAFWHYMYMRGVWIETGDSPIVFRYIDWLLTVPLLICEFYLILAAATNVAGSLFKKLLVGSLVMLVFGYMGEAGIMAAWPAFIIGCLAWVYMIYELWAGEGKSACNTASPAVQSAYNTMMYIIIFGWAIYPVGYFTGYLMGDGGSALNLNLIYNLADFVNKILFGLIIWNVAVKESSNA	518		L	V	A	Y	D	W	T	V	L	M	L	G	F	G	C	W	W	Y	P	Y	Y	D	N	K
	GPR V102A	GPR	MKLLLILGSVIALPTFAAGGGDLDASDYTGVSFWLVTAALLASTVFFFVERDRVSAKWKTSLTVSGLVTGIAFWHYMYMRGVWIETGDSPTVFRYIDWLLTAPLLICEFYLILAAATNVAGSLFKKLLVGSLVMLVFGYMGEAGIMAAWPAFIIGCLAWVYMIYELWAGEGKSACNTASPAVQSAYNTMMYIIIFGWAIYPVGYFTGYLMGDGGSALNLNLIYNLADFVNKILFGLIIWNVAVKESSNA	514		L	V	A	Y	D	W	T	A	L	M	L	G	F	G	C	W	W	Y	P	Y	Y	D	N	K
	GPR V102D	GPR	MKLLLILGSVIALPTFAAGGGDLDASDYTGVSFWLVTAALLASTVFFFVERDRVSAKWKTSLTVSGLVTGIAFWHYMYMRGVWIETGDSPTVFRYIDWLLTDPLLICEFYLILAAATNVAGSLFKKLLVGSLVMLVFGYMGEAGIMAAWPAFIIGCLAWVYMIYELWAGEGKSACNTASPAVQSAYNTMMYIIIFGWAIYPVGYFTGYLMGDGGSALNLNLIYNLADFVNKILFGLIIWNVAVKESSNA	518		L	V	A	Y	D	W	T	D	L	M	L	G	F	G	C	W	W	Y	P	Y	Y	D	N	K
	GPR V136M	GPR	MKLLLILGSVIALPTFAAGGGDLDASDYTGVSFWLVTAALLASTVFFFVERDRVSAKWKTSLTVSGLVTGIAFWHYMYMRGVWIETGDSPTVFRYIDWLLTVPLLICEFYLILAAATNVAGSLFKKLLVGSLVMLMFGYMGEAGIMAAWPAFIIGCLAWVYMIYELWAGEGKSACNTASPAVQSAYNTMMYIIIFGWAIYPVGYFTGYLMGDGGSALNLNLIYNLADFVNKILFGLIIWNVAVKESSNA	518		L	V	A	Y	D	W	T	V	L	M	L	G	F	G	C	W	W	Y	P	Y	Y	D	N	K
	GPR V68I	GPR	MKLLLILGSVIALPTFAAGGGDLDASDYTGVSFWLVTAALLASTVFFFVERDRVSAKWKTSLTVSGLITGIAFWHYMYMRGVWIETGDSPTVFRYIDWLLTVPLLICEFYLILAAATNVAGSLFKKLLVGSLVMLVFGYMGEAGIMAAWPAFIIGCLAWVYMIYELWAGEGKSACNTASPAVQSAYNTMMYIIIFGWAIYPVGYFTGYLMGDGGSALNLNLIYNLADFVNKILFGLIIWNVAVKESSNA	522		L	I	A	Y	D	W	T	V	L	M	L	G	F	G	C	W	W	Y	P	Y	Y	D	N	K
	GPR W98G	GPR	MKLLLILGSVIALPTFAAGGGDLDASDYTGVSFWLVTAALLASTVFFFVERDRVSAKWKTSLTVSGLVTGIAFWHYMYMRGVWIETGDSPTVFRYIDGLLTVPLLICEFYLILAAATNVAGSLFKKLLVGSLVMLVFGYMGEAGIMAAWPAFIIGCLAWVYMIYELWAGEGKSACNTASPAVQSAYNTMMYIIIFGWAIYPVGYFTGYLMGDGGSALNLNLIYNLADFVNKILFGLIIWNVAVKESSNA	493		L	V	A	Y	D	G	T	V	L	M	L	G	F	G	C	W	W	Y	P	Y	Y	D	N	K
	GPR W98G/V136M	GPR	MKLLLILGSVIALPTFAAGGGDLDASDYTGVSFWLVTAALLASTVFFFVERDRVSAKWKTSLTVSGLVTGIAFWHYMYMRGVWIETGDSPTVFRYIDGLLTVPLLICEFYLILAAATNVAGSLFKKLLVGSLVMLMFGYMGEAGIMAAWPAFIIGCLAWVYMIYELWAGEGKSACNTASPAVQSAYNTMMYIIIFGWAIYPVGYFTGYLMGDGGSALNLNLIYNLADFVNKILFGLIIWNVAVKESSNA	509		L	V	A	Y	D	G	T	V	L	M	L	G	F	G	C	W	W	Y	P	Y	Y	D	N	K
	GPR Y200H	GPR	MKLLLILGSVIALPTFAAGGGDLDASDYTGVSFWLVTAALLASTVFFFVERDRVSAKWKTSLTVSGLVTGIAFWHYMYMRGVWIETGDSPTVFRYIDWLLTVPLLICEFYLILAAATNVAGSLFKKLLVGSLVMLVFGYMGEAGIMAAWPAFIIGCLAWVYMIYELWAGEGKSACNTASPAVQSAYNTMMYIIIFGWAIHPVGYFTGYLMGDGGSALNLNLIYNLADFVNKILFGLIIWNVAVKESSNA	497		L	V	A	Y	D	W	T	V	L	M	L	G	F	G	C	W	W	H	P	Y	Y	D	N	K
	GPR Y200N	GPR	MKLLLILGSVIALPTFAAGGGDLDASDYTGVSFWLVTAALLASTVFFFVERDRVSAKWKTSLTVSGLVTGIAFWHYMYMRGVWIETGDSPTVFRYIDWLLTVPLLICEFYLILAAATNVAGSLFKKLLVGSLVMLVFGYMGEAGIMAAWPAFIIGCLAWVYMIYELWAGEGKSACNTASPAVQSAYNTMMYIIIFGWAINPVGYFTGYLMGDGGSALNLNLIYNLADFVNKILFGLIIWNVAVKESSNA	505		L	V	A	Y	D	W	T	V	L	M	L	G	F	G	C	W	W	N	P	Y	Y	D	N	K
	GPR Y95F	GPR	MKLLLILGSVIALPTFAAGGGDLDASDYTGVSFWLVTAALLASTVFFFVERDRVSAKWKTSLTVSGLVTGIAFWHYMYMRGVWIETGDSPTVFRFIDWLLTVPLLICEFYLILAAATNVAGSLFKKLLVGSLVMLVFGYMGEAGIMAAWPAFIIGCLAWVYMIYELWAGEGKSACNTASPAVQSAYNTMMYIIIFGWAIYPVGYFTGYLMGDGGSALNLNLIYNLADFVNKILFGLIIWNVAVKESSNA	513		L	V	A	F	D	W	T	V	L	M	L	G	F	G	C	W	W	Y	P	Y	Y	D	N	K
	PR/Rh223-253	GPR	MKLLLILGSVIALPTFAAGGGDLDASDYTGVSFWLVTAALLASTVFFFVERDRVSAKWKTSLTVSGLVTGIAFWHYMYMRGVWIETGDSPTVFRYIDWLLTVPLLISEFYLILAAATNVAGSLFKKLLVGSLVMLVFGYMGEAGIMAAWPAFIIGSLAWVYMIYELWAGEGKYGQLVFTVKEAAAQQQESATTQKAEKEVTRMVQSAYNTMMYIIIFGWAIYPVGYFTGYLMGDGGSALNLNLIYNLADFVNKILFGLIIWNVAVKESSNA	548	PF	L	V	A	Y	D	W	T	V	L	M	L	G	F	G	S	W	W	Y	P	Y	Y	D	N	K
	PR/Rh225-251	GPR	MKLLLILGSVIALPTFAAGGGDLDASDYTGVSFWLVTAALLASTVFFFVERDRVSAKWKTSLTVSGLVTGIAFWHYMYMRGVWIETGDSPTVFRYIDWLLTVPLLISEFYLILAAATNVAGSLFKKLLVGSLVMLVFGYMGEAGIMAAWPAFIIGSLAWVYMIYELWAGEGKQLVFTVKEAAAQQQESATTQKAEKEVTVQSAYNTMMYIIIFGWAIYPVGYFTGYLMGDGGSALNLNLIYNLADFVNKILFGLIIWNVAVKESSNA	548	PF	L	V	A	Y	D	W	T	V	L	M	L	G	F	G	S	W	W	Y	P	Y	Y	D	N	K
	PR/Rh225-252	GPR	MKLLLILGSVIALPTFAAGGGDLDASDYTGVSFWLVTAALLASTVFFFVERDRVSAKWKTSLTVSGLVTGIAFWHYMYMRGVWIETGDSPTVFRYIDWLLTVPLLISEFYLILAAATNVAGSLFKKLLVGSLVMLVFGYMGEAGIMAAWPAFIIGSLAWVYMIYELWAGEGKQLVFTVKEAAAQQQESATTQKAEKEVTRVQSAYNTMMYIIIFGWAIYPVGYFTGYLMGDGGSALNLNLIYNLADFVNKILFGLIIWNVAVKESSNA	548		L	V	A	Y	D	W	T	V	L	M	L	G	F	G	S	W	W	Y	P	Y	Y	D	N	K
	PR/Rh233-252	GPR	MKLLLILGSVIALPTFAAGGGDLDASDYTGVSFWLVTAALLASTVFFFVERDRVSAKWKTSLTVSGLVTGIAFWHYMYMRGVWIETGDSPTVFRYIDWLLTVPLLISEFYLILAAATNVAGSLFKKLLVGSLVMLVFGYMGEAGIMAAWPAFIIGSLAWVYMIYELWAGEGKAAAQQQESATTQKAEKEVTRVQSAYNTMMYIIIFGWAIYPVGYFTGYLMGDGGSALNLNLIYNLADFVNKILFGLIIWNVAVKESSNA	548	PF	L	V	A	Y	D	W	T	V	L	M	L	G	F	G	S	W	W	Y	P	Y	Y	D	N	K
	GR	GR	MLMTVFSSAPELALLGSTFAQVDPSNLSVSDSLTYGQFNLVYNAFSFAIAAMFASALFFFSAQALVGQRYRLALLVSAIVVSIAGYHYFRIFNSWDAAYVLENGVYSLTSEKFNDAYRYVDWLLTVPLLLVETVAVLTLPAKEARPLLIKLTVASVLMIATGYPGEISDDITTRIIWGTVSTIPFAYILYVLWVELSRSLVRQPAAVQTLVRNMRWLLLLSWGVYPIAYLLPMLGVSGTSAAVGVQVGYTIADVLAKPVFGLLVFAIALVKTKADQESSEPHAAIGAAANKSGGSLIS	538		M	V	A	Y	D	W	T	V	L	M	I	G	G	S	T	F	W	Y	P	Y	Y	D	A	K
	GR D121E/G162L/E166W/A256S	GR	MLMTVFSSAPELALLGSTFAQVDPSNLSVSDSLTYGQFNLVYNAFSFAIAAMFASALFFFSAQALVGQRYRLALLVSAIVVSIAGYHYFRIFNSWDAAYVLENGVYSLTSEKFNDAYRYVEWLLTVPLLLVETVAVLTLPAKEARPLLIKLTVASVLMIATLYPGWISDDITTRIIWGTVSTIPFAYILYVLWVELSRSLVRQPAAVQTLVRNMRWLLLLSWGVYPIAYLLPMLGVSGTSAAVGVQVGYTIADVLSKPVFGLLVFAIALVKTKADQESSEPHAAIGAAANKSGGSLI	460		M	V	A	Y	E	W	T	V	L	M	I	L	G	S	T	F	W	Y	P	Y	Y	D	S	K
	GR L129T/G162L/E166W/A256S	GR	MLMTVFSSAPELALLGSTFAQVDPSNLSVSDSLTYGQFNLVYNAFSFAIAAMFASALFFFSAQALVGQRYRLALLVSAIVVSIAGYHYFRIFNSWDAAYVLENGVYSLTSEKFNDAYRYVDWLLTVPLTLVETVAVLTLPAKEARPLLIKLTVASVLMIATLYPGWISDDITTRIIWGTVSTIPFAYILYVLWVELSRSLVRQPAAVQTLVRNMRWLLLLSWGVYPIAYLLPMLGVSGTSAAVGVQVGYTIADVLSKPVFGLLVFAIALVKTKADQESSEPHAAIGAAANKSGGSLIS	468		M	V	A	Y	D	W	T	V	T	M	I	L	G	S	T	F	W	Y	P	Y	Y	D	S	K
	GR M158G/G162L/E166W/A256S	GR	MLMTVFSSAPELALLGSTFAQVDPSNLSVSDSLTYGQFNLVYNAFSFAIAAMFASALFFFSAQALVGQRYRLALLVSAIVVSIAGYHYFRIFNSWDAAYVLENGVYSLTSEKFNDAYRYVDWLLTVPLLLVETVAVLTLPAKEARPLLIKLTVASVLGIATLYPGWISDDITTRIIWGTVSTIPFAYILYVLWVELSRSLVRQPAAVQTLVRNMRWLLLLSWGVYPIAYLLPMLGVSGTSAAVGVQVGYTIADVLSKPVFGLLVFAIALVKTKADQESSEPHAAIGAAANKSGGSLIS	470		M	V	A	Y	D	W	T	V	L	G	I	L	G	S	T	F	W	Y	P	Y	Y	D	S	K
	GR W122L/G162L/E166W/A256S	GR	MLMTVFSSAPELALLGSTFAQVDPSNLSVSDSLTYGQFNLVYNAFSFAIAAMFASALFFFSAQALVGQRYRLALLVSAIVVSIAGYHYFRIFNSWDAAYVLENGVYSLTSEKFNDAYRYVDLLLTVPLLLVETVAVLTLPAKEARPLLIKLTVASVLMIATLYPGWISDDITTRIIWGTVSTIPFAYILYVLWVELSRSLVRQPAAVQTLVRNMRWLLLLSWGVYPIAYLLPMLGVSGTSAAVGVQVGYTIADVLSKPVFGLLVFAIALVKTKADQESSEPHAAIGAAANKSGGSLIS	462		M	V	A	Y	D	L	T	V	L	M	I	L	G	S	T	F	W	Y	P	Y	Y	D	S	K
	GR W122M/G162L/E166W/A256S	GR	MLMTVFSSAPELALLGSTFAQVDPSNLSVSDSLTYGQFNLVYNAFSFAIAAMFASALFFFSAQALVGQRYRLALLVSAIVVSIAGYHYFRIFNSWDAAYVLENGVYSLTSEKFNDAYRYVDMLLTVPLLLVETVAVLTLPAKEARPLLIKLTVASVLMIATLYPGWISDDITTRIIWGTVSTIPFAYILYVLWVELSRSLVRQPAAVQTLVRNMRWLLLLSWGVYPIAYLLPMLGVSGTSAAVGVQVGYTIADVLSKPVFGLLVFAIALVKTKADQESSEPHAAIGAAANKSGGSLIS	463		M	V	A	Y	D	M	T	V	L	M	I	L	G	S	T	F	W	Y	P	Y	Y	D	S	K
	GRA256C	GR	MLMTVFSSAPELALLGSTFAQVDPSNLSVSDSLTYGQFNLVYNAFSFAIAAMFASALFFFSAQALVGQRYRLALLVSAIVVSIAGYHYFRIFNSWDAAYVLENGVYSLTSEKFNDAYRYVDWLLTVPLLLVETVAVLTLPAKEARPLLIKLTVASVLMIATGYPGEISDDITTRIIWGTVSTIPFAYILYVLWVELSRSLVRQPAAVQTLVRNMRWLLLLSWGVYPIAYLLPMLGVSGTSAAVGVQVGYTIADVLCKPVFGLLVFAIALVKTKADQESSEPHAAIGAAANKSGGSLIS	526		M	V	A	Y	D	W	T	V	L	M	I	G	G	S	T	F	W	Y	P	Y	Y	D	C	K
	GRA256D	GR	MLMTVFSSAPELALLGSTFAQVDPSNLSVSDSLTYGQFNLVYNAFSFAIAAMFASALFFFSAQALVGQRYRLALLVSAIVVSIAGYHYFRIFNSWDAAYVLENGVYSLTSEKFNDAYRYVDWLLTVPLLLVETVAVLTLPAKEARPLLIKLTVASVLMIATGYPGEISDDITTRIIWGTVSTIPFAYILYVLWVELSRSLVRQPAAVQTLVRNMRWLLLLSWGVYPIAYLLPMLGVSGTSAAVGVQVGYTIADVLDKPVFGLLVFAIALVKTKADQESSEPHAAIGAAANKSGGSLIS	517		M	V	A	Y	D	W	T	V	L	M	I	G	G	S	T	F	W	Y	P	Y	Y	D	D	K
	GRA256G	GR	MLMTVFSSAPELALLGSTFAQVDPSNLSVSDSLTYGQFNLVYNAFSFAIAAMFASALFFFSAQALVGQRYRLALLVSAIVVSIAGYHYFRIFNSWDAAYVLENGVYSLTSEKFNDAYRYVDWLLTVPLLLVETVAVLTLPAKEARPLLIKLTVASVLMIATGYPGEISDDITTRIIWGTVSTIPFAYILYVLWVELSRSLVRQPAAVQTLVRNMRWLLLLSWGVYPIAYLLPMLGVSGTSAAVGVQVGYTIADVLGKPVFGLLVFAIALVKTKADQESSEPHAAIGAAANKSGGSLIS	527		M	V	A	Y	D	W	T	V	L	M	I	G	G	S	T	F	W	Y	P	Y	Y	D	G	K
	GRA256M	GR	MLMTVFSSAPELALLGSTFAQVDPSNLSVSDSLTYGQFNLVYNAFSFAIAAMFASALFFFSAQALVGQRYRLALLVSAIVVSIAGYHYFRIFNSWDAAYVLENGVYSLTSEKFNDAYRYVDWLLTVPLLLVETVAVLTLPAKEARPLLIKLTVASVLMIATGYPGEISDDITTRIIWGTVSTIPFAYILYVLWVELSRSLVRQPAAVQTLVRNMRWLLLLSWGVYPIAYLLPMLGVSGTSAAVGVQVGYTIADVLMKPVFGLLVFAIALVKTKADQESSEPHAAIGAAANKSGGSLIS	558		M	V	A	Y	D	W	T	V	L	M	I	G	G	S	T	F	W	Y	P	Y	Y	D	M	K
	GRA256S	GR	MLMTVFSSAPELALLGSTFAQVDPSNLSVSDSLTYGQFNLVYNAFSFAIAAMFASALFFFSAQALVGQRYRLALLVSAIVVSIAGYHYFRIFNSWDAAYVLENGVYSLTSEKFNDAYRYVDWLLTVPLLLVETVAVLTLPAKEARPLLIKLTVASVLMIATGYPGEISDDITTRIIWGTVSTIPFAYILYVLWVELSRSLVRQPAAVQTLVRNMRWLLLLSWGVYPIAYLLPMLGVSGTSAAVGVQVGYTIADVLSKPVFGLLVFAIALVKTKADQESSEPHAAIGAAANKSGGSLIS	527		M	V	A	Y	D	W	T	V	L	M	I	G	G	S	T	F	W	Y	P	Y	Y	D	S	K
	GRD115N	GR	MLMTVFSSAPELALLGSTFAQVDPSNLSVSDSLTYGQFNLVYNAFSFAIAAMFASALFFFSAQALVGQRYRLALLVSAIVVSIAGYHYFRIFNSWDAAYVLENGVYSLTSEKFNNAYRYVDWLLTVPLLLVETVAVLTLPAKEARPLLIKLTVASVLMIATGYPGEISDDITTRIIWGTVSTIPFAYILYVLWVELSRSLVRQPAAVQTLVRNMRWLLLLSWGVYPIAYLLPMLGVSGTSAAVGVQVGYTIADVLAKPVFGLLVFAIALVKTKADQESSEPHAAIGAAANKSGGSLIS	537	PF	M	V	A	Y	D	W	T	V	L	M	I	G	G	S	T	F	W	Y	P	Y	Y	D	A	K
	GRD121A	GR	MLMTVFSSAPELALLGSTFAQVDPSNLSVSDSLTYGQFNLVYNAFSFAIAAMFASALFFFSAQALVGQRYRLALLVSAIVVSIAGYHYFRIFNSWDAAYVLENGVYSLTSEKFNDAYRYVAWLLTVPLLLVETVAVLTLPAKEARPLLIKLTVASVLMIATGYPGEISDDITTRIIWGTVSTIPFAYILYVLWVELSRSLVRQPAAVQTLVRNMRWLLLLSWGVYPIAYLLPMLGVSGTSAAVGVQVGYTIADVLAKPVFGLLVFAIALVKTKADQESSEPHAAIGAAANKSGGSLIS	568		M	V	A	Y	A	W	T	V	L	M	I	G	G	S	T	F	W	Y	P	Y	Y	D	A	K
	GRD121E	GR	MLMTVFSSAPELALLGSTFAQVDPSNLSVSDSLTYGQFNLVYNAFSFAIAAMFASALFFFSAQALVGQRYRLALLVSAIVVSIAGYHYFRIFNSWDAAYVLENGVYSLTSEKFNDAYRYVEWLLTVPLLLVETVAVLTLPAKEARPLLIKLTVASVLMIATGYPGEISDDITTRIIWGTVSTIPFAYILYVLWVELSRSLVRQPAAVQTLVRNMRWLLLLSWGVYPIAYLLPMLGVSGTSAAVGVQVGYTIADVLAKPVFGLLVFAIALVKTKADQESSEPHAAIGAAANKSGGSLIS	533	PF	M	V	A	Y	E	W	T	V	L	M	I	G	G	S	T	F	W	Y	P	Y	Y	D	A	K
	GRD121E/T125C/A256M	GR	MLMTVFSSAPELALLGSTFAQVDPSNLSVSDSLTYGQFNLVYNAFSFAIAAMFASALFFFSAQALVGQRYRLALLVSAIVVSIAGYHYFRIFNSWDAAYVLENGVYSLTSEKFNDAYRYVEWLLCVPLLLVETVAVLTLPAKEARPLLIKLTVASVLMIATGYPGEISDDITTRIIWGTVSTIPFAYILYVLWVELSRSLVRQPAAVQTLVRNMRWLLLLSWGVYPIAYLLPMLGVSGTSAAVGVQVGYTIADVLMKPVFGLLVFAIALVKTKADQESSEPHAAIGAAANKSGGSLIS	618		M	V	A	Y	E	W	C	V	L	M	I	G	G	S	T	F	W	Y	P	Y	Y	D	M	K
	GRD121G	GR	MLMTVFSSAPELALLGSTFAQVDPSNLSVSDSLTYGQFNLVYNAFSFAIAAMFASALFFFSAQALVGQRYRLALLVSAIVVSIAGYHYFRIFNSWDAAYVLENGVYSLTSEKFNDAYRYVGWLLTVPLLLVETVAVLTLPAKEARPLLIKLTVASVLMIATGYPGEISDDITTRIIWGTVSTIPFAYILYVLWVELSRSLVRQPAAVQTLVRNMRWLLLLSWGVYPIAYLLPMLGVSGTSAAVGVQVGYTIADVLAKPVFGLLVFAIALVKTKADQESSEPHAAIGAAANKSGGSLIS	571		M	V	A	Y	G	W	T	V	L	M	I	G	G	S	T	F	W	Y	P	Y	Y	D	A	K
	GRD121K	GR	MLMTVFSSAPELALLGSTFAQVDPSNLSVSDSLTYGQFNLVYNAFSFAIAAMFASALFFFSAQALVGQRYRLALLVSAIVVSIAGYHYFRIFNSWDAAYVLENGVYSLTSEKFNDAYRYVKWLLTVPLLLVETVAVLTLPAKEARPLLIKLTVASVLMIATGYPGEISDDITTRIIWGTVSTIPFAYILYVLWVELSRSLVRQPAAVQTLVRNMRWLLLLSWGVYPIAYLLPMLGVSGTSAAVGVQVGYTIADVLAKPVFGLLVFAIALVKTKADQESSEPHAAIGAAANKSGGSLIS	566		M	V	A	Y	K	W	T	V	L	M	I	G	G	S	T	F	W	Y	P	Y	Y	D	A	K
	GRD121L	GR	MLMTVFSSAPELALLGSTFAQVDPSNLSVSDSLTYGQFNLVYNAFSFAIAAMFASALFFFSAQALVGQRYRLALLVSAIVVSIAGYHYFRIFNSWDAAYVLENGVYSLTSEKFNDAYRYVLWLLTVPLLLVETVAVLTLPAKEARPLLIKLTVASVLMIATGYPGEISDDITTRIIWGTVSTIPFAYILYVLWVELSRSLVRQPAAVQTLVRNMRWLLLLSWGVYPIAYLLPMLGVSGTSAAVGVQVGYTIADVLAKPVFGLLVFAIALVKTKADQESSEPHAAIGAAANKSGGSLIS	573		M	V	A	Y	L	W	T	V	L	M	I	G	G	S	T	F	W	Y	P	Y	Y	D	A	K
	GRD121M	GR	MLMTVFSSAPELALLGSTFAQVDPSNLSVSDSLTYGQFNLVYNAFSFAIAAMFASALFFFSAQALVGQRYRLALLVSAIVVSIAGYHYFRIFNSWDAAYVLENGVYSLTSEKFNDAYRYVMWLLTVPLLLVETVAVLTLPAKEARPLLIKLTVASVLMIATGYPGEISDDITTRIIWGTVSTIPFAYILYVLWVELSRSLVRQPAAVQTLVRNMRWLLLLSWGVYPIAYLLPMLGVSGTSAAVGVQVGYTIADVLAKPVFGLLVFAIALVKTKADQESSEPHAAIGAAANKSGGSLIS	576		M	V	A	Y	M	W	T	V	L	M	I	G	G	S	T	F	W	Y	P	Y	Y	D	A	K
	GRD121N	GR	MLMTVFSSAPELALLGSTFAQVDPSNLSVSDSLTYGQFNLVYNAFSFAIAAMFASALFFFSAQALVGQRYRLALLVSAIVVSIAGYHYFRIFNSWDAAYVLENGVYSLTSEKFNDAYRYVNWLLTVPLLLVETVAVLTLPAKEARPLLIKLTVASVLMIATGYPGEISDDITTRIIWGTVSTIPFAYILYVLWVELSRSLVRQPAAVQTLVRNMRWLLLLSWGVYPIAYLLPMLGVSGTSAAVGVQVGYTIADVLAKPVFGLLVFAIALVKTKADQESSEPHAAIGAAANKSGGSLIS	557	PF	M	V	A	Y	N	W	T	V	L	M	I	G	G	S	T	F	W	Y	P	Y	Y	D	A	K
	GRD121P	GR	MLMTVFSSAPELALLGSTFAQVDPSNLSVSDSLTYGQFNLVYNAFSFAIAAMFASALFFFSAQALVGQRYRLALLVSAIVVSIAGYHYFRIFNSWDAAYVLENGVYSLTSEKFNDAYRYVPWLLTVPLLLVETVAVLTLPAKEARPLLIKLTVASVLMIATGYPGEISDDITTRIIWGTVSTIPFAYILYVLWVELSRSLVRQPAAVQTLVRNMRWLLLLSWGVYPIAYLLPMLGVSGTSAAVGVQVGYTIADVLAKPVFGLLVFAIALVKTKADQESSEPHAAIGAAANKSGGSLIS	556		M	V	A	Y	P	W	T	V	L	M	I	G	G	S	T	F	W	Y	P	Y	Y	D	A	K
	GRD121Q	GR	MLMTVFSSAPELALLGSTFAQVDPSNLSVSDSLTYGQFNLVYNAFSFAIAAMFASALFFFSAQALVGQRYRLALLVSAIVVSIAGYHYFRIFNSWDAAYVLENGVYSLTSEKFNDAYRYVQWLLTVPLLLVETVAVLTLPAKEARPLLIKLTVASVLMIATGYPGEISDDITTRIIWGTVSTIPFAYILYVLWVELSRSLVRQPAAVQTLVRNMRWLLLLSWGVYPIAYLLPMLGVSGTSAAVGVQVGYTIADVLAKPVFGLLVFAIALVKTKADQESSEPHAAIGAAANKSGGSLIS	571		M	V	A	Y	Q	W	T	V	L	M	I	G	G	S	T	F	W	Y	P	Y	Y	D	A	K
	GRD121S	GR	MLMTVFSSAPELALLGSTFAQVDPSNLSVSDSLTYGQFNLVYNAFSFAIAAMFASALFFFSAQALVGQRYRLALLVSAIVVSIAGYHYFRIFNSWDAAYVLENGVYSLTSEKFNDAYRYVSWLLTVPLLLVETVAVLTLPAKEARPLLIKLTVASVLMIATGYPGEISDDITTRIIWGTVSTIPFAYILYVLWVELSRSLVRQPAAVQTLVRNMRWLLLLSWGVYPIAYLLPMLGVSGTSAAVGVQVGYTIADVLAKPVFGLLVFAIALVKTKADQESSEPHAAIGAAANKSGGSLIS	581		M	V	A	Y	S	W	T	V	L	M	I	G	G	S	T	F	W	Y	P	Y	Y	D	A	K
	GRD121T	GR	MLMTVFSSAPELALLGSTFAQVDPSNLSVSDSLTYGQFNLVYNAFSFAIAAMFASALFFFSAQALVGQRYRLALLVSAIVVSIAGYHYFRIFNSWDAAYVLENGVYSLTSEKFNDAYRYVTWLLTVPLLLVETVAVLTLPAKEARPLLIKLTVASVLMIATGYPGEISDDITTRIIWGTVSTIPFAYILYVLWVELSRSLVRQPAAVQTLVRNMRWLLLLSWGVYPIAYLLPMLGVSGTSAAVGVQVGYTIADVLAKPVFGLLVFAIALVKTKADQESSEPHAAIGAAANKSGGSLIS	559		M	V	A	Y	T	W	T	V	L	M	I	G	G	S	T	F	W	Y	P	Y	Y	D	A	K
	GRD121V	GR	MLMTVFSSAPELALLGSTFAQVDPSNLSVSDSLTYGQFNLVYNAFSFAIAAMFASALFFFSAQALVGQRYRLALLVSAIVVSIAGYHYFRIFNSWDAAYVLENGVYSLTSEKFNDAYRYVVWLLTVPLLLVETVAVLTLPAKEARPLLIKLTVASVLMIATGYPGEISDDITTRIIWGTVSTIPFAYILYVLWVELSRSLVRQPAAVQTLVRNMRWLLLLSWGVYPIAYLLPMLGVSGTSAAVGVQVGYTIADVLAKPVFGLLVFAIALVKTKADQESSEPHAAIGAAANKSGGSLIS	560		M	V	A	Y	V	W	T	V	L	M	I	G	G	S	T	F	W	Y	P	Y	Y	D	A	K
	GRD121W	GR	MLMTVFSSAPELALLGSTFAQVDPSNLSVSDSLTYGQFNLVYNAFSFAIAAMFASALFFFSAQALVGQRYRLALLVSAIVVSIAGYHYFRIFNSWDAAYVLENGVYSLTSEKFNDAYRYVWWLLTVPLLLVETVAVLTLPAKEARPLLIKLTVASVLMIATGYPGEISDDITTRIIWGTVSTIPFAYILYVLWVELSRSLVRQPAAVQTLVRNMRWLLLLSWGVYPIAYLLPMLGVSGTSAAVGVQVGYTIADVLAKPVFGLLVFAIALVKTKADQESSEPHAAIGAAANKSGGSLIS	558		M	V	A	Y	W	W	T	V	L	M	I	G	G	S	T	F	W	Y	P	Y	Y	D	A	K
	GRD253E	GR	MLMTVFSSAPELALLGSTFAQVDPSNLSVSDSLTYGQFNLVYNAFSFAIAAMFASALFFFSAQALVGQRYRLALLVSAIVVSIAGYHYFRIFNSWDAAYVLENGVYSLTSEKFNDAYRYVDWLLTVPLLLVETVAVLTLPAKEARPLLIKLTVASVLMIATGYPGEISDDITTRIIWGTVSTIPFAYILYVLWVELSRSLVRQPAAVQTLVRNMRWLLLLSWGVYPIAYLLPMLGVSGTSAAVGVQVGYTIAEVLAKPVFGLLVFAIALVKTKADQESSEPHAAIGAAANKSGGSLIS	555		M	V	A	Y	D	W	T	V	L	M	I	G	G	S	T	F	W	Y	P	Y	Y	E	A	K
	GRD253F	GR	MLMTVFSSAPELALLGSTFAQVDPSNLSVSDSLTYGQFNLVYNAFSFAIAAMFASALFFFSAQALVGQRYRLALLVSAIVVSIAGYHYFRIFNSWDAAYVLENGVYSLTSEKFNDAYRYVDWLLTVPLLLVETVAVLTLPAKEARPLLIKLTVASVLMIATGYPGEISDDITTRIIWGTVSTIPFAYILYVLWVELSRSLVRQPAAVQTLVRNMRWLLLLSWGVYPIAYLLPMLGVSGTSAAVGVQVGYTIAFVLAKPVFGLLVFAIALVKTKADQESSEPHAAIGAAANKSGGSLIS	540	PF	M	V	A	Y	D	W	T	V	L	M	I	G	G	S	T	F	W	Y	P	Y	Y	F	A	K
	GRD253N	GR	MLMTVFSSAPELALLGSTFAQVDPSNLSVSDSLTYGQFNLVYNAFSFAIAAMFASALFFFSAQALVGQRYRLALLVSAIVVSIAGYHYFRIFNSWDAAYVLENGVYSLTSEKFNDAYRYVDWLLTVPLLLVETVAVLTLPAKEARPLLIKLTVASVLMIATGYPGEISDDITTRIIWGTVSTIPFAYILYVLWVELSRSLVRQPAAVQTLVRNMRWLLLLSWGVYPIAYLLPMLGVSGTSAAVGVQVGYTIANVLAKPVFGLLVFAIALVKTKADQESSEPHAAIGAAANKSGGSLIS	540	PF	M	V	A	Y	D	W	T	V	L	M	I	G	G	S	T	F	W	Y	P	Y	Y	N	A	K
	GRD253T	GR	MLMTVFSSAPELALLGSTFAQVDPSNLSVSDSLTYGQFNLVYNAFSFAIAAMFASALFFFSAQALVGQRYRLALLVSAIVVSIAGYHYFRIFNSWDAAYVLENGVYSLTSEKFNDAYRYVDWLLTVPLLLVETVAVLTLPAKEARPLLIKLTVASVLMIATGYPGEISDDITTRIIWGTVSTIPFAYILYVLWVELSRSLVRQPAAVQTLVRNMRWLLLLSWGVYPIAYLLPMLGVSGTSAAVGVQVGYTIATVLAKPVFGLLVFAIALVKTKADQESSEPHAAIGAAANKSGGSLIS	548		M	V	A	Y	D	W	T	V	L	M	I	G	G	S	T	F	W	Y	P	Y	Y	T	A	K
	GRE132D	GR	MLMTVFSSAPELALLGSTFAQVDPSNLSVSDSLTYGQFNLVYNAFSFAIAAMFASALFFFSAQALVGQRYRLALLVSAIVVSIAGYHYFRIFNSWDAAYVLENGVYSLTSEKFNDAYRYVDWLLTVPLLLVDTVAVLTLPAKEARPLLIKLTVASVLMIATGYPGEISDDITTRIIWGTVSTIPFAYILYVLWVELSRSLVRQPAAVQTLVRNMRWLLLLSWGVYPIAYLLPMLGVSGTSAAVGVQVGYTIADVLAKPVFGLLVFAIALVKTKADQESSEPHAAIGAAANKSGGSLIS	544	PF	M	V	A	Y	D	W	T	V	L	M	I	G	G	S	T	F	W	Y	P	Y	Y	D	A	K
	GRE132Q	GR	MLMTVFSSAPELALLGSTFAQVDPSNLSVSDSLTYGQFNLVYNAFSFAIAAMFASALFFFSAQALVGQRYRLALLVSAIVVSIAGYHYFRIFNSWDAAYVLENGVYSLTSEKFNDAYRYVDWLLTVPLLLVQTVAVLTLPAKEARPLLIKLTVASVLMIATGYPGEISDDITTRIIWGTVSTIPFAYILYVLWVELSRSLVRQPAAVQTLVRNMRWLLLLSWGVYPIAYLLPMLGVSGTSAAVGVQVGYTIADVLAKPVFGLLVFAIALVKTKADQESSEPHAAIGAAANKSGGSLIS	550	PF	M	V	A	Y	D	W	T	V	L	M	I	G	G	S	T	F	W	Y	P	Y	Y	D	A	K
	GRE143Q	GR	MLMTVFSSAPELALLGSTFAQVDPSNLSVSDSLTYGQFNLVYNAFSFAIAAMFASALFFFSAQALVGQRYRLALLVSAIVVSIAGYHYFRIFNSWDAAYVLENGVYSLTSEKFNDAYRYVDWLLTVPLLLVETVAVLTLPAKQARPLLIKLTVASVLMIATGYPGEISDDITTRIIWGTVSTIPFAYILYVLWVELSRSLVRQPAAVQTLVRNMRWLLLLSWGVYPIAYLLPMLGVSGTSAAVGVQVGYTIADVLAKPVFGLLVFAIALVKTKADQESSEPHAAIGAAANKSGGSLIS	543	PF	M	V	A	Y	D	W	T	V	L	M	I	G	G	S	T	F	W	Y	P	Y	Y	D	A	K
	GRE166L	GR	MLMTVFSSAPELALLGSTFAQVDPSNLSVSDSLTYGQFNLVYNAFSFAIAAMFASALFFFSAQALVGQRYRLALLVSAIVVSIAGYHYFRIFNSWDAAYVLENGVYSLTSEKFNDAYRYVDWLLTVPLLLVETVAVLTLPAKEARPLLIKLTVASVLMIATGYPGLISDDITTRIIWGTVSTIPFAYILYVLWVELSRSLVRQPAAVQTLVRNMRWLLLLSWGVYPIAYLLPMLGVSGTSAAVGVQVGYTIADVLAKPVFGLLVFAIALVKTKADQESSEPHAAIGAAANKSGGSLIS	520		M	V	A	Y	D	W	T	V	L	M	I	G	G	S	T	F	W	Y	P	Y	Y	D	A	K
	GRE166M	GR	MLMTVFSSAPELALLGSTFAQVDPSNLSVSDSLTYGQFNLVYNAFSFAIAAMFASALFFFSAQALVGQRYRLALLVSAIVVSIAGYHYFRIFNSWDAAYVLENGVYSLTSEKFNDAYRYVDWLLTVPLLLVETVAVLTLPAKEARPLLIKLTVASVLMIATGYPGMISDDITTRIIWGTVSTIPFAYILYVLWVELSRSLVRQPAAVQTLVRNMRWLLLLSWGVYPIAYLLPMLGVSGTSAAVGVQVGYTIADVLAKPVFGLLVFAIALVKTKADQESSEPHAAIGAAANKSGGSLIS	524		M	V	A	Y	D	W	T	V	L	M	I	G	G	S	T	F	W	Y	P	Y	Y	D	A	K
	GRE166P	GR	MLMTVFSSAPELALLGSTFAQVDPSNLSVSDSLTYGQFNLVYNAFSFAIAAMFASALFFFSAQALVGQRYRLALLVSAIVVSIAGYHYFRIFNSWDAAYVLENGVYSLTSEKFNDAYRYVDWLLTVPLLLVETVAVLTLPAKEARPLLIKLTVASVLMIATGYPGPISDDITTRIIWGTVSTIPFAYILYVLWVELSRSLVRQPAAVQTLVRNMRWLLLLSWGVYPIAYLLPMLGVSGTSAAVGVQVGYTIADVLAKPVFGLLVFAIALVKTKADQESSEPHAAIGAAANKSGGSLIS	521		M	V	A	Y	D	W	T	V	L	M	I	G	G	S	T	F	W	Y	P	Y	Y	D	A	K
	GRE166Q	GR	MLMTVFSSAPELALLGSTFAQVDPSNLSVSDSLTYGQFNLVYNAFSFAIAAMFASALFFFSAQALVGQRYRLALLVSAIVVSIAGYHYFRIFNSWDAAYVLENGVYSLTSEKFNDAYRYVDWLLTVPLLLVETVAVLTLPAKEARPLLIKLTVASVLMIATGYPGQISDDITTRIIWGTVSTIPFAYILYVLWVELSRSLVRQPAAVQTLVRNMRWLLLLSWGVYPIAYLLPMLGVSGTSAAVGVQVGYTIADVLAKPVFGLLVFAIALVKTKADQESSEPHAAIGAAANKSGGSLIS	537	PF	M	V	A	Y	D	W	T	V	L	M	I	G	G	S	T	F	W	Y	P	Y	Y	D	A	K
	GRE166W	GR	MLMTVFSSAPELALLGSTFAQVDPSNLSVSDSLTYGQFNLVYNAFSFAIAAMFASALFFFSAQALVGQRYRLALLVSAIVVSIAGYHYFRIFNSWDAAYVLENGVYSLTSEKFNDAYRYVDWLLTVPLLLVETVAVLTLPAKEARPLLIKLTVASVLMIATGYPGWISDDITTRIIWGTVSTIPFAYILYVLWVELSRSLVRQPAAVQTLVRNMRWLLLLSWGVYPIAYLLPMLGVSGTSAAVGVQVGYTIADVLAKPVFGLLVFAIALVKTKADQESSEPHAAIGAAANKSGGSLIS	516		M	V	A	Y	D	W	T	V	L	M	I	G	G	S	T	F	W	Y	P	Y	Y	D	A	K
	GRE166W/S181G/A256S	GR	MLMTVFSSAPELALLGSTFAQVDPSNLSVSDSLTYGQFNLVYNAFSFAIAAMFASALFFFSAQALVGQRYRLALLVSAIVVSIAGYHYFRIFNSWDAAYVLENGVYSLTSEKFNDAYRYVDWLLTVPLLLVETVAVLTLPAKEARPLLIKLTVASVLMIATGYPGWISDDITTRIIWGTVGTIPFAYILYVLWVELSRSLVRQPAAVQTLVRNMRWLLLLSWGVYPIAYLLPMLGVSGTSAAVGVQVGYTIADVLSKPVFGLLVFAIALVKTKADQESSEPHAAIGAAANKSGGSLIS	489		M	V	A	Y	D	W	T	V	L	M	I	G	G	G	T	F	W	Y	P	Y	Y	D	S	K
	GRE195Q	GR	MLMTVFSSAPELALLGSTFAQVDPSNLSVSDSLTYGQFNLVYNAFSFAIAAMFASALFFFSAQALVGQRYRLALLVSAIVVSIAGYHYFRIFNSWDAAYVLENGVYSLTSEKFNDAYRYVDWLLTVPLLLVETVAVLTLPAKEARPLLIKLTVASVLMIATGYPGEISDDITTRIIWGTVSTIPFAYILYVLWVQLSRSLVRQPAAVQTLVRNMRWLLLLSWGVYPIAYLLPMLGVSGTSAAVGVQVGYTIADVLAKPVFGLLVFAIALVKTKADQESSEPHAAIGAAANKSGGSLIS	544	PF	M	V	A	Y	D	W	T	V	L	M	I	G	G	S	T	F	W	Y	P	Y	Y	D	A	K
	GRG162C	GR	MLMTVFSSAPELALLGSTFAQVDPSNLSVSDSLTYGQFNLVYNAFSFAIAAMFASALFFFSAQALVGQRYRLALLVSAIVVSIAGYHYFRIFNSWDAAYVLENGVYSLTSEKFNDAYRYVDWLLTVPLLLVETVAVLTLPAKEARPLLIKLTVASVLMIATCYPGEISDDITTRIIWGTVSTIPFAYILYVLWVELSRSLVRQPAAVQTLVRNMRWLLLLSWGVYPIAYLLPMLGVSGTSAAVGVQVGYTIADVLAKPVFGLLVFAIALVKTKADQESSEPHAAIGAAANKSGGSLIS	508		M	V	A	Y	D	W	T	V	L	M	I	C	G	S	T	F	W	Y	P	Y	Y	D	A	K
	GRG162L	GR	MLMTVFSSAPELALLGSTFAQVDPSNLSVSDSLTYGQFNLVYNAFSFAIAAMFASALFFFSAQALVGQRYRLALLVSAIVVSIAGYHYFRIFNSWDAAYVLENGVYSLTSEKFNDAYRYVDWLLTVPLLLVETVAVLTLPAKEARPLLIKLTVASVLMIATLYPGEISDDITTRIIWGTVSTIPFAYILYVLWVELSRSLVRQPAAVQTLVRNMRWLLLLSWGVYPIAYLLPMLGVSGTSAAVGVQVGYTIADVLAKPVFGLLVFAIALVKTKADQESSEPHAAIGAAANKSGGSLIS	495		M	V	A	Y	D	W	T	V	L	M	I	L	G	S	T	F	W	Y	P	Y	Y	D	A	K
	GRG162L/E166W/A256C	GR	MLMTVFSSAPELALLGSTFAQVDPSNLSVSDSLTYGQFNLVYNAFSFAIAAMFASALFFFSAQALVGQRYRLALLVSAIVVSIAGYHYFRIFNSWDAAYVLENGVYSLTSEKFNDAYRYVDWLLTVPLLLVETVAVLTLPAKEARPLLIKLTVASVLMIATLYPGWISDDITTRIIWGTVSTIPFAYILYVLWVELSRSLVRQPAAVQTLVRNMRWLLLLSWGVYPIAYLLPMLGVSGTSAAVGVQVGYTIADVLCKPVFGLLVFAIALVKTKADQESSEPHAAIGAAANKSGGSLIS	478		M	V	A	Y	D	W	T	V	L	M	I	L	G	S	T	F	W	Y	P	Y	Y	D	C	K
	GRG162L/E166W/A256S	GR	MLMTVFSSAPELALLGSTFAQVDPSNLSVSDSLTYGQFNLVYNAFSFAIAAMFASALFFFSAQALVGQRYRLALLVSAIVVSIAGYHYFRIFNSWDAAYVLENGVYSLTSEKFNDAYRYVDWLLTVPLLLVETVAVLTLPAKEARPLLIKLTVASVLMIATLYPGWISDDITTRIIWGTVSTIPFAYILYVLWVELSRSLVRQPAAVQTLVRNMRWLLLLSWGVYPIAYLLPMLGVSGTSAAVGVQVGYTIADVLSKPVFGLLVFAIALVKTKADQESSEPHAAIGAAANKSGGSLIS	474		M	V	A	Y	D	W	T	V	L	M	I	L	G	S	T	F	W	Y	P	Y	Y	D	S	K
	GRG162L/E166W/G178S/A256S	GR	MLMTVFSSAPELALLGSTFAQVDPSNLSVSDSLTYGQFNLVYNAFSFAIAAMFASALFFFSAQALVGQRYRLALLVSAIVVSIAGYHYFRIFNSWDAAYVLENGVYSLTSEKFNDAYRYVDWLLTVPLLLVETVAVLTLPAKEARPLLIKLTVASVLMIATLYPGWISDDITTRIIWSTVSTIPFAYILYVLWVELSRSLVRQPAAVQTLVRNMRWLLLLSWGVYPIAYLLPMLGVSGTSAAVGVQVGYTIADVLSKPVFGLLVFAIALVKTKADQESSEPHAAIGAAANKSGGSLIS	467		M	V	A	Y	D	W	T	V	L	M	I	L	S	S	T	F	W	Y	P	Y	Y	D	S	K
	GRG162L/E166W/S181G/A256C	GR	MLMTVFSSAPELALLGSTFAQVDPSNLSVSDSLTYGQFNLVYNAFSFAIAAMFASALFFFSAQALVGQRYRLALLVSAIVVSIAGYHYFRIFNSWDAAYVLENGVYSLTSEKFNDAYRYVDWLLTVPLLLVETVAVLTLPAKEARPLLIKLTVASVLMIATLYPGWISDDITTRIIWGTVGTIPFAYILYVLWVELSRSLVRQPAAVQTLVRNMRWLLLLSWGVYPIAYLLPMLGVSGTSAAVGVQVGYTIADVLCKPVFGLLVFAIALVKTKADQESSEPHAAIGAAANKSGGSLIS	485		M	V	A	Y	D	W	T	V	L	M	I	L	G	G	T	F	W	Y	P	Y	Y	D	C	K
	GRG162L/E166W/S181G/A256S	GR	MLMTVFSSAPELALLGSTFAQVDPSNLSVSDSLTYGQFNLVYNAFSFAIAAMFASALFFFSAQALVGQRYRLALLVSAIVVSIAGYHYFRIFNSWDAAYVLENGVYSLTSEKFNDAYRYVDWLLTVPLLLVETVAVLTLPAKEARPLLIKLTVASVLMIATLYPGWISDDITTRIIWGTVGTIPFAYILYVLWVELSRSLVRQPAAVQTLVRNMRWLLLLSWGVYPIAYLLPMLGVSGTSAAVGVQVGYTIADVLSKPVFGLLVFAIALVKTKADQESSEPHAAIGAAANKSGGSLIS	486		M	V	A	Y	D	W	T	V	L	M	I	L	G	G	T	F	W	Y	P	Y	Y	D	S	K
	GRG162L/E166W/Y229G/A256S	GR	MLMTVFSSAPELALLGSTFAQVDPSNLSVSDSLTYGQFNLVYNAFSFAIAAMFASALFFFSAQALVGQRYRLALLVSAIVVSIAGYHYFRIFNSWDAAYVLENGVYSLTSEKFNDAYRYVDWLLTVPLLLVETVAVLTLPAKEARPLLIKLTVASVLMIATLYPGWISDDITTRIIWGTVSTIPFAYILYVLWVELSRSLVRQPAAVQTLVRNMRWLLLLSWGVYPIAGLLPMLGVSGTSAAVGVQVGYTIADVLSKPVFGLLVFAIALVKTKADQESSEPHAAIGAAANKSGGSLIS	470		M	V	A	Y	D	W	T	V	L	M	I	L	G	S	T	F	W	Y	P	G	Y	D	S	K
	GRG162L/E166W/Y229T/A256S	GR	MLMTVFSSAPELALLGSTFAQVDPSNLSVSDSLTYGQFNLVYNAFSFAIAAMFASALFFFSAQALVGQRYRLALLVSAIVVSIAGYHYFRIFNSWDAAYVLENGVYSLTSEKFNDAYRYVDWLLTVPLLLVETVAVLTLPAKEARPLLIKLTVASVLMIATLYPGWISDDITTRIIWGTVSTIPFAYILYVLWVELSRSLVRQPAAVQTLVRNMRWLLLLSWGVYPIATLLPMLGVSGTSAAVGVQVGYTIADVLSKPVFGLLVFAIALVKTKADQESSEPHAAIGAAANKSGGSLIS	468		M	V	A	Y	D	W	T	V	L	M	I	L	G	S	T	F	W	Y	P	T	Y	D	S	K
	GRG162S	GR	MLMTVFSSAPELALLGSTFAQVDPSNLSVSDSLTYGQFNLVYNAFSFAIAAMFASALFFFSAQALVGQRYRLALLVSAIVVSIAGYHYFRIFNSWDAAYVLENGVYSLTSEKFNDAYRYVDWLLTVPLLLVETVAVLTLPAKEARPLLIKLTVASVLMIATSYPGEISDDITTRIIWGTVSTIPFAYILYVLWVELSRSLVRQPAAVQTLVRNMRWLLLLSWGVYPIAYLLPMLGVSGTSAAVGVQVGYTIADVLAKPVFGLLVFAIALVKTKADQESSEPHAAIGAAANKSGGSLIS	525		M	V	A	Y	D	W	T	V	L	M	I	S	G	S	T	F	W	Y	P	Y	Y	D	A	K
	GRG162V	GR	MLMTVFSSAPELALLGSTFAQVDPSNLSVSDSLTYGQFNLVYNAFSFAIAAMFASALFFFSAQALVGQRYRLALLVSAIVVSIAGYHYFRIFNSWDAAYVLENGVYSLTSEKFNDAYRYVDWLLTVPLLLVETVAVLTLPAKEARPLLIKLTVASVLMIATVYPGEISDDITTRIIWGTVSTIPFAYILYVLWVELSRSLVRQPAAVQTLVRNMRWLLLLSWGVYPIAYLLPMLGVSGTSAAVGVQVGYTIADVLAKPVFGLLVFAIALVKTKADQESSEPHAAIGAAANKSGGSLIS	506		M	V	A	Y	D	W	T	V	L	M	I	V	G	S	T	F	W	Y	P	Y	Y	D	A	K
	GRG178Q	GR	MLMTVFSSAPELALLGSTFAQVDPSNLSVSDSLTYGQFNLVYNAFSFAIAAMFASALFFFSAQALVGQRYRLALLVSAIVVSIAGYHYFRIFNSWDAAYVLENGVYSLTSEKFNDAYRYVDWLLTVPLLLVETVAVLTLPAKEARPLLIKLTVASVLMIATGYPGEISDDITTRIIWQTVSTIPFAYILYVLWVELSRSLVRQPAAVQTLVRNMRWLLLLSWGVYPIAYLLPMLGVSGTSAAVGVQVGYTIADVLAKPVFGLLVFAIALVKTKADQESSEPHAAIGAAANKSGGSLIS	528		M	V	A	Y	D	W	T	V	L	M	I	G	Q	S	T	F	W	Y	P	Y	Y	D	A	K
	GRH87A	GR	MLMTVFSSAPELALLGSTFAQVDPSNLSVSDSLTYGQFNLVYNAFSFAIAAMFASALFFFSAQALVGQRYRLALLVSAIVVSIAGYAYFRIFNSWDAAYVLENGVYSLTSEKFNDAYRYVDWLLTVPLLLVETVAVLTLPAKEARPLLIKLTVASVLMIATGYPGEISDDITTRIIWGTVSTIPFAYILYVLWVELSRSLVRQPAAVQTLVRNMRWLLLLSWGVYPIAYLLPMLGVSGTSAAVGVQVGYTIADVLAKPVFGLLVFAIALVKTKADQESSEPHAAIGAAANKSGGSLIS	527	PF	M	V	A	Y	D	W	T	V	L	M	I	G	G	S	T	F	W	Y	P	Y	Y	D	A	K
	GRL129K	GR	MLMTVFSSAPELALLGSTFAQVDPSNLSVSDSLTYGQFNLVYNAFSFAIAAMFASALFFFSAQALVGQRYRLALLVSAIVVSIAGYHYFRIFNSWDAAYVLENGVYSLTSEKFNDAYRYVDWLLTVPLKLVETVAVLTLPAKEARPLLIKLTVASVLMIATGYPGEISDDITTRIIWGTVSTIPFAYILYVLWVELSRSLVRQPAAVQTLVRNMRWLLLLSWGVYPIAYLLPMLGVSGTSAAVGVQVGYTIADVLAKPVFGLLVFAIALVKTKADQESSEPHAAIGAAANKSGGSLIS	553		M	V	A	Y	D	W	T	V	K	M	I	G	G	S	T	F	W	Y	P	Y	Y	D	A	K
	GRL129W	GR	MLMTVFSSAPELALLGSTFAQVDPSNLSVSDSLTYGQFNLVYNAFSFAIAAMFASALFFFSAQALVGQRYRLALLVSAIVVSIAGYHYFRIFNSWDAAYVLENGVYSLTSEKFNDAYRYVDWLLTVPLWLVETVAVLTLPAKEARPLLIKLTVASVLMIATGYPGEISDDITTRIIWGTVSTIPFAYILYVLWVELSRSLVRQPAAVQTLVRNMRWLLLLSWGVYPIAYLLPMLGVSGTSAAVGVQVGYTIADVLAKPVFGLLVFAIALVKTKADQESSEPHAAIGAAANKSGGSLIS	545		M	V	A	Y	D	W	T	V	W	M	I	G	G	S	T	F	W	Y	P	Y	Y	D	A	K
	GRM158A	GR	MLMTVFSSAPELALLGSTFAQVDPSNLSVSDSLTYGQFNLVYNAFSFAIAAMFASALFFFSAQALVGQRYRLALLVSAIVVSIAGYHYFRIFNSWDAAYVLENGVYSLTSEKFNDAYRYVDWLLTVPLLLVETVAVLTLPAKEARPLLIKLTVASVLAIATGYPGEISDDITTRIIWGTVSTIPFAYILYVLWVELSRSLVRQPAAVQTLVRNMRWLLLLSWGVYPIAYLLPMLGVSGTSAAVGVQVGYTIADVLAKPVFGLLVFAIALVKTKADQESSEPHAAIGAAANKSGGSLIS	531		M	V	A	Y	D	W	T	V	L	A	I	G	G	S	T	F	W	Y	P	Y	Y	D	A	K
	GRM158A/G162V/A256T	GR	MLMTVFSSAPELALLGSTFAQVDPSNLSVSDSLTYGQFNLVYNAFSFAIAAMFASALFFFSAQALVGQRYRLALLVSAIVVSIAGYHYFRIFNSWDAAYVLENGVYSLTSEKFNDAYRYVDWLLTVPLLLVETVAVLTLPAKEARPLLIKLTVASVLAIATVYPGEISDDITTRIIWGTVSTIPFAYILYVLWVELSRSLVRQPAAVQTLVRNMRWLLLLSWGVYPIAYLLPMLGVSGTSAAVGVQVGYTIADVLTKPVFGLLVFAIALVKTKADQESSEPHAAIGAAANKSGGSLIS	474		M	V	A	Y	D	W	T	V	L	A	I	V	G	S	T	F	W	Y	P	Y	Y	D	T	K
	GRM158L	GR	MLMTVFSSAPELALLGSTFAQVDPSNLSVSDSLTYGQFNLVYNAFSFAIAAMFASALFFFSAQALVGQRYRLALLVSAIVVSIAGYHYFRIFNSWDAAYVLENGVYSLTSEKFNDAYRYVDWLLTVPLLLVETVAVLTLPAKEARPLLIKLTVASVLLIATGYPGEISDDITTRIIWGTVSTIPFAYILYVLWVELSRSLVRQPAAVQTLVRNMRWLLLLSWGVYPIAYLLPMLGVSGTSAAVGVQVGYTIADVLAKPVFGLLVFAIALVKTKADQESSEPHAAIGAAANKSGGSLIS	528		M	V	A	Y	D	W	T	V	L	L	I	G	G	S	T	F	W	Y	P	Y	Y	D	A	K
	GRNDQ	GR	MLMTVFSSAPELALLGSTFAQVDPSNLSVSDSLTYGQFNLVYNAFSFAIAAMFASALFFFSAQALVGQRYRLALLVSAIVVSIAGYHYFRIFNSWDAAYVLENGVYSLTSEKFNDAYRYVNWLLDVPLLLVQTVAVLTLPAKEARPLLIKLTVASVLMIATGYPGEISDDITTRIIWGTVSTIPFAYILYVLWVELSRSLVRQPAAVQTLVRNMRWLLLLSWGVYPIAYLLPMLGVSGTSAAVGVQVGYTIADVLAKPVFGLLVFAIALVKTKADQESSEPHAAIGAAANKSGGSLIS	607		M	V	A	Y	N	W	D	V	L	M	I	G	G	S	T	F	W	Y	P	Y	Y	D	A	K
	GRNDQ/I83S	GR	MLMTVFSSAPELALLGSTFAQVDPSNLSVSDSLTYGQFNLVYNAFSFAIAAMFASALFFFSAQALVGQRYRLALLVSAIVVSSAGYHYFRIFNSWDAAYVLENGVYSLTSEKFNDAYRYVNWLLDVPLLLVQTVAVLTLPAKEARPLLIKLTVASVLMIATGYPGEISDDITTRIIWGTVSTIPFAYILYVLWVELSRSLVRQPAAVQTLVRNMRWLLLLSWGVYPIAYLLPMLGVSGTSAAVGVQVGYTIADVLAKPVFGLLVFAIALVKTKADQESSEPHAAIGAAANKSGGSLIS	553		M	V	A	Y	N	W	D	V	L	M	I	G	G	S	T	F	W	Y	P	Y	Y	D	A	K
	GRNDQ/I83S/A135F	GR	MLMTVFSSAPELALLGSTFAQVDPSNLSVSDSLTYGQFNLVYNAFSFAIAAMFASALFFFSAQALVGQRYRLALLVSAIVVSSAGYHYFRIFNSWDAAYVLENGVYSLTSEKFNDAYRYVNWLLDVPLLLVQTVFVLTLPAKEARPLLIKLTVASVLMIATGYPGEISDDITTRIIWGTVSTIPFAYILYVLWVELSRSLVRQPAAVQTLVRNMRWLLLLSWGVYPIAYLLPMLGVSGTSAAVGVQVGYTIADVLAKPVFGLLVFAIALVKTKADQESSEPHAAIGAAANKSGGSLIS	528		M	V	A	Y	N	W	D	V	L	M	I	G	G	S	T	F	W	Y	P	Y	Y	D	A	K
	GRNDQ/I83S/G85F	GR	MLMTVFSSAPELALLGSTFAQVDPSNLSVSDSLTYGQFNLVYNAFSFAIAAMFASALFFFSAQALVGQRYRLALLVSAIVVSSAFYHYFRIFNSWDAAYVLENGVYSLTSEKFNDAYRYVNWLLDVPLLLVQTVAVLTLPAKEARPLLIKLTVASVLMIATGYPGEISDDITTRIIWGTVSTIPFAYILYVLWVELSRSLVRQPAAVQTLVRNMRWLLLLSWGVYPIAYLLPMLGVSGTSAAVGVQVGYTIADVLAKPVFGLLVFAIALVKTKADQESSEPHAAIGAAANKSGGSLIS	556		M	V	A	Y	N	W	D	V	L	M	I	G	G	S	T	F	W	Y	P	Y	Y	D	A	K
	GRNDQ/I83S/H87L	GR	MLMTVFSSAPELALLGSTFAQVDPSNLSVSDSLTYGQFNLVYNAFSFAIAAMFASALFFFSAQALVGQRYRLALLVSAIVVSSAGYLYFRIFNSWDAAYVLENGVYSLTSEKFNDAYRYVNWLLTVPLLLVQTVAVLTLPAKEARPLLIKLTVASVLMIATGYPGEISDDITTRIIWGTVSTIPFAYILYVLWVELSRSLVRQPAAVQTLVRNMRWLLLLSWGVYPIAYLLPMLGVSGTSAAVGVQVGYTIADVLAKPVFGLLVFAIALVKTKADQESSEPHAAIGAAANKSGGSLIS	555		M	V	A	Y	N	W	T	V	L	M	I	G	G	S	T	F	W	Y	P	Y	Y	D	A	K
	GRNDQ/I83S/H87L/Y88L	GR	MLMTVFSSAPELALLGSTFAQVDPSNLSVSDSLTYGQFNLVYNAFSFAIAAMFASALFFFSAQALVGQRYRLALLVSAIVVSSAGYLLFRIFNSWDAAYVLENGVYSLTSEKFNDAYRYVNWLLTVPLLLVQTVAVLTLPAKEARPLLIKLTVASVLMIATGYPGEISDDITTRIIWGTVSTIPFAYILYVLWVELSRSLVRQPAAVQTLVRNMRWLLLLSWGVYPIAYLLPMLGVSGTSAAVGVQVGYTIADVLAKPVFGLLVFAIALVKTKADQESSEPHAAIGAAANKSGGSLIS	557		M	V	A	Y	N	W	T	V	L	M	I	G	G	S	T	F	W	Y	P	Y	Y	D	A	K
	GRNDQ/I83S/Y88L	GR	MLMTVFSSAPELALLGSTFAQVDPSNLSVSDSLTYGQFNLVYNAFSFAIAAMFASALFFFSAQALVGQRYRLALLVSAIVVSSAGYHLFRIFNSWDAAYVLENGVYSLTSEKFNDAYRYVNWLLDVPLLLVQTVAVLTLPAKEARPLLIKLTVASVLMIATGYPGEISDDITTRIIWGTVSTIPFAYILYVLWVELSRSLVRQPAAVQTLVRNMRWLLLLSWGVYPIAYLLPMLGVSGTSAAVGVQVGYTIADVLAKPVFGLLVFAIALVKTKADQESSEPHAAIGAAANKSGGSLIS	556		M	V	A	Y	N	W	D	V	L	M	I	G	G	S	T	F	W	Y	P	Y	Y	D	A	K
	GRNTQ	GR	MLMTVFSSAPELALLGSTFAQVDPSNLSVSDSLTYGQFNLVYNAFSFAIAAMFASALFFFSAQALVGQRYRLALLVSAIVVSIAGYHYFRIFNSWDAAYVLENGVYSLTSEKFNDAYRYVNWLLTVPLLLVQTVAVLTLPAKEARPLLIKLTVASVLMIATGYPGEISDDITTRIIWGTVSTIPFAYILYVLWVELSRSLVRQPAAVQTLVRNMRWLLLLSWGVYPIAYLLPMLGVSGTSAAVGVQVGYTIADVLAKPVFGLLVFAIALVKTKADQESSEPHAAIGAAANKSGGSLIS	567		M	V	A	Y	N	W	T	V	L	M	I	G	G	S	T	F	W	Y	P	Y	Y	D	A	K
	GRNTQ/I83S	GR	MLMTVFSSAPELALLGSTFAQVDPSNLSVSDSLTYGQFNLVYNAFSFAIAAMFASALFFFSAQALVGQRYRLALLVSAIVVSSAGYHYFRIFNSWDAAYVLENGVYSLTSEKFNDAYRYVNWLLTVPLLLVQTVAVLTLPAKEARPLLIKLTVASVLMIATGYPGEISDDITTRIIWGTVSTIPFAYILYVLWVELSRSLVRQPAAVQTLVRNMRWLLLLSWGVYPIAYLLPMLGVSGTSAAVGVQVGYTIADVLAKPVFGLLVFAIALVKTKADQESSEPHAAIGAAANKSGGSLIS	560		M	V	A	Y	N	W	T	V	L	M	I	G	G	S	T	F	W	Y	P	Y	Y	D	A	K
	GRNTQ/I83S/H87S/(SS)	GR	MLMTVFSSAPELALLGSTFAQVDPSNLSVSDSLTYGQFNLVYNAFSFAIAAMFASALFFFSAQALVGQRYRLALLVSAIVVSSAGYSYFRIFNSWDAAYVLENGVYSLTSEKFNDAYRYVNWLLTVPLLLVQTVAVLTLPAKEARPLLIKLTVASVLMIATGYPGEISDDITTRIIWGTVSTIPFAYILYVLWVELSRSLVRQPAAVQTLVRNMRWLLLLSWGVYPIAYLLPMLGVSGTSAAVGVQVGYTIADVLAKPVFGLLVFAIALVKTKADQESSEPHAAIGAAANKSGGSLIS	566		M	V	A	Y	N	W	T	V	L	M	I	G	G	S	T	F	W	Y	P	Y	Y	D	A	K
	GRNTQ/I83S/I91E	GR	MLMTVFSSAPELALLGSTFAQVDPSNLSVSDSLTYGQFNLVYNAFSFAIAAMFASALFFFSAQALVGQRYRLALLVSAIVVSSAGYHYFREFNSWDAAYVLENGVYSLTSEKFNDAYRYVNWLLTVPLLLVQTVAVLTLPAKEARPLLIKLTVASVLMIATGYPGEISDDITTRIIWGTVSTIPFAYILYVLWVELSRSLVRQPAAVQTLVRNMRWLLLLSWGVYPIAYLLPMLGVSGTSAAVGVQVGYTIADVLAKPVFGLLVFAIALVKTKADQESSEPHAAIGAAANKSGGSLIS	552		M	V	A	Y	N	W	T	V	L	M	I	G	G	S	T	F	W	Y	P	Y	Y	D	A	K
	GRNTQ-SS/D115N	GR	MLMTVFSSAPELALLGSTFAQVDPSNLSVSDSLTYGQFNLVYNAFSFAIAAMFASALFFFSAQALVGQRYRLALLVSAIVVSSAGYSYFRIFNSWDAAYVLENGVYSLTSEKFNNAYRYVNWLLTVPLLLVQTVAVLTLPAKEARPLLIKLTVASVLMIATGYPGEISDDITTRIIWGTVSTIPFAYILYVLWVELSRSLVRQPAAVQTLVRNMRWLLLLSWGVYPIAYLLPMLGVSGTSAAVGVQVGYTIADVLAKPVFGLLVFAIALVKTKADQESSEPHAAIGAAANKSGGSLIS	561		M	V	A	Y	N	W	T	V	L	M	I	G	G	S	T	F	W	Y	P	Y	Y	D	A	K
	GRNTQ-SS/D115N/F265S	GR	MLMTVFSSAPELALLGSTFAQVDPSNLSVSDSLTYGQFNLVYNAFSFAIAAMFASALFFFSAQALVGQRYRLALLVSAIVVSSAGYSYFRIFNSWDAAYVLENGVYSLTSEKFNNAYRYVNWLLTVPLLLVQTVAVLTLPAKEARPLLIKLTVASVLMIATGYPGEISDDITTRIIWGTVSTIPFAYILYVLWVELSRSLVRQPAAVQTLVRNMRWLLLLSWGVYPIAYLLPMLGVSGTSAAVGVQVGYTIADVLAKPVFGLLVSAIALVKTKADQESSEPHAAIGAAANKSGGSLIS	561		M	V	A	Y	N	W	T	V	L	M	I	G	G	S	T	F	W	Y	P	Y	Y	D	A	K
	GRNTQ-SS/D115N/I267Y	GR	MLMTVFSSAPELALLGSTFAQVDPSNLSVSDSLTYGQFNLVYNAFSFAIAAMFASALFFFSAQALVGQRYRLALLVSAIVVSSAGYSYFRIFNSWDAAYVLENGVYSLTSEKFNNAYRYVNWLLTVPLLLVQTVAVLTLPAKEARPLLIKLTVASVLMIATGYPGEISDDITTRIIWGTVSTIPFAYILYVLWVELSRSLVRQPAAVQTLVRNMRWLLLLSWGVYPIAYLLPMLGVSGTSAAVGVQVGYTIADVLAKPVFGLLVFAYALVKTKADQESSEPHAAIGAAANKSGGSLIS	563	HA	M	V	A	Y	N	W	T	V	L	M	I	G	G	S	T	F	W	Y	P	Y	Y	D	A	K
	GRNTQ-SS/E166Q	GR	MLMTVFSSAPELALLGSTFAQVDPSNLSVSDSLTYGQFNLVYNAFSFAIAAMFASALFFFSAQALVGQRYRLALLVSAIVVSSAGYSYFRIFNSWDAAYVLENGVYSLTSEKFNDAYRYVNWLLTVPLLLVQTVAVLTLPAKEARPLLIKLTVASVLMIATGYPGQISDDITTRIIWGTVSTIPFAYILYVLWVELSRSLVRQPAAVQTLVRNMRWLLLLSWGVYPIAYLLPMLGVSGTSAAVGVQVGYTIADVLAKPVFGLLVFAIALVKTKADQESSEPHAAIGAAANKSGGSLIS	551	HA	M	V	A	Y	N	W	T	V	L	M	I	G	G	S	T	F	W	Y	P	Y	Y	D	A	K
	GRNTQ-SS/N114T/D115N	GR	MLMTVFSSAPELALLGSTFAQVDPSNLSVSDSLTYGQFNLVYNAFSFAIAAMFASALFFFSAQALVGQRYRLALLVSAIVVSSAGYSYFRIFNSWDAAYVLENGVYSLTSEKFTNAYRYVNWLLTVPLLLVQTVAVLTLPAKEARPLLIKLTVASVLMIATGYPGEISDDITTRIIWGTVSTIPFAYILYVLWVELSRSLVRQPAAVQTLVRNMRWLLLLSWGVYPIAYLLPMLGVSGTSAAVGVQVGYTIADVLAKPVFGLLVFAIALVKTKADQESSEPHAAIGAAANKSGGSLIS	559	HA	M	V	A	Y	N	W	T	V	L	M	I	G	G	S	T	F	W	Y	P	Y	Y	D	A	K
	GRNTQ-SS/Y88L	GR	MLMTVFSSAPELALLGSTFAQVDPSNLSVSDSLTYGQFNLVYNAFSFAIAAMFASALFFFSAQALVGQRYRLALLVSAIVVSSAGYSLFRIFNSWDAAYVLENGVYSLTSEKFNDAYRYVNWLLTVPLLLVQTVAVLTLPAKEARPLLIKLTVASVLMIATGYPGEISDDITTRIIWGTVSTIPFAYILYVLWVELSRSLVRQPAAVQTLVRNMRWLLLLSWGVYPIAYLLPMLGVSGTSAAVGVQVGYTIADVLAKPVFGLLVFAIALVKTKADQESSEPHAAIGAAANKSGGSLIS	555		M	V	A	Y	N	W	T	V	L	M	I	G	G	S	T	F	W	Y	P	Y	Y	D	A	K
	GRNTQ-SS/Y88L/D115N	GR	MLMTVFSSAPELALLGSTFAQVDPSNLSVSDSLTYGQFNLVYNAFSFAIAAMFASALFFFSAQALVGQRYRLALLVSAIVVSSAGYSLFRIFNSWDAAYVLENGVYSLTSEKFNNAYRYVNWLLTVPLLLVQTVAVLTLPAKEARPLLIKLTVASVLMIATGYPGEISDDITTRIIWGTVSTIPFAYILYVLWVELSRSLVRQPAAVQTLVRNMRWLLLLSWGVYPIAYLLPMLGVSGTSAAVGVQVGYTIADVLAKPVFGLLVFAIALVKTKADQESSEPHAAIGAAANKSGGSLIS	557		M	V	A	Y	N	W	T	V	L	M	I	G	G	S	T	F	W	Y	P	Y	Y	D	A	K
	GRP226I	GR	MLMTVFSSAPELALLGSTFAQVDPSNLSVSDSLTYGQFNLVYNAFSFAIAAMFASALFFFSAQALVGQRYRLALLVSAIVVSIAGYHYFRIFNSWDAAYVLENGVYSLTSEKFNDAYRYVDWLLTVPLLLVETVAVLTLPAKEARPLLIKLTVASVLMIATGYPGEISDDITTRIIWGTVSTIPFAYILYVLWVELSRSLVRQPAAVQTLVRNMRWLLLLSWGVYIIAYLLPMLGVSGTSAAVGVQVGYTIADVLAKPVFGLLVFAIALVKTKADQESSEPHAAIGAAANKSGGSLIS	545		M	V	A	Y	D	W	T	V	L	M	I	G	G	S	T	F	W	Y	I	Y	Y	D	A	K
	GRP226V	GR	MLMTVFSSAPELALLGSTFAQVDPSNLSVSDSLTYGQFNLVYNAFSFAIAAMFASALFFFSAQALVGQRYRLALLVSAIVVSIAGYHYFRIFNSWDAAYVLENGVYSLTSEKFNDAYRYVDWLLTVPLLLVETVAVLTLPAKEARPLLIKLTVASVLMIATGYPGEISDDITTRIIWGTVSTIPFAYILYVLWVELSRSLVRQPAAVQTLVRNMRWLLLLSWGVYVIAYLLPMLGVSGTSAAVGVQVGYTIADVLAKPVFGLLVFAIALVKTKADQESSEPHAAIGAAANKSGGSLIS	544		M	V	A	Y	D	W	T	V	L	M	I	G	G	S	T	F	W	Y	V	Y	Y	D	A	K
	GRR90A	GR	MLMTVFSSAPELALLGSTFAQVDPSNLSVSDSLTYGQFNLVYNAFSFAIAAMFASALFFFSAQALVGQRYRLALLVSAIVVSIAGYHYFAIFNSWDAAYVLENGVYSLTSEKFNDAYRYVDWLLTVPLLLVETVAVLTLPAKEARPLLIKLTVASVLMIATGYPGEISDDITTRIIWGTVSTIPFAYILYVLWVELSRSLVRQPAAVQTLVRNMRWLLLLSWGVYPIAYLLPMLGVSGTSAAVGVQVGYTIADVLAKPVFGLLVFAIALVKTKADQESSEPHAAIGAAANKSGGSLIS	536	PF	M	V	A	Y	D	W	T	V	L	M	I	G	G	S	T	F	W	Y	P	Y	Y	D	A	K
	GRS181A	GR	MLMTVFSSAPELALLGSTFAQVDPSNLSVSDSLTYGQFNLVYNAFSFAIAAMFASALFFFSAQALVGQRYRLALLVSAIVVSIAGYHYFRIFNSWDAAYVLENGVYSLTSEKFNDAYRYVDWLLTVPLLLVETVAVLTLPAKEARPLLIKLTVASVLMIATGYPGEISDDITTRIIWGTVATIPFAYILYVLWVELSRSLVRQPAAVQTLVRNMRWLLLLSWGVYPIAYLLPMLGVSGTSAAVGVQVGYTIADVLAKPVFGLLVFAIALVKTKADQESSEPHAAIGAAANKSGGSLIS	529		M	V	A	Y	D	W	T	V	L	M	I	G	G	A	T	F	W	Y	P	Y	Y	D	A	K
	GRS181G	GR	MLMTVFSSAPELALLGSTFAQVDPSNLSVSDSLTYGQFNLVYNAFSFAIAAMFASALFFFSAQALVGQRYRLALLVSAIVVSIAGYHYFRIFNSWDAAYVLENGVYSLTSEKFNDAYRYVDWLLTVPLLLVETVAVLTLPAKEARPLLIKLTVASVLMIATGYPGEISDDITTRIIWGTVGTIPFAYILYVLWVELSRSLVRQPAAVQTLVRNMRWLLLLSWGVYPIAYLLPMLGVSGTSAAVGVQVGYTIADVLAKPVFGLLVFAIALVKTKADQESSEPHAAIGAAANKSGGSLIS	525		M	V	A	Y	D	W	T	V	L	M	I	G	G	G	T	F	W	Y	P	Y	Y	D	A	K
	GRS181P	GR	MLMTVFSSAPELALLGSTFAQVDPSNLSVSDSLTYGQFNLVYNAFSFAIAAMFASALFFFSAQALVGQRYRLALLVSAIVVSIAGYHYFRIFNSWDAAYVLENGVYSLTSEKFNDAYRYVDWLLTVPLLLVETVAVLTLPAKEARPLLIKLTVASVLMIATGYPGEISDDITTRIIWGTVPTIPFAYILYVLWVELSRSLVRQPAAVQTLVRNMRWLLLLSWGVYPIAYLLPMLGVSGTSAAVGVQVGYTIADVLAKPVFGLLVFAIALVKTKADQESSEPHAAIGAAANKSGGSLIS	519		M	V	A	Y	D	W	T	V	L	M	I	G	G	P	T	F	W	Y	P	Y	Y	D	A	K
	GRT125C	GR	MLMTVFSSAPELALLGSTFAQVDPSNLSVSDSLTYGQFNLVYNAFSFAIAAMFASALFFFSAQALVGQRYRLALLVSAIVVSIAGYHYFRIFNSWDAAYVLENGVYSLTSEKFNDAYRYVDWLLCVPLLLVETVAVLTLPAKEARPLLIKLTVASVLMIATGYPGEISDDITTRIIWGTVSTIPFAYILYVLWVELSRSLVRQPAAVQTLVRNMRWLLLLSWGVYPIAYLLPMLGVSGTSAAVGVQVGYTIADVLAKPVFGLLVFAIALVKTKADQESSEPHAAIGAAANKSGGSLIS	562		M	V	A	Y	D	W	C	V	L	M	I	G	G	S	T	F	W	Y	P	Y	Y	D	A	K
	GRT125C/A256M	GR	MLMTVFSSAPELALLGSTFAQVDPSNLSVSDSLTYGQFNLVYNAFSFAIAAMFASALFFFSAQALVGQRYRLALLVSAIVVSIAGYHYFRIFNSWDAAYVLENGVYSLTSEKFNDAYRYVDWLLCVPLLLVETVAVLTLPAKEARPLLIKLTVASVLMIATGYPGEISDDITTRIIWGTVSTIPFAYILYVLWVELSRSLVRQPAAVQTLVRNMRWLLLLSWGVYPIAYLLPMLGVSGTSAAVGVQVGYTIADVLMKPVFGLLVFAIALVKTKADQESSEPHAAIGAAANKSGGSLIS	577		M	V	A	Y	D	W	C	V	L	M	I	G	G	S	T	F	W	Y	P	Y	Y	D	M	K
	GRT125C/F185T/A256M	GR	MLMTVFSSAPELALLGSTFAQVDPSNLSVSDSLTYGQFNLVYNAFSFAIAAMFASALFFFSAQALVGQRYRLALLVSAIVVSIAGYHYFRIFNSWDAAYVLENGVYSLTSEKFNDAYRYVDWLLCVPLLLVETVAVLTLPAKEARPLLIKLTVASVLMIATGYPGEISDDITTRIIWGTVSTIPTAYILYVLWVELSRSLVRQPAAVQTLVRNMRWLLLLSWGVYPIAYLLPMLGVSGTSAAVGVQVGYTIADVLMKPVFGLLVFAIALVKTKADQESSEPHAAIGAAANKSGGSLIS	588		M	V	A	Y	D	W	C	V	L	M	I	G	G	S	T	T	W	Y	P	Y	Y	D	M	K
	GRT125C/W222M/A256M	GR	MLMTVFSSAPELALLGSTFAQVDPSNLSVSDSLTYGQFNLVYNAFSFAIAAMFASALFFFSAQALVGQRYRLALLVSAIVVSIAGYHYFRIFNSWDAAYVLENGVYSLTSEKFNDAYRYVDWLLCVPLLLVETVAVLTLPAKEARPLLIKLTVASVLMIATGYPGEISDDITTRIIWGTVSTIPFAYILYVLWVELSRSLVRQPAAVQTLVRNMRWLLLLSMGVYPIAYLLPMLGVSGTSAAVGVQVGYTIADVLMKPVFGLLVFAIALVKTKADQESSEPHAAIGAAANKSGGSLIS	568		M	V	A	Y	D	W	C	V	L	M	I	G	G	S	T	F	M	Y	P	Y	Y	D	M	K
	GRT125D	GR	MLMTVFSSAPELALLGSTFAQVDPSNLSVSDSLTYGQFNLVYNAFSFAIAAMFASALFFFSAQALVGQRYRLALLVSAIVVSIAGYHYFRIFNSWDAAYVLENGVYSLTSEKFNDAYRYVDWLLDVPLLLVETVAVLTLPAKEARPLLIKLTVASVLMIATGYPGEISDDITTRIIWGTVSTIPFAYILYVLWVELSRSLVRQPAAVQTLVRNMRWLLLLSWGVYPIAYLLPMLGVSGTSAAVGVQVGYTIADVLAKPVFGLLVFAIALVKTKADQESSEPHAAIGAAANKSGGSLIS	559		M	V	A	Y	D	W	D	V	L	M	I	G	G	S	T	F	W	Y	P	Y	Y	D	A	K
	GRT125G	GR	MLMTVFSSAPELALLGSTFAQVDPSNLSVSDSLTYGQFNLVYNAFSFAIAAMFASALFFFSAQALVGQRYRLALLVSAIVVSIAGYHYFRIFNSWDAAYVLENGVYSLTSEKFNDAYRYVDWLLGVPLLLVETVAVLTLPAKEARPLLIKLTVASVLMIATGYPGEISDDITTRIIWGTVSTIPFAYILYVLWVELSRSLVRQPAAVQTLVRNMRWLLLLSWGVYPIAYLLPMLGVSGTSAAVGVQVGYTIADVLAKPVFGLLVFAIALVKTKADQESSEPHAAIGAAANKSGGSLIS	546		M	V	A	Y	D	W	G	V	L	M	I	G	G	S	T	F	W	Y	P	Y	Y	D	A	K
	GRT125L	GR	MLMTVFSSAPELALLGSTFAQVDPSNLSVSDSLTYGQFNLVYNAFSFAIAAMFASALFFFSAQALVGQRYRLALLVSAIVVSIAGYHYFRIFNSWDAAYVLENGVYSLTSEKFNDAYRYVDWLLLVPLLLVETVAVLTLPAKEARPLLIKLTVASVLMIATGYPGEISDDITTRIIWGTVSTIPFAYILYVLWVELSRSLVRQPAAVQTLVRNMRWLLLLSWGVYPIAYLLPMLGVSGTSAAVGVQVGYTIADVLAKPVFGLLVFAIALVKTKADQESSEPHAAIGAAANKSGGSLIS	564		M	V	A	Y	D	W	L	V	L	M	I	G	G	S	T	F	W	Y	P	Y	Y	D	A	K
	GRT125N	GR	MLMTVFSSAPELALLGSTFAQVDPSNLSVSDSLTYGQFNLVYNAFSFAIAAMFASALFFFSAQALVGQRYRLALLVSAIVVSIAGYHYFRIFNSWDAAYVLENGVYSLTSEKFNDAYRYVDWLLNVPLLLVETVAVLTLPAKEARPLLIKLTVASVLMIATGYPGEISDDITTRIIWGTVSTIPFAYILYVLWVELSRSLVRQPAAVQTLVRNMRWLLLLSWGVYPIAYLLPMLGVSGTSAAVGVQVGYTIADVLAKPVFGLLVFAIALVKTKADQESSEPHAAIGAAANKSGGSLIS	560		M	V	A	Y	D	W	N	V	L	M	I	G	G	S	T	F	W	Y	P	Y	Y	D	A	K
	GRT125V	GR	MLMTVFSSAPELALLGSTFAQVDPSNLSVSDSLTYGQFNLVYNAFSFAIAAMFASALFFFSAQALVGQRYRLALLVSAIVVSIAGYHYFRIFNSWDAAYVLENGVYSLTSEKFNDAYRYVDWLLVVPLLLVETVAVLTLPAKEARPLLIKLTVASVLMIATGYPGEISDDITTRIIWGTVSTIPFAYILYVLWVELSRSLVRQPAAVQTLVRNMRWLLLLSWGVYPIAYLLPMLGVSGTSAAVGVQVGYTIADVLAKPVFGLLVFAIALVKTKADQESSEPHAAIGAAANKSGGSLIS	548		M	V	A	Y	D	W	V	V	L	M	I	G	G	S	T	F	W	Y	P	Y	Y	D	A	K
	GRT125V/A256M	GR	MLMTVFSSAPELALLGSTFAQVDPSNLSVSDSLTYGQFNLVYNAFSFAIAAMFASALFFFSAQALVGQRYRLALLVSAIVVSIAGYHYFRIFNSWDAAYVLENGVYSLTSEKFNDAYRYVDWLLVVPLLLVETVAVLTLPAKEARPLLIKLTVASVLMIATGYPGEISDDITTRIIWGTVSTIPFAYILYVLWVELSRSLVRQPAAVQTLVRNMRWLLLLSWGVYPIAYLLPMLGVSGTSAAVGVQVGYTIADVLMKPVFGLLVFAIALVKTKADQESSEPHAAIGAAANKSGGSLIS	578		M	V	A	Y	D	W	V	V	L	M	I	G	G	S	T	F	W	Y	P	Y	Y	D	M	K
	GRV126A	GR	MLMTVFSSAPELALLGSTFAQVDPSNLSVSDSLTYGQFNLVYNAFSFAIAAMFASALFFFSAQALVGQRYRLALLVSAIVVSIAGYHYFRIFNSWDAAYVLENGVYSLTSEKFNDAYRYVDWLLTAPLLLVETVAVLTLPAKEARPLLIKLTVASVLMIATGYPGEISDDITTRIIWGTVSTIPFAYILYVLWVELSRSLVRQPAAVQTLVRNMRWLLLLSWGVYPIAYLLPMLGVSGTSAAVGVQVGYTIADVLAKPVFGLLVFAIALVKTKADQESSEPHAAIGAAANKSGGSLIS	526		M	V	A	Y	D	W	T	A	L	M	I	G	G	S	T	F	W	Y	P	Y	Y	D	A	K
	GRV126D	GR	MLMTVFSSAPELALLGSTFAQVDPSNLSVSDSLTYGQFNLVYNAFSFAIAAMFASALFFFSAQALVGQRYRLALLVSAIVVSIAGYHYFRIFNSWDAAYVLENGVYSLTSEKFNDAYRYVDWLLTDPLLLVETVAVLTLPAKEARPLLIKLTVASVLMIATGYPGEISDDITTRIIWGTVSTIPFAYILYVLWVELSRSLVRQPAAVQTLVRNMRWLLLLSWGVYPIAYLLPMLGVSGTSAAVGVQVGYTIADVLAKPVFGLLVFAIALVKTKADQESSEPHAAIGAAANKSGGSLIS	526		M	V	A	Y	D	W	T	D	L	M	I	G	G	S	T	F	W	Y	P	Y	Y	D	A	K
	GRV126T	GR	MLMTVFSSAPELALLGSTFAQVDPSNLSVSDSLTYGQFNLVYNAFSFAIAAMFASALFFFSAQALVGQRYRLALLVSAIVVSIAGYHYFRIFNSWDAAYVLENGVYSLTSEKFNDAYRYVDWLLTTPLLLVETVAVLTLPAKEARPLLIKLTVASVLMIATGYPGEISDDITTRIIWGTVSTIPFAYILYVLWVELSRSLVRQPAAVQTLVRNMRWLLLLSWGVYPIAYLLPMLGVSGTSAAVGVQVGYTIADVLAKPVFGLLVFAIALVKTKADQESSEPHAAIGAAANKSGGSLIS	526		M	V	A	Y	D	W	T	T	L	M	I	G	G	S	T	F	W	Y	P	Y	Y	D	A	K
	GRW122A	GR	MLMTVFSSAPELALLGSTFAQVDPSNLSVSDSLTYGQFNLVYNAFSFAIAAMFASALFFFSAQALVGQRYRLALLVSAIVVSIAGYHYFRIFNSWDAAYVLENGVYSLTSEKFNDAYRYVDALLTVPLLLVETVAVLTLPAKEARPLLIKLTVASVLMIATGYPGEISDDITTRIIWGTVSTIPFAYILYVLWVELSRSLVRQPAAVQTLVRNMRWLLLLSWGVYPIAYLLPMLGVSGTSAAVGVQVGYTIADVLAKPVFGLLVFAIALVKTKADQESSEPHAAIGAAANKSGGSLIS	510		M	V	A	Y	D	A	T	V	L	M	I	G	G	S	T	F	W	Y	P	Y	Y	D	A	K
	GRW122G	GR	MLMTVFSSAPELALLGSTFAQVDPSNLSVSDSLTYGQFNLVYNAFSFAIAAMFASALFFFSAQALVGQRYRLALLVSAIVVSIAGYHYFRIFNSWDAAYVLENGVYSLTSEKFNDAYRYVDGLLTVPLLLVETVAVLTLPAKEARPLLIKLTVASVLMIATGYPGEISDDITTRIIWGTVSTIPFAYILYVLWVELSRSLVRQPAAVQTLVRNMRWLLLLSWGVYPIAYLLPMLGVSGTSAAVGVQVGYTIADVLAKPVFGLLVFAIALVKTKADQESSEPHAAIGAAANKSGGSLIS	508		M	V	A	Y	D	G	T	V	L	M	I	G	G	S	T	F	W	Y	P	Y	Y	D	A	K
	GRW122R	GR	MLMTVFSSAPELALLGSTFAQVDPSNLSVSDSLTYGQFNLVYNAFSFAIAAMFASALFFFSAQALVGQRYRLALLVSAIVVSIAGYHYFRIFNSWDAAYVLENGVYSLTSEKFNDAYRYVDRLLTVPLLLVETVAVLTLPAKEARPLLIKLTVASVLMIATGYPGEISDDITTRIIWGTVSTIPFAYILYVLWVELSRSLVRQPAAVQTLVRNMRWLLLLSWGVYPIAYLLPMLGVSGTSAAVGVQVGYTIADVLAKPVFGLLVFAIALVKTKADQESSEPHAAIGAAANKSGGSLIS	518		M	V	A	Y	D	R	T	V	L	M	I	G	G	S	T	F	W	Y	P	Y	Y	D	A	K
	GRW222M	GR	MLMTVFSSAPELALLGSTFAQVDPSNLSVSDSLTYGQFNLVYNAFSFAIAAMFASALFFFSAQALVGQRYRLALLVSAIVVSIAGYHYFRIFNSWDAAYVLENGVYSLTSEKFNDAYRYVDWLLTVPLLLVETVAVLTLPAKEARPLLIKLTVASVLMIATGYPGEISDDITTRIIWGTVSTIPFAYILYVLWVELSRSLVRQPAAVQTLVRNMRWLLLLSMGVYPIAYLLPMLGVSGTSAAVGVQVGYTIADVLAKPVFGLLVFAIALVKTKADQESSEPHAAIGAAANKSGGSLIS	547		M	V	A	Y	D	W	T	V	L	M	I	G	G	S	T	F	M	Y	P	Y	Y	D	A	K
	GRY225A	GR	MLMTVFSSAPELALLGSTFAQVDPSNLSVSDSLTYGQFNLVYNAFSFAIAAMFASALFFFSAQALVGQRYRLALLVSAIVVSIAGYHYFRIFNSWDAAYVLENGVYSLTSEKFNDAYRYVDWLLTVPLLLVETVAVLTLPAKEARPLLIKLTVASVLMIATGYPGEISDDITTRIIWGTVSTIPFAYILYVLWVELSRSLVRQPAAVQTLVRNMRWLLLLSWGVAPIAYLLPMLGVSGTSAAVGVQVGYTIADVLAKPVFGLLVFAIALVKTKADQESSEPHAAIGAAANKSGGSLIS	549		M	V	A	Y	D	W	T	V	L	M	I	G	G	S	T	F	W	A	P	Y	Y	D	A	K
	GR/Rh132-152	GR	MLMTVFSSAPELALLGSTFAQVDPSNLSVSDSLTYGQFNLVYNAFSFAIAAMFASALFFFSAQALVGQRYRLALLVSAIVVSIAGYHYFRIFNSWDAAYVLENGVYSLTSEKFNDAYRYVDWLLTVPLLLVETVAVIERYVVVCKPMSNFRFGENHPLLIKLTVASVLMIATGYPGEISDDITTRIIWGTVSTIPFAYILYVLWVELSRSLVRQPAAVQTLVRNMRWLLLLSWGVYPIAYLLPMLGVSGTSAAVGVQVGYTIADVLAKPVFGLLVFAIALVKTKADQESSEPHAAIGAAANKSGGSLIS	554		M	V	A	Y	D	W	T	V	L	M	I	G	G	S	T	F	W	Y	P	Y	Y	D	A	K
	GR/Rh133-152 + 225-252 + E132Q	GR	MLMTVFSSAPELALLGSTFAQVDPSNLSVSDSLTYGQFNLVYNAFSFAIAAMFASALFFFSAQALVGQRYRLALLVSAIVVSIAGYHYFRIFNSWDAAYVLENGVYSLTSEKFNDAYRYVDWLLTVPLLLVETVAVERYVVVCKPMSNFRFGENHPLLIKLTVASVLMIATGYPGEISDDITTRIIWGTVSTIPFAYILYVLWVELSQLVFTVKEAAAQQQESATTQKAEKKEVTRVQTLVRNMRWLLLLSWGVYPIAYLLPMLGVSGTSAAVGVQVGYTIADVLAKPVFGLLVFAIALVKTKADQESSEPHAAIGAAANKSGGSLIS	550		M	V	A	Y	D	W	T	V	L	M	I	G	G	S	T	F	W	Y	P	Y	Y	D	A	K
	GR/Rh133-152 + 228-244	GR	MLMTVFSSAPELALLGSTFAQVDPSNLSVSDSLTYGQFNLVYNAFSFAIAAMFASALFFFSAQALVGQRYRLALLVSAIVVSIAGYHYFRIFNSWDAAYVLENGVYSLTSEKFNDAYRYVDWLLTVPLLLVETVAVERYVVVCKPMSNFRFGENHPLLIKLTVASVLMIATGYPGEISDDITTRIIWGTVSTIPFAYILYVLWVELSFTVKEAAAQQQESATTQVQTLVRNMRWLLLLSWGVYPIAYLLPMLGVSGTSAAVGVQVGYTIADVLAKPVFGLLVFAIALVKTKADQESSEPHAAIGAAANKSGGSLIS	548		M	V	A	Y	D	W	T	V	L	M	I	G	G	S	T	F	W	Y	P	Y	Y	D	A	K
	GR/Rh133-152 + 228-244 + E132Q	GR	MLMTVFSSAPELALLGSTFAQVDPSNLSVSDSLTYGQFNLVYNAFSFAIAAMFASALFFFSAQALVGQRYRLALLVSAIVVSIAGYHYFRIFNSWDAAYVLENGVYSLTSEKFNDAYRYVDWLLTVPLLLVQTVAVERYVVVCKPMSNFRFGENHPLLIKLTVASVLMIATGYPGEISDDITTRIIWGTVSTIPFAYILYVLWVELSFTVKEAAAQQQESATTQVQTLVRNMRWLLLLSWGVYPIAYLLPMLGVSGTSAAVGVQVGYTIADVLAKPVFGLLVFAIALVKTKADQESSEPHAAIGAAANKSGGSLIS	551		M	V	A	Y	D	W	T	V	L	M	I	G	G	S	T	F	W	Y	P	Y	Y	D	A	K
	GR/Rh133-152 + E132Q	GR	MLMTVFSSAPELALLGSTFAQVDPSNLSVSDSLTYGQFNLVYNAFSFAIAAMFASALFFFSAQALVGQRYRLALLVSAIVVSIAGYHYFRIFNSWDAAYVLENGVYSLTSEKFNDAYRYVDWLLTVPLLLVQTVAVERYVVVCKPMSNFRFGENHPLLIKLTVASVLMIATGYPGEISDDITTRIIWGTVSTIPFAYILYVLWVELSRSLVRQPAAVQTLVRNMRWLLLLSWGVYPIAYLLPMLGVSGTSAAVGVQVGYTIADVLAKPVFGLLVFAIALVKTKADQESSEPHAAIGAAANKSGGSLIS	551		M	V	A	Y	D	W	T	V	L	M	I	G	G	S	T	F	W	Y	P	Y	Y	D	A	K
	GR/Rh133-152	GR	MLMTVFSSAPELALLGSTFAQVDPSNLSVSDSLTYGQFNLVYNAFSFAIAAMFASALFFFSAQALVGQRYRLALLVSAIVVSIAGYHYFRIFNSWDAAYVLENGVYSLTSEKFNDAYRYVDWLLTVPLLLVETVAVERYVVVCKPMSNFRFGENHPLLIKLTVASVLMIATGYPGEISDDITTRIIWGTVSTIPFAYILYVLWVELSRSLVRQPAAVQTLVRNMRWLLLLSWGVYPIAYLLPMLGVSGTSAAVGVQVGYTIADVLAKPVFGLLVFAIALVKTKADQESSEPHAAIGAAANKSGGSLIS	547		M	V	A	Y	D	W	T	V	L	M	I	G	G	S	T	F	W	Y	P	Y	Y	D	A	K
	GR/Rh134-152	GR	MLMTVFSSAPELALLGSTFAQVDPSNLSVSDSLTYGQFNLVYNAFSFAIAAMFASALFFFSAQALVGQRYRLALLVSAIVVSIAGYHYFRIFNSWDAAYVLENGVYSLTSEKFNDAYRYVDWLLTVPLLLVETVAVRYVVVCKPMSNFRFGENHPLLIKLTVASVLMIATGYPGEISDDITTRIIWGTVSTIPFAYILYVLWVELSRSLVRQPAAVQTLVRNMRWLLLLSWGVYPIAYLLPMLGVSGTSAAVGVQVGYTIADVLAKPVFGLLVFAIALVKTKADQESSEPHAAIGAAANKSGGSLIS	550		M	V	A	Y	D	W	T	V	L	M	I	G	G	S	T	F	W	Y	P	Y	Y	D	A	K
	GR/Rh223-252	GR	MLMTVFSSAPELALLGSTFAQVDPSNLSVSDSLTYGQFNLVYNAFSFAIAAMFASALFFFSAQALVGQRYRLALLVSAIVVSIAGYHYFRIFNSWDAAYVLENGVYSLTSEKFNDAYRYVDWLLTVPLLLVETVAVLTLPAKEARPLLIKLTVASVLMIATGYPGEISDDITTRIIWGTVSTIPFAYILYVLWVELSYGQLVFTVKEAAAQQQESATTQKAEKEVTRVQTLVRNMRWLLLLSWGVYPIAYLLPMLGVSGTSAAVGVQVGYTIADVLAKPVFGLLVFAIALVKTKADQESSEPHAAIGAAANKSGGSLIS	544		M	V	A	Y	D	W	T	V	L	M	I	G	G	S	T	F	W	Y	P	Y	Y	D	A	K
	GR/Rh223-252 + E132D	GR	MLMTVFSSAPELALLGSTFAQVDPSNLSVSDSLTYGQFNLVYNAFSFAIAAMFASALFFFSAQALVGQRYRLALLVSAIVVSIAGYHYFRIFNSWDAAYVLENGVYSLTSEKFNDAYRYVDWLLTVPLLLVDTVAVLTLPAKEARPLLIKLTVASVLMIATGYPGEISDDITTRIIWGTVSTIPFAYILYVLWVELSYGQLVFTVKEAAAQQQESATTQKAEKEVTRVQTLVRNMRWLLLLSWGVYPIAYLLPMLGVSGTSAAVGVQVGYTIADVLAKPVFGLLVFAIALVKTKADQESSEPHAAIGAAANKSGGSLIS	545	PF	M	V	A	Y	D	W	T	V	L	M	I	G	G	S	T	F	W	Y	P	Y	Y	D	A	K
	GR/Rh223-253	GR	MLMTVFSSAPELALLGSTFAQVDPSNLSVSDSLTYGQFNLVYNAFSFAIAAMFASALFFFSAQALVGQRYRLALLVSAIVVSIAGYHYFRIFNSWDAAYVLENGVYSLTSEKFNDAYRYVDWLLTVPLLLVETVAVLTLPAKEARPLLIKLTVASVLMIATGYPGEISDDITTRIIWGTVSTIPFAYILYVLWVELSYGQLVFTVKEAAAQQQESATTQKAEKEVTRMVQTLVRNMRWLLLLSWGVYPIAYLLPMLGVSGTSAAVGVQVGYTIADVLAKPVFGLLVFAIALVKTKADQESSEPHAAIGAAANKSGGSLIS	542		M	V	A	Y	D	W	T	V	L	M	I	G	G	S	T	F	W	Y	P	Y	Y	D	A	K
	GR/Rh225-251	GR	MLMTVFSSAPELALLGSTFAQVDPSNLSVSDSLTYGQFNLVYNAFSFAIAAMFASALFFFSAQALVGQRYRLALLVSAIVVSIAGYHYFRIFNSWDAAYVLENGVYSLTSEKFNDAYRYVDWLLTVPLLLVETVAVLTLPAKEARPLLIKLTVASVLMIATGYPGEISDDITTRIIWGTVSTIPFAYILYVLWVELSQLVFTVKEAAAQQQESATTQKAEKEVTVQTLVRNMRWLLLLSWGVYPIAYLLPMLGVSGTSAAVGVQVGYTIADVLAKPVFGLLVFAIALVKTKADQESSEPHAAIGAAANKSGGSLIS	543		M	V	A	Y	D	W	T	V	L	M	I	G	G	S	T	F	W	Y	P	Y	Y	D	A	K
	GR/Rh225-252	GR	MLMTVFSSAPELALLGSTFAQVDPSNLSVSDSLTYGQFNLVYNAFSFAIAAMFASALFFFSAQALVGQRYRLALLVSAIVVSIAGYHYFRIFNSWDAAYVLENGVYSLTSEKFNDAYRYVDWLLTVPLLLVETVAVLTLPAKEARPLLIKLTVASVLMIATGYPGEISDDITTRIIWGTVSTIPFAYILYVLWVELSQLVFTVKEAAAQQQESATTQKAEKEVTRVQTLVRNMRWLLLLSWGVYPIAYLLPMLGVSGTSAAVGVQVGYTIADVLAKPVFGLLVFAIALVKTKADQESSEPHAAIGAAANKSGGSLIS	544		M	V	A	Y	D	W	T	V	L	M	I	G	G	S	T	F	W	Y	P	Y	Y	D	A	K
	GR/Rh225-252 + E132D	GR	MLMTVFSSAPELALLGSTFAQVDPSNLSVSDSLTYGQFNLVYNAFSFAIAAMFASALFFFSAQALVGQRYRLALLVSAIVVSIAGYHYFRIFNSWDAAYVLENGVYSLTSEKFNDAYRYVDWLLTVPLLLVDTVAVLTLPAKEARPLLIKLTVASVLMIATGYPGEISDDITTRIIWGTVSTIPFAYILYVLWVELSQLVFTVKEAAAQQQESATTQKAEKEVTRVQTLVRNMRWLLLLSWGVYPIAYLLPMLGVSGTSAAVGVQVGYTIADVLAKPVFGLLVFAIALVKTKADQESSEPHAAIGAAANKSGGSLIS	545	PF	M	V	A	Y	D	W	T	V	L	M	I	G	G	S	T	F	W	Y	P	Y	Y	D	A	K
	GR/Rh225-252 + E132Q	GR	MLMTVFSSAPELALLGSTFAQVDPSNLSVSDSLTYGQFNLVYNAFSFAIAAMFASALFFFSAQALVGQRYRLALLVSAIVVSIAGYHYFRIFNSWDAAYVLENGVYSLTSEKFNDAYRYVDWLLTVPLLLVQTVAVLTLPAKEARPLLIKLTVASVLMIATGYPGEISDDITTRIIWGTVSTIPFAYILYVLWVELSQLVFTVKEAAAQQQESATTQKAEVTRVQTLVRNMRWLLLLSWGVYPIAYLLPMLGVSGTSAAVGVQVGYTIADVLAKPVFGLLVFAIALVKTKADQESSEPHAAIGAAANKSGGSLIS	553		M	V	A	Y	D	W	T	V	L	M	I	G	G	S	T	F	W	Y	P	Y	Y	D	A	K
	GR/Rh226-244	GR	MLMTVFSSAPELALLGSTFAQVDPSNLSVSDSLTYGQFNLVYNAFSFAIAAMFASALFFFSAQALVGQRYRLALLVSAIVVSIAGYHYFRIFNSWDAAYVLENGVYSLTSEKFNDAYRYVDWLLTVPLLLVETVAVLTLPAKEARPLLIKLTVASVLMIATGYPGEISDDITTRIIWGTVSTIPFAYILYVLWVELSLVFTVKEAAAQQQESATTQVQTLVRNMRWLLLLSWGVYPIAYLLPMLGVSGTSAAVGVQVGYTIADVLAKPVFGLLVFAIALVKTKADQESSEPHAAIGAAANKSGGSLIS	543		M	V	A	Y	D	W	T	V	L	M	I	G	G	S	T	F	W	Y	P	Y	Y	D	A	K
	GR/Rh226-247	GR	MLMTVFSSAPELALLGSTFAQVDPSNLSVSDSLTYGQFNLVYNAFSFAIAAMFASALFFFSAQALVGQRYRLALLVSAIVVSIAGYHYFRIFNSWDAAYVLENGVYSLTSEKFNDAYRYVDWLLTVPLLLVETVAVLTLPAKEARPLLIKLTVASVLMIATGYPGEISDDITTRIIWGTVSTIPFAYILYVLWVELSLVFTVKEAAAQQQESATTQKAEVQTLVRNMRWLLLLSWGVYPIAYLLPMLGVSGTSAAVGVQVGYTIADVLAKPVFGLLVFAIALVKTKADQESSEPHAAIGAAANKSGGSLIS	543		M	V	A	Y	D	W	T	V	L	M	I	G	G	S	T	F	W	Y	P	Y	Y	D	A	K
	GR/Rh227-244	GR	MLMTVFSSAPELALLGSTFAQVDPSNLSVSDSLTYGQFNLVYNAFSFAIAAMFASALFFFSAQALVGQRYRLALLVSAIVVSIAGYHYFRIFNSWDAAYVLENGVYSLTSEKFNDAYRYVDWLLTVPLLLVETVAVLTLPAKEARPLLIKLTVASVLMIATGYPGEISDDITTRIIWGTVSTIPFAYILYVLWVELSVFTVKEAAAQQQESATTQVQTLVRNMRWLLLLSWGVYPIAYLLPMLGVSGTSAAVGVQVGYTIADVLAKPVFGLLVFAIALVKTKADQESSEPHAAIGAAANKSGGSLIS	546		M	V	A	Y	D	W	T	V	L	M	I	G	G	S	T	F	W	Y	P	Y	Y	D	A	K
	GR/Rh227-247	GR	MLMTVFSSAPELALLGSTFAQVDPSNLSVSDSLTYGQFNLVYNAFSFAIAAMFASALFFFSAQALVGQRYRLALLVSAIVVSIAGYHYFRIFNSWDAAYVLENGVYSLTSEKFNDAYRYVDWLLTVPLLLVETVAVLTLPAKEARPLLIKLTVASVLMIATGYPGEISDDITTRIIWGTVSTIPFAYILYVLWVELSVFTVKEAAAQQQESATTQKAEVQTLVRNMRWLLLLSWGVYPIAYLLPMLGVSGTSAAVGVQVGYTIADVLAKPVFGLLVFAIALVKTKADQESSEPHAAIGAAANKSGGSLIS	547		M	V	A	Y	D	W	T	V	L	M	I	G	G	S	T	F	W	Y	P	Y	Y	D	A	K
	GR/Rh228-244	GR	MLMTVFSSAPELALLGSTFAQVDPSNLSVSDSLTYGQFNLVYNAFSFAIAAMFASALFFFSAQALVGQRYRLALLVSAIVVSIAGYHYFRIFNSWDAAYVLENGVYSLTSEKFNDAYRYVDWLLTVPLLLVETVAVLTLPAKEARPLLIKLTVASVLMIATGYPGEISDDITTRIIWGTVSTIPFAYILYVLWVELSFTVKEAAAQQQESATTQVQTLVRNMRWLLLLSWGVYPIAYLLPMLGVSGTSAAVGVQVGYTIADVLAKPVFGLLVFAIALVKTKADQESSEPHAAIGAAANKSGGSLIS	542		M	V	A	Y	D	W	T	V	L	M	I	G	G	S	T	F	W	Y	P	Y	Y	D	A	K
	GR/Rh228-247	GR	MLMTVFSSAPELALLGSTFAQVDPSNLSVSDSLTYGQFNLVYNAFSFAIAAMFASALFFFSAQALVGQRYRLALLVSAIVVSIAGYHYFRIFNSWDAAYVLENGVYSLTSEKFNDAYRYVDWLLTVPLLLVETVAVLTLPAKEARPLLIKLTVASVLMIATGYPGEISDDITTRIIWGTVSTIPFAYILYVLWVELSTVKEAAAQQQESATTQKAELVFTVKEAAAQQQESATTQKAEVQTLVRNMRWLLLLSWGVYPIAYLLPMLGVSGTSAAVGVQVGYTIADVLAKPVFGLLVFAIALVKTKADQESSEPHAAIGAAANKSGGSL	544		M	V	A	Y	D	W	T	V	L	M	I	G	G	S	T	F	W	Y	P	Y	Y	D	A	K
	GR/Rh229-244	GR	MLMTVFSSAPELALLGSTFAQVDPSNLSVSDSLTYGQFNLVYNAFSFAIAAMFASALFFFSAQALVGQRYRLALLVSAIVVSIAGYHYFRIFNSWDAAYVLENGVYSLTSEKFNDAYRYVDWLLTVPLLLVETVAVLTLPAKEARPLLIKLTVASVLMIATGYPGEISDDITTRIIWGTVSTIPFAYILYVLWVELSTVKEAAAQQQESATTQVQTLVRNMRWLLLLSWGVYPIAYLLPMLGVSGTSAAVGVQVGYTIADVLAKPVFGLLVFAIALVKTKADQESSEPHAAIGAAANKSGGSLIS	544		M	V	A	Y	D	W	T	V	L	M	I	G	G	S	T	F	W	Y	P	Y	Y	D	A	K
	GR/Rh229-247	GR	MLMTVFSSAPELALLGSTFAQVDPSNLSVSDSLTYGQFNLVYNAFSFAIAAMFASALFFFSAQALVGQRYRLALLVSAIVVSIAGYHYFRIFNSWDAAYVLENGVYSLTSEKFNDAYRYVDWLLTVPLLLVETVAVLTLPAKEARPLLIKLTVASVLMIATGYPGEISDDITTRIIWGTVSTIPFAYILYVLWVELSVKEAAAQQQESATTQKAEVQTLVRNMRWLLLLSWGVYPIAYLLPMLGVSGTSAAVGVQVGYTIADVLAKPVFGLLVFAIALVKTKADQESSEPHAAIGAAANKSGGSLIS	544		M	V	A	Y	D	W	T	V	L	M	I	G	G	S	T	F	W	Y	P	Y	Y	D	A	K
	GtACR1	GtACR1	MSSITCDPAIYGEWSRENQFCVEKSLITLDGIKYVQLVMAVVSACQVFFMVTRAPKVPWEAIYLPTTEMITYSLAFTGNGYIRVANGKYLPWARMASWLCTCPIMLGLVSNMALVKYKSIPLNPMMIAASSICTVFGITASVVLDPLHVWLYCFISSIFFIFEMVVAFAIFAITIHDFQTIGSPMSLKVVERLKLMRIVFYVSWMAYPILWSFSSTGACIMSENTSSVLYLLGDALCKNTYGILLWATTWGLLNGKWDRDYVKGRNVDGTLMPEYEQDLEKGNTERYEDARAGET	515		A	M	-	M	S	W	T	C	M	C	T	G	S	F	F	E	W	Y	P	W	Y	D	C	K
	GtACR1 C102A	GtACR1	MSSITCDPAIYGEWSRENQFCVEKSLITLDGIKYVQLVMAVVSACQVFFMVTRAPKVPWEAIYLPTTEMITYSLAFTGNGYIRVANGKYLPWARMASWLCTAPIMLGLVSNMALVKYKSIPLNPMMIAASSICTVFGITASVVLDPLHVWLYCFISSIFFIFEMVVAFAIFAITIHDFQTIGSPMSLKVVERLKLMRIVFYVSWMAYPILWSFSSTGACIMSENTSSVLYLLGDALCKNTYGILLWATTWGLLNGKWDRDYVKGRNVDGTLMPEYEQDLEKGNTERYEDARAGET	500		A	M	-	M	S	W	T	A	M	C	T	G	S	F	F	E	W	Y	P	W	Y	D	C	K
	GtACR1 D234N	GtACR1	MSSITCDPAIYGEWSRENQFCVEKSLITLDGIKYVQLVMAVVSACQVFFMVTRAPKVPWEAIYLPTTEMITYSLAFTGNGYIRVANGKYLPWARMASWLCTCPIMLGLVSNMALVKYKSIPLNPMMIAASSICTVFGITASVVLDPLHVWLYCFISSIFFIFEMVVAFAIFAITIHDFQTIGSPMSLKVVERLKLMRIVFYVSWMAYPILWSFSSTGACIMSENTSSVLYLLGNALCKNTYGILLWATTWGLLNGKWDRDYVKGRNVDGTLMPEYEQDLEKGNTERYEDARAGET	515		A	M	-	M	S	W	T	C	M	C	T	G	S	F	F	E	W	Y	P	W	Y	N	C	K
	GtACR1 E68Q	GtACR1	MSSITCDPAIYGEWSRENQFCVEKSLITLDGIKYVQLVMAVVSACQVFFMVTRAPKVPWEAIYLPTTQMITYSLAFTGNGYIRVANGKYLPWARMASWLCTCPIMLGLVSNMALVKYKSIPLNPMMIAASSICTVFGITASVVLDPLHVWLYCFISSIFFIFEMVVAFAIFAITIHDFQTIGSPMSLKVVERLKLMRIVFYVSWMAYPILWSFSSTGACIMSENTSSVLYLLGDALCKNTYGILLWATTWGLLNGKWDRDYVKGRNVDGTLMPEYEQDLEKGNTERYEDARAGET	515		A	M	-	M	S	W	T	C	M	C	T	G	S	F	F	E	W	Y	P	W	Y	D	C	K
	GtACR1 S97E	GtACR1	MSSITCDPAIYGEWSRENQFCVEKSLITLDGIKYVQLVMAVVSACQVFFMVTRAPKVPWEAIYLPTTEMITYSLAFTGNGYIRVANGKYLPWARMAEWLCTCPIMLGLVSNMALVKYKSIPLNPMMIAASSICTVFGITASVVLDPLHVWLYCFISSIFFIFEMVVAFAIFAITIHDFQTIGSPMSLKVVERLKLMRIVFYVSWMAYPILWSFSSTGACIMSENTSSVLYLLGDALCKNTYGILLWATTWGLLNGKWDRDYVKGRNVDGTLMPEYEQDLEKGNTERYEDARAGET	523		A	M	-	M	E	W	T	C	M	C	T	G	S	F	F	E	W	Y	P	W	Y	D	C	K
	GtACR2	GtACR2	MASQVVYGEWASTHTECYNMSRIDSTFVSLLQLVWAVVSGCQTIFMISRAPKVPWESVYLPFVESITYALASTGNGTLQMRDGRFFPWSRMASWLCTCPIMLGQISNMALVKYKSIPLNPIAQAASIIRVVMGITATISPAEYMKWLFFFFGATCLVFEYSVVFTIFQVGLYGFESVGTPLAQKVVVRIKMLRLIFFIAWTMFPIVWLISPTGVCVIHENVSAILYLLADGLCKNTYGVILWSTAWGVLEGKWDPACLPGQEKPEADDPFGLNHEKNAPPNDEVNIRMFGR	470		A	S	-	M	S	W	T	C	M	R	V	G	G	C	L	E	W	F	P	W	Y	D	C	K
	HmBRI	HmBRI	MPAPGSEGIWLWLGTAGMFLGMLYFIARGWGETDGRRQKFYIATILITAIAFVNYLAMALGFGLTFIEFGGEQHPIYWARYTDWLFTTPLLLYDLGLLAGADRNTIYSLVSLDVLMIGTGVVATLSAGSGVLSAGAERLVWWGISTAFLLVLLYFLFSSLSGRVANLPSDTRSTFKTLRNLVTVVWLVYPVWWLVGSEGLGLVGIGIETAGFMVIDLVAKVGFGIILLRSHGVLDGAAETTGTGATPADD	552		M	I	A	Y	D	W	T	T	L	M	I	G	W	S	T	L	W	Y	P	W	F	D	A	K
	HmBRII	HmBRII	MLPLQVSSLGVEGEGIWLALGTVGMLLGMVYFMAKGWDVQDPEQEEFYVITILIAGIAASSYLSMFFGFGLTEVELVNGRVIDVYWARYADWLFTTPLLLLDIGLLAGASNRDMASLITIDAFMIVTGLAATLMKVPVARYAFWTISTIAMLFVLYYLVVVVGEAASDASEEAQSTFNVLRNIILVAWAIYPVAWLVGTEGLGLVGLFGETLLFMILDLTAKIGFGFILLRSRAIVGGDSAPTPSAEAAD	552		M	I	A	Y	D	W	T	T	L	M	I	G	W	S	T	M	W	Y	P	W	F	D	A	K
	HmHR	HmHR	MTAASTTATTVLQATQSDVLQEIQSNFLLNSSIWVNIALAGVVILLFVAMGRDLESPRAKLIWVATMLVPLVSISSYAGLASGLTVGFLQMPPGHALAGQEVLSPWGRYLTWTFSTPMILLALGLLADTDIASLFTAITMDIGMCVTGLAAALITSSHLLRWVFYGISCAFFVAVLYVLLVQWPADAEAAGTSEIFGTLKILTVVLWLGYPILWALGSEGVALLSVGVTSWGYSGLDILAKYVFAFLLLRWVAANEGTVSGSGMGIGSGGATPADD	576		I	V	S	Y	T	W	S	T	I	M	C	G	Y	S	C	F	W	Y	P	W	Y	D	A	K
	HmSRI	HmSRI	MDAVSVVYGITAAGFAVGVAIVGFLYASLEGSDERPILAALALIPGVAGISYVAMVFGIGTVTIGETTLVGFRYLDWVVTTPLLVGFIGYTAGASRRAIFGVMAADALMILAGVGAVVAAGTLKWALFGVSAVFHISLFAYLYLIFPRSVPDDPQRIGLFSLLKNHVGLLWIAYPLVWLAGPEGLGFATYVGVSITYAFLDLLAKVPYVYFFYARRQVFATKLLRDSGDTTVTPAD	578		F	I	A	Y	D	W	T	T	L	M	I	G	F	S	A	H	W	Y	P	W	Y	D	A	K
	HmSRII	HmSRII	MATITTWFTLGLLGELLGTAVLAYGYTLVPEETRKRYLLLIAIPGIAIVAYALMALGFGSIQSEGHAVYVVRYVDWLLTTPLNVWFLALLAGASREDTVKLVVLQALTIVFGFAGAVTPSPVSYALFAVGGALFGGVIYLLYRNIAVAAKSTLSDIEVSLYRTLRNFVVVLWLVYPVVWLLGAAGVGLMDVETATLVVVYLDVVTKVGFGVIALLAMIDLGSAGETAEEPTAVAGD	483		E	I	A	Y	D	W	T	T	N	T	I	G	F	G	G	F	W	Y	P	W	V	D	T	K
	HmSRIII	HmSRIII	MAQEIVWYGAGAGAFFVSAVVFVWFAATRGNIRSSFYYLPPIHTSVAGAAYVAMALIAGGQLGDTVSITTLRFADWIVSTPIITYYLARLAGVDTQTRRLAVAANVVMIGVGYGFVSMSGSLRWIAFAVSTVAFIGLLYLYIKTFARKINAATASVRSLFQSLRDLTVVTWSLYPVVYFLGPLGTGIIQAPDLNFLVAVLDTIAKVGFMSILLVRYNSVETFVDSWSVAPAK	506		A	T	G	F	D	W	S	T	I	M	I	G	F	S	T	F	W	Y	P	Y	V	D	A	K
	HsHR	HsHR	MSITSVPGVVDAGVLGAQSAAAVRENALLSSSLWVNVALAGIAILVFVYMGRTIRPGRPRLIWGATLMIPLVSISSYLGLLSGLTVGMIEMPAGHALAGEMVRSQWGRYLTWALSTPMILLALGLLADVDLGSLFTVIAADIGMCVTGLAAAMTTSALLFRWAFYAISCAFFVVVLSALVTDWAASASSAGTAEIFDTLRVLTVVLWLGYPIVWAVGVEGLALVQSVGVTSWAYSVLDVFAKYVFAFILLRWVANNERTVAVAGQTLGTMSSDD	578		V	I	S	Y	T	W	S	T	I	M	C	G	Y	S	C	F	W	Y	P	W	Y	D	A	K
	HsHR Q105E	HsHR	MSITSVPGVVDAGVLGAQSAAAVRENALLSSSLWVNVALAGIAILVFVYMGRTIRPGRPRLIWGATLMIPLVSISSYLGLLSGLTVGMIEMPAGHALAGEMVRSEWGRYLTWALSTPMILLALGLLADVDLGSLFTVIAADIGMCVTGLAAAMTTSALLFRWAFYAISCAFFVVVLSALVTDWAASASSAGTAEIFDTLRVLTVVLWLGYPIVWAVGVEGLALVQSVGVTSWAYSVLDVFAKYVFAFILLRWVANNERTVAVAGQTLGTMSSDD	561		V	I	S	Y	T	W	S	T	I	M	C	G	Y	S	C	F	W	Y	P	W	Y	D	A	K
	HsHR R108H	HsHR	MSITSVPGVVDAGVLGAQSAAAVRENALLSSSLWVNVALAGIAILVFVYMGRTIRPGRPRLIWGATLMIPLVSISSYLGLLSGLTVGMIEMPAGHALAGEMVRSQWGHYLTWALSTPMILLALGLLADVDLGSLFTVIAADIGMCVTGLAAAMTTSALLFRWAFYAISCAFFVVVLSALVTDWAASASSAGTAEIFDTLRVLTVVLWLGYPIVWAVGVEGLALVQSVGVTSWAYSVLDVFAKYVFAFILLRWVANNERTVAVAGQTLGTMSSDD	565		V	I	S	Y	T	W	S	T	I	M	C	G	Y	S	C	F	W	Y	P	W	Y	D	A	K
	HsHR R108I	HsHR	MSITSVPGVVDAGVLGAQSAAAVRENALLSSSLWVNVALAGIAILVFVYMGRTIRPGRPRLIWGATLMIPLVSISSYLGLLSGLTVGMIEMPAGHALAGEMVRSQWGIYLTWALSTPMILLALGLLADVDLGSLFTVIAADIGMCVTGLAAAMTTSALLFRWAFYAISCAFFVVVLSALVTDWAASASSAGTAEIFDTLRVLTVVLWLGYPIVWAVGVEGLALVQSVGVTSWAYSVLDVFAKYVFAFILLRWVANNERTVAVAGQTLGTMSSDD	564		V	I	S	Y	T	W	S	T	I	M	C	G	Y	S	C	F	W	Y	P	W	Y	D	A	K
	HsHR R108K	HsHR	MSITSVPGVVDAGVLGAQSAAAVRENALLSSSLWVNVALAGIAILVFVYMGRTIRPGRPRLIWGATLMIPLVSISSYLGLLSGLTVGMIEMPAGHALAGEMVRSQWGKYLTWALSTPMILLALGLLADVDLGSLFTVIAADIGMCVTGLAAAMTTSALLFRWAFYAISCAFFVVVLSALVTDWAASASSAGTAEIFDTLRVLTVVLWLGYPIVWAVGVEGLALVQSVGVTSWAYSVLDVFAKYVFAFILLRWVANNERTVAVAGQTLGTMSSDD	566		V	I	S	Y	T	W	S	T	I	M	C	G	Y	S	C	F	W	Y	P	W	Y	D	A	K
	HsHR R108Q	HsHR	MSITSVPGVVDAGVLGAQSAAAVRENALLSSSLWVNVALAGIAILVFVYMGRTIRPGRPRLIWGATLMIPLVSISSYLGLLSGLTVGMIEMPAGHALAGEMVRSQWGQYLTWALSTPMILLALGLLADVDLGSLFTVIAADIGMCVTGLAAAMTTSALLFRWAFYAISCAFFVVVLSALVTDWAASASSAGTAEIFDTLRVLTVVLWLGYPIVWAVGVEGLALVQSVGVTSWAYSVLDVFAKYVFAFILLRWVANNERTVAVAGQTLGTMSSDD	579		V	I	S	Y	T	W	S	T	I	M	C	G	Y	S	C	F	W	Y	P	W	Y	D	A	K
	HsHR R200A	HsHR	MSITSVPGVVDAGVLGAQSAAAVRENALLSSSLWVNVALAGIAILVFVYMGRTIRPGRPRLIWGATLMIPLVSISSYLGLLSGLTVGMIEMPAGHALAGEMVRSQWGRYLTWALSTPMILLALGLLADVDLGSLFTVIAADIGMCVTGLAAAMTTSALLFRWAFYAISCAFFVVVLSALVTDWAASASSAGTAEIFDTLAVLTVVLWLGYPIVWAVGVEGLALVQSVGVTSWAYSVLDVFAKYVFAFILLRWVANNERTVAVAGQTLGTMSSDD	573		V	I	S	Y	T	W	S	T	I	M	C	G	Y	S	C	F	W	Y	P	W	Y	D	A	K
	HsHR R200H	HsHR	MSITSVPGVVDAGVLGAQSAAAVRENALLSSSLWVNVALAGIAILVFVYMGRTIRPGRPRLIWGATLMIPLVSISSYLGLLSGLTVGMIEMPAGHALAGEMVRSQWGRYLTWALSTPMILLALGLLADVDLGSLFTVIAADIGMCVTGLAAAMTTSALLFRWAFYAISCAFFVVVLSALVTDWAASASSAGTAEIFDTLHVLTVVLWLGYPIVWAVGVEGLALVQSVGVTSWAYSVLDVFAKYVFAFILLRWVANNERTVAVAGQTLGTMSSDD	577		V	I	S	Y	T	W	S	T	I	M	C	G	Y	S	C	F	W	Y	P	W	Y	D	A	K
	HsHR R200K	HsHR	MSITSVPGVVDAGVLGAQSAAAVRENALLSSSLWVNVALAGIAILVFVYMGRTIRPGRPRLIWGATLMIPLVSISSYLGLLSGLTVGMIEMPAGHALAGEMVRSQWGRYLTWALSTPMILLALGLLADVDLGSLFTVIAADIGMCVTGLAAAMTTSALLFRWAFYAISCAFFVVVLSALVTDWAASASSAGTAEIFDTLKVLTVVLWLGYPIVWAVGVEGLALVQSVGVTSWAYSVLDVFAKYVFAFILLRWVANNERTVAVAGQTLGTMSSDD	574		V	I	S	Y	T	W	S	T	I	M	C	G	Y	S	C	F	W	Y	P	W	Y	D	A	K
	HsHR R200Q	HsHR	MSITSVPGVVDAGVLGAQSAAAVRENALLSSSLWVNVALAGIAILVFVYMGRTIRPGRPRLIWGATLMIPLVSISSYLGLLSGLTVGMIEMPAGHALAGEMVRSQWGRYLTWALSTPMILLALGLLADVDLGSLFTVIAADIGMCVTGLAAAMTTSALLFRWAFYAISCAFFVVVLSALVTDWAASASSAGTAEIFDTLQVLTVVLWLGYPIVWAVGVEGLALVQSVGVTSWAYSVLDVFAKYVFAFILLRWVANNERTVAVAGQTLGTMSSDD	579		V	I	S	Y	T	W	S	T	I	M	C	G	Y	S	C	F	W	Y	P	W	Y	D	A	K
	HsHR T111V	HsHR	MSITSVPGVVDAGVLGAQSAAAVRENALLSSSLWVNVALAGIAILVFVYMGRTIRPGRPRLIWGATLMIPLVSISSYLGLLSGLTVGMIEMPAGHALAGEMVRSQWGRYLVWALSTPMILLALGLLADVDLGSLFTVIAADIGMCVTGLAAAMTTSALLFRWAFYAISCAFFVVVLSALVTDWAASASSAGTAEIFDTLRVLTVVLWLGYPIVWAVGVEGLALVQSVGVTSWAYSVLDVFAKYVFAFILLRWVANNERTVAVAGQTLGTMSSDD	575		V	I	S	Y	V	W	S	T	I	M	C	G	Y	S	C	F	W	Y	P	W	Y	D	A	K
	HsHR T203V	HsHR	MSITSVPGVVDAGVLGAQSAAAVRENALLSSSLWVNVALAGIAILVFVYMGRTIRPGRPRLIWGATLMIPLVSISSYLGLLSGLTVGMIEMPAGHALAGEMVRSQWGRYLTWALSTPMILLALGLLADVDLGSLFTVIAADIGMCVTGLAAAMTTSALLFRWAFYAISCAFFVVVLSALVTDWAASASSAGTAEIFDTLRVLVVVLWLGYPIVWAVGVEGLALVQSVGVTSWAYSVLDVFAKYVFAFILLRWVANNERTVAVAGQTLGTMSSDD	579		V	I	S	Y	T	W	S	T	I	M	C	G	Y	S	C	F	W	Y	P	W	Y	D	A	K
	HsSRI	HsSRI	MDAVATAYLGGAVALIVGVAFVWLLYRSLDGSPHQSALAPLAIIPVFAGLSYVGMAYDIGTVIVNGNQIVGLRYIDWLVTTPILVGYVGYAAGASRRSIIGVMVADALMIAVGAGAVVTDGTLKWALFGVSSIFHLSLFAYLYVIFPRVVPDVPEQIGLFNLLKNHIGLLWLAYPLVWLFGPAGIGEATAAGVALTYVFLDVLAKVPYVYFFYARRRVFMHSESPPAPEQATVEATAAD	587		L	I	A	Y	D	W	T	T	L	M	I	G	F	S	S	H	W	Y	P	W	Y	D	A	K
	HsSRI D201N	HsSRI	MDAVATAYLGGAVALIVGVAFVWLLYRSLDGSPHQSALAPLAIIPVFAGLSYVGMAYDIGTVIVNGNQIVGLRYIDWLVTTPILVGYVGYAAGASRRSIIGVMVADALMIAVGAGAVVTDGTLKWALFGVSSIFHLSLFAYLYVIFPRVVPDVPEQIGLFNLLKNHIGLLWLAYPLVWLFGPAGIGEATAAGVALTYVFLNVLAKVPYVYFFYARRRVFMHSESPPAPEQATVEATAAD	581		L	I	A	Y	D	W	T	T	L	M	I	G	F	S	S	H	W	Y	P	W	Y	N	A	K
	HsSRI D76N	HsSRI	MDAVATAYLGGAVALIVGVAFVWLLYRSLDGSPHQSALAPLAIIPVFAGLSYVGMAYDIGTVIVNGNQIVGLRYINWLVTTPILVGYVGYAAGASRRSIIGVMVADALMIAVGAGAVVTDGTLKWALFGVSSIFHLSLFAYLYVIFPRVVPDVPEQIGLFNLLKNHIGLLWLAYPLVWLFGPAGIGEATAAGVALTYVFLDVLAKVPYVYFFYARRRVFMHSESPPAPEQATVEATAAD	574		L	I	A	Y	N	W	T	T	L	M	I	G	F	S	S	H	W	Y	P	W	Y	D	A	K
	HsSRI F199Y	HsSRI	MDAVATAYLGGAVALIVGVAFVWLLYRSLDGSPHQSALAPLAIIPVFAGLSYVGMAYDIGTVIVNGNQIVGLRYIDWLVTTPILVGYVGYAAGASRRSIIGVMVADALMIAVGAGAVVTDGTLKWALFGVSSIFHLSLFAYLYVIFPRVVPDVPEQIGLFNLLKNHIGLLWLAYPLVWLFGPAGIGEATAAGVALTYVYLDVLAKVPYVYFFYARRRVFMHSESPPAPEQATVEATAAD	588	PF	L	I	A	Y	D	W	T	T	L	M	I	G	F	S	S	H	W	Y	P	W	Y	D	A	K
	HsSRI R215W	HsSRI	MDAVATAYLGGAVALIVGVAFVWLLYRSLDGSPHQSALAPLAIIPVFAGLSYVGMAYDIGTVIVNGNQIVGLRYIDWLVTTPILVGYVGYAAGASRRSIIGVMVADALMIAVGAGAVVTDGTLKWALFGVSSIFHLSLFAYLYVIFPRVVPDVPEQIGLFNLLKNHIGLLWLAYPLVWLFGPAGIGEATAAGVALTYVFLDVLAKVPYVYFFYAWRRVFMHSESPPAPEQATVEATAAD	589		L	I	A	Y	D	W	T	T	L	M	I	G	F	S	S	H	W	Y	P	W	Y	D	A	K
	HtdR	HtdR	MCYAALAPPMAATVGPESIWLWIGTIGMTLGTLYFVGRGRGVRDRKMQEFYIITIFITTIAAAMYFAMATGFGVTEVMVGDEALTIYWARYADWLFTTPLLLLDLSLLAGANRNTIATLIGLDVFMIGTGAIAALSSTPGTRIAWWAISTGALLALLYVLVGTLSKNARNRAPEVASLFGRLRNLVIALWFLYPVVWILGTEGTFGILPLYWETAAFMVLDLSAKVGFGVILLQSRSVLERVATPTAAPT	547		M	I	A	Y	D	W	T	T	L	M	I	G	W	S	T	L	W	Y	P	W	F	D	A	K
	HvSRI	HvSR	MDAVAVVYGITAAGFAVGVAIVGYLYASLEGSEERSILAALALIPGFAGISYVAMAFGIGTVTIGETTLVGFRYLDWVVTTPLLVGFVGYAAGASRRAIFGVMVADALMILTGVGAVVADGTLKWVLFGVSTVFHVSLFAYLYLVFPRSVPDDPQRIGLFSLLKNHIGLLWIAYPLVWLAGPEGLGLATYVGVSITYAFLDLLAKVPYVYFFYARRQVFATKLLRDSGEVTATPAD	545		F	I	A	Y	D	W	T	T	L	M	I	G	F	S	T	H	W	Y	P	W	Y	D	A	K
	HwBR	HwBR	MSQLALQMSSLGVEGEGIWLALGTIGMLLGMLYFIADGLDVQDPRQKEFYVITILIPAIAAASYLSMFFGFGLTEVSLANGRVVDVYWARYADWLFTTPLLLLDIGLLAGASQRDIGALVGIDAFMIVTGLVATLTKVVVARYAFWTISTISMVFLLYYLVAVFGEAVSDADEDTRSTFNALRNIILVTWAIYPVAWLVGTEGLALTGLYGETLLFMVLDLVAKVGFGFILLRSRAIMGGGSEPTPSAQETAAD	552		M	I	A	Y	D	W	T	T	L	M	I	G	W	S	T	M	W	Y	P	W	F	D	A	K
	HwBR A223N	HwBR	MSQLALQMSSLGVEGEGIWLALGTIGMLLGMLYFIADGLDVQDPRQKEFYVITILIPAIAAASYLSMFFGFGLTEVSLANGRVVDVYWARYADWLFTTPLLLLDIGLLAGASQRDIGALVGIDAFMIVTGLVATLTKVVVARYAFWTISTISMVFLLYYLVAVFGEAVSDADEDTRSTFNALRNIILVTWAIYPVAWLVGTEGLALTGLYGETLLFMVLDLVNKVGFGFILLRSRAIMGGGSEPTPSAQETAAD	548		M	I	A	Y	D	W	T	T	L	M	I	G	W	S	T	M	W	Y	P	W	F	D	N	K
	HwBR A223T	HwBR	MSQLALQMSSLGVEGEGIWLALGTIGMLLGMLYFIADGLDVQDPRQKEFYVITILIPAIAAASYLSMFFGFGLTEVSLANGRVVDVYWARYADWLFTTPLLLLDIGLLAGASQRDIGALVGIDAFMIVTGLVATLTKVVVARYAFWTISTISMVFLLYYLVAVFGEAVSDADEDTRSTFNALRNIILVTWAIYPVAWLVGTEGLALTGLYGETLLFMVLDLVTKVGFGFILLRSRAIMGGGSEPTPSAQETAAD	539		M	I	A	Y	D	W	T	T	L	M	I	G	W	S	T	M	W	Y	P	W	F	D	T	K
	HwBR D123A	HwBR	MSQLALQMSSLGVEGEGIWLALGTIGMLLGMLYFIADGLDVQDPRQKEFYVITILIPAIAAASYLSMFFGFGLTEVSLANGRVVDVYWARYADWLFTTPLLLLDIGLLAGASQRDIGALVGIAAFMIVTGLVATLTKVVVARYAFWTISTISMVFLLYYLVAVFGEAVSDADEDTRSTFNALRNIILVTWAIYPVAWLVGTEGLALTGLYGETLLFMVLDLVAKVGFGFILLRSRAIMGGGSEPTPSAQETAAD	533		M	I	A	Y	D	W	T	T	L	M	I	G	W	S	T	M	W	Y	P	W	F	D	A	K
	HwBR D123A/A223T	HwBR	MSQLALQMSSLGVEGEGIWLALGTIGMLLGMLYFIADGLDVQDPRQKEFYVITILIPAIAAASYLSMFFGFGLTEVSLANGRVVDVYWARYADWLFTTPLLLLDIGLLAGASQRDIGALVGIAAFMIVTGLVATLTKVVVARYAFWTISTISMVFLLYYLVAVFGEAVSDADEDTRSTFNALRNIILVTWAIYPVAWLVGTEGLALTGLYGETLLFMVLDLVTKVGFGFILLRSRAIMGGGSEPTPSAQETAAD	535		M	I	A	Y	D	W	T	T	L	M	I	G	W	S	T	M	W	Y	P	W	F	D	T	K
	HwBR D123A/M126A	HwBR	MSQLALQMSSLGVEGEGIWLALGTIGMLLGMLYFIADGLDVQDPRQKEFYVITILIPAIAAASYLSMFFGFGLTEVSLANGRVVDVYWARYADWLFTTPLLLLDIGLLAGASQRDIGALVGIAAFAIVTGLVATLTKVVVARYAFWTISTISMVFLLYYLVAVFGEAVSDADEDTRSTFNALRNIILVTWAIYPVAWLVGTEGLALTGLYGETLLFMVLDLVAKVGFGFILLRSRAIMGGGSEPTPSAQETAAD	521		M	I	A	Y	D	W	T	T	L	A	I	G	W	S	T	M	W	Y	P	W	F	D	A	K
	HwBR D123A/M126A/A223T	HwBR	MSQLALQMSSLGVEGEGIWLALGTIGMLLGMLYFIADGLDVQDPRQKEFYVITILIPAIAAASYLSMFFGFGLTEVSLANGRVVDVYWARYADWLFTTPLLLLDIGLLAGASQRDIGALVGIAAFAIVTGLVATLTKVVVARYAFWTISTISMVFLLYYLVAVFGEAVSDADEDTRSTFNALRNIILVTWAIYPVAWLVGTEGLALTGLYGETLLFMVLDLVTKVGFGFILLRSRAIMGGGSEPTPSAQETAAD	521		M	I	A	Y	D	W	T	T	L	A	I	G	W	S	T	M	W	Y	P	W	F	D	T	K
	HwBR D123A/M126A/S149A	HwBR	MSQLALQMSSLGVEGEGIWLALGTIGMLLGMLYFIADGLDVQDPRQKEFYVITILIPAIAAASYLSMFFGFGLTEVSLANGRVVDVYWARYADWLFTTPLLLLDIGLLAGASQRDIGALVGIAAFAIVTGLVATLTKVVVARYAFWTIATISMVFLLYYLVAVFGEAVSDADEDTRSTFNALRNIILVTWAIYPVAWLVGTEGLALTGLYGETLLFMVLDLVAKVGFGFILLRSRAIMGGGSEPTPSAQETAAD	506		M	I	A	Y	D	W	T	T	L	A	I	G	W	A	T	M	W	Y	P	W	F	D	A	K
	HwBR D123A/M126A/S149A/A223T	HwBR	MSQLALQMSSLGVEGEGIWLALGTIGMLLGMLYFIADGLDVQDPRQKEFYVITILIPAIAAASYLSMFFGFGLTEVSLANGRVVDVYWARYADWLFTTPLLLLDIGLLAGASQRDIGALVGIAAFAIVTGLVATLTKVVVARYAFWTIATISMVFLLYYLVAVFGEAVSDADEDTRSTFNALRNIILVTWAIYPVAWLVGTEGLALTGLYGETLLFMVLDLVTKVGFGFILLRSRAIMGGGSEPTPSAQETAAD	503		M	I	A	Y	D	W	T	T	L	A	I	G	W	A	T	M	W	Y	P	W	F	D	T	K
	HwBR D123A/S149A	HwBR	MSQLALQMSSLGVEGEGIWLALGTIGMLLGMLYFIADGLDVQDPRQKEFYVITILIPAIAAASYLSMFFGFGLTEVSLANGRVVDVYWARYADWLFTTPLLLLDIGLLAGASQRDIGALVGIAAFMIVTGLVATLTKVVVARYAFWTIATISMVFLLYYLVAVFGEAVSDADEDTRSTFNALRNIILVTWAIYPVAWLVGTEGLALTGLYGETLLFMVLDLVAKVGFGFILLRSRAIMGGGSEPTPSAQETAAD	526		M	I	A	Y	D	W	T	T	L	M	I	G	W	A	T	M	W	Y	P	W	F	D	A	K
	HwBR D123A/S149A/A223T	HwBR	MSQLALQMSSLGVEGEGIWLALGTIGMLLGMLYFIADGLDVQDPRQKEFYVITILIPAIAAASYLSMFFGFGLTEVSLANGRVVDVYWARYADWLFTTPLLLLDIGLLAGASQRDIGALVGIAAFMIVTGLVATLTKVVVARYAFWTIATISMVFLLYYLVAVFGEAVSDADEDTRSTFNALRNIILVTWAIYPVAWLVGTEGLALTGLYGETLLFMVLDLVTKVGFGFILLRSRAIMGGGSEPTPSAQETAAD	520		M	I	A	Y	D	W	T	T	L	M	I	G	W	A	T	M	W	Y	P	W	F	D	T	K
	HwBR M126A	HwBR	MSQLALQMSSLGVEGEGIWLALGTIGMLLGMLYFIADGLDVQDPRQKEFYVITILIPAIAAASYLSMFFGFGLTEVSLANGRVVDVYWARYADWLFTTPLLLLDIGLLAGASQRDIGALVGIDAFAIVTGLVATLTKVVVARYAFWTISTISMVFLLYYLVAVFGEAVSDADEDTRSTFNALRNIILVTWAIYPVAWLVGTEGLALTGLYGETLLFMVLDLVAKVGFGFILLRSRAIMGGGSEPTPSAQETAAD	543		M	I	A	Y	D	W	T	T	L	A	I	G	W	S	T	M	W	Y	P	W	F	D	A	K
	HwBR M126A/A223T	HwBR	MSQLALQMSSLGVEGEGIWLALGTIGMLLGMLYFIADGLDVQDPRQKEFYVITILIPAIAAASYLSMFFGFGLTEVSLANGRVVDVYWARYADWLFTTPLLLLDIGLLAGASQRDIGALVGIDAFAIVTGLVATLTKVVVARYAFWTISTISMVFLLYYLVAVFGEAVSDADEDTRSTFNALRNIILVTWAIYPVAWLVGTEGLALTGLYGETLLFMVLDLVTKVGFGFILLRSRAIMGGGSEPTPSAQETAAD	525		M	I	A	Y	D	W	T	T	L	A	I	G	W	S	T	M	W	Y	P	W	F	D	T	K
	HwBR M126A/G130V/A223T	HwBR	MSQLALQMSSLGVEGEGIWLALGTIGMLLGMLYFIADGLDVQDPRQKEFYVITILIPAIAAASYLSMFFGFGLTEVSLANGRVVDVYWARYADWLFTTPLLLLDIGLLAGASQRDIGALVGIDAFAIVTVLVATLTKVVVARYAFWTISTISMVFLLYYLVAVFGEAVSDADEDTRSTFNALRNIILVTWAIYPVAWLVGTEGLALTGLYGETLLFMVLDLVTKVGFGFILLRSRAIMGGGSEPTPSAQETAAD	472		M	I	A	Y	D	W	T	T	L	A	I	V	W	S	T	M	W	Y	P	W	F	D	T	K
	HwBR M126A/S149A	HwBR	MSQLALQMSSLGVEGEGIWLALGTIGMLLGMLYFIADGLDVQDPRQKEFYVITILIPAIAAASYLSMFFGFGLTEVSLANGRVVDVYWARYADWLFTTPLLLLDIGLLAGASQRDIGALVGIDAFAIVTGLVATLTKVVVARYAFWTIATISMVFLLYYLVAVFGEAVSDADEDTRSTFNALRNIILVTWAIYPVAWLVGTEGLALTGLYGETLLFMVLDLVAKVGFGFILLRSRAIMGGGSEPTPSAQETAAD	514		M	I	A	Y	D	W	T	T	L	A	I	G	W	A	T	M	W	Y	P	W	F	D	A	K
	HwBR M126A/S149A/A223T	HwBR	MSQLALQMSSLGVEGEGIWLALGTIGMLLGMLYFIADGLDVQDPRQKEFYVITILIPAIAAASYLSMFFGFGLTEVSLANGRVVDVYWARYADWLFTTPLLLLDIGLLAGASQRDIGALVGIDAFAIVTGLVATLTKVVVARYAFWTIATISMVFLLYYLVAVFGEAVSDADEDTRSTFNALRNIILVTWAIYPVAWLVGTEGLALTGLYGETLLFMVLDLVTKVGFGFILLRSRAIMGGGSEPTPSAQETAAD	498		M	I	A	Y	D	W	T	T	L	A	I	G	W	A	T	M	W	Y	P	W	F	D	T	K
	HwBR S149A	HwBR	MSQLALQMSSLGVEGEGIWLALGTIGMLLGMLYFIADGLDVQDPRQKEFYVITILIPAIAAASYLSMFFGFGLTEVSLANGRVVDVYWARYADWLFTTPLLLLDIGLLAGASQRDIGALVGIDAFMIVTGLVATLTKVVVARYAFWTIATISMVFLLYYLVAVFGEAVSDADEDTRSTFNALRNIILVTWAIYPVAWLVGTEGLALTGLYGETLLFMVLDLVAKVGFGFILLRSRAIMGGGSEPTPSAQETAAD	536		M	I	A	Y	D	W	T	T	L	M	I	G	W	A	T	M	W	Y	P	W	F	D	A	K
	HwBR S149A/A223T	HwBR	MSQLALQMSSLGVEGEGIWLALGTIGMLLGMLYFIADGLDVQDPRQKEFYVITILIPAIAAASYLSMFFGFGLTEVSLANGRVVDVYWARYADWLFTTPLLLLDIGLLAGASQRDIGALVGIDAFMIVTGLVATLTKVVVARYAFWTIATISMVFLLYYLVAVFGEAVSDADEDTRSTFNALRNIILVTWAIYPVAWLVGTEGLALTGLYGETLLFMVLDLVTKVGFGFILLRSRAIMGGGSEPTPSAQETAAD	524		M	I	A	Y	D	W	T	T	L	M	I	G	W	A	T	M	W	Y	P	W	F	D	T	K
	HxAR	HxAR	MDPIALQAGYDLLGDGRPETLWLGIGTLLMLIGTFYFIVKGWGVTDKEAREYYSITILVPGIASAAYLSMFFGIGLTEVQVGSEMLDIYYARYADWLFTTPLLLLDLALLAKVDRVSIGTLVGVDALMIVTGLIGALSHTPLARYTWWLFSTICMIVVLYFLATSLRAAAKERGPEVASTFNTLTALVLVLWTAYPILWIVGTEGAGVVGLGIETLLFMVLDVTAKVGFGFILLRSRAILGDTQAPEPSAGADAQAAD	555		M	V	A	Y	D	W	T	T	L	M	I	G	W	S	T	M	W	Y	P	W	F	D	A	K
	IaNaR	IaNaR	MENLGNATFENYIGLQDGFNEMAYQMVAHVLTLGYAVMLAGLFYFVLTIKTVAPRFRTSSVLSVVVMVSAFLLLYVQASNWTESFVFDTERGKYFLGEGNDLFNNGYRYLNWLIDVPMLLFQILFVVTLTKSNFSSIRNQFWISGTGMIVTGYIGQFYEVTDLTMFAIWGAISTVFFFHILWLMKKVIDEGKDGIPAKAQETLQSIWVLFLVSWMLYPGAYLMPHLAGIEGLFFSEIGVVARQITYTIADVSSKVIYGILLTNVAQVMSKEEGYLEHTT	520	PF	M	V	A	Y	N	W	D	V	L	M	I	G	G	S	T	F	W	Y	P	Y	Y	D	S	K
	IaR1	IaR1	MNTLIAADLVGLDRIVNSDPVAITFFIGYMAMFASAVFFFVERSSVDGKWKTSLLVSGLITGIAAVHYYYMRDFYMITGTSPTAFRYVDWTLTVPLMCVEFYLLTKPFGAKTGTLTKLILASLLMLITGYIGETSGIDNNIFWGVASTIGYLYIVYEVFAGDVARLSKESNSPELKRAMFLLKIFITLGWSIYPIGYMVLPGNLLSGVFEVSSIDLFYNLADAINKIGFGLVIYSVAIAETNKMRKVKAA	543	PF	M	I	A	Y	D	W	T	V	M	M	L	G	G	S	T	Y	W	Y	P	Y	Y	D	N	K
	IndiR2 S60P	IndiR2	MENLGNATFENYIGLQDGFNEMAYQMVAHVLTLGYAVMLAGLFYFVLTIKTVAPRFRTSPVLSVVVMVSAFLLLYVQASNWTESFVFDTERGKYFLGEGNDLFNNGYRYLNWLIDVPMLLFQILFVVTLTKSNFSSIRNQFWISGTGMIVTGYIGQFYEVTDLTMFAIWGAISTVFFFHILWLMKKVIDEGKDGIPAKAQETLQSIWVLFLVSWMLYPGAYLMPHLAGIEGLFFSEIGVVARQITYTIADVSSKVIYGILLTNVAQVMSKEEGYLEHTTLEMENLGNATFENYIGLQDGFN	532	HA	M	V	A	Y	N	W	D	V	L	M	I	G	G	S	T	F	W	Y	P	Y	Y	D	S	K
	IndiR2 T261W	IndiR2	MENLGNATFENYIGLQDGFNEMAYQMVAHVLTLGYAVMLAGLFYFVLTIKTVAPRFRTSSVLSVVVMVSAFLLLYVQASNWTESFVFDTERGKYFLGEGNDLFNNGYRYLNWLIDVPMLLFQILFVVTLTKSNFSSIRNQFWISGTGMIVTGYIGQFYEVTDLTMFAIWGAISTVFFFHILWLMKKVIDEGKDGIPAKAQETLQSIWVLFLVSWMLYPGAYLMPHLAGIEGLFFSEIGVVARQITYTIADVSSKVIYGILLWNVAQVMSKEEGYLEHTTLEMENLGNATFENYIGLQDGFN	526	HA	M	V	A	Y	N	W	D	V	L	M	I	G	G	S	T	F	W	Y	P	Y	Y	D	S	K
	KR1	KR1	MKFLLLLLADPTKLDPSDYVGFTFFVGAMAMMAASAFFFLSLNQFNKKWRTSVLVSGLITFIAAVHYWYMRDYWFAIQESPTFFRYVDWVLTVPLMCVEFYLILKVAGAKPALMWKLILFSVIMLVTGYFGEAVFQDQAALWGAISGAAYFYIVYEIWLGSAKKLAVAAGGDILKAHKILCWFVLVGWAIYPLGYMLGTDGWYTSILGKGSVDVAYNIADAINKIGFGLVIYALAVKKNEVDVV	523	PF	M	I	A	Y	D	W	T	V	M	M	L	G	G	S	G	Y	W	Y	P	Y	Y	D	N	K
	KR1 NDQ	KR1	MKFLLLLLADPTKLDPSDYVGFTFFVGAMAMMAASAFFFLSLNQFNKKWRTSVLVSGLITFIAAVHYWYMRDYWFAIQESPTFFRYVNWVLDVPLMCVQFYLILKVAGAKPALMWKLILFSVIMLVTGYFGEAVFQDQAALWGAISGAAYFYIVYEIWLGSAKKLAVAAGGDILKAHKILCWFVLVGWAIYPLGYMLGTDGWYTSILGKGSVDVAYNIADAINKIGFGLVIYALAVKKNEVDVV	575	PF	M	I	A	Y	N	W	D	V	M	M	L	G	G	S	G	Y	W	Y	P	Y	Y	D	N	K
	KR1 NTQ	KR1	MKFLLLLLADPTKLDPSDYVGFTFFVGAMAMMAASAFFFLSLNQFNKKWRTSVLVSGLITFIAAVHYWYMRDYWFAIQESPTFFRYVNWVLTVPLMCVQFYLILKVAGAKPALMWKLILFSVIMLVTGYFGEAVFQDQAALWGAISGAAYFYIVYEIWLGSAKKLAVAAGGDILKAHKILCWFVLVGWAIYPLGYMLGTDGWYTSILGKGSVDVAYNIADAINKIGFGLVIYALAVKKNEVDVV	557	PF	M	I	A	Y	N	W	T	V	M	M	L	G	G	S	G	Y	W	Y	P	Y	Y	D	N	K
	IaR2hKR2	KR2	MENLGNATFENYIGLQDGFNEMAYQMVAHVLTLGYAVMLAGLFYFVLTIKTVDKKFQMSNILSAVVMVSAFLLLYAQAQNWTSSFTFNEEVGRYFLDPSGDLFNNGYRYLNWLIDVPMLLFQILFVVSLTTSKFSSVRNQFWFSGAMMIITGYIGQFYEVSNLTAFLVWGAISSAFFFHILWVMKKVINEGKEGISPAGQKILSNIWILFLISWTLYPGAYLMPYLTGVDGFLYSEDGVMARQLVYTIADVSSKVIYGVLLGNLAITLSKNKELVEANSG	520	HA	M	V	A	Y	N	W	D	V	L	M	I	G	G	S	S	F	W	Y	P	Y	Y	D	S	K
	KR2	KR2	MTQELGNANFENFIGATEGFSEIAYQFTSHILTLGYAVMLAGLLYFILTIKNVDKKFQMSNILSAVVMVSAFLLLYAQAQNWTSSFTFNEEVGRYFLDPSGDLFNNGYRYLNWLIDVPMLLFQILFVVSLTTSKFSSVRNQFWFSGAMMIITGYIGQFYEVSNLTAFLVWGAISSAFFFHILWVMKKVINEGKEGISPAGQKILSNIWILFLISWTLYPGAYLMPYLTGVDGFLYSEDGVMARQLVYTIADVSSKVIYGVLLGNLAITLSKNKELVEANS	525		M	V	A	Y	N	W	D	V	L	M	I	G	G	S	S	F	W	Y	P	Y	Y	D	S	K
	KR2 1-275	KR2	MTQELGNANFENFIGATEGFSEIAYQFTSHILTLGYAVMLAGLLYFILTIKNVDKKFQMSNILSAVVMVSAFLLLYAQAQNWTSSFTFNEEVGRYFLDPSGDLFNNGYRYLNWLIDVPMLLFQILFVVSLTTSKFSSVRNQFWFSGAMMIITGYIGQFYEVSNLTAFLVWGAISSAFFFHILWVMKKVINEGKEGISPAGQKILSNIWILFLISWTLYPGAYLMPYLTGVDGFLYSEDGVMARQLVYTIADVSSKVIYGVLLGNLAITLSKN	524		M	V	A	Y	N	W	D	V	L	M	I	G	G	S	S	F	W	Y	P	Y	Y	D	S	K
	KR2 D102E	KR2	MTQELGNANFENFIGATEGFSEIAYQFTSHILTLGYAVMLAGLLYFILTIKNVDKKFQMSNILSAVVMVSAFLLLYAQAQNWTSSFTFNEEVGRYFLDPSGELFNNGYRYLNWLIDVPMLLFQILFVVSLTTSKFSSVRNQFWFSGAMMIITGYIGQFYEVSNLTAFLVWGAISSAFFFHILWVMKKVINEGKEGISPAGQKILSNIWILFLISWTLYPGAYLMPYLTGVDGFLYSEDGVMARQLVYTIANVSSKVIYGVLLGNLAITLSKNKELVEANS	532	HA	M	V	A	Y	N	W	D	V	L	M	I	G	G	S	S	F	W	Y	P	Y	Y	N	S	K
	KR2 D116A	KR2	MTQELGNANFENFIGATEGFSEIAYQFTSHILTLGYAVMLAGLLYFILTIKNVDKKFQMSNILSAVVMVSAFLLLYAQAQNWTSSFTFNEEVGRYFLDPSGDLFNNGYRYLNWLIAVPMLLFQILFVVSLTTSKFSSVRNQFWFSGAMMIITGYIGQFYEVSNLTAFLVWGAISSAFFFHILWVMKKVINEGKEGISPAGQKILSNIWILFLISWTLYPGAYLMPYLTGVDGFLYSEDGVMARQLVYTIADVSSKVIYGVLLGNLAITLSKNKELVEANS	578		M	V	A	Y	N	W	A	V	L	M	I	G	G	S	S	F	W	Y	P	Y	Y	D	S	K
	KR2 D116E	KR2	MTQELGNANFENFIGATEGFSEIAYQFTSHILTLGYAVMLAGLLYFILTIKNVDKKFQMSNILSAVVMVSAFLLLYAQAQNWTSSFTFNEEVGRYFLDPSGDLFNNGYRYLNWLIEVPMLLFQILFVVSLTTSKFSSVRNQFWFSGAMMIITGYIGQFYEVSNLTAFLVWGAISSAFFFHILWVMKKVINEGKEGISPAGQKILSNIWILFLISWTLYPGAYLMPYLTGVDGFLYSEDGVMARQLVYTIADVSSKVIYGVLLGNLAITLSKNKELVEANS	520		M	V	A	Y	N	W	E	V	L	M	I	G	G	S	S	F	W	Y	P	Y	Y	D	S	K
	KR2 D116E/Q123D	KR2	MTQELGNANFENFIGATEGFSEIAYQFTSHILTLGYAVMLAGLLYFILTIKNVDKKFQMSNILSAVVMVSAFLLLYAQAQNWTSSFTFNEEVGRYFLDPSGDLFNNGYRYLNWLIEVPMLLFDILFVVSLTTSKFSSVRNQFWFSGAMMIITGYIGQFYEVSNLTAFLVWGAISSAFFFHILWVMKKVINEGKEGISPAGQKILSNIWILFLISWTLYPGAYLMPYLTGVDGFLYSEDGVMARQLVYTIADVSSKVIYGVLLGNLAITLSKNKELVEANS	521		M	V	A	Y	N	W	E	V	L	M	I	G	G	S	S	F	W	Y	P	Y	Y	D	S	K
	KR2 D116N	KR2	MTQELGNANFENFIGATEGFSEIAYQFTSHILTLGYAVMLAGLLYFILTIKNVDKKFQMSNILSAVVMVSAFLLLYAQAQNWTSSFTFNEEVGRYFLDPSGDLFNNGYRYLNWLINVPMLLFQILFVVSLTTSKFSSVRNQFWFSGAMMIITGYIGQFYEVSNLTAFLVWGAISSAFFFHILWVMKKVINEGKEGISPAGQKILSNIWILFLISWTLYPGAYLMPYLTGVDGFLYSEDGVMARQLVYTIADVSSKVIYGVLLGNLAITLSKNKELVEANS	565		M	V	A	Y	N	W	N	V	L	M	I	G	G	S	S	F	W	Y	P	Y	Y	D	S	K
	KR2 D231N/E237Q/D238N	KR2	MTQELGNANFENFIGATEGFSEIAYQFTSHILTLGYAVMLAGLLYFILTIKNVDKKFQMSNILSAVVMVSAFLLLYAQAQNWTSSFTFNEEVGRYFLDPSGDLFNNGYRYLNWLIDVPMLLFQILFVVSLTTSKFSSVRNQFWFSGAMMIITGYIGQFYEVSNLTAFLVWGAISSAFFFHILWVMKKVINEGKEGISPAGQKILSNIWILFLISWTLYPGAYLMPYLTGVNGFLYSQNGVMARQLVYTIADVSSKVIYGVLLGNLAITLSKNKELVEANS	525		M	V	A	Y	N	W	D	V	L	M	I	G	G	S	S	F	W	Y	P	Y	Y	D	S	K
	KR2 D251A	KR2	MTQELGNANFENFIGATEGFSEIAYQFTSHILTLGYAVMLAGLLYFILTIKNVDKKFQMSNILSAVVMVSAFLLLYAQAQNWTSSFTFNEEVGRYFLDPSGDLFNNGYRYLNWLIDVPMLLFQILFVVSLTTSKFSSVRNQFWFSGAMMIITGYIGQFYEVSNLTAFLVWGAISSAFFFHILWVMKKVINEGKEGISPAGQKILSNIWILFLISWTLYPGAYLMPYLTGVDGFLYSEDGVMARQLVYTIAAVSSKVIYGVLLGNLAITLSKNKELVEANS	529		M	V	A	Y	N	W	D	V	L	M	I	G	G	S	S	F	W	Y	P	Y	Y	A	S	K
	KR2 D251E	KR2	MTQELGNANFENFIGATEGFSEIAYQFTSHILTLGYAVMLAGLLYFILTIKNVDKKFQMSNILSAVVMVSAFLLLYAQAQNWTSSFTFNEEVGRYFLDPSGDLFNNGYRYLNWLIDVPMLLFQILFVVSLTTSKFSSVRNQFWFSGAMMIITGYIGQFYEVSNLTAFLVWGAISSAFFFHILWVMKKVINEGKEGISPAGQKILSNIWILFLISWTLYPGAYLMPYLTGVDGFLYSEDGVMARQLVYTIAEVSSKVIYGVLLGNLAITLSKNKELVEANS	527		M	V	A	Y	N	W	D	V	L	M	I	G	G	S	S	F	W	Y	P	Y	Y	E	S	K
	KR2 D251N	KR2	MTQELGNANFENFIGATEGFSEIAYQFTSHILTLGYAVMLAGLLYFILTIKNVDKKFQMSNILSAVVMVSAFLLLYAQAQNWTSSFTFNEEVGRYFLDPSGDLFNNGYRYLNWLIDVPMLLFQILFVVSLTTSKFSSVRNQFWFSGAMMIITGYIGQFYEVSNLTAFLVWGAISSAFFFHILWVMKKVINEGKEGISPAGQKILSNIWILFLISWTLYPGAYLMPYLTGVDGFLYSEDGVMARQLVYTIANVSSKVIYGVLLGNLAITLSKNKELVEANS	530		M	V	A	Y	N	W	D	V	L	M	I	G	G	S	S	F	W	Y	P	Y	Y	N	S	K
	KR2 D54N	KR2	MTQELGNANFENFIGATEGFSEIAYQFTSHILTLGYAVMLAGLLYFILTIKNVNKKFQMSNILSAVVMVSAFLLLYAQAQNWTSSFTFNEEVGRYFLDPSGDLFNNGYRYLNWLIDVPMLLFQILFVVSLTTSKFSSVRNQFWFSGAMMIITGYIGQFYEVSNLTAFLVWGAISSAFFFHILWVMKKVINEGKEGISPAGQKILSNIWILFLISWTLYPGAYLMPYLTGVDGFLYSEDGVMARQLVYTIADVSSKVIYGVLLGNLAITLSKNKELVEANS	528		M	V	A	Y	N	W	D	V	L	M	I	G	G	S	S	F	W	Y	P	Y	Y	D	S	K
	KR2 DTD	KR2	MTQELGNANFENFIGATEGFSEIAYQFTSHILTLGYAVMLAGLLYFILTIKNVDKKFQMSNILSAVVMVSAFLLLYAQAQNWTSSFTFNEEVGRYFLDPSGDLFNNGYRYLDWLITVPMLLFDILFVVSLTTSKFSSVRNQFWFSGAMMIITGYIGQFYEVSNLTAFLVWGAISSAFFFHILWVMKKVINEGKEGISPAGQKILSNIWILFLISWTLYPGAYLMPYLTGVDGFLYSEDGVMARQLVYTIADVSSKVIYGVLLGNLAITLSKNKELVEANS	502		M	V	A	Y	D	W	T	V	L	M	I	G	G	S	S	F	W	Y	P	Y	Y	D	S	K
	KR2 DTD/D102N	KR2	MTQELGNANFENFIGATEGFSEIAYQFTSHILTLGYAVMLAGLLYFILTIKNVDKKFQMSNILSAVVMVSAFLLLYAQAQNWTSSFTFNEEVGRYFLDPSGNLFNNGYRYLDWLITVPMLLFDILFVVSLTTSKFSSVRNQFWFSGAMMIITGYIGQFYEVSNLTAFLVWGAISSAFFFHILWVMKKVINEGKEGISPAGQKILSNIWILFLISWTLYPGAYLMPYLTGVDGFLYSEDGVMARQLVYTIADVSSKVIYGVLLGNLAITLSKNKELVEANS	500		M	V	A	Y	D	W	T	V	L	M	I	G	G	S	S	F	W	Y	P	Y	Y	D	S	K
	KR2 DTD/L74H	KR2	MTQELGNANFENFIGATEGFSEIAYQFTSHILTLGYAVMLAGLLYFILTIKNVDKKFQMSNILSAVVMVSAFLHLYAQAQNWTSSFTFNEEVGRYFLDPSGDLFNNGYRYLDWLITVPMLLFDILFVVSLTTSKFSSVRNQFWFSGAMMIITGYIGQFYEVSNLTAFLVWGAISSAFFFHILWVMKKVINEGKEGISPAGQKILSNIWILFLISWTLYPGAYLMPYLTGVDGFLYSEDGVMARQLVYTIADVSSKVIYGVLLGNLAITLSKNKELVEANS	523	HA	M	V	A	Y	D	W	T	V	L	M	I	G	G	S	S	F	W	Y	P	Y	Y	D	S	K
	KR2 DTD/L74H/D102N	KR2	MTQELGNANFENFIGATEGFSEIAYQFTSHILTLGYAVMLAGLLYFILTIKNVDKKFQMSNILSAVVMVSAFLHLYAQAQNWTSSFTFNEEVGRYFLDPSGNLFNNGYRYLDWLITVPMLLFDILFVVSLTTSKFSSVRNQFWFSGAMMIITGYIGQFYEVSNLTAFLVWGAISSAFFFHILWVMKKVINEGKEGISPAGQKILSNIWILFLISWTLYPGAYLMPYLTGVDGFLYSEDGVMARQLVYTIADVSSKVIYGVLLGNLAITLSKNKELVEANS	526	HA	M	V	A	Y	D	W	T	V	L	M	I	G	G	S	S	F	W	Y	P	Y	Y	D	S	K
	KR2 DTD/L74H/D102N/F126A	KR2	MTQELGNANFENFIGATEGFSEIAYQFTSHILTLGYAVMLAGLLYFILTIKNVDKKFQMSNILSAVVMVSAFLHLYAQAQNWTSSFTFNEEVGRYFLDPSGNLFNNGYRYLDWLITVPMLLFDILAVVSLTTSKFSSVRNQFWFSGAMMIITGYIGQFYEVSNLTAFLVWGAISSAFFFHILWVMKKVINEGKEGISPAGQKILSNIWILFLISWTLYPGAYLMPYLTGVDGFLYSEDGVMARQLVYTIADVSSKVIYGVLLGNLAITLSKNKELVEANS	527	HA	M	V	A	Y	D	W	T	V	L	M	I	G	G	S	S	F	W	Y	P	Y	Y	D	S	K
	KR2 DTD/L74H/D102N/F126A/G263F	KR2	MTQELGNANFENFIGATEGFSEIAYQFTSHILTLGYAVMLAGLLYFILTIKNVDKKFQMSNILSAVVMVSAFLHLYAQAQNWTSSFTFNEEVGRYFLDPSGNLFNNGYRYLDWLITVPMLLFDILAVVSLTTSKFSSVRNQFWFSGAMMIITGYIGQFYEVSNLTAFLVWGAISSAFFFHILWVMKKVINEGKEGISPAGQKILSNIWILFLISWTLYPGAYLMPYLTGVDGFLYSEDGVMARQLVYTIADVSSKVIYGVLLFNLAITLSKNKELVEANS	526	HA	M	V	A	Y	D	W	T	V	L	M	I	G	G	S	S	F	W	Y	P	Y	Y	D	S	K
	KR2 DTD/L74H/D102N/G263F	KR2	MTQELGNANFENFIGATEGFSEIAYQFTSHILTLGYAVMLAGLLYFILTIKNVDKKFQMSNILSAVVMVSAFLHLYAQAQNWTSSFTFNEEVGRYFLDPSGNLFNNGYRYLDWLITVPMLLFDILFVVSLTTSKFSSVRNQFWFSGAMMIITGYIGQFYEVSNLTAFLVWGAISSAFFFHILWVMKKVINEGKEGISPAGQKILSNIWILFLISWTLYPGAYLMPYLTGVDGFLYSEDGVMARQLVYTIADVSSKVIYGVLLFNLAITLSKNKELVEANS	524	HA	M	V	A	Y	D	W	T	V	L	M	I	G	G	S	S	F	W	Y	P	Y	Y	D	S	K
	KR2 DTE	KR2	MTQELGNANFENFIGATEGFSEIAYQFTSHILTLGYAVMLAGLLYFILTIKNVDKKFQMSNILSAVVMVSAFLLLYAQAQNWTSSFTFNEEVGRYFLDPSGDLFNNGYRYLDWLITVPMLLFEILFVVSLTTSKFSSVRNQFWFSGAMMIITGYIGQFYEVSNLTAFLVWGAISSAFFFHILWVMKKVINEGKEGISPAGQKILSNIWILFLISWTLYPGAYLMPYLTGVDGFLYSEDGVMARQLVYTIADVSSKVIYGVLLGNLAITLSKNKELVEANS	504		M	V	A	Y	D	W	T	V	L	M	I	G	G	S	S	F	W	Y	P	Y	Y	D	S	K
	KR2 DTE/D102N	KR2	MTQELGNANFENFIGATEGFSEIAYQFTSHILTLGYAVMLAGLLYFILTIKNVDKKFQMSNILSAVVMVSAFLLLYAQAQNWTSSFTFNEEVGRYFLDPSGNLFNNGYRYLDWLITVPMLLFEILFVVSLTTSKFSSVRNQFWFSGAMMIITGYIGQFYEVSNLTAFLVWGAISSAFFFHILWVMKKVINEGKEGISPAGQKILSNIWILFLISWTLYPGAYLMPYLTGVDGFLYSEDGVMARQLVYTIADVSSKVIYGVLLGNLAITLSKNKELVEANS	501		M	V	A	Y	D	W	T	V	L	M	I	G	G	S	S	F	W	Y	P	Y	Y	D	S	K
	KR2 E11A	KR2	MTQELGNANFANFIGATEGFSEIAYQFTSHILTLGYAVMLAGLLYFILTIKNVDKKFQMSNILSAVVMVSAFLLLYAQAQNWTSSFTFNEEVGRYFLDPSGDLFNNGYRYLNWLIDVPMLLFQILFVVSLTTSKFSSVRNQFWFSGAMMIITGYIGQFYEVSNLTAFLVWGAISSAFFFHILWVMKKVINEGKEGISPAGQKILSNIWILFLISWTLYPGAYLMPYLTGVDGFLYSEDGVMARQLVYTIADVSSKVIYGVLLGNLAITLSKNKELVEANS	524		M	V	A	Y	N	W	D	V	L	M	I	G	G	S	S	F	W	Y	P	Y	Y	D	S	K
	KR2 E11Q	KR2	MTQELGNANFQNFIGATEGFSEIAYQFTSHILTLGYAVMLAGLLYFILTIKNVDKKFQMSNILSAVVMVSAFLLLYAQAQNWTSSFTFNEEVGRYFLDPSGDLFNNGYRYLNWLIDVPMLLFQILFVVSLTTSKFSSVRNQFWFSGAMMIITGYIGQFYEVSNLTAFLVWGAISSAFFFHILWVMKKVINEGKEGISPAGQKILSNIWILFLISWTLYPGAYLMPYLTGVDGFLYSEDGVMARQLVYTIADVSSKVIYGVLLGNLAITLSKNKELVEANS	526		M	V	A	Y	N	W	D	V	L	M	I	G	G	S	S	F	W	Y	P	Y	Y	D	S	K
	KR2 E160A	KR2	MTQELGNANFENFIGATEGFSEIAYQFTSHILTLGYAVMLAGLLYFILTIKNVDKKFQMSNILSAVVMVSAFLLLYAQAQNWTSSFTFNEEVGRYFLDPSGDLFNNGYRYLNWLIDVPMLLFQILFVVSLTTSKFSSVRNQFWFSGAMMIITGYIGQFYAVSNLTAFLVWGAISSAFFFHILWVMKKVINEGKEGISPAGQKILSNIWILFLISWTLYPGAYLMPYLTGVDGFLYSEDGVMARQLVYTIADVSSKVIYGVLLGNLAITLSKNKELVEANS	517		M	V	A	Y	N	W	D	V	L	M	I	G	G	S	S	F	W	Y	P	Y	Y	D	S	K
	KR2 E18Q	KR2	MTQELGNANFENFIGATQGFSEIAYQFTSHILTLGYAVMLAGLLYFILTIKNVDKKFQMSNILSAVVMVSAFLLLYAQAQNWTSSFTFNEEVGRYFLDPSGDLFNNGYRYLNWLIDVPMLLFQILFVVSLTTSKFSSVRNQFWFSGAMMIITGYIGQFYEVSNLTAFLVWGAISSAFFFHILWVMKKVINEGKEGISPAGQKILSNIWILFLISWTLYPGAYLMPYLTGVDGFLYSEDGVMARQLVYTIADVSSKVIYGVLLGNLAITLSKNKELVEANS	526	PF	M	V	A	Y	N	W	D	V	L	M	I	G	G	S	S	F	W	Y	P	Y	Y	D	S	K
	KR2 E191Q/E194Q	KR2	MTQELGNANFENFIGATEGFSEIAYQFTSHILTLGYAVMLAGLLYFILTIKNVDKKFQMSNILSAVVMVSAFLLLYAQAQNWTSSFTFNEEVGRYFLDPSGDLFNNGYRYLNWLIDVPMLLFQILFVVSLTTSKFSSVRNQFWFSGAMMIITGYIGQFYEVSNLTAFLVWGAISSAFFFHILWVMKKVINQGKQGISPAGQKILSNIWILFLISWTLYPGAYLMPYLTGVDGFLYSEDGVMARQLVYTIADVSSKVIYGVLLGNLAITLSKNKELVEANS	528		M	V	A	Y	N	W	D	V	L	M	I	G	G	S	S	F	W	Y	P	Y	Y	D	S	K
	KR2 E4Q	KR2	MTQQLGNANFENFIGATEGFSEIAYQFTSHILTLGYAVMLAGLLYFILTIKNVDKKFQMSNILSAVVMVSAFLLLYAQAQNWTSSFTFNEEVGRYFLDPSGDLFNNGYRYLNWLIDVPMLLFQILFVVSLTTSKFSSVRNQFWFSGAMMIITGYIGQFYEVSNLTAFLVWGAISSAFFFHILWVMKKVINEGKEGISPAGQKILSNIWILFLISWTLYPGAYLMPYLTGVDGFLYSEDGVMARQLVYTIADVSSKVIYGVLLGNLAITLSKNKELVEANS	526	PF	M	V	A	Y	N	W	D	V	L	M	I	G	G	S	S	F	W	Y	P	Y	Y	D	S	K
	KR2 E90Q/E91Q/D98N/D102N)	KR2	MTQELGNANFENFIGATEGFSEIAYQFTSHILTLGYAVMLAGLLYFILTIKNVDKKFQMSNILSAVVMVSAFLLLYAQAQNWTSSFTFNQQVGRYFLNPSGNLFNNGYRYLNWLIDVPMLLFQILFVVSLTTSKFSSVRNQFWFSGAMMIITGYIGQFYEVSNLTAFLVWGAISSAFFFHILWVMKKVINEGKEGISPAGQKILSNIWILFLISWTLYPGAYLMPYLTGVDGFLYSEDGVMARQLVYTIADVSSKVIYGVLLGNLAITLSKNKELVEANS	532		M	V	A	Y	N	W	D	V	L	M	I	G	G	S	S	F	W	Y	P	Y	Y	D	S	K
	KR2 G153F	KR2	MTQELGNANFENFIGATEGFSEIAYQFTSHILTLGYAVMLAGLLYFILTIKNVDKKFQMSNILSAVVMVSAFLLLYAQAQNWTSSFTFNEEVGRYFLDPSGDLFNNGYRYLNWLIDVPMLLFQILFVVSLTTSKFSSVRNQFWFSGAMMIITFYIGQFYEVSNLTAFLVWGAISSAFFFHILWVMKKVINEGKEGISPAGQKILSNIWILFLISWTLYPGAYLMPYLTGVDGFLYSEDGVMARQLVYTIADVSSKVIYGVLLGNLAITLSKNKELVEANS	475	HA	M	V	A	Y	N	W	D	V	L	M	I	F	G	S	S	F	W	Y	P	Y	Y	D	S	K
	KR2 G153I	KR2	MTQELGNANFENFIGATEGFSEIAYQFTSHILTLGYAVMLAGLLYFILTIKNVDKKFQMSNILSAVVMVSAFLLLYAQAQNWTSSFTFNEEVGRYFLDPSGDLFNNGYRYLNWLIDVPMLLFQILFVVSLTTSKFSSVRNQFWFSGAMMIITIYIGQFYEVSNLTAFLVWGAISSAFFFHILWVMKKVINEGKEGISPAGQKILSNIWILFLISWTLYPGAYLMPYLTGVDGFLYSEDGVMARQLVYTIADVSSKVIYGVLLGNLAITLSKNKELVEANS	472	HA	M	V	A	Y	N	W	D	V	L	M	I	I	G	S	S	F	W	Y	P	Y	Y	D	S	K
	KR2 G153L	KR2	MTQELGNANFENFIGATEGFSEIAYQFTSHILTLGYAVMLAGLLYFILTIKNVDKKFQMSNILSAVVMVSAFLLLYAQAQNWTSSFTFNEEVGRYFLDPSGDLFNNGYRYLNWLIDVPMLLFQILFVVSLTTSKFSSVRNQFWFSGAMMIITLYIGQFYEVSNLTAFLVWGAISSAFFFHILWVMKKVINEGKEGISPAGQKILSNIWILFLISWTLYPGAYLMPYLTGVDGFLYSEDGVMARQLVYTIADVSSKVIYGVLLGNLAITLSKNKELVEANS	474	HA	M	V	A	Y	N	W	D	V	L	M	I	L	G	S	S	F	W	Y	P	Y	Y	D	S	K
	KR2 G153V	KR2	MTQELGNANFENFIGATEGFSEIAYQFTSHILTLGYAVMLAGLLYFILTIKNVDKKFQMSNILSAVVMVSAFLLLYAQAQNWTSSFTFNEEVGRYFLDPSGDLFNNGYRYLNWLIDVPMLLFQILFVVSLTTSKFSSVRNQFWFSGAMMIITVYIGQFYEVSNLTAFLVWGAISSAFFFHILWVMKKVINEGKEGISPAGQKILSNIWILFLISWTLYPGAYLMPYLTGVDGFLYSEDGVMARQLVYTIADVSSKVIYGVLLGNLAITLSKNKELVEANS	465	HA	M	V	A	Y	N	W	D	V	L	M	I	V	G	S	S	F	W	Y	P	Y	Y	D	S	K
	KR2 G263A	KR2	MTQELGNANFENFIGATEGFSEIAYQFTSHILTLGYAVMLAGLLYFILTIKNVDKKFQMSNILSAVVMVSAFLLLYAQAQNWTSSFTFNEEVGRYFLDPSGDLFNNGYRYLNWLIDVPMLLFQILFVVSLTTSKFSSVRNQFWFSGAMMIITGYIGQFYEVSNLTAFLVWGAISSAFFFHILWVMKKVINEGKEGISPAGQKILSNIWILFLISWTLYPGAYLMPYLTGVDGFLYSEDGVMARQLVYTIADVSSKVIYGVLLANLAITLSKNKELVEANS	534	HA	M	V	A	Y	N	W	D	V	L	M	I	G	G	S	S	F	W	Y	P	Y	Y	D	S	K
	KR2 G263F	KR2	MTQELGNANFENFIGATEGFSEIAYQFTSHILTLGYAVMLAGLLYFILTIKNVDKKFQMSNILSAVVMVSAFLLLYAQAQNWTSSFTFNEEVGRYFLDPSGDLFNNGYRYLNWLIDVPMLLFQILFVVSLTTSKFSSVRNQFWFSGAMMIITGYIGQFYEVSNLTAFLVWGAISSAFFFHILWVMKKVINEGKEGISPAGQKILSNIWILFLISWTLYPGAYLMPYLTGVDGFLYSEDGVMARQLVYTIADVSSKVIYGVLLFNLAITLSKNKELVEANS	530	HA	M	V	A	Y	N	W	D	V	L	M	I	G	G	S	S	F	W	Y	P	Y	Y	D	S	K
	KR2 G263P	KR2	MTQELGNANFENFIGATEGFSEIAYQFTSHILTLGYAVMLAGLLYFILTIKNVDKKFQMSYILSAVVMVSAFLLLYAQAQNWTSSFTFNEEVGRYFLDPSGDLFNNGYRYLNWLIDVPMLLFQILFVVSLTTSKFSSVRNQFWFSGAMMIITGYIGQFYEVSNLTAFLVWGAISSAFFFHILWVMKKVINEGKEGISPAGQKILSNIWILFLISWTLYPGAYLMPYLTGVDGFLYSEDGVMARQLVYTIADVSSKVIYGVLLPNLAITLSKNKELVEANS	532	HA	M	V	A	Y	N	W	D	V	L	M	I	G	G	S	S	F	W	Y	P	Y	Y	D	S	K
	KR2 G263S	KR2	MTQELGNANFENFIGATEGFSEIAYQFTSHILTLGYAVMLAGLLYFILTIKNVDKKFQMSNILSAVVMVSAFLLLYAQAQNWTSSFTFNEEVGRYFLDPSGDLFNNGYRYLNWLIDVPMLLFQILFVVSLTTSKFSSVRNQFWFSGAMMIITGYIGQFYEVSNLTAFLVWGAISSAFFFHILWVMKKVINEGKEGISPAGQKILSNIWILFLISWTLYPGAYLMPYLTGVDGFLYSEDGVMARQLVYTIADVSSKVIYGVLLSNLAITLSKNKELVEANS	515	HA	M	V	A	Y	N	W	D	V	L	M	I	G	G	S	S	F	W	Y	P	Y	Y	D	S	K
	KR2 G263T	KR2	MTQELGNANFENFIGATEGFSEIAYQFTSHILTLGYAVMLAGLLYFILTIKNVDKKFQMSNILSAVVMVSAFLLLYAQAQNWTSSFTFNEEVGRYFLDPSGDLFNNGYRYLNWLIDVPMLLFQILFVVSLTTSKFSSVRNQFWFSGAMMIITGYIGQFYEVSNLTAFLVWGAISSAFFFHILWVMKKVINEGKEGISPAGQKILSNIWILFLISWTLYPGAYLMPYLTGVDGFLYSEDGVMARQLVYTIADVSSKVIYGVLLTNLAITLSKNKELVEANS	535	HA	M	V	A	Y	N	W	D	V	L	M	I	G	G	S	S	F	W	Y	P	Y	Y	D	S	K
	KR2 G263W	KR2	MTQELGNANFENFIGATEGFSEIAYQFTSHILTLGYAVMLAGLLYFILTIKNVDKKFQMSNILSAVVMVSAFLLLYAQAQNWTSSFTFNEEVGRYFLDPSGDLFNNGYRYLNWLIDVPMLLFQILFVVSLTTSKFSSVRNQFWFSGAMMIITGYIGQFYEVSNLTAFLVWGAISSAFFFHILWVMKKVINEGKEGISPAGQKILSNIWILFLISWTLYPGAYLMPYLTGVDGFLYSEDGVMARQLVYTIADVSSKVIYGVLLWNLAITLSKNKELVEANS	530	HA	M	V	A	Y	N	W	D	V	L	M	I	G	G	S	S	F	W	Y	P	Y	Y	D	S	K
	KR2 G263Y	KR2	MTQELGNANFENFIGATEGFSEIAYQFTSHILTLGYAVMLAGLLYFILTIKNVDKKFQMSNILSAVVMVSAFLLLYAQAQNWTSSFTFNEEVGRYFLDPSGDLFNNGYRYLNWLIDVPMLLFQILFVVSLTTSKFSSVRNQFWFSGAMMIITGYIGQFYEVSNLTAFLVWGAISSAFFFHILWVMKKVINEGKEGISPAGQKILSNIWILFLISWTLYPGAYLMPYLTGVDGFLYSEDGVMARQLVYTIADVSSKVIYGVLLYNLAITLSKNKELVEANS	537	HA	M	V	A	Y	N	W	D	V	L	M	I	G	G	S	S	F	W	Y	P	Y	Y	D	S	K
	KR2 H30A	KR2	MTQELGNANFENFIGATEGFSEIAYQFTSAILTLGYAVMLAGLLYFILTIKNVDKKFQMSNILSAVVMVSAFLLLYAQAQNWTSSFTFNEEVGRYFLDPSGDLFNNGYRYLNWLIDVPMLLFQILFVVSLTTSKFSSVRNQFWFSGAMMIITGYIGQFYEVSNLTAFLVWGAISSAFFFHILWVMKKVINEGKEGISPAGQKILSNIWILFLISWTLYPGAYLMPYLTGVDGFLYSEDGVMARQLVYTIADVSSKVIYGVLLGNLAITLSKNKELVEANS	533		M	V	A	Y	N	W	D	V	L	M	I	G	G	S	S	F	W	Y	P	Y	Y	D	S	K
	KR2 H30A, Y154A	KR2	MTQELGNANFENFIGATEGFSEIAYQFTSAILTLGYAVMLAGLLYFILTIKNVDKKFQMSNILSAVVMVSAFLLLYAQAQNWTSSFTFNEEVGRYFLDPSGDLFNNGYRYLNWLIDVPMLLFQILFVVSLTTSKFSSVRNQFWFSGAMMIITGAIGQFYEVSNLTAFLVWGAISSAFFFHILWVMKKVINEGKEGISPAGQKILSNIWILFLISWTLYPGAYLMPYLTGVDGFLYSEDGVMARQLVYTIADVSSKVIYGVLLGNLAITLSKNKELVEANS	530	HA	M	V	A	Y	N	W	D	V	L	M	I	G	G	S	S	F	W	Y	P	Y	Y	D	S	K
	KR2 N112A	KR2	MTQELGNANFENFIGATEGFSEIAYQFTSHILTLGYAVMLAGLLYFILTIKNVDKKFQMSNILSAVVMVSAFLLLYAQAQNWTSSFTFNEEVGRYFLDPSGDLFNNGYRYLAWLIDVPMLLFQILFVVSLTTSKFSSVRNQFWFSGAMMIITGYIGQFYEVSNLTAFLVWGAISSAFFFHILWVMKKVINEGKEGISPAGQKILSNIWILFLISWTLYPGAYLMPYLTGVDGFLYSEDGVMARQLVYTIADVSSKVIYGVLLGNLAITLSKNKELVEANS	522		M	V	A	Y	A	W	D	V	L	M	I	G	G	S	S	F	W	Y	P	Y	Y	D	S	K
	KR2 N112A 1-270	KR2	MTQELGNANFENFIGATEGFSEIAYQFTSHILTLGYAVMLAGLLYFILTIKNVDKKFQMSNILSAVVMVSAFLLLYAQAQNWTSSFTFNEEVGRYFLDPSGDLFNNGYRYLAWLIDVPMLLFQILFVVSLTTSKFSSVRNQFWFSGAMMIITGYIGQFYEVSNLTAFLVWGAISSAFFFHILWVMKKVINEGKEGISPAGQKILSNIWILFLISWTLYPGAYLMPYLTGVDGFLYSEDGVMARQLVYTIADVSSKVIYGVLLGNLAITLS	520	PF	M	V	A	Y	A	W	D	V	L	M	I	G	G	S	S	F	W	Y	P	Y	Y	D	S	K
	KR2 N112A/D116E	KR2	MTQELGNANFENFIGATEGFSEIAYQFTSHILTLGYAVMLAGLLYFILTIKNVDKKFQMSNILSAVVMVSAFLLLYAQAQNWTSSFTFNEEVGRYFLDPSGDLFNNGYRYLAWLIEVPMLLFQILFVVSLTTSKFSSVRNQFWFSGAMMIITGYIGQFYEVSNLTAFLVWGAISSAFFFHILWVMKKVINEGKEGISPAGQKILSNIWILFLISWTLYPGAYLMPYLTGVDGFLYSEDGVMARQLVYTIADVSSKVIYGVLLGNLAITLSKNKELVEANS	520	PF	M	V	A	Y	A	W	E	V	L	M	I	G	G	S	S	F	W	Y	P	Y	Y	D	S	K
	KR2 N112C	KR2	MTQELGNANFENFIGATEGFSEIAYQFTSHILTLGYAVMLAGLLYFILTIKNVDKKFQMSNILSAVVMVSAFLLLYAQAQNWTSSFTFNEEVGRYFLDPSGDLFNNGYRYLCWLIDVPMLLFQILFVVSLTTSKFSSVRNQFWFSGAMMIITGYIGQFYEVSNLTAFLVWGAISSAFFFHILWVMKKVINEGKEGISPAGQKILSNIWILFLISWTLYPGAYLMPYLTGVDGFLYSEDGVMARQLVYTIADVSSKVIYGVLLGNLAITLSKNKELVEANS	517	HA	M	V	A	Y	C	W	D	V	L	M	I	G	G	S	S	F	W	Y	P	Y	Y	D	S	K
	KR2 N112D	KR2	MTQELGNANFENFIGATEGFSEIAYQFTSHILTLGYAVMLAGLLYFILTIKNVDKKFQMSNILSAVVMVSAFLLLYAQAQNWTSSFTFNEEVGRYFLDPSGDLFNNGYRYLDWLIDVPMLLFQILFVVSLTTSKFSSVRNQFWFSGAMMIITGYIGQFYEVSNLTAFLVWGAISSAFFFHILWVMKKVINEGKEGISPAGQKILSNIWILFLISWTLYPGAYLMPYLTGVDGFLYSEDGVMARQLVYTIADVSSKVIYGVLLGNLAITLSKNKELVEANS	519		M	V	A	Y	D	W	D	V	L	M	I	G	G	S	S	F	W	Y	P	Y	Y	D	S	K
	KR2 N112D/L75Y	KR2	MTQELGNANFENFIGATEGFSEIAYQFTSHILTLGYAVMLAGLLYFILTIKNVDKKFQMSNILSAVVMVSAFLLYYAQAQNWTSSFTFNEEVGRYFLDPSGDLFNNGYRYLDWLIDVPMLLFQILFVVSLTTSKFSSVRNQFWFSGAMMIITGYIGQFYEVSNLTAFLVWGAISSAFFFHILWVMKKVINEGKEGISPAGQKILSNIWILFLISWTLYPGAYLMPYLTGVDGFLYSEDGVMARQLVYTIADVSSKVIYGVLLGNLAITLSKNKELVEANS	530	HA	M	V	A	Y	D	W	D	V	L	M	I	G	G	S	S	F	W	Y	P	Y	Y	D	S	K
	KR2 N112D/Q123D	KR2	MTQELGNANFENFIGATEGFSEIAYQFTSHILTLGYAVMLAGLLYFILTIKNVDKKFQMSNILSAVVMVSAFLLLYAQAQNWTSSFTFNEEVGRYFLDPSGDLFNNGYRYLDWLIDVPMLLFDILFVVSLTTSKFSSVRNQFWFSGAMMIITGYIGQFYEVSNLTAFLVWGAISSAFFFHILWVMKKVINEGKEGISPAGQKILSNIWILFLISWTLYPGAYLMPYLTGVDGFLYSEDGVMARQLVYTIADVSSKVIYGVLLGNLAITLSKNKELVEANS	519	HA	M	V	A	Y	D	W	D	V	L	M	I	G	G	S	S	F	W	Y	P	Y	Y	D	S	K
	KR2 N112E	KR2	MTQELGNANFENFIGATEGFSEIAYQFTSHILTLGYAVMLAGLLYFILTIKNVDKKFQMSNILSAVVMVSAFLLLYAQAQNWTSSFTFNEEVGRYFLDPSGDLFNNGYRYLEWLIDVPMLLFQILFVVSLTTSKFSSVRNQFWFSGAMMIITGYIGQFYEVSNLTAFLVWGAISSAFFFHILWVMKKVINEGKEGISPAGQKILSNIWILFLISWTLYPGAYLMPYLTGVDGFLYSEDGVMARQLVYTIADVSSKVIYGVLLGNLAITLSKNKELVEANS	508	HA	M	V	A	Y	E	W	D	V	L	M	I	G	G	S	S	F	W	Y	P	Y	Y	D	S	K
	KR2 N112F	KR2	MTQELGNANFENFIGATEGFSEIAYQFTSHILTLGYAVMLAGLLYFILTIKNVDKKFQMSNILSAVVMVSAFLLLYAQAQNWTSSFTFNEEVGRYFLDPSGDLFNNGYRYLFWLIDVPMLLFQILFVVSLTTSKFSSVRNQFWFSGAMMIITGYIGQFYEVSNLTAFLVWGAISSAFFFHILWVMKKVINEGKEGISPAGQKILSNIWILFLISWTLYPGAYLMPYLTGVDGFLYSEDGVMARQLVYTIADVSSKVIYGVLLGNLAITLSKNKELVEANS	518	HA	M	V	A	Y	F	W	D	V	L	M	I	G	G	S	S	F	W	Y	P	Y	Y	D	S	K
	KR2 N112G	KR2	MTQELGNANFENFIGATEGFSEIAYQFTSHILTLGYAVMLAGLLYFILTIKNVDKKFQMSNILSAVVMVSAFLLLYAQAQNWTSSFTFNEEVGRYFLDPSGDLFNNGYRYLGWLIDVPMLLFQILFVVSLTTSKFSSVRNQFWFSGAMMIITGYIGQFYEVSNLTAFLVWGAISSAFFFHILWVMKKVINEGKEGISPAGQKILSNIWILFLISWTLYPGAYLMPYLTGVDGFLYSEDGVMARQLVYTIADVSSKVIYGVLLGNLAITLSKNKELVEANS	521	HA	M	V	A	Y	G	W	D	V	L	M	I	G	G	S	S	F	W	Y	P	Y	Y	D	S	K
	KR2 N112H	KR2	MTQELGNANFENFIGATEGFSEIAYQFTSHILTLGYAVMLAGLLYFILTIKNVDKKFQMSNILSAVVMVSAFLLLYAQAQNWTSSFTFNEEVGRYFLDPSGDLFNNGYRYLHWLIDVPMLLFQILFVVSLTTSKFSSVRNQFWFSGAMMIITGYIGQFYEVSNLTAFLVWGAISSAFFFHILWVMKKVINEGKEGISPAGQKILSNIWILFLISWTLYPGAYLMPYLTGVDGFLYSEDGVMARQLVYTIADVSSKVIYGVLLGNLAITLSKNKELVEANS	525	HA	M	V	A	Y	H	W	D	V	L	M	I	G	G	S	S	F	W	Y	P	Y	Y	D	S	K
	KR2 N112I	KR2	MTQELGNANFENFIGATEGFSEIAYQFTSHILTLGYAVMLAGLLYFILTIKNVDKKFQMSNILSAVVMVSAFLLLYAQAQNWTSSFTFNEEVGRYFLDPSGDLFNNGYRYLIWLIDVPMLLFQILFVVSLTTSKFSSVRNQFWFSGAMMIITGYIGQFYEVSNLTAFLVWGAISSAFFFHILWVMKKVINEGKEGISPAGQKILSNIWILFLISWTLYPGAYLMPYLTGVDGFLYSEDGVMARQLVYTIADVSSKVIYGVLLGNLAITLSKNKELVEANS	517	HA	M	V	A	Y	I	W	D	V	L	M	I	G	G	S	S	F	W	Y	P	Y	Y	D	S	K
	KR2 N112K	KR2	MTQELGNANFENFIGATEGFSEIAYQFTSHILTLGYAVMLAGLLYFILTIKNVDKKFQMSNILSAVVMVSAFLLLYAQAQNWTSSFTFNEEVGRYFLDPSGDLFNNGYRYLKWLIDVPMLLFQILFVVSLTTSKFSSVRNQFWFSGAMMIITGYIGQFYEVSNLTAFLVWGAISSAFFFHILWVMKKVINEGKEGISPAGQKILSNIWILFLISWTLYPGAYLMPYLTGVDGFLYSEDGVMARQLVYTIADVSSKVIYGVLLGNLAITLSKNKELVEANS	531	HA	M	V	A	Y	K	W	D	V	L	M	I	G	G	S	S	F	W	Y	P	Y	Y	D	S	K
	KR2 N112L	KR2	MTQELGNANFENFIGATEGFSEIAYQFTSHILTLGYAVMLAGLLYFILTIKNVDKKFQMSNILSAVVMVSAFLLLYAQAQNWTSSFTFNEEVGRYFLDPSGDLFNNGYRYLLWLIDVPMLLFQILFVVSLTTSKFSSVRNQFWFSGAMMIITGYIGQFYEVSNLTAFLVWGAISSAFFFHILWVMKKVINEGKEGISPAGQKILSNIWILFLISWTLYPGAYLMPYLTGVDGFLYSEDGVMARQLVYTIADVSSKVIYGVLLGNLAITLSKNKELVEANS	520	HA	M	V	A	Y	L	W	D	V	L	M	I	G	G	S	S	F	W	Y	P	Y	Y	D	S	K
	KR2 N112M	KR2	MTQELGNANFENFIGATEGFSEIAYQFTSHILTLGYAVMLAGLLYFILTIKNVDKKFQMSNILSAVVMVSAFLLLYAQAQNWTSSFTFNEEVGRYFLDPSGDLFNNGYRYLMWLIDVPMLLFQILFVVSLTTSKFSSVRNQFWFSGAMMIITGYIGQFYEVSNLTAFLVWGAISSAFFFHILWVMKKVINEGKEGISPAGQKILSNIWILFLISWTLYPGAYLMPYLTGVDGFLYSEDGVMARQLVYTIADVSSKVIYGVLLGNLAITLSKNKELVEANS	521	HA	M	V	A	Y	M	W	D	V	L	M	I	G	G	S	S	F	W	Y	P	Y	Y	D	S	K
	KR2 N112P	KR2	MTQELGNANFENFIGATEGFSEIAYQFTSHILTLGYAVMLAGLLYFILTIKNVDKKFQMSNILSAVVMVSAFLLLYAQAQNWTSSFTFNEEVGRYFLDPSGDLFNNGYRYLPWLIDVPMLLFQILFVVSLTTSKFSSVRNQFWFSGAMMIITGYIGQFYEVSNLTAFLVWGAISSAFFFHILWVMKKVINEGKEGISPAGQKILSNIWILFLISWTLYPGAYLMPYLTGVDGFLYSEDGVMARQLVYTIADVSSKVIYGVLLGNLAITLSKNKELVEANS	521	HA	M	V	A	Y	P	W	D	V	L	M	I	G	G	S	S	F	W	Y	P	Y	Y	D	S	K
	KR2 N112Q	KR2	MTQELGNANFENFIGATEGFSEIAYQFTSHILTLGYAVMLAGLLYFILTIKNVDKKFQMSNILSAVVMVSAFLLLYAQAQNWTSSFTFNEEVGRYFLDPSGDLFNNGYRYLQWLIDVPMLLFQILFVVSLTTSKFSSVRNQFWFSGAMMIITGYIGQFYEVSNLTAFLVWGAISSAFFFHILWVMKKVINEGKEGISPAGQKILSNIWILFLISWTLYPGAYLMPYLTGVDGFLYSEDGVMARQLVYTIADVSSKVIYGVLLGNLAITLSKNKELVEANS	517	HA	M	V	A	Y	Q	W	D	V	L	M	I	G	G	S	S	F	W	Y	P	Y	Y	D	S	K
	KR2 N112R	KR2	MTQELGNANFENFIGATEGFSEIAYQFTSHILTLGYAVMLAGLLYFILTIKNVDKKFQMSNILSAVVMVSAFLLLYAQAQNWTSSFTFNEEVGRYFLDPSGDLFNNGYRYLRWLIDVPMLLFQILFVVSLTTSKFSSVRNQFWFSGAMMIITGYIGQFYEVSNLTAFLVWGAISSAFFFHILWVMKKVINEGKEGISPAGQKILSNIWILFLISWTLYPGAYLMPYLTGVDGFLYSEDGVMARQLVYTIADVSSKVIYGVLLGNLAITLSKNKELVEANS	520	HA	M	V	A	Y	R	W	D	V	L	M	I	G	G	S	S	F	W	Y	P	Y	Y	D	S	K
	KR2 N112S	KR2	MTQELGNANFENFIGATEGFSEIAYQFTSHILTLGYAVMLAGLLYFILTIKNVDKKFQMSNILSAVVMVSAFLLLYAQAQNWTSSFTFNEEVGRYFLDPSGDLFNNGYRYLSWLIDVPMLLFQILFVVSLTTSKFSSVRNQFWFSGAMMIITGYIGQFYEVSNLTAFLVWGAISSAFFFHILWVMKKVINEGKEGISPAGQKILSNIWILFLISWTLYPGAYLMPYLTGVDGFLYSEDGVMARQLVYTIADVSSKVIYGVLLGNLAITLSKNKELVEANS	512	HA	M	V	A	Y	S	W	D	V	L	M	I	G	G	S	S	F	W	Y	P	Y	Y	D	S	K
	KR2 N112S+S70N	KR2	MTQELGNANFENFIGATEGFSEIAYQFTSHILTLGYAVMLAGLLYFILTIKNVDKKFQMSNILSAVVMVNAFLLLYAQAQNWTSSFTFNEEVGRYFLDPSGDLFNNGYRYLSWLIDVPMLLFQILFVVSLTTSKFSSVRNQFWFSGAMMIITGYIGQFYEVSNLTAFLVWGAISSAFFFHILWVMKKVINEGKEGISPAGQKILSNIWILFLISWTLYPGAYLMPYLTGVDGFLYSEDGVMARQLVYTIADVSSKVIYGVLLGNLAITLSKNKELVEANS	516	HA	M	V	A	Y	S	W	D	V	L	M	I	G	G	S	S	F	W	Y	P	Y	Y	D	S	K
	KR2 N112T	KR2	MTQELGNANFENFIGATEGFSEIAYQFTSHILTLGYAVMLAGLLYFILTIKNVDKKFQMSNILSAVVMVSAFLLLYAQAQNWTSSFTFNEEVGRYFLDPSGDLFNNGYRYLTWLIDVPMLLFQILFVVSLTTSKFSSVRNQFWFSGAMMIITGYIGQFYEVSNLTAFLVWGAISSAFFFHILWVMKKVINEGKEGISPAGQKILSNIWILFLISWTLYPGAYLMPYLTGVDGFLYSEDGVMARQLVYTIADVSSKVIYGVLLGNLAITLSKNKELVEANS	523	HA	M	V	A	Y	T	W	D	V	L	M	I	G	G	S	S	F	W	Y	P	Y	Y	D	S	K
	KR2 N112V	KR2	MTQELGNANFENFIGATEGFSEIAYQFTSHILTLGYAVMLAGLLYFILTIKNVDKKFQMSNILSAVVMVSAFLLLYAQAQNWTSSFTFNEEVGRYFLDPSGDLFNNGYRYLVWLIDVPMLLFQILFVVSLTTSKFSSVRNQFWFSGAMMIITGYIGQFYEVSNLTAFLVWGAISSAFFFHILWVMKKVINEGKEGISPAGQKILSNIWILFLISWTLYPGAYLMPYLTGVDGFLYSEDGVMARQLVYTIADVSSKVIYGVLLGNLAITLSKNKELVEANS	521	HA	M	V	A	Y	V	W	D	V	L	M	I	G	G	S	S	F	W	Y	P	Y	Y	D	S	K
	KR2 N112V 1-270	KR2	MTQELGNANFENFIGATEGFSEIAYQFTSHILTLGYAVMLAGLLYFILTIKNVDKKFQMSNILSAVVMVSAFLLLYAQAQNWTSSFTFNEEVGRYFLDPSGDLFNNGYRYLVWLIDVPMLLFQILFVVSLTTSKFSSVRNQFWFSGAMMIITGYIGQFYEVSNLTAFLVWGAISSAFFFHILWVMKKVINEGKEGISPAGQKILSNIWILFLISWTLYPGAYLMPYLTGVDGFLYSEDGVMARQLVYTIADVSSKVIYGVLLGNLAITLS	519	PF	M	V	A	Y	V	W	D	V	L	M	I	G	G	S	S	F	W	Y	P	Y	Y	D	S	K
	KR2 N112W	KR2	MTQELGNANFENFIGATEGFSEIAYQFTSHILTLGYAVMLAGLLYFILTIKNVDKKFQMSNILSAVVMVSAFLLLYAQAQNWTSSFTFNEEVGRYFLDPSGDLFNNGYRYLWWLIDVPMLLFQILFVVSLTTSKFSSVRNQFWFSGAMMIITGYIGQFYEVSNLTAFLVWGAISSAFFFHILWVMKKVINEGKEGISPAGQKILSNIWILFLISWTLYPGAYLMPYLTGVDGFLYSEDGVMARQLVYTIADVSSKVIYGVLLGNLAITLSKNKELVEANS	521	HA	M	V	A	Y	W	W	D	V	L	M	I	G	G	S	S	F	W	Y	P	Y	Y	D	S	K
	KR2 N112Y	KR2	MTQELGNANFENFIGATEGFSEIAYQFTSHILTLGYAVMLAGLLYFILTIKNVDKKFQMSNILSAVVMVSAFLLLYAQAQNWTSSFTFNEEVGRYFLDPSGDLFNNGYRYLYWLIDVPMLLFQILFVVSLTTSKFSSVRNQFWFSGAMMIITGYIGQFYEVSNLTAFLVWGAISSAFFFHILWVMKKVINEGKEGISPAGQKILSNIWILFLISWTLYPGAYLMPYLTGVDGFLYSEDGVMARQLVYTIADVSSKVIYGVLLGNLAITLSKNKELVEANS	518	HA	M	V	A	Y	Y	W	D	V	L	M	I	G	G	S	S	F	W	Y	P	Y	Y	D	S	K
	KR2 N61A	KR2	MTQELGNANFENFIGATEGFSEIAYQFTSHILTLGYAVMLAGLLYFILTIKNVDKKFQMSAILSAVVMVSAFLLLYAQAQNWTSSFTFNEEVGRYFLDPSGDLFNNGYRYLNWLIDVPMLLFQILFVVSLTTSKFSSVRNQFWFSGAMMIITGYIGQFYEVSNLTAFLVWGAISSAFFFHILWVMKKVINEGKEGISPAGQKILSNIWILFLISWTLYPGAYLMPYLTGVDGFLYSEDGVMARQLVYTIADVSSKVIYGVLLGNLAITLSKNKELVEANS	537	HA	M	V	A	Y	N	W	D	V	L	M	I	G	G	S	S	F	W	Y	P	Y	Y	D	S	K
	KR2 N61A G263A	KR2	MTQELGNANFENFIGATEGFSEIAYQFTSHILTLGYAVMLAGLLYFILTIKNVDKKFQMSAILSAVVMVSAFLLLYAQAQNWTSSFTFNEEVGRYFLDPSGDLFNNGYRYLNWLIDVPMLLFQILFVVSLTTSKFSSVRNQFWFSGAMMIITGYIGQFYEVSNLTAFLVWGAISSAFFFHILWVMKKVINEGKEGISPAGQKILSNIWILFLISWTLYPGAYLMPYLTGVDGFLYSEDGVMARQLVYTIADVSSKVIYGVLLANLAITLSKNKELVEANS	528	HA	M	V	A	Y	N	W	D	V	L	M	I	G	G	S	S	F	W	Y	P	Y	Y	D	S	K
	KR2 N61L	KR2	MTQELGNANFENFIGATEGFSEIAYQFTSHILTLGYAVMLAGLLYFILTIKNVDKKFQMSLILSAVVMVSAFLLLYAQAQNWTSSFTFNEEVGRYFLDPSGDLFNNGYRYLNWLIDVPMLLFQILFVVSLTTSKFSSVRNQFWFSGAMMIITGYIGQFYEVSNLTAFLVWGAISSAFFFHILWVMKKVINEGKEGISPAGQKILSNIWILFLISWTLYPGAYLMPYLTGVDGFLYSEDGVMARQLVYTIADVSSKVIYGVLLGNLAITLSKNKELVEANS	532	HA	M	V	A	Y	N	W	D	V	L	M	I	G	G	S	S	F	W	Y	P	Y	Y	D	S	K
	KR2 N61L G263F	KR2	MTQELGNANFENFIGATEGFSEIAYQFTSHILTLGYAVMLAGLLYFILTIKNVDKKFQMSLILSAVVMVSAFLLLYAQAQNWTSSFTFNEEVGRYFLDPSGDLFNNGYRYLNWLIDVPMLLFQILFVVSLTTSKFSSVRNQFWFSGAMMIITGYIGQFYEVSNLTAFLVWGAISSAFFFHILWVMKKVINEGKEGISPAGQKILSNIWILFLISWTLYPGAYLMPYLTGVDGFLYSEDGVMARQLVYTIADVSSKVIYGVLLFNLAITLSKNKELVEANS	535	PF	M	V	A	Y	N	W	D	V	L	M	I	G	G	S	S	F	W	Y	P	Y	Y	D	S	K
	KR2 N61P	KR2	MTQELGNANFENFIGATEGFSEIAYQFTSHILTLGYAVMLAGLLYFILTIKNVDKKFQMSPILSAVVMVSAFLLLYAQAQNWTSSFTFNEEVGRYFLDPSGDLFNNGYRYLNWLIDVPMLLFQILFVVSLTTSKFSSVRNQFWFSGAMMIITGYIGQFYEVSNLTAFLVWGAISSAFFFHILWVMKKVINEGKEGISPAGQKILSNIWILFLISWTLYPGAYLMPYLTGVDGFLYSEDGVMARQLVYTIADVSSKVIYGVLLGNLAITLSKNKELVEANS	511	HA	M	V	A	Y	N	W	D	V	L	M	I	G	G	S	S	F	W	Y	P	Y	Y	D	S	K
	KR2 N61P G263F	KR2	MTQELGNANFENFIGATEGFSEIAYQFTSHILTLGYAVMLAGLLYFILTIKNVDKKFQMSPILSAVVMVSAFLLLYAQAQNWTSSFTFNEEVGRYFLDPSGDLFNNGYRYLNWLIDVPMLLFQILFVVSLTTSKFSSVRNQFWFSGAMMIITGYIGQFYEVSNLTAFLVWGAISSAFFFHILWVMKKVINEGKEGISPAGQKILSNIWILFLISWTLYPGAYLMPYLTGVDGFLYSEDGVMARQLVYTIADVSSKVIYGVLLFNLAITLSKNKELVEANS	518	HA	M	V	A	Y	N	W	D	V	L	M	I	G	G	S	S	F	W	Y	P	Y	Y	D	S	K
	KR2 N61P G263W	KR2	MTQELGNANFENFIGATEGFSEIAYQFTSHILTLGYAVMLAGLLYFILTIKNVDKKFQMSPILSAVVMVSAFLLLYAQAQNWTSSFTFNEEVGRYFLDPSGDLFNNGYRYLNWLIDVPMLLFQILFVVSLTTSKFSSVRNQFWFSGAMMIITGYIGQFYEVSNLTAFLVWGAISSAFFFHILWVMKKVINEGKEGISPAGQKILSNIWILFLISWTLYPGAYLMPYLTGVDGFLYSEDGVMARQLVYTIADVSSKVIYGVLLWNLAITLSKNKELVEANS	530	PF	M	V	A	Y	N	W	D	V	L	M	I	G	G	S	S	F	W	Y	P	Y	Y	D	S	K
	KR2 N61P I207A G263W	KR2	MTQELGNANFENFIGATEGFSEIAYQFTSHILTLGYAVMLAGLLYFILTIKNVDKKFQMSPILSAVVMVSAFLLLYAQAQNWTSSFTFNEEVGRYFLDPSGDLFNNGYRYLNWLIDVPMLLFQILFVVSLTTSKFSSVRNQFWFSGAMMIITGYIGQFYEVSNLTAFLVWGAISSAFFFHILWVMKKVINEGKEGISPAGQKILSNAWILFLISWTLYPGAYLMPYLTGVDGFLYSEDGVMARQLVYTIADVSSKVIYGVLLWNLAITLSKNKELVEANS	533	HA	M	V	A	Y	N	W	D	V	L	M	I	G	G	S	S	F	W	Y	P	Y	Y	D	S	K
	KR2 N61P L210A G263W	KR2	MTQELGNANFENFIGATEGFSEIAYQFTSHILTLGYAVMLAGLLYFILTIKNVDKKFQMSPILSAVVMVSAFLLLYAQAQNWTSSFTFNEEVGRYFLDPSGDLFNNGYRYLNWLIDVPMLLFQILFVVSLTTSKFSSVRNQFWFSGAMMIITGYIGQFYEVSNLTAFLVWGAISSAFFFHILWVMKKVINEGKEGISPAGQKILSNIWIAFLISWTLYPGAYLMPYLTGVDGFLYSEDGVMARQLVYTIADVSSKVIYGVLLWNLAITLSKNKELVEANS	537	HA	M	V	A	Y	N	W	D	V	L	M	I	G	G	S	S	F	W	Y	P	Y	Y	D	S	K
	KR2 N61P L261A G263W	KR2	MTQELGNANFENFIGATEGFSEIAYQFTSHILTLGYAVMLAGLLYFILTIKNVDKKFQMSPILSAVVMVSAFLLLYAQAQNWTSSFTFNEEVGRYFLDPSGDLFNNGYRYLNWLIDVPMLLFQILFVVSLTTSKFSSVRNQFWFSGAMMIITGYIGQFYEVSNLTAFLVWGAISSAFFFHILWVMKKVINEGKEGISPAGQKILSNIWILFLISWTLYPGAYLMPYLTGVDGFLYSEDGVMARQLVYTIADVSSKVIYGVALWNLAITLSKNKELVEANS	534	HA	M	V	A	Y	N	W	D	V	L	M	I	G	G	S	S	F	W	Y	P	Y	Y	D	S	K
	KR2 N61P Q123A G263W	KR2	MTQELGNANFENFIGATEGFSEIAYQFTSHILTLGYAVMLAGLLYFILTIKNVDKKFQMSPILSAVVMVSAFLLLYAQAQNWTSSFTFNEEVGRYFLDPSGDLFNNGYRYLNWLIDVPMLLFAILFVVSLTTSKFSSVRNQFWFSGAMMIITGYIGQFYEVSNLTAFLVWGAISSAFFFHILWVMKKVINEGKEGISPAGQKILSNIWILFLISWTLYPGAYLMPYLTGVDGFLYSEDGVMARQLVYTIADVSSKVIYGVLLWNLAITLSKNKELVEANS	534	HA	M	V	A	Y	N	W	D	V	L	M	I	G	G	S	S	F	W	Y	P	Y	Y	D	S	K
	KR2 N61P Q123D G263W	KR2	MTQELGNANFENFIGATEGFSEIAYQFTSHILTLGYAVMLAGLLYFILTIKNVDKKFQMSPILSAVVMVSAFLLLYAQAQNWTSSFTFNEEVGRYFLDPSGDLFNNGYRYLNWLIDVPMLLFDILFVVSLTTSKFSSVRNQFWFSGAMMIITGYIGQFYEVSNLTAFLVWGAISSAFFFHILWVMKKVINEGKEGISPAGQKILSNIWILFLISWTLYPGAYLMPYLTGVDGFLYSEDGVMARQLVYTIADVSSKVIYGVLLWNLAITLSKNKELVEANS	524	HA	M	V	A	Y	N	W	D	V	L	M	I	G	G	S	S	F	W	Y	P	Y	Y	D	S	K
	KR2 N61P Q123E G263W	KR2	MTQELGNANFENFIGATEGFSEIAYQFTSHILTLGYAVMLAGLLYFILTIKNVDKKFQMSPILSAVVMVSAFLLLYAQAQNWTSSFTFNEEVGRYFLDPSGDLFNNGYRYLNWLIDVPMLLFEILFVVSLTTSKFSSVRNQFWFSGAMMIITGYIGQFYEVSNLTAFLVWGAISSAFFFHILWVMKKVINEGKEGISPAGQKILSNIWILFLISWTLYPGAYLMPYLTGVDGFLYSEDGVMARQLVYTIADVSSKVIYGVLLWNLAITLSKNKELVEANS	530	HA	M	V	A	Y	N	W	D	V	L	M	I	G	G	S	S	F	W	Y	P	Y	Y	D	S	K
	KR2 N61P Q123K G263W	KR2	MTQELGNANFENFIGATEGFSEIAYQFTSHILTLGYAVMLAGLLYFILTIKNVDKKFQMSPILSAVVMVSAFLLLYAQAQNWTSSFTFNEEVGRYFLDPSGDLFNNGYRYLNWLIDVPMLLFKILFVVSLTTSKFSSVRNQFWFSGAMMIITGYIGQFYEVSNLTAFLVWGAISSAFFFHILWVMKKVINEGKEGISPAGQKILSNIWILFLISWTLYPGAYLMPYLTGVDGFLYSEDGVMARQLVYTIADVSSKVIYGVLLWNLAITLSKNKELVEANS	532	HA	M	V	A	Y	N	W	D	V	L	M	I	G	G	S	S	F	W	Y	P	Y	Y	D	S	K
	KR2 N61P Q123N G263W	KR2	MTQELGNANFENFIGATEGFSEIAYQFTSHILTLGYAVMLAGLLYFILTIKNVDKKFQMSPILSAVVMVSAFLLLYAQAQNWTSSFTFNEEVGRYFLDPSGDLFNNGYRYLNWLIDVPMLLFNILFVVSLTTSKFSSVRNQFWFSGAMMIITGYIGQFYEVSNLTAFLVWGAISSAFFFHILWVMKKVINEGKEGISPAGQKILSNIWILFLISWTLYPGAYLMPYLTGVDGFLYSEDGVMARQLVYTIADVSSKVIYGVLLWNLAITLSKNKELVEANS	534	HA	M	V	A	Y	N	W	D	V	L	M	I	G	G	S	S	F	W	Y	P	Y	Y	D	S	K
	KR2 N61S	KR2	MTQELGNANFENFIGATEGFSEIAYQFTSHILTLGYAVMLAGLLYFILTIKNVDKKFQMSSILSAVVMVSAFLLLYAQAQNWTSSFTFNEEVGRYFLDPSGDLFNNGYRYLNWLIDVPMLLFQILFVVSLTTSKFSSVRNQFWFSGAMMIITGYIGQFYEVSNLTAFLVWGAISSAFFFHILWVMKKVINEGKEGISPAGQKILSNIWILFLISWTLYPGAYLMPYLTGVDGFLYSEDGVMARQLVYTIADVSSKVIYGVLLGNLAITLSKNKELVEANS	534	HA	M	V	A	Y	N	W	D	V	L	M	I	G	G	S	S	F	W	Y	P	Y	Y	D	S	K
	KR2 N61T	KR2	MTQELGNANFENFIGATEGFSEIAYQFTSHILTLGYAVMLAGLLYFILTIKNVDKKFQMSTILSAVVMVSAFLLLYAQAQNWTSSFTFNEEVGRYFLDPSGDLFNNGYRYLNWLIDVPMLLFQILFVVSLTTSKFSSVRNQFWFSGAMMIITGYIGQFYEVSNLTAFLVWGAISSAFFFHILWVMKKVINEGKEGISPAGQKILSNIWILFLISWTLYPGAYLMPYLTGVDGFLYSEDGVMARQLVYTIADVSSKVIYGVLLGNLAITLSKNKELVEANS	535	HA	M	V	A	Y	N	W	D	V	L	M	I	G	G	S	S	F	W	Y	P	Y	Y	D	S	K
	KR2 N61Y	KR2	MTQELGNANFENFIGATEGFSEIAYQFTSHILTLGYAVMLAGLLYFILTIKNVDKKFQMSYILSAVVMVSAFLLLYAQAQNWTSSFTFNEEVGRYFLDPSGDLFNNGYRYLNWLIDVPMLLFQILFVVSLTTSKFSSVRNQFWFSGAMMIITGYIGQFYEVSNLTAFLVWGAISSAFFFHILWVMKKVINEGKEGISPAGQKILSNIWILFLISWTLYPGAYLMPYLTGVDGFLYSEDGVMARQLVYTIADVSSKVIYGVLLGNLAITLSKNKELVEANS	530	HA	M	V	A	Y	N	W	D	V	L	M	I	G	G	S	S	F	W	Y	P	Y	Y	D	S	K
	KR2 N61Y G263F	KR2	MTQELGNANFENFIGATEGFSEIAYQFTSHILTLGYAVMLAGLLYFILTIKNVDKKFQMSYILSAVVMVSAFLLLYAQAQNWTSSFTFNEEVGRYFLDPSGDLFNNGYRYLNWLIDVPMLLFQILFVVSLTTSKFSSVRNQFWFSGAMMIITGYIGQFYEVSNLTAFLVWGAISSAFFFHILWVMKKVINEGKEGISPAGQKILSNIWILFLISWTLYPGAYLMPYLTGVDGFLYSEDGVMARQLVYTIADVSSKVIYGVLLFNLAITLSKNKELVEANS	530	HA	M	V	A	Y	N	W	D	V	L	M	I	G	G	S	S	F	W	Y	P	Y	Y	D	S	K
	KR2 NTQ	KR2	MTQELGNANFENFIGATEGFSEIAYQFTSHILTLGYAVMLAGLLYFILTIKNVDKKFQMSNILSAVVMVSAFLLLYAQAQNWTSSFTFNEEVGRYFLDPSGDLFNNGYRYLNWLITVPMLLFQILFVVSLTTSKFSSVRNQFWFSGAMMIITGYIGQFYEVSNLTAFLVWGAISSAFFFHILWVMKKVINEGKEGISPAGQKILSNIWILFLISWTLYPGAYLMPYLTGVDGFLYSEDGVMARQLVYTIADVSSKVIYGVLLGNLAITLSKNKELVEANS	556		M	V	A	Y	N	W	T	V	L	M	I	G	G	S	S	F	W	Y	P	Y	Y	D	S	K
	KR2 NTQ/D102N	KR2	MTQELGNANFENFIGATEGFSEIAYQFTSHILTLGYAVMLAGLLYFILTIKNVDKKFQMSNILSAVVMVSAFLLLYAQAQNWTSSFTFNEEVGRYFLDPSGNLFNNGYRYLNWLITVPMLLFQILFVVSLTTSKFSSVRNQFWFSGAMMIITGYIGQFYEVSNLTAFLVWGAISSAFFFHILWVMKKVINEGKEGISPAGQKILSNIWILFLISWTLYPGAYLMPYLTGVDGFLYSEDGVMARQLVYTIADVSSKVIYGVLLGNLAITLSKNKELVEANS	557		M	V	A	Y	N	W	T	V	L	M	I	G	G	S	S	F	W	Y	P	Y	Y	D	S	K
	KR2 NTQ/F72G	KR2	MTQELGNANFENFIGATEGFSEIAYQFTSHILTLGYAVMLAGLLYFILTIKNVDKKFQMSNILSAVVMVSAGLLLYAQAQNWTSSFTFNEEVGRYFLDPSGDLFNNGYRYLNWLITVPMLLFQILFVVSLTTSKFSSVRNQFWFSGAMMIITGYIGQFYEVSNLTAFLVWGAISSAFFFHILWVMKKVINEGKEGISPAGQKILSNIWILFLISWTLYPGAYLMPYLTGVDGFLYSEDGVMARQLVYTIADVSSKVIYGVLLGNLAITLSKNKELVEANS	543		M	V	A	Y	N	W	T	V	L	M	I	G	G	S	S	F	W	Y	P	Y	Y	D	S	K
	KR2 NTQ/F72G/D102N	KR2	MTQELGNANFENFIGATEGFSEIAYQFTSHILTLGYAVMLAGLLYFILTIKNVDKKFQMSNILSAVVMVSAGLLLYAQAQNWTSSFTFNEEVGRYFLDPSGNLFNNGYRYLNWLITVPMLLFQILFVVSLTTSKFSSVRNQFWFSGAMMIITGYIGQFYEVSNLTAFLVWGAISSAFFFHILWVMKKVINEGKEGISPAGQKILSNIWILFLISWTLYPGAYLMPYLTGVDGFLYSEDGVMARQLVYTIADVSSKVIYGVLLGNLAITLSKNKELVEANS	541		M	V	A	Y	N	W	T	V	L	M	I	G	G	S	S	F	W	Y	P	Y	Y	D	S	K
	KR2 NTQ/F72G/D102N/Q78E	KR2	MTQELGNANFENFIGATEGFSEIAYQFTSHILTLGYAVMLAGLLYFILTIKNVDKKFQMSNILSAVVMVSAGLLLYAEAQNWTSSFTFNEEVGRYFLDPSGNLFNNGYRYLNWLITVPMLLFQILFVVSLTTSKFSSVRNQFWFSGAMMIITGYIGQFYEVSNLTAFLVWGAISSAFFFHILWVMKKVINEGKEGISPAGQKILSNIWILFLISWTLYPGAYLMPYLTGVDGFLYSEDGVMARQLVYTIADVSSKVIYGVLLGNLAITLSKNKELVEANS	541	HA	M	V	A	Y	N	W	T	V	L	M	I	G	G	S	S	F	W	Y	P	Y	Y	D	S	K
	KR2 Q123A	KR2	MTQELGNANFENFIGATEGFSEIAYQFTSHILTLGYAVMLAGLLYFILTIKNVDKKFQMSNILSAVVMVSAFLLLYAQAQNWTSSFTFNEEVGRYFLDPSGDLFNNGYRYLNWLIDVPMLLFAILFVVSLTTSKFSSVRNQFWFSGAMMIITGYIGQFYEVSNLTAFLVWGAISSAFFFHILWVMKKVINEGKEGISPAGQKILSNIWILFLISWTLYPGAYLMPYLTGVDGFLYSEDGVMARQLVYTIADVSSKVIYGVLLGNLAITLSKNKELVEANS	526		M	V	A	Y	N	W	D	V	L	M	I	G	G	S	S	F	W	Y	P	Y	Y	D	S	K
	KR2 Q123D	KR2	MTQELGNANFENFIGATEGFSEIAYQFTSHILTLGYAVMLAGLLYFILTIKNVDKKFQMSNILSAVVMVSAFLLLYAQAQNWTSSFTFNEEVGRYFLDPSGDLFNNGYRYLNWLIDVPMLLFDILFVVSLTTSKFSSVRNQFWFSGAMMIITGYIGQFYEVSNLTAFLVWGAISSAFFFHILWVMKKVINEGKEGISPAGQKILSNIWILFLISWTLYPGAYLMPYLTGVDGFLYSEDGVMARQLVYTIADVSSKVIYGVLLGNLAITLSKNKELVEANS	528		M	V	A	Y	N	W	D	V	L	M	I	G	G	S	S	F	W	Y	P	Y	Y	D	S	K
	KR2 Q123E	KR2	MTQELGNANFENFIGATEGFSEIAYQFTSHILTLGYAVMLAGLLYFILTIKNVDKKFQMSNILSAVVMVSAFLLLYAQAQNWTSSFTFNEEVGRYFLDPSGDLFNNGYRYLNWLIDVPMLLFEILFVVSLTTSKFSSVRNQFWFSGAMMIITGYIGQFYEVSNLTAFLVWGAISSAFFFHILWVMKKVINEGKEGISPAGQKILSNIWILFLISWTLYPGAYLMPYLTGVDGFLYSEDGVMARQLVYTIADVSSKVIYGVLLGNLAITLSKNKELVEANS	528		M	V	A	Y	N	W	D	V	L	M	I	G	G	S	S	F	W	Y	P	Y	Y	D	S	K
	KR2 Q123N	KR2	MTQELGNANFENFIGATEGFSEIAYQFTSHILTLGYAVMLAGLLYFILTIKNVDKKFQMSNILSAVVMVSAFLLLYAQAQNWTSSFTFNEEVGRYFLDPSGDLFNNGYRYLNWLIDVPMLLFNILFVVSLTTSKFSSVRNQFWFSGAMMIITGYIGQFYEVSNLTAFLVWGAISSAFFFHILWVMKKVINEGKEGISPAGQKILSNIWILFLISWTLYPGAYLMPYLTGVDGFLYSEDGVMARQLVYTIADVSSKVIYGVLLGNLAITLSKNKELVEANS	527	PF	M	V	A	Y	N	W	D	V	L	M	I	G	G	S	S	F	W	Y	P	Y	Y	D	S	K
	KR2 Q123V	KR2	MTQELGNANFENFIGATEGFSEIAYQFTSHILTLGYAVMLAGLLYFILTIKNVDKKFQMSNILSAVVMVSAFLLLYAQAQNWTSSFTFNEEVGRYFLDPSGDLFNNGYRYLNWLIDVPMLLFVILFVVSLTTSKFSSVRNQFWFSGAMMIITGYIGQFYEVSNLTAFLVWGAISSAFFFHILWVMKKVINEGKEGISPAGQKILSNIWILFLISWTLYPGAYLMPYLTGVDGFLYSEDGVMARQLVYTIADVSSKVIYGVLLGNLAITLSKNKELVEANS	523		M	V	A	Y	N	W	D	V	L	M	I	G	G	S	S	F	W	Y	P	Y	Y	D	S	K
	KR2 R109A	KR2	MTQELGNANFENFIGATEGFSEIAYQFTSHILTLGYAVMLAGLLYFILTIKNVDKKFQMSNILSAVVMVSAFLLLYAQAQNWTSSFTFNEEVGRYFLDPSGDLFNNGYAYLNWLIDVPMLLFQILFVVSLTTSKFSSVRNQFWFSGAMMIITGYIGQFYEVSNLTAFLVWGAISSAFFFHILWVMKKVINEGKEGISPAGQKILSNIWILFLISWTLYPGAYLMPYLTGVDGFLYSEDGVMARQLVYTIADVSSKVIYGVLLGNLAITLSKNKELVEANS	538		M	V	A	Y	N	W	D	V	L	M	I	G	G	S	S	F	W	Y	P	Y	Y	D	S	K
	KR2 R109K	KR2	MTQELGNANFENFIGATEGFSEIAYQFTSHILTLGYAVMLAGLLYFILTIKNVDKKFQMSNILSAVVMVSAFLLLYAQAQNWTSSFTFNEEVGRYFLDPSGDLFNNGYKYLNWLIDVPMLLFQILFVVSLTTSKFSSVRNQFWFSGAMMIITGYIGQFYEVSNLTAFLVWGAISSAFFFHILWVMKKVINEGKEGISPAGQKILSNIWILFLISWTLYPGAYLMPYLTGVDGFLYSEDGVMARQLVYTIADVSSKVIYGVLLGNLAITLSKNKELVEANS	523	HA	M	V	A	Y	N	W	D	V	L	M	I	G	G	S	S	F	W	Y	P	Y	Y	D	S	K
	KR2 R109Q	KR2	MTQELGNANFENFIGATEGFSEIAYQFTSHILTLGYAVMLAGLLYFILTIKNVDKKFQMSNILSAVVMVSAFLLLYAQAQNWTSSFTFNEEVGRYFLDPSGDLFNNGYQYLNWLIDVPMLLFQILFVVSLTTSKFSSVRNQFWFSGAMMIITGYIGQFYEVSNLTAFLVWGAISSAFFFHILWVMKKVINEGKEGISPAGQKILSNIWILFLISWTLYPGAYLMPYLTGVDGFLYSEDGVMARQLVYTIADVSSKVIYGVLLGNLAITLSKNKELVEANS	547	HA	M	V	A	Y	N	W	D	V	L	M	I	G	G	S	S	F	W	Y	P	Y	Y	D	S	K
	KR2 R243A	KR2	MTQELGNANFENFIGATEGFSEIAYQFTSHILTLGYAVMLAGLLYFILTIKNVDKKFQMSNILSAVVMVSAFLLLYAQAQNWTSSFTFNEEVGRYFLDPSGDLFNNGYRYLNWLIDVPMLLFQILFVVSLTTSKFSSVRNQFWFSGAMMIITGYIGQFYEVSNLTAFLVWGAISSAFFFHILWVMKKVINEGKEGISPAGQKILSNIWILFLISWTLYPGAYLMPYLTGVDGFLYSEDGVMAAQLVYTIADVSSKVIYGVLLGNLAITLSKNKELVEANS	540		M	V	A	Y	N	W	D	V	L	M	I	G	G	S	S	F	W	Y	P	Y	Y	D	S	K
	KR2 S253A	KR2	MTQELGNANFENFIGATEGFSEIAYQFTSHILTLGYAVMLAGLLYFILTIKNVDKKFQMSNILSAVVMVSAFLLLYAQAQNWTSSFTFNEEVGRYFLDPSGDLFNNGYRYLNWLIDVPMLLFQILFVVSLTTSKFSSVRNQFWFSGAMMIITGYIGQFYEVSNLTAFLVWGAISSAFFFHILWVMKKVINEGKEGISPAGQKILSNIWILFLISWTLYPGAYLMPYLTGVDGFLYSEDGVMARQLVYTIADVASKVIYGVLLGNLAITLSKNKELVEANS	514	HA	M	V	A	Y	N	W	D	V	L	M	I	G	G	S	S	F	W	Y	P	Y	Y	D	S	K
	KR2 S253A G263W	KR2	MTQELGNANFENFIGATEGFSEIAYQFTSHILTLGYAVMLAGLLYFILTIKNVDKKFQMSNILSAVVMVSAFLLLYAQAQNWTSSFTFNEEVGRYFLDPSGDLFNNGYRYLNWLIDVPMLLFQILFVVSLTTSKFSSVRNQFWFSGAMMIITGYIGQFYEVSNLTAFLVWGAISSAFFFHILWVMKKVINEGKEGISPAGQKILSNIWILFLISWTLYPGAYLMPYLTGVDGFLYSEDGVMARQLVYTIADVASKVIYGVLLWNLAITLSKNKELVEANS	530	HA	M	V	A	Y	N	W	D	V	L	M	I	G	G	S	S	F	W	Y	P	Y	Y	D	S	K
	KR2 S64A	KR2	MTQELGNANFENFIGATEGFSEIAYQFTSHILTLGYAVMLAGLLYFILTIKNVDKKFQMSNILAAVVMVSAFLLLYAQAQNWTSSFTFNEEVGRYFLDPSGDLFNNGYRYLNWLIDVPMLLFQILFVVSLTTSKFSSVRNQFWFSGAMMIITGYIGQFYEVSNLTAFLVWGAISSAFFFHILWVMKKVINEGKEGISPAGQKILSNIWILFLISWTLYPGAYLMPYLTGVDGFLYSEDGVMARQLVYTIADVSSKVIYGVLLGNLAITLSKNKELVEANS	524	PF	M	V	A	Y	N	W	D	V	L	M	I	G	G	S	S	F	W	Y	P	Y	Y	D	S	K
	KR2 S70A	KR2	MTQELGNANFENFIGATEGFSEIAYQFTSHILTLGYAVMLAGLLYFILTIKNVDKKFQMSNILSAVVMVAAFLLLYAQAQNWTSSFTFNEEVGRYFLDPSGDLFNNGYRYLNWLIDVPMLLFQILFVVSLTTSKFSSVRNQFWFSGAMMIITGYIGQFYEVSNLTAFLVWGAISSAFFFHILWVMKKVINEGKEGISPAGQKILSNIWILFLISWTLYPGAYLMPYLTGVDGFLYSEDGVMARQLVYTIADVSSKVIYGVLLGNLAITLSKNKELVEANS	514	HA	M	V	A	Y	N	W	D	V	L	M	I	G	G	S	S	F	W	Y	P	Y	Y	D	S	K
	KR2 S70A+N112A	KR2	MTQELGNANFENFIGATEGFSEIAYQFTSHILTLGYAVMLAGLLYFILTIKNVDKKFQMSNILSAVVMVAAFLLLYAQAQNWTSSFTFNEEVGRYFLDPSGDLFNNGYRYLAWLIDVPMLLFQILFVVSLTTSKFSSVRNQFWFSGAMMIITGYIGQFYEVSNLTAFLVWGAISSAFFFHILWVMKKVINEGKEGISPAGQKILSNIWILFLISWTLYPGAYLMPYLTGVDGFLYSEDGVMARQLVYTIADVSSKVIYGVLLGNLAITLSKNKELVEANS	515	HA	M	V	A	Y	A	W	D	V	L	M	I	G	G	S	S	F	W	Y	P	Y	Y	D	S	K
	KR2 S70N	KR2	MTQELGNANFENFIGATEGFSEIAYQFTSHILTLGYAVMLAGLLYFILTIKNVDKKFQMSNILSAVVMVNAFLLLYAQAQNWTSSFTFNEEVGRYFLDPSGDLFNNGYRYLNWLIDVPMLLFQILFVVSLTTSKFSSVRNQFWFSGAMMIITGYIGQFYEVSNLTAFLVWGAISSAFFFHILWVMKKVINEGKEGISPAGQKILSNIWILFLISWTLYPGAYLMPYLTGVDGFLYSEDGVMARQLVYTIADVSSKVIYGVLLGNLAITLSKNKELVEANS	525	HA	M	V	A	Y	N	W	D	V	L	M	I	G	G	S	S	F	W	Y	P	Y	Y	D	S	K
	KR2 S70T	KR2	MTQELGNANFENFIGATEGFSEIAYQFTSHILTLGYAVMLAGLLYFILTIKNVDKKFQMSNILSAVVMVTAFLLLYAQAQNWTSSFTFNEEVGRYFLDPSGDLFNNGYRYLNWLIDVPMLLFQILFVVSLTTSKFSSVRNQFWFSGAMMIITGYIGQFYEVSNLTAFLVWGAISSAFFFHILWVMKKVINEGKEGISPAGQKILSNIWILFLISWTLYPGAYLMPYLTGVDGFLYSEDGVMARQLVYTIADVSSKVIYGVLLGNLAITLSKNKELVEANS	517	HA	M	V	A	Y	N	W	D	V	L	M	I	G	G	S	S	F	W	Y	P	Y	Y	D	S	K
	KR2 T16	KR2	ATEGFSEIAYQFTSHILTLGYAVMLAGLLYFILTIKNVDKKFQMSNILSAVVMVSAFLLLYAQAQNWTSSFTFNEEVGRYFLDPSGDLFNNGYRYLNWLIDVPMLLFQILFVVSLTTSKFSSVRNQFWFSGAMMIITGYIGQFYEVSNLTAFLVWGAISSAFFFHILWVMKKVINEGKEGISPAGQKILSNIWILFLISWTLYPGAYLMPYLTGVDGFLYSEDGVMARQLVYTIADVSSKVIYGVLLGNLAITLSKNKELVEANS	528	PF	M	V	A	Y	N	W	D	V	L	M	I	G	G	S	S	F	W	Y	P	Y	Y	D	S	K
	KR2 T6	KR2	GNANFENFIGATEGFSEIAYQFTSHILTLGYAVMLAGLLYFILTIKNVDKKFQMSNILSAVVMVSAFLLLYAQAQNWTSSFTFNEEVGRYFLDPSGDLFNNGYRYLNWLIDVPMLLFQILFVVSLTTSKFSSVRNQFWFSGAMMIITGYIGQFYEVSNLTAFLVWGAISSAFFFHILWVMKKVINEGKEGISPAGQKILSNIWILFLISWTLYPGAYLMPYLTGVDGFLYSEDGVMARQLVYTIADVSSKVIYGVLLGNLAITLSKNKELVEANS	532	PF	M	V	A	Y	N	W	D	V	L	M	I	G	G	S	S	F	W	Y	P	Y	Y	D	S	K
	KR2 T87K	KR2	MTQELGNANFENFIGATEGFSEIAYQFTSHILTLGYAVMLAGLLYFILTIKNVDKKFQMSNILSAVVMVSAFLLLYAQAQNWTSSFKFNEEVGRYFLDPSGDLFNNGYRYLNWLIDVPMLLFQILFVVSLTTSKFSSVRNQFWFSGAMMIITGYIGQFYEVSNLTAFLVWGAISSAFFFHILWVMKKVINEGKEGISPAGQKILSNIWILFLISWTLYPGAYLMPYLTGVDGFLYSEDGVMARQLVYTIADVSSKVIYGVLLGNLAITLSKNKELVEAN	531	HA	M	V	A	Y	N	W	D	V	L	M	I	G	G	S	S	F	W	Y	P	Y	Y	D	S	K
	KR2 T87R	KR2	MTQELGNANFENFIGATEGFSEIAYQFTSHILTLGYAVMLAGLLYFILTIKNVDKKFQMSNILSAVVMVSAFLLLYAQAQNWTSSFRFNEEVGRYFLDPSGELFNNGYRYLNWLIDVPMLLFQILFVVSLTTSKFSSVRNQFWFSGAMMIITGYIGQFYEVSNLTAFLVWGAISSAFFFHILWVMKKVINEGKEGISPAGQKILSNIWILFLISWTLYPGAYLMPYLTGVDGFLYSEDGVMARQLVYTIADVSSKVIYGVLLGNLAITLSKNKELVEAN	530	HA	M	V	A	Y	N	W	D	V	L	M	I	G	G	S	S	F	W	Y	P	Y	Y	D	S	K
	KR2 Y154A	KR2	MTQELGNANFENFIGATEGFSEIAYQFTSHILTLGYAVMLAGLLYFILTIKNVDKKFQMSNILSAVVMVSAFLLLYAQAQNWTSSFTFNEEVGRYFLDPSGDLFNNGYRYLNWLIDVPMLLFQILFVVSLTTSKFSSVRNQFWFSGAMMIITGAIGQFYEVSNLTAFLVWGAISSAFFFHILWVMKKVINEGKEGISPAGQKILSNIWILFLISWTLYPGAYLMPYLTGVDGFLYSEDGVMARQLVYTIADVSSKVIYGVLLGNLAITLSKNKELVEANS	528	HA	M	V	A	Y	N	W	D	V	L	M	I	G	G	S	S	F	W	Y	P	Y	Y	D	S	K
	KR2 Y154F	KR2	MTQELGNANFENFIGATEGFSEIAYQFTSHILTLGYAVMLAGLLYFILTIKNVDKKFQMSNILSAVVMVSAFLLLYAQAQNWTSSFTFNEEVGRYFLDPSGDLFNNGYRYLNWLIDVPMLLFQILFVVSLTTSKFSSVRNQFWFSGAMMIITGFIGQFYEVSNLTAFLVWGAISSAFFFHILWVMKKVINEGKEGISPAGQKILSNIWILFLISWTLYPGAYLMPYLTGVDGFLYSEDGVMARQLVYTIADVSSKVIYGVLLGNLAITLSKNKELVEANS	532	HA	M	V	A	Y	N	W	D	V	L	M	I	G	G	S	S	F	W	Y	P	Y	Y	D	S	K
	KR2 Y218F	KR2	MTQELGNANFENFIGATEGFSEIAYQFTSHILTLGYAVMLAGLLYFILTIKNVDKKFQMSNILSAVVMVSAFLLLYAQAQNWTSSFTFNEEVGRYFLDPSGDLFNNGYRYLNWLIDVPMLLFQILFVVSLTTSKFSSVRNQFWFSGAMMIITGYIGQFYEVSNLTAFLVWGAISSAFFFHILWVMKKVINEGKEGISPAGQKILSNIWILFLISWTLFPGAYLMPYLTGVDGFLYSEDGVMARQLVYTIADVSSKVIYGVLLGNLAITLSKNKELVEANS	549	PF	M	V	A	Y	N	W	D	V	L	M	I	G	G	S	S	F	W	F	P	Y	Y	D	S	K
	KR2 Y25F	KR2	MTQELGNANFENFIGATEGFSEIAFQFTSHILTLGYAVMLAGLLYFILTIKNVDKKFQMSNILSAVVMVSAFLLLYAQAQNWTSSFTFNEEVGRYFLDPSGDLFNNGYRYLNWLIDVPMLLFQILFVVSLTTSKFSSVRNQFWFSGAMMIITGYIGQFYEVSNLTAFLVWGAISSAFFFHILWVMKKVINEGKEGISPAGQKILSNIWILFLISWTLYPGAYLMPYLTGVDGFLYSEDGVMARQLVYTIADVSSKVIYGVLLGNLAITLSKNKELVEANS	528	PF	M	V	A	Y	N	W	D	V	L	M	I	G	G	S	S	F	W	Y	P	Y	Y	D	S	K
	KR2 Y25K	KR2	MTQELGNANFENFIGATEGFSEIAKQFTSHILTLGYAVMLAGLLYFILTIKNVDKKFQMSNILSAVVMVSAFLLLYAQAQNWTSSFTFNEEVGRYFLDPSGDLFNNGYRYLNWLIDVPMLLFQILFVVSLTTSKFSSVRNQFWFSGAMMIITGYIGQFYEVSNLTAFLVWGAISSAFFFHILWVMKKVINEGKEGISPAGQKILSNIWILFLISWTLYPGAYLMPYLTGVDGFLYSEDGVMARQLVYTIADVSSKVIYGVLLGNLAITLSKNKELVEAN	528	HA	M	V	A	Y	N	W	D	V	L	M	I	G	G	S	S	F	W	Y	P	Y	Y	D	S	K
	KR2 Y25R	KR2	MTQELGNANFENFIGATEGFSEIARQFTSHILTLGYAVMLAGLLYFILTIKNVDKKFQMSNILSAVVMVSAFLLLYAQAQNWTSSFTFNEEVGRYFLDPSGDLFNNGYRYLNWLIDVPMLLFQILFVVSLTTSKFSSVRNQFWFSGAMMIITGYIGQFYEVSNLTAFLVWGAISSAFFFHILWVMKKVINEGKEGISPAGQKILSNIWILFLISWTLYPGAYLMPYLTGVDGFLYSEDGVMARQLVYTIADVSSKVIYGVLLGNLAITLSKNKELVEAN	523	HA	M	V	A	Y	N	W	D	V	L	M	I	G	G	S	S	F	W	Y	P	Y	Y	D	S	K
	KR2 Y25S	KR2	MTQELGNANFENFIGATEGFSEIASQFTSHILTLGYAVMLAGLLYFILTIKNVDKKFQMSNILSAVVMVSAFLLLYAQAQNWTSSFTFNEEVGRYFLDPSGDLFNNGYRYLNWLIDVPMLLFQILFVVSLTTSKFSSVRNQFWFSGAMMIITGYIGQFYEVSNLTAFLVWGAISSAFFFHILWVMKKVINEGKEGISPAGQKILSNIWILFLISWTLYPGAYLMPYLTGVDGFLYSEDGVMARQLVYTIADVSSKVIYGVLLGNLAITLSKNKELVEANS	534	PF	M	V	A	Y	N	W	D	V	L	M	I	G	G	S	S	F	W	Y	P	Y	Y	D	S	K
	KR2 Y95F	KR2	MTQELGNANFENFIGATEGFSEIAYQFTSHILTLGYAVMLAGLLYFILTIKNVDKKFQMSNILSAVVMVSAFLLLYAQAQNWTSSFTFNEEVGRFFLDPSGDLFNNGYRYLNWLIDVPMLLFQILFVVSLTTSKFSSVRNQFWFSGAMMIITGYIGQFYEVSNLTAFLVWGAISSAFFFHILWVMKKVINEGKEGISPAGQKILSNIWILFLISWTLYPGAYLMPYLTGVDGFLYSEDGVMARQLVYTIADVSSKVIYGVLLGNLAITLSKNKELVEANS	531	PF	M	V	A	Y	N	W	D	V	L	M	I	G	G	S	S	F	W	Y	P	Y	Y	D	S	K
	LR	LR	MIVDQFEEVLMKTSQLFPLPTATQSAQPTHVAPVPTVLPDTPIYETVGDSGSKTLWVVFVLMLIASAAFTALSWKIPVNRRLYHVITTIITLTAALSYFAMATGHGVALNKIVIRTQHDHVPDTYETVYRQVYYARYIDWAITTPLLLLDLGLLAGMSGAHIFMAIVADLIMVLTGLFAAFGSEGTPQKWGWYTIACIAYIFVVWHLVLNGGANARVKGEKLRSFFVAIGAYTLILWTAYPIVWGLADGARKIGVDGEIIAYAVLDVLAKGVFGAWLLVTHANLRESDVELNGFWANGLNREGAIRIGEDDGA	542		M	I	A	Y	D	W	T	T	L	M	V	G	Y	A	C	Y	W	Y	P	W	Y	D	A	K
	MR	MR	MATPGSEATWLWIGTIGMVLGTVYFAVRGRGSTDPEQQTYYIITTLIPAIAAAAYLAMATGLGVISMPIRGTEVIDIYWARYADWLLTTPLLIIDLALVAGARKQTLYKLIIIDAIMILGGLAGSMMQQGAVIRIVWWAVSTAAFIILLYYLLGELSERARSRSAETGIVFNRLRNITLGLWALYPIVWILGTGGGFGIIAVTTEIMLYVMLDIGTKIGFGAVLLESQDVLQAASHPSSTNDIKSH	485		M	I	A	Y	D	W	T	T	L	M	I	G	W	S	T	F	W	Y	P	W	Y	D	T	K
	NdR1	NdR1	MNFLLSTLEVAKMATDDYVGFTFFIGSMAMMAASAFFFLSLSQFDNKWRTSVLVSGLITFIAAVHYFYMRDYYAATDSSPTFFRYVDWTLTVPLMCVEFYLILKVAGAKLGLMWKLIFWSVVMLVTGYFGEVIALGNPTMQWVWGLVSGIAYFIIVYMIWFGEAKKLATSAGGAVLKAHNILCWFVLVGWAIYPLGYILGTEGGLFGLQLVEDPKAAQEAMDVVYNIGDAINKIGFGLVIYSLAVTSSKKVEA	540	PF	M	I	A	Y	D	W	T	V	M	M	L	G	G	S	G	Y	W	Y	P	Y	Y	D	N	K
	NdR2	NdR2	MIQDLGNSNFENYVGATDGFSEMAYQMTSHVLTLGYAVMFAGLLYFILTIKNVDKKYRMSNILSAVVMVSAALLLYAQAGNWTESFAFDAERGKYFLVEGGDLFNNGYRYLNWLIDVPMLLFQILFVVQLTKSKLSSVRNQFWFSGAMMIITGYIGQYYEVTDLSAFFIWGAISTVFFFHILWLMNKVIKEGKVGIPKKGQKILSNIWILFLVSWFLYPGAYLMPHLGGIEGFLFNESGVVGRQITYTIADVCSKVIYGVLLGNALVLSKNKEMIETA	528	PF	M	V	A	Y	N	W	D	V	L	M	I	G	G	S	T	F	W	Y	P	Y	Y	D	S	K
	NdR2 D116C	NdR2	MIQDLGNSNFENYVGATDGFSEMAYQMTSHVLTLGYAVMFAGLLYFILTIKNVDKKYRMSNILSAVVMVSAALLLYAQAGNWTESFAFDAERGKYFLVEGGDLFNNGYRYLNWLICVPMLLFQILFVVQLTKSKLSSVRNQFWFSGAMMIITGYIGQYYEVTDLSAFFIWGAISTVFFFHILWLMNKVIKEGKVGIPKKGQKILSNIWILFLVSWFLYPGAYLMPHLGGIEGFLFNESGVVGRQITYTIADVCSKVIYGVLLGNALVLSKNKEMIETA	565	PF	M	V	A	Y	N	W	C	V	L	M	I	G	G	S	T	F	W	Y	P	Y	Y	D	S	K
	NdR2 D116E	NdR2	MIQDLGNSNFENYVGATDGFSEMAYQMTSHVLTLGYAVMFAGLLYFILTIKNVDKKYRMSNILSAVVMVSAALLLYAQAGNWTESFAFDAERGKYFLVEGGDLFNNGYRYLNWLIEVPMLLFQILFVVQLTKSKLSSVRNQFWFSGAMMIITGYIGQYYEVTDLSAFFIWGAISTVFFFHILWLMNKVIKEGKVGIPKKGQKILSNIWILFLVSWFLYPGAYLMPHLGGIEGFLFNESGVVGRQITYTIADVCSKVIYGVLLGNALVLSKNKEMIETA	530	PF	M	V	A	Y	N	W	E	V	L	M	I	G	G	S	T	F	W	Y	P	Y	Y	D	S	K
	NdR2 D116E/D251E	NdR2	MIQDLGNSNFENYVGATDGFSEMAYQMTSHVLTLGYAVMFAGLLYFILTIKNVDKKYRMSNILSAVVMVSAALLLYAQAGNWTESFAFDAERGKYFLVEGGDLFNNGYRYLNWLIEVPMLLFQILFVVQLTKSKLSSVRNQFWFSGAMMIITGYIGQYYEVTDLSAFFIWGAISTVFFFHILWLMNKVIKEGKVGIPKKGQKILSNIWILFLVSWFLYPGAYLMPHLGGIEGFLFNESGVVGRQITYTIAEVCSKVIYGVLLGNALVLSKNKEMIETA	549	PF	M	V	A	Y	N	W	E	V	L	M	I	G	G	S	T	F	W	Y	P	Y	Y	E	S	K
	NdR2 D116F	NdR2	MIQDLGNSNFENYVGATDGFSEMAYQMTSHVLTLGYAVMFAGLLYFILTIKNVDKKYRMSNILSAVVMVSAALLLYAQAGNWTESFAFDAERGKYFLVEGGDLFNNGYRYLNWLIFVPMLLFQILFVVQLTKSKLSSVRNQFWFSGAMMIITGYIGQYYEVTDLSAFFIWGAISTVFFFHILWLMNKVIKEGKVGIPKKGQKILSNIWILFLVSWFLYPGAYLMPHLGGIEGFLFNESGVVGRQITYTIADVCSKVIYGVLLGNALVLSKNKEMIETA	555	PF	M	V	A	Y	N	W	F	V	L	M	I	G	G	S	T	F	W	Y	P	Y	Y	D	S	K
	NdR2 D116G	NdR2	MIQDLGNSNFENYVGATDGFSEMAYQMTSHVLTLGYAVMFAGLLYFILTIKNVDKKYRMSNILSAVVMVSAALLLYAQAGNWTESFAFDAERGKYFLVEGGDLFNNGYRYLNWLIGVPMLLFQILFVVQLTKSKLSSVRNQFWFSGAMMIITGYIGQYYEVTDLSAFFIWGAISTVFFFHILWLMNKVIKEGKVGIPKKGQKILSNIWILFLVSWFLYPGAYLMPHLGGIEGFLFNESGVVGRQITYTIADVCSKVIYGVLLGNALVLSKNKEMIETA	581	PF	M	V	A	Y	N	W	G	V	L	M	I	G	G	S	T	F	W	Y	P	Y	Y	D	S	K
	NdR2 D116H	NdR2	MIQDLGNSNFENYVGATDGFSEMAYQMTSHVLTLGYAVMFAGLLYFILTIKNVDKKYRMSNILSAVVMVSAALLLYAQAGNWTESFAFDAERGKYFLVEGGDLFNNGYRYLNWLIHVPMLLFQILFVVQLTKSKLSSVRNQFWFSGAMMIITGYIGQYYEVTDLSAFFIWGAISTVFFFHILWLMNKVIKEGKVGIPKKGQKILSNIWILFLVSWFLYPGAYLMPHLGGIEGFLFNESGVVGRQITYTIADVCSKVIYGVLLGNALVLSKNKEMIETA	540	PF	M	V	A	Y	N	W	H	V	L	M	I	G	G	S	T	F	W	Y	P	Y	Y	D	S	K
	NdR2 D116I	NdR2	MIQDLGNSNFENYVGATDGFSEMAYQMTSHVLTLGYAVMFAGLLYFILTIKNVDKKYRMSNILSAVVMVSAALLLYAQAGNWTESFAFDAERGKYFLVEGGDLFNNGYRYLNWLIIVPMLLFQILFVVQLTKSKLSSVRNQFWFSGAMMIITGYIGQYYEVTDLSAFFIWGAISTVFFFHILWLMNKVIKEGKVGIPKKGQKILSNIWILFLVSWFLYPGAYLMPHLGGIEGFLFNESGVVGRQITYTIADVCSKVIYGVLLGNALVLSKNKEMIETA	546	PF	M	V	A	Y	N	W	I	V	L	M	I	G	G	S	T	F	W	Y	P	Y	Y	D	S	K
	NdR2 D116K	NdR2	MIQDLGNSNFENYVGATDGFSEMAYQMTSHVLTLGYAVMFAGLLYFILTIKNVDKKYRMSNILSAVVMVSAALLLYAQAGNWTESFAFDAERGKYFLVEGGDLFNNGYRYLNWLIKVPMLLFQILFVVQLTKSKLSSVRNQFWFSGAMMIITGYIGQYYEVTDLSAFFIWGAISTVFFFHILWLMNKVIKEGKVGIPKKGQKILSNIWILFLVSWFLYPGAYLMPHLGGIEGFLFNESGVVGRQITYTIADVCSKVIYGVLLGNALVLSKNKEMIETA	543	PF	M	V	A	Y	N	W	K	V	L	M	I	G	G	S	T	F	W	Y	P	Y	Y	D	S	K
	NdR2 D116L	NdR2	MIQDLGNSNFENYVGATDGFSEMAYQMTSHVLTLGYAVMFAGLLYFILTIKNVDKKYRMSNILSAVVMVSAALLLYAQAGNWTESFAFDAERGKYFLVEGGDLFNNGYRYLNWLILVPMLLFQILFVVQLTKSKLSSVRNQFWFSGAMMIITGYIGQYYEVTDLSAFFIWGAISTVFFFHILWLMNKVIKEGKVGIPKKGQKILSNIWILFLVSWFLYPGAYLMPHLGGIEGFLFNESGVVGRQITYTIADVCSKVIYGVLLGNALVLSKNKEMIETA	555	PF	M	V	A	Y	N	W	L	V	L	M	I	G	G	S	T	F	W	Y	P	Y	Y	D	S	K
	NdR2 D116M	NdR2	MIQDLGNSNFENYVGATDGFSEMAYQMTSHVLTLGYAVMFAGLLYFILTIKNVDKKYRMSNILSAVVMVSAALLLYAQAGNWTESFAFDAERGKYFLVEGGDLFNNGYRYLNWLIMVPMLLFQILFVVQLTKSKLSSVRNQFWFSGAMMIITGYIGQYYEVTDLSAFFIWGAISTVFFFHILWLMNKVIKEGKVGIPKKGQKILSNIWILFLVSWFLYPGAYLMPHLGGIEGFLFNESGVVGRQITYTIADVCSKVIYGVLLGNALVLSKNKEMIETA	546	PF	M	V	A	Y	N	W	M	V	L	M	I	G	G	S	T	F	W	Y	P	Y	Y	D	S	K
	NdR2 D116N	NdR2	MIQDLGNSNFENYVGATDGFSEMAYQMTSHVLTLGYAVMFAGLLYFILTIKNVDKKYRMSNILSAVVMVSAALLLYAQAGNWTESFAFDAERGKYFLVEGGDLFNNGYRYLNWLINVPMLLFQILFVVQLTKSKLSSVRNQFWFSGAMMIITGYIGQYYEVTDLSAFFIWGAISTVFFFHILWLMNKVIKEGKVGIPKKGQKILSNIWILFLVSWFLYPGAYLMPHLGGIEGFLFNESGVVGRQITYTIADVCSKVIYGVLLGNALVLSKNKEMIETA	550	PF	M	V	A	Y	N	W	N	V	L	M	I	G	G	S	T	F	W	Y	P	Y	Y	D	S	K
	NdR2 D116P	NdR2	MIQDLGNSNFENYVGATDGFSEMAYQMTSHVLTLGYAVMFAGLLYFILTIKNVDKKYRMSNILSAVVMVSAALLLYAQAGNWTESFAFDAERGKYFLVEGGDLFNNGYRYLNWLIPVPMLLFQILFVVQLTKSKLSSVRNQFWFSGAMMIITGYIGQYYEVTDLSAFFIWGAISTVFFFHILWLMNKVIKEGKVGIPKKGQKILSNIWILFLVSWFLYPGAYLMPHLGGIEGFLFNESGVVGRQITYTIADVCSKVIYGVLLGNALVLSKNKEMIETA	548	PF	M	V	A	Y	N	W	P	V	L	M	I	G	G	S	T	F	W	Y	P	Y	Y	D	S	K
	NdR2 D116Q	NdR2	MIQDLGNSNFENYVGATDGFSEMAYQMTSHVLTLGYAVMFAGLLYFILTIKNVDKKYRMSNILSAVVMVSAALLLYAQAGNWTESFAFDAERGKYFLVEGGDLFNNGYRYLNWLIQVPMLLFQILFVVQLTKSKLSSVRNQFWFSGAMMIITGYIGQYYEVTDLSAFFIWGAISTVFFFHILWLMNKVIKEGKVGIPKKGQKILSNIWILFLVSWFLYPGAYLMPHLGGIEGFLFNESGVVGRQITYTIADVCSKVIYGVLLGNALVLSKNKEMIETA	545	PF	M	V	A	Y	N	W	Q	V	L	M	I	G	G	S	T	F	W	Y	P	Y	Y	D	S	K
	NdR2 D116R	NdR2	MIQDLGNSNFENYVGATDGFSEMAYQMTSHVLTLGYAVMFAGLLYFILTIKNVDKKYRMSNILSAVVMVSAALLLYAQAGNWTESFAFDAERGKYFLVEGGDLFNNGYRYLNWLIRVPMLLFQILFVVQLTKSKLSSVRNQFWFSGAMMIITGYIGQYYEVTDLSAFFIWGAISTVFFFHILWLMNKVIKEGKVGIPKKGQKILSNIWILFLVSWFLYPGAYLMPHLGGIEGFLFNESGVVGRQITYTIADVCSKVIYGVLLGNALVLSKNKEMIETA	536	PF	M	V	A	Y	N	W	R	V	L	M	I	G	G	S	T	F	W	Y	P	Y	Y	D	S	K
	NdR2 D116S	NdR2	MIQDLGNSNFENYVGATDGFSEMAYQMTSHVLTLGYAVMFAGLLYFILTIKNVDKKYRMSNILSAVVMVSAALLLYAQAGNWTESFAFDAERGKYFLVEGGDLFNNGYRYLNWLISVPMLLFQILFVVQLTKSKLSSVRNQFWFSGAMMIITGYIGQYYEVTDLSAFFIWGAISTVFFFHILWLMNKVIKEGKVGIPKKGQKILSNIWILFLVSWFLYPGAYLMPHLGGIEGFLFNESGVVGRQITYTIADVCSKVIYGVLLGNALVLSKNKEMIETA	564	PF	M	V	A	Y	N	W	S	V	L	M	I	G	G	S	T	F	W	Y	P	Y	Y	D	S	K
	NdR2 D116T/D251N	NdR2	MIQDLGNSNFENYVGATDGFSEMAYQMTSHVLTLGYAVMFAGLLYFILTIKNVDKKYRMSNILSAVVMVSAALLLYAQAGNWTESFAFDAERGKYFLVEGGDLFNNGYRYLNWLITVPMLLFQILFVVQLTKSKLSSVRNQFWFSGAMMIITGYIGQYYEVTDLSAFFIWGAISTVFFFHILWLMNKVIKEGKVGIPKKGQKILSNIWILFLVSWFLYPGAYLMPHLGGIEGFLFNESGVVGRQITYTIANVCSKVIYGVLLGNALVLSKNKEMIETA	557	PF	M	V	A	Y	N	W	T	V	L	M	I	G	G	S	T	F	W	Y	P	Y	Y	N	S	K
	NdR2 D116T/E11Q	NdR2	MIQDLGNSNFQNYVGATDGFSEMAYQMTSHVLTLGYAVMFAGLLYFILTIKNVDKKYRMSNILSAVVMVSAALLLYAQAGNWTESFAFDAERGKYFLVEGGDLFNNGYRYLNWLITVPMLLFQILFVVQLTKSKLSSVRNQFWFSGAMMIITGYIGQYYEVTDLSAFFIWGAISTVFFFHILWLMNKVIKEGKVGIPKKGQKILSNIWILFLVSWFLYPGAYLMPHLGGIEGFLFNESGVVGRQITYTIADVCSKVIYGVLLGNALVLSKNKEMIETA	538	PF	M	V	A	Y	N	W	T	V	L	M	I	G	G	S	T	F	W	Y	P	Y	Y	D	S	K
	NdR2 D116V	NdR2	MIQDLGNSNFENYVGATDGFSEMAYQMTSHVLTLGYAVMFAGLLYFILTIKNVDKKYRMSNILSAVVMVSAALLLYAQAGNWTESFAFDAERGKYFLVEGGDLFNNGYRYLNWLIVVPMLLFQILFVVQLTKSKLSSVRNQFWFSGAMMIITGYIGQYYEVTDLSAFFIWGAISTVFFFHILWLMNKVIKEGKVGIPKKGQKILSNIWILFLVSWFLYPGAYLMPHLGGIEGFLFNESGVVGRQITYTIADVCSKVIYGVLLGNALVLSKNKEMIETA	540	PF	M	V	A	Y	N	W	V	V	L	M	I	G	G	S	T	F	W	Y	P	Y	Y	D	S	K
	NdR2 D116W	NdR2	MIQDLGNSNFENYVGATDGFSEMAYQMTSHVLTLGYAVMFAGLLYFILTIKNVDKKYRMSNILSAVVMVSAALLLYAQAGNWTESFAFDAERGKYFLVEGGDLFNNGYRYLNWLIWVPMLLFQILFVVQLTKSKLSSVRNQFWFSGAMMIITGYIGQYYEVTDLSAFFIWGAISTVFFFHILWLMNKVIKEGKVGIPKKGQKILSNIWILFLVSWFLYPGAYLMPHLGGIEGFLFNESGVVGRQITYTIADVCSKVIYGVLLGNALVLSKNKEMIETA	553	PF	M	V	A	Y	N	W	W	V	L	M	I	G	G	S	T	F	W	Y	P	Y	Y	D	S	K
	NdR2 D116Y	NdR2	MIQDLGNSNFENYVGATDGFSEMAYQMTSHVLTLGYAVMFAGLLYFILTIKNVDKKYRMSNILSAVVMVSAALLLYAQAGNWTESFAFDAERGKYFLVEGGDLFNNGYRYLNWLIYVPMLLFQILFVVQLTKSKLSSVRNQFWFSGAMMIITGYIGQYYEVTDLSAFFIWGAISTVFFFHILWLMNKVIKEGKVGIPKKGQKILSNIWILFLVSWFLYPGAYLMPHLGGIEGFLFNESGVVGRQITYTIADVCSKVIYGVLLGNALVLSKNKEMIETA	550	PF	M	V	A	Y	N	W	Y	V	L	M	I	G	G	S	T	F	W	Y	P	Y	Y	D	S	K
	NdR2 D18N	NdR2	MIQDLGNSNFENYVGATNGFSEMAYQMTSHVLTLGYAVMFAGLLYFILTIKNVDKKYRMSNILSAVVMVSAALLLYAQAGNWTESFAFDAERGKYFLVEGGDLFNNGYRYLNWLIDVPMLLFQILFVVQLTKSKLSSVRNQFWFSGAMMIITGYIGQYYEVTDLSAFFIWGAISTVFFFHILWLMNKVIKEGKVGIPKKGQKILSNIWILFLVSWFLYPGAYLMPHLGGIEGFLFNESGVVGRQITYTIADVCSKVIYGVLLGNALVLSKNKEMIETA	527	PF	M	V	A	Y	N	W	D	V	L	M	I	G	G	S	T	F	W	Y	P	Y	Y	D	S	K
	NdR2 D251E	NdR2	MIQDLGNSNFENYVGATDGFSEMAYQMTSHVLTLGYAVMFAGLLYFILTIKNVDKKYRMSNILSAVVMVSAALLLYAQAGNWTESFAFDAERGKYFLVEGGDLFNNGYRYLNWLIDVPMLLFQILFVVQLTKSKLSSVRNQFWFSGAMMIITGYIGQYYEVTDLSAFFIWGAISTVFFFHILWLMNKVIKEGKVGIPKKGQKILSNIWILFLVSWFLYPGAYLMPHLGGIEGFLFNESGVVGRQITYTIAEVCSKVIYGVLLGNALVLSKNKEMIETA	569	PF	M	V	A	Y	N	W	D	V	L	M	I	G	G	S	T	F	W	Y	P	Y	Y	E	S	K
	NdR2 D251N	NdR2	MIQDLGNSNFENYVGATDGFSEMAYQMTSHVLTLGYAVMFAGLLYFILTIKNVDKKYRMSNILSAVVMVSAALLLYAQAGNWTESFAFDAERGKYFLVEGGDLFNNGYRYLNWLIDVPMLLFQILFVVQLTKSKLSSVRNQFWFSGAMMIITGYIGQYYEVTDLSAFFIWGAISTVFFFHILWLMNKVIKEGKVGIPKKGQKILSNIWILFLVSWFLYPGAYLMPHLGGIEGFLFNESGVVGRQITYTIANVCSKVIYGVLLGNALVLSKNKEMIETA	536	PF	M	V	A	Y	N	W	D	V	L	M	I	G	G	S	T	F	W	Y	P	Y	Y	N	S	K
	NdR2 E11Q	NdR2	MIQDLGNSNFQNYVGATDGFSEMAYQMTSHVLTLGYAVMFAGLLYFILTIKNVDKKYRMSNILSAVVMVSAALLLYAQAGNWTESFAFDAERGKYFLVEGGDLFNNGYRYLNWLIDVPMLLFQILFVVQLTKSKLSSVRNQFWFSGAMMIITGYIGQYYEVTDLSAFFIWGAISTVFFFHILWLMNKVIKEGKVGIPKKGQKILSNIWILFLVSWFLYPGAYLMPHLGGIEGFLFNESGVVGRQITYTIADVCSKVIYGVLLGNALVLSKNKEMIETA	531	PF	M	V	A	Y	N	W	D	V	L	M	I	G	G	S	T	F	W	Y	P	Y	Y	D	S	K
	NdR2 E22Q	NdR2	MIQDLGNSNFENYVGATDGFSQMAYQMTSHVLTLGYAVMFAGLLYFILTIKNVDKKYRMSNILSAVVMVSAALLLYAQAGNWTESFAFDAERGKYFLVEGGDLFNNGYRYLNWLIDVPMLLFQILFVVQLTKSKLSSVRNQFWFSGAMMIITGYIGQYYEVTDLSAFFIWGAISTVFFFHILWLMNKVIKEGKVGIPKKGQKILSNIWILFLVSWFLYPGAYLMPHLGGIEGFLFNESGVVGRQITYTIADVCSKVIYGVLLGNALVLSKNKEMIETA	528	PF	M	V	A	Y	N	W	D	V	L	M	I	G	G	S	T	F	W	Y	P	Y	Y	D	S	K
	NdR2 N112D	NdR2	MIQDLGNSNFENYVGATDGFSEMAYQMTSHVLTLGYAVMFAGLLYFILTIKNVDKKYRMSNILSAVVMVSAALLLYAQAGNWTESFAFDAERGKYFLVEGGDLFNNGYRYLDWLIDVPMLLFQILFVVQLTKSKLSSVRNQFWFSGAMMIITGYIGQYYEVTDLSAFFIWGAISTVFFFHILWLMNKVIKEGKVGIPKKGQKILSNIWILFLVSWFLYPGAYLMPHLGGIEGFLFNESGVVGRQITYTIADVCSKVIYGVLLGNALVLSKNKEMIETA	522	PF	M	V	A	Y	D	W	D	V	L	M	I	G	G	S	T	F	W	Y	P	Y	Y	D	S	K
	NmClR	NmClR	MKNIESLFDYSAGQFEFIDHLLTMGVGVHFAALIFFLVVSQFVAPKYRIATALSCIVMVSAGLILNSQAVMWTDAYAYVDGSYQLQDLTFSNGYRYVNWMATIPCLLLQLLIVLNLKGKELFSTATWLILAAWGMIITGYVGQLYEVDDIAQLMIWGAVSTAFFVVMNWIVGTKIFKNRATMLGGTDSTITKVFWLMMFAWTLYPIAYLVPAFMNNADGVVLRQLLFTIADISSKVIYGLMITYIAIQQSAAAGYVPAQQALGRIGMDSKAA	534		H	V	A	Y	N	W	T	I	L	M	I	G	G	S	T	F	W	Y	P	Y	F	D	S	K
	NmNaR	NmNaR	MQQLGNSNFENYIGASEGFSEMAYQMTSHVLTLGYAVMLAGLLYFILTIKKVDKRFQMSNILSAVVMVSAFLLLYAQAGNWTSSFTFDIELGRYFLDPDGDLFNNGYRYLNWLIDVPMLLFQILFVVTLTKSKLSSIRNQFWFSGTMMIITGYIGQFYEVSDITWFLIWGAISTVFFFHILYLMKKVINEGKEGISTKGQKILSNIWILFLISWFLYPGAYLMPYLGGIDGFLYNESGVVGRQITYTIADVCSKVIYGVLLGNLAMTLSTKNKNEHKPA	527		M	V	A	Y	N	W	D	V	L	M	I	G	G	S	T	F	W	Y	P	Y	Y	D	S	K
	NmPR	NmPR	MNNLLLNIEVVRLAADDYVGFTFFVGCMAMMAASAFFFLSMSSFERKWRTSILVSGLITFIAAVHYWYMRDYWSGFAESPVFFRYVDWVLTVPLMCVEFYLILKVAGAKKSLMWKLIFLSVVMLVTGYFGEAVDRGNAWLWGLFSGVAYFWIVIEIWFGKAKKLAVAAGGDVLAAHKTLCWFVLVGWAIYPIGYMAGTPGWYDSIFGGWDLNVIYNIGDAINKIGFGLVIYNLAVQATNKKDGLVN	525		M	I	A	Y	D	W	T	V	M	M	L	G	G	S	G	Y	W	Y	P	Y	Y	D	N	K
	NpHR	NpHR	MTETLPPVTESAVALQAEVTQRELFEFVLNDPLLASSLYINIALAGLSILLFVFMTRGLDDPRAKLIAVSTILVPVVSIASYTGLASGLTISVLEMPAGHFAEGSSVMLGGEEVDGVVTMWGRYLTWALSTPMILLALGLLAGSNATKLFTAITFDIAMCVTGLAAALTTSSHLMRWFWYAISCACFLVVLYILLVEWAQDAKAAGTADMFNTLKLLTVVMWLGYPIVWALGVEGIAVLPVGVTSWGYSFLDIVAKYIFAFLLLNYLTSNESVVSGSILDVPSASGTPADD	577		I	V	S	Y	T	W	S	T	I	M	C	G	Y	S	C	F	W	Y	P	W	Y	D	A	K
	NpHR K215Q	NpHR	MTETLPPVTESAVALQAEVTQRELFEFVLNDPLLASSLYINIALAGLSILLFVFMTRGLDDPRAKLIAVSTILVPVVSIASYTGLASGLTISVLEMPAGHFAEGSSVMLGGEEVDGVVTMWGRYLTWALSTPMILLALGLLAGSNATKLFTAITFDIAMCVTGLAAALTTSSHLMRWFWYAISCACFLVVLYILLVEWAQDAKAAGTADMFNTLQLLTVVMWLGYPIVWALGVEGIAVLPVGVTSWGYSFLDIVAKYIFAFLLLNYLTSNESVVSGSILDVPSASGTPADD	576		I	V	S	Y	T	W	S	T	I	M	C	G	Y	S	C	F	W	Y	P	W	Y	D	A	K
	NpHR K215R	NpHR	MTETLPPVTESAVALQAEVTQRELFEFVLNDPLLASSLYINIALAGLSILLFVFMTRGLDDPRAKLIAVSTILVPVVSIASYTGLASGLTISVLEMPAGHFAEGSSVMLGGEEVDGVVTMWGRYLTWALSTPMILLALGLLAGSNATKLFTAITFDIAMCVTGLAAALTTSSHLMRWFWYAISCACFLVVLYILLVEWAQDAKAAGTADMFNTLRLLTVVMWLGYPIVWALGVEGIAVLPVGVTSWGYSFLDIVAKYIFAFLLLNYLTSNESVVSGSILDVPSASGTPADD	574		I	V	S	Y	T	W	S	T	I	M	C	G	Y	S	C	F	W	Y	P	W	Y	D	A	K
	NpHR P240T/F250Y	NpHR	MTETLPPVTESAVALQAEVTQRELFEFVLNDPLLASSLYINIALAGLSILLFVFMTRGLDDPRAKLIAVSTILVPVVSIASYTGLASGLTISVLEMPAGHFAEGSSVMLGGEEVDGVVTMWGRYLTWALSTPMILLALGLLAGSNATKLFTAITFDIAMCVTGLAAALTTSSHLMRWFWYAISCACFLVVLYILLVEWAQDAKAAGTADMFNTLKLLTVVMWLGYPIVWALGVEGIAVLTVGVTSWGYSYLDIVAKYIFAFLLLNYLTSNESVVSGSILDVPSASGTPADD	575		I	V	S	Y	T	W	S	T	I	M	C	G	Y	S	C	F	W	Y	P	W	Y	D	A	K
	NpHR R123H	NpHR	MTETLPPVTESAVALQAEVTQRELFEFVLNDPLLASSLYINIALAGLSILLFVFMTRGLDDPRAKLIAVSTILVPVVSIASYTGLASGLTISVLEMPAGHFAEGSSVMLGGEEVDGVVTMWGHYLTWALSTPMILLALGLLAGSNATKLFTAITFDIAMCVTGLAAALTTSSHLMRWFWYAISCACFLVVLYILLVEWAQDAKAAGTADMFNTLKLLTVVMWLGYPIVWALGVEGIAVLPVGVTSWGYSFLDIVAKYIFAFLLLNYLTSNESVVSGSILDVPSASGTPADD	573		I	V	S	Y	T	W	S	T	I	M	C	G	Y	S	C	F	W	Y	P	W	Y	D	A	K
	NpHR R123K	NpHR	MTETLPPVTESAVALQAEVTQRELFEFVLNDPLLASSLYINIALAGLSILLFVFMTRGLDDPRAKLIAVSTILVPVVSIASYTGLASGLTISVLEMPAGHFAEGSSVMLGGEEVDGVVTMWGKYLTWALSTPMILLALGLLAGSNATKLFTAITFDIAMCVTGLAAALTTSSHLMRWFWYAISCACFLVVLYILLVEWAQDAKAAGTADMFNTLKLLTVVMWLGYPIVWALGVEGIAVLPVGVTSWGYSFLDIVAKYIFAFLLLNYLTSNESVVSGSILDVPSASGTPADD	575		I	V	S	Y	T	W	S	T	I	M	C	G	Y	S	C	F	W	Y	P	W	Y	D	A	K
	NpHR S130A	NpHR	MTETLPPVTESAVALQAEVTQRELFEFVLNDPLLASSLYINIALAGLSILLFVFMTRGLDDPRAKLIAVSTILVPVVSIASYTGLASGLTISVLEMPAGHFAEGSSVMLGGEEVDGVVTMWGRYLTWALATPMILLALGLLAGSNATKLFTAITFDIAMCVTGLAAALTTSSHLMRWFWYAISCACFLVVLYILLVEWAQDAKAAGTADMFNTLKLLTVVMWLGYPIVWALGVEGIAVLPVGVTSWGYSFLDIVAKYIFAFLLLNYLTSNESVVSGSILDVPSASGTPADD	583		I	V	S	Y	T	W	A	T	I	M	C	G	Y	S	C	F	W	Y	P	W	Y	D	A	K
	NpHR S130C	NpHR	MTETLPPVTESAVALQAEVTQRELFEFVLNDPLLASSLYINIALAGLSILLFVFMTRGLDDPRAKLIAVSTILVPVVSIASYTGLASGLTISVLEMPAGHFAEGSSVMLGGEEVDGVVTMWGRYLTWALCTPMILLALGLLAGSNATKLFTAITFDIAMCVTGLAAALTTSSHLMRWFWYAISCACFLVVLYILLVEWAQDAKAAGTADMFNTLKLLTVVMWLGYPIVWALGVEGIAVLPVGVTSWGYSFLDIVAKYIFAFLLLNYLTSNESVVSGSILDVPSASGTPADD	577		I	V	S	Y	T	W	C	T	I	M	C	G	Y	S	C	F	W	Y	P	W	Y	D	A	K
	NpHR S130D	NpHR	MTETLPPVTESAVALQAEVTQRELFEFVLNDPLLASSLYINIALAGLSILLFVFMTRGLDDPRAKLIAVSTILVPVVSIASYTGLASGLTISVLEMPAGHFAEGSSVMLGGEEVDGVVTMWGRYLTWALDTPMILLALGLLAGSNATKLFTAITFDIAMCVTGLAAALTTSSHLMRWFWYAISCACFLVVLYILLVEWAQDAKAAGTADMFNTLKLLTVVMWLGYPIVWALGVEGIAVLPVGVTSWGYSFLDIVAKYIFAFLLLNYLTSNESVVSGSILDVPSASGTPADD	541	PF	I	V	S	Y	T	W	D	T	I	M	C	G	Y	S	C	F	W	Y	P	W	Y	D	A	K
	NpHR S130D/T126N	NpHR	MTETLPPVTESAVALQAEVTQRELFEFVLNDPLLASSLYINIALAGLSILLFVFMTRGLDDPRAKLIAVSTILVPVVSIASYTGLASGLTISVLEMPAGHFAEGSSVMLGGEEVDGVVTMWGRYLNWALDTPMILLALGLLAGSNATKLFTAITFDIAMCVTGLAAALTTSSHLMRWFWYAISCACFLVVLYILLVEWAQDAKAAGTADMFNTLKLLTVVMWLGYPIVWALGVEGIAVLPVGVTSWGYSFLDIVAKYIFAFLLLNYLTSNESVVSGSILDVPSASGTPADD	513	PF	I	V	S	Y	N	W	D	T	I	M	C	G	Y	S	C	F	W	Y	P	W	Y	D	A	K
	NpHR S130E	NpHR	MTETLPPVTESAVALQAEVTQRELFEFVLNDPLLASSLYINIALAGLSILLFVFMTRGLDDPRAKLIAVSTILVPVVSIASYTGLASGLTISVLEMPAGHFAEGSSVMLGGEEVDGVVTMWGRYLTWALETPMILLALGLLAGSNATKLFTAITFDIAMCVTGLAAALTTSSHLMRWFWYAISCACFLVVLYILLVEWAQDAKAAGTADMFNTLKLLTVVMWLGYPIVWALGVEGIAVLPVGVTSWGYSFLDIVAKYIFAFLLLNYLTSNESVVSGSILDVPSASGTPADD	543	PF	I	V	S	Y	T	W	E	T	I	M	C	G	Y	S	C	F	W	Y	P	W	Y	D	A	K
	NpHR S130E/T126N	NpHR	MTETLPPVTESAVALQAEVTQRELFEFVLNDPLLASSLYINIALAGLSILLFVFMTRGLDDPRAKLIAVSTILVPVVSIASYTGLASGLTISVLEMPAGHFAEGSSVMLGGEEVDGVVTMWGRYLNWALETPMILLALGLLAGSNATKLFTAITFDIAMCVTGLAAALTTSSHLMRWFWYAISCACFLVVLYILLVEWAQDAKAAGTADMFNTLKLLTVVMWLGYPIVWALGVEGIAVLPVGVTSWGYSFLDIVAKYIFAFLLLNYLTSNESVVSGSILDVPSASGTPADD	551	PF	I	V	S	Y	N	W	E	T	I	M	C	G	Y	S	C	F	W	Y	P	W	Y	D	A	K
	NpHR S130T	NpHR	MTETLPPVTESAVALQAEVTQRELFEFVLNDPLLASSLYINIALAGLSILLFVFMTRGLDDPRAKLIAVSTILVPVVSIASYTGLASGLTISVLEMPAGHFAEGSSVMLGGEEVDGVVTMWGRYLTWALTTPMILLALGLLAGSNATKLFTAITFDIAMCVTGLAAALTTSSHLMRWFWYAISCACFLVVLYILLVEWAQDAKAAGTADMFNTLKLLTVVMWLGYPIVWALGVEGIAVLPVGVTSWGYSFLDIVAKYIFAFLLLNYLTSNESVVSGSILDVPSASGTPADD	572		I	V	S	Y	T	W	T	T	I	M	C	G	Y	S	C	F	W	Y	P	W	Y	D	A	K
	NpHR S78A/T126D/A260G	NpHR	MTETLPPVTESAVALQAEVTQRELFEFVLNDPLLASSLYINIALAGLSILLFVFMTRGLDDPRAKLIAVSTILVPVVAIASYTGLASGLTISVLEMPAGHFAEGSSVMLGGEEVDGVVTMWGRYLDWALSTPMILLALGLLAGSNATKLFTAITFDIAMCVTGLAAALTTSSHLMRWFWYAISCACFLVVLYILLVEWAQDAKAAGTADMFNTLKLLTVVMWLGYPIVWALGVEGIAVLPVGVTSWGYSFLDIVAKYIFGFLLLNYLTSNESVVSGSILDVPSASGTPADD	537	PF	I	V	A	Y	D	W	S	T	I	M	C	G	Y	S	C	F	W	Y	P	W	Y	D	A	K
	NpHR T126D	NpHR	MTETLPPVTESAVALQAEVTQRELFEFVLNDPLLASSLYINIALAGLSILLFVFMTRGLDDPRAKLIAVSTILVPVVSIASYTGLASGLTISVLEMPAGHFAEGSSVMLGGEEVDGVVTMWGRYLDWALSTPMILLALGLLAGSNATKLFTAITFDIAMCVTGLAAALTTSSHLMRWFWYAISCACFLVVLYILLVEWAQDAKAAGTADMFNTLKLLTVVMWLGYPIVWALGVEGIAVLPVGVTSWGYSFLDIVAKYIFAFLLLNYLTSNESVVSGSILDVPSASGTPADD	554		I	V	S	Y	D	W	S	T	I	M	C	G	Y	S	C	F	W	Y	P	W	Y	D	A	K
	NpHR T126D/A137D/T244E	NpHR	MTETLPPVTESAVALQAEVTQRELFEFVLNDPLLASSLYINIALAGLSILLFVFMTRGLDDPRAKLIAVSTILVPVVSIASYTGLASGLTISVLEMPAGHFAEGSSVMLGGEEVDGVVTMWGRYLDWALSTPMILLDLGLLAGSNATKLFTAITFDIAMCVTGLAAALTTSSHLMRWFWYAISCACFLVVLYILLVEWAQDAKAAGTADMFNTLKLLTVVMWLGYPIVWALGVEGIAVLPVGVESWGYSFLDIVAKYIFAFLLLNYLTSNESVVSGSILDVPSASGTPADD	546	PF	I	V	S	Y	D	W	S	T	I	M	C	G	Y	S	C	F	W	Y	P	W	Y	D	A	K
	NpHR T126D/A260G	NpHR	MTETLPPVTESAVALQAEVTQRELFEFVLNDPLLASSLYINIALAGLSILLFVFMTRGLDDPRAKLIAVSTILVPVVSIASYTGLASGLTISVLEMPAGHFAEGSSVMLGGEEVDGVVTMWGRYLDWALSTPMILLALGLLAGSNATKLFTAITFDIAMCVTGLAAALTTSSHLMRWFWYAISCACFLVVLYILLVEWAQDAKAAGTADMFNTLKLLTVVMWLGYPIVWALGVEGIAVLPVGVTSWGYSFLDIVAKYIFGFLLLNYLTSNESVVSGSILDVPSASGTPADD	558	PF	I	V	S	Y	D	W	S	T	I	M	C	G	Y	S	C	F	W	Y	P	W	Y	D	A	K
	NpHR T126D/S130T	NpHR	MTETLPPVTESAVALQAEVTQRELFEFVLNDPLLASSLYINIALAGLSILLFVFMTRGLDDPRAKLIAVSTILVPVVSIASYTGLASGLTISVLEMPAGHFAEGSSVMLGGEEVDGVVTMWGRYLDWALTTPMILLALGLLAGSNATKLFTAITFDIAMCVTGLAAALTTSSHLMRWFWYAISCACFLVVLYILLVEWAQDAKAAGTADMFNTLKLLTVVMWLGYPIVWALGVEGIAVLPVGVTSWGYSFLDIVAKYIFAFLLLNYLTSNESVVSGSILDVPSASGTPADD	556	PF	I	V	S	Y	D	W	T	T	I	M	C	G	Y	S	C	F	W	Y	P	W	Y	D	A	K
	NpHR T126E	NpHR	MTETLPPVTESAVALQAEVTQRELFEFVLNDPLLASSLYINIALAGLSILLFVFMTRGLDDPRAKLIAVSTILVPVVSIASYTGLASGLTISVLEMPAGHFAEGSSVMLGGEEVDGVVTMWGRYLEWALTTPMILLALGLLAGSNATKLFTAITFDIAMCVTGLAAALTTSSHLMRWFWYAISCACFLVVLYILLVEWAQDAKAAGTADMFNTLKLLTVVMWLGYPIVWALGVEGIAVLPVGVTSWGYSFLDIVAKYIFAFLLLNYLTSNESVVSGSILDVPSASGTPADD	542	PF	I	V	S	Y	E	W	T	T	I	M	C	G	Y	S	C	F	W	Y	P	W	Y	D	A	K
	NpHR T126V	NpHR	MTETLPPVTESAVALQAEVTQRELFEFVLNDPLLASSLYINIALAGLSILLFVFMTRGLDDPRAKLIAVSTILVPVVSIASYTGLASGLTISVLEMPAGHFAEGSSVMLGGEEVDGVVTMWGRYLVWALSTPMILLALGLLAGSNATKLFTAITFDIAMCVTGLAAALTTSSHLMRWFWYAISCACFLVVLYILLVEWAQDAKAAGTADMFNTLKLLTVVMWLGYPIVWALGVEGIAVLPVGVTSWGYSFLDIVAKYIFAFLLLNYLTSNESVVSGSILDVPSASGTPADD	567		I	V	S	Y	V	W	S	T	I	M	C	G	Y	S	C	F	W	Y	P	W	Y	D	A	K
	NpHR T218V	NpHR	MTETLPPVTESAVALQAEVTQRELFEFVLNDPLLASSLYINIALAGLSILLFVFMTRGLDDPRAKLIAVSTILVPVVSIASYTGLASGLTISVLEMPAGHFAEGSSVMLGGEEVDGVVTMWGRYLTWALSTPMILLALGLLAGSNATKLFTAITFDIAMCVTGLAAALTTSSHLMRWFWYAISCACFLVVLYILLVEWAQDAKAAGTADMFNTLKLLVVVMWLGYPIVWALGVEGIAVLPVGVTSWGYSFLDIVAKYIFAFLLLNYLTSNESVVSGSILDVPSASGTPADD	573		I	V	S	Y	T	W	S	T	I	M	C	G	Y	S	C	F	W	Y	P	W	Y	D	A	K
	NpHR10	NpHR	MTETLPPVTESAVALQAEVTQRELFEFVLNDPLLASSLYIGIALMGLSILLFVFMTRGLDDPRAKLIAVSTILVPVVAIASYTGLASGLTISVLEMPAGHFAEGSSVMLGGEEVDGVVTMWGRYLDWALTTPMILLDLGLLAGSNATKLFTAITFDIAMCVTGLAAALTTSSHLMRWFWYAISCACFLVVLYILLVEWAQDAKAAGTADMFNTLKLLTVVMWLGYPIVWALGVEGIAVLPVGVESWGYMFLDIVAKVIFGFLLLNYLTSNESVVSGSILDVPSASGTPADD	537		I	V	A	Y	D	W	T	T	I	M	C	G	Y	S	C	F	W	Y	P	W	Y	D	A	K
	NpHR6	NpHR	MTETLPPVTESAVALQAEVTQRELFEFVLNDPLLASSLYINIALAGLSILLFVFMTRGLDDPRAKLIAVSTILVPVVAIASYTGLASGLTISVLEMPAGHFAEGSSVMLGGEEVDGVVTMWGRYLDWALTTPMILLDLGLLAGSNATKLFTAITFDIAMCVTGLAAALTTSSHLMRWFWYAISCACFLVVLYILLVEWAQDAKAAGTADMFNTLKLLTVVMWLGYPIVWALGVEGIAVLPVGVESWGYSFLDIVAKYIFGFLLLNYLTSNESVVSGSILDVPSASGTPADD	532		I	V	A	Y	D	W	T	T	I	M	C	G	Y	S	C	F	W	Y	P	W	Y	D	A	K
	B-ABC/P-DEFG	NpSRII	MLELLPTAVEGVSQAQITGRPEWIWLALGTALMGLGTLYFLVKGMGVSDPDAKKFYAITTLVPAIAFTMYLSMLLGYGLTMVPFGGEQNPIYWARYADWLFTTPLLLLDLALLVDADQREFGIVITLNTVVMLAGFAGAMVPGIERYALFGMGAVAFLGLVYYLVGPMTESASQRSSGIKSLYVRLRNLTVILWAIYPFIWLLGPPGVALLTPTVDVALIVYLDLVTKVGFGFIALDAAATLRAEHGESLAGVDTDAPAVAD	506		M	V	A	Y	D	W	T	T	L	V	M	G	F	G	A	F	W	Y	P	W	I	D	T	K
	B-D/P-ABCEFG	NpSRII	MVGLTTLFWLGAIGMLVGTLAFAWAGRDAGSGERRYYVTLVGISGIAAVAYVVMALGVGWVPVAERTVFAPRYIDWILTTPLIVYFLGLLAGLDSREFLALVGADGIMIGTGLVGALTPGIERYALFGMGAVAFLGLVYYLVGPMTESASQRSSGIKSLYVRLRNLTVILWAIYPFIWLLGPPGVALLTPTVDVALIVYLDLVTKVGFGFIALDAAATLRAEHGESLAGVDTDAPAVAD	502		M	I	A	Y	D	W	T	T	I	M	I	G	F	G	A	F	W	Y	P	W	I	D	T	K
	B-DEF/P-ABCG	NpSRII	MVGLTTLFWLGAIGMLVGTLAFAWAGRDAGSGERRYYVTLVGISGIAAVAYVVMALGVGWVPVAERTVFAPRYIDWILTTPLIVYFLGLLAGLDSREFLALVGADGIMIGTGLVGALTKVYSYRFVWWAISTAAMLYILYVLFFGFTSKAESMRPEVASTFKVLRNVTVVLWSAYPVIWLLGPPGVALLTPTVDVALIVYLDLVTKVGFGFIALDAAATLRAEHGESLAGVDTDAPAVAD	528		M	I	A	Y	D	W	T	T	I	M	I	G	W	S	T	M	W	Y	P	W	I	D	T	K
	B-DEG/P-ABCF	NpSRII	MVGLTTLFWLGAIGMLVGTLAFAWAGRDAGSGERRYYVTLVGISGIAAVAYVVMALGVGWVPVAERTVFAPRYIDWILTTPLIVYFLGLLAGLDSREFLALVGADGIMIGTGLVGALTKVYSYRFVWWAISTAAMLYILYVLFFGFTSKASQRSSGIKSLYVRLRNLTVILWAIYPFVWLIGSEGAGIVPLNIETLLFMVLDVSAKVGFGLILLRSRAIFGEAEAPEPSAGDGAAATSD	542		M	I	A	Y	D	W	T	T	I	M	I	G	W	S	T	M	W	Y	P	W	F	D	A	K
	B-DF/P-ABCEG	NpSRII	MVGLTTLFWLGAIGMLVGTLAFAWAGRDAGSGERRYYVTLVGISGIAAVAYVVMALGVGWVPVAERTVFAPRYIDWILTTPLIVYFLGLLAGLDSREFLALVGADGIMIGTGLVGALTPGIERYALFGMGAVAFLGLVYYLVGPMTESASSMRPEVASTFKVLRNVTVVLWSAYPVIWLLGPPGVALLTPTVDVALIVYLDLVTKVGFGFIALDAAATLRAEHGESLAGVDTDAPAVAD	503		M	I	A	Y	D	W	T	T	I	M	I	G	F	G	A	F	W	Y	P	W	I	D	T	K
	B-DFG/P-ABCE	NpSRII	MVGLTTLFWLGAIGMLVGTLAFAWAGRDAGSGERRYYVTLVGISGIAAVAYVVMALGVGWVPVAERTVFAPRYIDWILTTPLIVYFLGLLAGLDSREFLALVGADGIMIGTGLVGALTPGIERYALFGMGAVAFLGLVYYLVGPMTESASSMRPEVASTFKVLRNVTVVLWSAYPVVWLIGSEGAGIVPLNIETLLFMVLDVSAKVGFGLILLRSRAIFGEAEAPEPSAGDGAAATSD	520		M	I	A	Y	D	W	T	T	I	M	I	G	F	G	A	F	W	Y	P	W	F	D	A	K
	B-DG/P-ABCEF	NpSRII	MVGLTTLFWLGAIGMLVGTLAFAWAGRDAGSGERRYYVTLVGISGIAAVAYVVMALGVGWVPVAERTVFAPRYIDWILTTPLIVYFLGLLAGLDSREFLALVGADGIMIGTGLVGALTPGIERYALFGMGAVAFLGLVYYLVGPMTESASQRSSGIKSLYVRLRNLTVILWAIYPFVWLIGSEGAGIVPLNIETLLFMVLDVSAKVGFGLILLRSRAIFGEAEAPEPSAGDGAAATSD	516		M	I	A	Y	D	W	T	T	I	M	I	G	F	G	A	F	W	Y	P	W	F	D	A	K
	B-EF/P-ABCDG	NpSRII	MVGLTTLFWLGAIGMLVGTLAFAWAGRDAGSGERRYYVTLVGISGIAAVAYVVMALGVGWVPVAERTVFAPRYIDWILTTPLIVYFLGLLAGLDSREFGIVITLNTVVMLAGFAGAMVPGYSYRFVWWAISTAAMLYILYVLFFGFTSKAESMRPEVASTFKVLRNVTVVLWSAYPVIWLLGPPGVALLTPTVDVALIVYLDLVTKVGFGFIALDAAATLRAEHGESLAGVDTDAPAVAD	501		M	I	A	Y	D	W	T	T	I	V	M	G	W	S	T	M	W	Y	P	W	I	D	T	K
	B-EFG/P-ABCD	NpSRII	MVGLTTLFWLGAIGMLVGTLAFAWAGRDAGSGERRYYVTLVGISGIAAVAYVVMALGVGWVPVAERTVFAPRYIDWILTTPLIVYFLGLLAGLDSREFGIVITLNTVVMLAGFAGAMVPGYSYRFVWWAISTAAMLYILYVLFFGFTSKAESMRPEVASTFKVLRNVTVVLWSAYPVVWLIGSEGAGIVPLNIETLLFMVLDVSAKVGFGLILLRSRAIFGEAEAPEPSAGDGAAATSD	516		M	I	A	Y	D	W	T	T	I	V	M	G	W	S	T	M	W	Y	P	W	F	D	A	K
	B-F/P-ABCDEG	NpSRII	MVGLTTLFWLGAIGMLVGTLAFAWAGRDAGSGERRYYVTLVGISGIAAVAYVVMALGVGWVPVAERTVFAPRYIDWILTTPLIVYFLGLLAGLDSREFGIVITLNTVVMLAGFAGAMVPGIERYALFGMGAVAFLGLVYYLVGPMTESASSMRPEVASTFKVLRNVTVVLWSAYPVIWLLGPPGVALLTPTVDVALIVYLDLVTKVGFGFIALDAAATLRAEHGESLAGVDTDAPAVAD	500		M	I	A	Y	D	W	T	T	I	V	M	G	F	G	A	F	W	Y	P	W	I	D	T	K
	B-FG/P-ABCDE	NpSRII	MVGLTTLFWLGAIGMLVGTLAFAWAGRDAGSGERRYYVTLVGISGIAAVAYVVMALGVGWVPVAERTVFAPRYIDWILTTPLIVYFLGLLAGLDSREFGIVITLNTVVMLAGFAGAMVPGIERYALFGMGAVAFLGLVYYLVGPMTESASSMRPEVASTFKVLRNVTVVLWSAYPVVWLIGSEGAGIVPLNIETLLFMVLDVSAKVGFGLILLRSRAIFGEAEAPEPSAGDGAAATSD	515		M	I	A	Y	D	W	T	T	I	V	M	G	F	G	A	F	W	Y	P	W	F	D	A	K
	B-G/P-ABCDEF	NpSRII	MVGLTTLFWLGAIGMLVGTLAFAWAGRDAGSGERRYYVTLVGISGIAAVAYVVMALGVGWVPVAERTVFAPRYIDWILTTPLIVYFLGLLAGLDSREFGIVITLNTVVMLAGFAGAMVPGIERYALFGMGAVAFLGLVYYLVGPMTESASQRSSGIKSLYVRLRNLTVILWAIYPFIWLIGSEGAGIVPLNIETLLFMVLDVSAKVGFGLILLRSRAIFGEAEAPEPSAGDGAAATSD	511		M	I	A	Y	D	W	T	T	I	V	M	G	F	G	A	F	W	Y	P	W	F	D	A	K
	NpSRII	NpSRII	MVGLTTLFWLGAIGMLVGTLAFAWAGRDAGSGERRYYVTLVGISGIAAVAYAVMALGVGWVPVAERTVFVPRYIDWILTTPLIVYFLGLLAGLDSREFGIVITLNTVVMLAGFAGAMVPGIERYALFGMGAVAFIGLVYYLVGPMTESASQRSSGIKSLYVRLRNLTVVLWAIYPFIWLLGPPGVALLTPTVDVALIVYLDLVTKVGFGFIALDAAATLRAEHGESLAGVDTDTPAVAD	498		M	I	A	Y	D	W	T	T	I	V	M	G	F	G	A	F	W	Y	P	W	I	D	T	K
	NpSRII A131T	NpSRII	MVGLTTLFWLGAIGMLVGTLAFAWAGRDAGSGERRYYVTLVGISGIAAVAYVVMALGVGWVPVAERTVFAPRYIDWILTTPLIVYFLGLLAGLDSREFGIVITLNTVVMLAGFAGAMVPGIERYALFGMGTVAFLGLVYYLVGPMTESASQRSSGIKSLYVRLRNLTVILWAIYPFIWLLGPPGVALLTPTVDVALIVYLDLVTKVGFGFIALDAAATLRAEHGESLAGVDTDAPAVAD	502		M	I	A	Y	D	W	T	T	I	V	M	G	F	G	T	F	W	Y	P	W	I	D	T	K
	NpSRII D193N	NpSRII	MVGLTTLFWLGAIGMLVGTLAFAWAGRDAGSGERRYYVTLVGISGIAAVAYVVMALGVGWVPVAERTVFAPRYIDWILTTPLIVYFLGLLAGLDSREFGIVITLNTVVMLAGFAGAMVPGIERYALFGMGAVAFLGLVYYLVGPMTESASQRSSGIKSLYVRLRNLTVILWAIYPFIWLLGPPGVALLTPTVNVALIVYLDLVTKVGFGFIALDAAATLRAEHGESLAGVDTDAPAVAD	500		M	I	A	Y	D	W	T	T	I	V	M	G	F	G	A	F	W	Y	P	W	I	D	T	K
	NpSRII F127W	NpSRII	MVGLTTLFWLGAIGMLVGTLAFAWAGRDAGSGERRYYVTLVGISGIAAVAYVVMALGVGWVPVAERTVFAPRYIDWILTTPLIVYFLGLLAGLDSREFGIVITLNTVVMLAGFAGAMVPGIERYALWGMGAVAFLGLVYYLVGPMTESASQRSSGIKSLYVRLRNLTVILWAIYPFIWLLGPPGVALLTPTVDVALIVYLDLVTKVGFGFIALDAAATLRAEHGESLAGVDTDAPAVAD	498		M	I	A	Y	D	W	T	T	I	V	M	G	W	G	A	F	W	Y	P	W	I	D	T	K
	NpSRII F134H	NpSRII	MVGLTTLFWLGAIGMLVGTLAFAWAGRDAGSGERRYYVTLVGISGIAAVAYAVMALGVGWVPVAERTVFVPRYIDWILTTPLIVYFLGLLAGLDSREFGIVITLNTVVMLAGFAGAMVPGIERYALFGMGAVAHIGLVYYLVGPMTESASQRSSGIKSLYVRLRNLTVVLWAIYPFIWLLGPPGVALLTPTVDVALIVYLDLVTKVGFGFIALDAAATLRAEHGESLAGVDTDTPAVAD	502		M	I	A	Y	D	W	T	T	I	V	M	G	F	G	A	H	W	Y	P	W	I	D	T	K
	NpSRII F134H/T204A	NpSRII	MVGLTTLFWLGAIGMLVGTLAFAWAGRDAGSGERRYYVTLVGISGIAAVAYAVMALGVGWVPVAERTVFVPRYIDWILTTPLIVYFLGLLAGLDSREFGIVITLNTVVMLAGFAGAMVPGIERYALFGMGAVAHIGLVYYLVGPMTESASQRSSGIKSLYVRLRNLTVVLWAIYPFIWLLGPPGVALLTPTVDVALIVYLDLVAKVGFGFIALDAAATLRAEHGESLAGVDTDTPAVAD	508		M	I	A	Y	D	W	T	T	I	V	M	G	F	G	A	H	W	Y	P	W	I	D	A	K
	NpSRII F134H/Y139A/T204A	NpSRII	MVGLTTLFWLGAIGMLVGTLAFAWAGRDAGSGERRYYVTLVGISGIAAVAYAVMALGVGWVPVAERTVFVPRYIDWILTTPLIVYFLGLLAGLDSREFGIVITLNTVVMLAGFAGAMVPGIERYALFGMGAVAHIGLVAYLVGPMTESASQRSSGIKSLYVRLRNLTVVLWAIYPFIWLLGPPGVALLTPTVDVALIVYLDLVAKVGFGFIALDAAATLRAEHGESLAGVDTDTPAVAD	510		M	I	A	Y	D	W	T	T	I	V	M	G	F	G	A	H	W	Y	P	W	I	D	A	K
	NpSRII F134M	NpSRII	MVGLTTLFWLGAIGMLVGTLAFAWAGRDAGSGERRYYVTLVGISGIAAVAYVVMALGVGWVPVAERTVFAPRYIDWILTTPLIVYFLGLLAGLDSREFGIVITLNTVVMLAGFAGAMVPGIERYALFGMGAVAMLGLVYYLVGPMTESASQRSSGIKSLYVRLRNLTVILWAIYPFIWLLGPPGVALLTPTVDVALIVYLDLVTKVGFGFIALDAAATLRAEHGESLAGVDTDAPAVAD	500		M	I	A	Y	D	W	T	T	I	V	M	G	F	G	A	M	W	Y	P	W	I	D	T	K
	NpSRII G130S	NpSRII	MVGLTTLFWLGAIGMLVGTLAFAWAGRDAGSGERRYYVTLVGISGIAAVAYVVMALGVGWVPVAERTVFAPRYIDWILTTPLIVYFLGLLAGLDSREFGIVITLNTVVMLAGFAGAMVPGIERYALFGMSAVAFLGLVYYLVGPMTESASQRSSGIKSLYVRLRNLTVILWAIYPFIWLLGPPGVALLTPTVDVALIVYLDLVTKVGFGFIALDAAATLRAEHGESLAGVDTDAPAVAD	503		M	I	A	Y	D	W	T	T	I	V	M	G	F	S	A	F	W	Y	P	W	I	D	T	K
	NpSRII G130S/T204A	NpSRII	MVGLTTLFWLGAIGMLVGTLAFAWAGRDAGSGERRYYVTLVGISGIAAVAYVVMALGVGWVPVAERTVFAPRYIDWILTTPLIVYFLGLLAGLDSREFGIVITLNTVVMLAGFAGAMVPGIERYALFGMSAVAFLGLVYYLVGPMTESASQRSSGIKSLYVRLRNLTVILWAIYPFIWLLGPPGVALLTPTVDVALIVYLDLVAKVGFGFIALDAAATLRAEHGESLAGVDTDAPAVAD	514		M	I	A	Y	D	W	T	T	I	V	M	G	F	S	A	F	W	Y	P	W	I	D	A	K
	NpSRII I43V	NpSRII	MVGLTTLFWLGAIGMLVGTLAFAWAGRDAGSGERRYYVTLVGVSGIAAVAYVVMALGVGWVPVAERTVFAPRYIDWILTTPLIVYFLGLLAGLDSREFGIVITLNTVVMLAGFAGAMVPGIERYALFGMGAVAFLGLVYYLVGPMTESASQRSSGIKSLYVRLRNLTVILWAIYPFIWLLGPPGVALLTPTVDVALIVYLDLVTKVGFGFIALDAAATLRAEHGESLAGVDTDAPAVAD	502		M	V	A	Y	D	W	T	T	I	V	M	G	F	G	A	F	W	Y	P	W	I	D	T	K
	NpSRII I83L	NpSRII	MVGLTTLFWLGAIGMLVGTLAFAWAGRDAGSGERRYYVTLVGISGIAAVAYVVMALGVGWVPVAERTVFAPRYIDWILTTPLLVYFLGLLAGLDSREFGIVITLNTVVMLAGFAGAMVPGIERYALFGMGAVAFLGLVYYLVGPMTESASQRSSGIKSLYVRLRNLTVILWAIYPFIWLLGPPGVALLTPTVDVALIVYLDLVTKVGFGFIALDAAATLRAEHGESLAGVDTDAPAVAD	501		M	I	A	Y	D	W	T	T	L	V	M	G	F	G	A	F	W	Y	P	W	I	D	T	K
	NpSRII L40T/F86D/P183E/T204A	NpSRII	MVGLTTLFWLGAIGMLVGTLAFAWAGRDAGSGERRYYVTTVGISGIAAVAYVVMALGVGWVPVAERTVFAPRYIDWILTTPLIVYDLGLLAGLDSREFGIVITLNTVVMLAGFAGAMVPGIERYALFGMGAVAFLGLVYYLVGPMTESASQRSSGIKSLYVRLRNLTVILWAIYPFIWLLGPEGVALLTPTVDVALIVYLDLVAKVGFGFIALDAAATLRAEHGESLAGVDTDAPAVAD	509		M	I	A	Y	D	W	T	T	I	V	M	G	F	G	A	F	W	Y	P	W	I	D	A	K
	NpSRII M109I	NpSRII	MVGLTTLFWLGAIGMLVGTLAFAWAGRDAGSGERRYYVTLVGISGIAAVAYVVMALGVGWVPVAERTVFAPRYIDWILTTPLIVYFLGLLAGLDSREFGIVITLNTVVILAGFAGAMVPGIERYALFGMGAVAFLGLVYYLVGPMTESASQRSSGIKSLYVRLRNLTVILWAIYPFIWLLGPPGVALLTPTVDVALIVYLDLVTKVGFGFIALDAAATLRAEHGESLAGVDTDAPAVAD	497		M	I	A	Y	D	W	T	T	I	V	I	G	F	G	A	F	W	Y	P	W	I	D	T	K
	NpSRII N105D	NpSRII	MVGLTTLFWLGAIGMLVGTLAFAWAGRDAGSGERRYYVTLVGISGIAAVAYVVMALGVGWVPVAERTVFAPRYIDWILTTPLIVYFLGLLAGLDSREFGIVITLDTVVMLAGFAGAMVPGIERYALFGMGAVAFLGLVYYLVGPMTESASQRSSGIKSLYVRLRNLTVILWAIYPFIWLLGPPGVALLTPTVDVALIVYLDLVTKVGFGFIALDAAATLRAEHGESLAGVDTDAPAVAD	499		M	I	A	Y	D	W	T	T	I	V	M	G	F	G	A	F	W	Y	P	W	I	D	T	K
	NpSRII N105D	NpSRII	MVGLTTLFWLGAIGMLVGTLAFAWAGRDAGSGERRYYVTLVGISGIAAVAYAVMALGVGWVPVAERTVFVPRYIDWILTTPLIVYFLGLLAGLDSREFGIVITLDTVVMLAGFAGAMVPGIERYALFGMGAVAFIGLVYYLVGPMTESASQRSSGIKSLYVRLRNLTVVLWAIYPFIWLLGPPGVALLTPTVDVALIVYLDLVTKVGFGFIALDAAATLRAEHGESLAGVDTDTPAVAD	500		M	I	A	Y	D	W	T	T	I	V	M	G	F	G	A	F	W	Y	P	W	I	D	T	K
	NpSRII N105Q	NpSRII	MVGLTTLFWLGAIGMLVGTLAFAWAGRDAGSGERRYYVTLVGISGIAAVAYAVMALGVGWVPVAERTVFVPRYIDWILTTPLIVYFLGLLAGLDSREFGIVITLQTVVMLAGFAGAMVPGIERYALFGMGAVAFIGLVYYLVGPMTESASQRSSGIKSLYVRLRNLTVVLWAIYPFIWLLGPPGVALLTPTVDVALIVYLDLVTKVGFGFIALDAAATLRAEHGESLAGVDTDTPAVAD	500		M	I	A	Y	D	W	T	T	I	V	M	G	F	G	A	F	W	Y	P	W	I	D	T	K
	NpSRII T204A	NpSRII	MVGLTTLFWLGAIGMLVGTLAFAWAGRDAGSGERRYYVTLVGISGIAAVAYAVMALGVGWVPVAERTVFVPRYIDWILTTPLIVYFLGLLAGLDSREFGIVITLNTVVMLAGFAGAMVPGIERYALFGMGAVAFIGLVYYLVGPMTESASQRSSGIKSLYVRLRNLTVVLWAIYPFIWLLGPPGVALLTPTVDVALIVYLDLVAKVGFGFIALDAAATLRAEHGESLAGVDTDTPAVAD	507		M	I	A	Y	D	W	T	T	I	V	M	G	F	G	A	F	W	Y	P	W	I	D	A	K
	NpSRII T204A	NpSRII	MVGLTTLFWLGAIGMLVGTLAFAWAGRDAGSGERRYYVTLVGISGIAAVAYVVMALGVGWVPVAERTVFAPRYIDWILTTPLIVYFLGLLAGLDSREFGIVITLNTVVMLAGFAGAMVPGIERYALFGMGAVAFLGLVYYLVGPMTESASQRSSGIKSLYVRLRNLTVILWAIYPFIWLLGPPGVALLTPTVDVALIVYLDLVAKVGFGFIALDAAATLRAEHGESLAGVDTDAPAVAD	508		M	I	A	Y	D	W	T	T	I	V	M	G	F	G	A	F	W	Y	P	W	I	D	A	K
	NpSRII V108M	NpSRII	MVGLTTLFWLGAIGMLVGTLAFAWAGRDAGSGERRYYVTLVGISGIAAVAYVVMALGVGWVPVAERTVFAPRYIDWILTTPLIVYFLGLLAGLDSREFGIVITLNTVMMLAGFAGAMVPGIERYALFGMGAVAFLGLVYYLVGPMTESASQRSSGIKSLYVRLRNLTVILWAIYPFIWLLGPPGVALLTPTVDVALIVYLDLVTKVGFGFIALDAAATLRAEHGESLAGVDTDAPAVAD	502		M	I	A	Y	D	W	T	T	I	M	M	G	F	G	A	F	W	Y	P	W	I	D	T	K
	NpSRII V108M/G130S	NpSRII	MVGLTTLFWLGAIGMLVGTLAFAWAGRDAGSGERRYYVTLVGISGIAAVAYVVMALGVGWVPVAERTVFAPRYIDWILTTPLIVYFLGLLAGLDSREFGIVITLNTVMMLAGFAGAMVPGIERYALFGMSAVAFLGLVYYLVGPMTESASQRSSGIKSLYVRLRNLTVILWAIYPFIWLLGPPGVALLTPTVDVALIVYLDLVTKVGFGFIALDAAATLRAEHGESLAGVDTDAPAVAD	509		M	I	A	Y	D	W	T	T	I	M	M	G	F	S	A	F	W	Y	P	W	I	D	T	K
	NpSRII V108M/G130S/T204A	NpSRII	MVGLTTLFWLGAIGMLVGTLAFAWAGRDAGSGERRYYVTLVGISGIAAVAYVVMALGVGWVPVAERTVFAPRYIDWILTTPLIVYFLGLLAGLDSREFGIVITLNTVMMLAGFAGAMVPGIERYALFGMSAVAFLGLVYYLVGPMTESASQRSSGIKSLYVRLRNLTVILWAIYPFIWLLGPPGVALLTPTVDVALIVYLDLVAKVGFGFIALDAAATLRAEHGESLAGVDTDAPAVAD	515		M	I	A	Y	D	W	T	T	I	M	M	G	F	S	A	F	W	Y	P	W	I	D	A	K
	NpSRII V108M/T204A	NpSRII	MVGLTTLFWLGAIGMLVGTLAFAWAGRDAGSGERRYYVTLVGISGIAAVAYVVMALGVGWVPVAERTVFAPRYIDWILTTPLIVYFLGLLAGLDSREFGIVITLNTVMMLAGFAGAMVPGIERYALFGMGAVAFLGLVYYLVGPMTESASQRSSGIKSLYVRLRNLTVILWAIYPFIWLLGPPGVALLTPTVDVALIVYLDLVAKVGFGFIALDAAATLRAEHGESLAGVDTDAPAVAD	509		M	I	A	Y	D	W	T	T	I	M	M	G	F	G	A	F	W	Y	P	W	I	D	A	K
	NpSRII Y139A	NpSRII	MVGLTTLFWLGAIGMLVGTLAFAWAGRDAGSGERRYYVTLVGISGIAAVAYAVMALGVGWVPVAERTVFVPRYIDWILTTPLIVYFLGLLAGLDSREFGIVITLNTVVMLAGFAGAMVPGIERYALFGMGAVAFIGLVAYLVGPMTESASQRSSGIKSLYVRLRNLTVVLWAIYPFIWLLGPPGVALLTPTVDVALIVYLDLVTKVGFGFIALDAAATLRAEHGESLAGVDTDTPAVAD	499		M	I	A	Y	D	W	T	T	I	V	M	G	F	G	A	F	W	Y	P	W	I	D	T	K
	SRII./Rh225-251	NpSRII	MVGLTTLFWLGAIGMLVGTLAFAWAGRDAGSGERRYYVTLVGISGIAAVAYAVMALGVGWVPVAERTVFVPRYIDWILTTPLIVYFLGLLAGLDSREFGIVITLNTVVMLAGFAGAMVPGIERYALFGMGAVAFIGLVYYLVGPMTQLVFTVKEAAAQQQESATTQKAEKEVTIKSLYVRLRNLTVVLWAIYPFIWLLGPPGVALLTPTVDVALIVYLDLVTKVGFGFIALDAAATLRAEHGESLAGVDTDTPAVAD	500	PF	M	I	A	Y	D	W	T	T	I	V	M	G	F	G	A	F	W	Y	P	W	I	D	T	K
	SRII./Rh225-252	NpSRII	MVGLTTLFWLGAIGMLVGTLAFAWAGRDAGSGERRYYVTLVGISGIAAVAYAVMALGVGWVPVAERTVFVPRYIDWILTTPLIVYFLGLLAGLDSREFGIVITLNTVVMLAGFAGAMVPGIERYALFGMGAVAFIGLVYYLVGPMTQLVFTVKEAAAQQQESATTQKAEKEVTRIKSLYVRLRNLTVVLWAIYPFIWLLGPPGVALLTPTVDVALIVYLDLVTKVGFGFIALDAAATLRAEHGESLAGVDTDTPAVAD	500	PF	M	I	A	Y	D	W	T	T	I	V	M	G	F	G	A	F	W	Y	P	W	I	D	T	K
	SRII./Rh225-253	NpSRII	MVGLTTLFWLGAIGMLVGTLAFAWAGRDAGSGERRYYVTLVGISGIAAVAYAVMALGVGWVPVAERTVFVPRYIDWILTTPLIVYFLGLLAGLDSREFGIVITLNTVVMLAGFAGAMVPGIERYALFGMGAVAFIGLVYYLVGPMTQLVFTVKEAAAQQQESATTQKAEKEVTRMIKSLYVRLRNLTVVLWAIYPFIWLLGPPGVALLTPTVDVALIVYLDLVTKVGFGFIALDAAATLRAEHGESLAGVDTDTPAVAD	500	PF	M	I	A	Y	D	W	T	T	I	V	M	G	F	G	A	F	W	Y	P	W	I	D	T	K
	SRII/Rh132-152	NpSRII	MVGLTTLFWLGAIGMLVGTLAFAWAGRDAGSGERRYYVTLVGISGIAAVAYAVMALGVGWVPVAERTVFVPRYIDWILTTPLIVYFLGAIERYVVVCKPMSNFRFGENHFGIVITLNTVVMLAGFAGAMVPGIERYALFGMGAVAFIGLVYYLVGPMTESASQRSSGIKSLYVRLRNLTVVLWAIYPFIWLLGPPGVALLTPTVDVALIVYLDLVTKVGFGFIALDAAATLRAEHGESLAGVDTDTPAVAD	500	PF	M	I	A	Y	D	W	T	T	I	V	M	G	F	G	A	F	W	Y	P	W	I	D	T	K
	SRII/Rh223-251	NpSRII	MVGLTTLFWLGAIGMLVGTLAFAWAGRDAGSGERRYYVTLVGISGIAAVAYAVMALGVGWVPVAERTVFVPRYIDWILTTPLIVYFLGLLAGLDSREFGIVITLNTVVMLAGFAGAMVPGIERYALFGMGAVAFIGLVYYLVGPMTYGQLVFTVKEAAAQQQESATTQKAEKEVTIKSLYVRLRNLTVVLWAIYPFIWLLGPPGVALLTPTVDVALIVYLDLVTKVGFGFIALDAAATLRAEHGESLAGVDTDTPAVAD	500	PF	M	I	A	Y	D	W	T	T	I	V	M	G	F	G	A	F	W	Y	P	W	I	D	T	K
	SRII/Rh223-252	NpSRII	MVGLTTLFWLGAIGMLVGTLAFAWAGRDAGSGERRYYVTLVGISGIAAVAYAVMALGVGWVPVAERTVFVPRYIDWILTTPLIVYFLGLLAGLDSREFGIVITLNTVVMLAGFAGAMVPGIERYALFGMGAVAFIGLVYYLVGPMTYGQLVFTVKEAAAQQQESATTQKAEKEVTRIKSLYVRLRNLTVVLWAIYPFIWLLGPPGVALLTPTVDVALIVYLDLVTKVGFGFIALDAAATLRAEHGESLAGVDTDTPAVAD	500	PF	M	I	A	Y	D	W	T	T	I	V	M	G	F	G	A	F	W	Y	P	W	I	D	T	K
	SRII/Rh223-253	NpSRII	MVGLTTLFWLGAIGMLVGTLAFAWAGRDAGSGERRYYVTLVGISGIAAVAYAVMALGVGWVPVAERTVFVPRYIDWILTTPLIVYFLGLLAGLDSREFGIVITLNTVVMLAGFAGAMVPGIERYALFGMGAVAFIGLVYYLVGPMTYGQLVFTVKEAAAQQQESATTQKAEKEVTRMIKSLYVRLRNLTVVLWAIYPFIWLLGPPGVALLTPTVDVALIVYLDLVTKVGFGFIALDAAATLRAEHGESLAGVDTDTPAVAD	500	PF	M	I	A	Y	D	W	T	T	I	V	M	G	F	G	A	F	W	Y	P	W	I	D	T	K
	SRII/Rh224-251	NpSRII	MVGLTTLFWLGAIGMLVGTLAFAWAGRDAGSGERRYYVTLVGISGIAAVAYAVMALGVGWVPVAERTVFVPRYIDWILTTPLIVYFLGLLAGLDSREFGIVITLNTVVMLAGFAGAMVPGIERYALFGMGAVAFIGLVYYLVGPMTGQLVFTVKEAAAQQQESATTQKAEKEVTIKSLYVRLRNLTVVLWAIYPFIWLLGPPGVALLTPTVDVALIVYLDLVTKVGFGFIALDAAATLRAEHGESLAGVDTDTPAVAD	500	PF	M	I	A	Y	D	W	T	T	I	V	M	G	F	G	A	F	W	Y	P	W	I	D	T	K
	SRII/Rh224-252	NpSRII	MVGLTTLFWLGAIGMLVGTLAFAWAGRDAGSGERRYYVTLVGISGIAAVAYAVMALGVGWVPVAERTVFVPRYIDWILTTPLIVYFLGLLAGLDSREFGIVITLNTVVMLAGFAGAMVPGIERYALFGMGAVAFIGLVYYLVGPMTGQLVFTVKEAAAQQQESATTQKAEKEVTRIKSLYVRLRNLTVVLWAIYPFIWLLGPPGVALLTPTVDVALIVYLDLVTKVGFGFIALDAAATLRAEHGESLAGVDTDTPAVAD	500	PF	M	I	A	Y	D	W	T	T	I	V	M	G	F	G	A	F	W	Y	P	W	I	D	T	K
	SRII/Rh224-253	NpSRII	MVGLTTLFWLGAIGMLVGTLAFAWAGRDAGSGERRYYVTLVGISGIAAVAYAVMALGVGWVPVAERTVFVPRYIDWILTTPLIVYFLGLLAGLDSREFGIVITLNTVVMLAGFAGAMVPGIERYALFGMGAVAFIGLVYYLVGPMTGQLVFTVKEAAAQQQESATTQKAEKEVTRMIKSLYVRLRNLTVVLWAIYPFIWLLGPPGVALLTPTVDVALIVYLDLVTKVGFGFIALDAAATLRAEHGESLAGVDTDTPAVAD	500	PF	M	I	A	Y	D	W	T	T	I	V	M	G	F	G	A	F	W	Y	P	W	I	D	T	K
	NR	NR	MIHPEQVADMLRPTTSTTSSHVPGPVPTVVPTPTEYQTLGETGHRTLWVTFALMVLSSGIFALLSWNVPTSKRLFHVITTLITVVASLSYFAMATGHATTFNCDTAWDHHKHVPDTSHQVCRQVFWGRYVDWALTTPLLLLELCLLAGVDGAHTLMAIVADVIMVLCGLFAALGEGGNTAQKWGWYTIGCFSYLFVIWHVALHGSRTVTAKGRGVSRLFTGLAVFALLLWTAYPIIWGIAGGARRTNVDTEILIYTVLDLLAKPVFGFWLLLSHRAMPETNIDLPGYWSHGLATEGRIRIGEED	534		M	I	A	Y	D	W	T	T	L	M	V	G	Y	G	C	Y	W	Y	P	W	Y	D	A	K
	OR1	OR1	MAPLTGDFSYGEWNAVYNALSFGIAAMGSATVFFWLQLGNVSKNYRTALTITGIVTWIATYHYFRIFNSWVEAFEVNEVGGAYAVKVSGTPFNDAYRYVDWLLTVPLLLIELILVMKLPAGETAALSTKLGVASAVMVALGYPGEIQENLAVRWFWWALAMIPFAYVVFSLLVGLGAATAKQPESVAGLVSAARYLTAVSWLTYPFVYIIKNVGLAGPTATMYEQIGYSVADVMAKAVFGVLIWAIANEKSRLEGEGKLLR	519		M	V	A	Y	D	W	T	V	L	M	V	G	W	A	M	F	W	Y	P	Y	Y	D	A	K
	OR1 D100N	OR1	MAPLTGDFSYGEWNAVYNALSFGIAAMGSATVFFWLQLGNVSKNYRTALTITGIVTWIATYHYFRIFNSWVEAFEVNEVGGAYAVKVSGTPFNDAYRYVNWLLTVPLLLIELILVMKLPAGETAALSTKLGVASAVMVALGYPGEIQENLAVRWFWWALAMIPFAYVVFSLLVGLGAATAKQPESVAGLVSAARYLTAVSWLTYPFVYIIKNVGLAGPTATMYEQIGYSVADVMAKAVFGVLIWAIANEKSRLEGEGKLLR	562		M	V	A	Y	N	W	T	V	L	M	V	G	W	A	M	F	W	Y	P	Y	Y	D	A	K
	OR1 H62N	OR1	MAPLTGDFSYGEWNAVYNALSFGIAAMGSATVFFWLQLGNVSKNYRTALTITGIVTWIATYNYFRIFNSWVEAFEVNEVGGAYAVKVSGTPFNDAYRYVDWLLTVPLLLIELILVMKLPAGETAALSTKLGVASAVMVALGYPGEIQENLAVRWFWWALAMIPFAYVVFSLLVGLGAATAKQPESVAGLVSAARYLTAVSWLTYPFVYIIKNVGLAGPTATMYEQIGYSVADVMAKAVFGVLIWAIANEKSRLEGEGKLLR	520		M	V	A	Y	D	W	T	V	L	M	V	G	W	A	M	F	W	Y	P	Y	Y	D	A	K
	PhaeoRD1	PhaeoRD1	MLVEQFEEVLKKTSGLPLPTASPTHVAPIPSVVPTTPELQFIGESGQKTLWVVFVLMIIASAGFTALSWRVPLSKRLYHTITTMITIFAALSYFAMATGHGVSVQKIIVREQHDHVPDTFTEVHRQVFWARYVDWSVTTPLLLLDLGLLAGMSGGHIIMAIVADLIMILTGLFAAFGEEGTPQKWGWYTIACIAYIFVIWHLALNGGANATSKGPKLRSFFVAIGGYTLLLWTAYPIVWGLADGSRKIGVDGEVIAYAILDVLAKGVFGAWLLITHAKLRESDVELNGFWSNGLNSEGAVRLGEDDGA	545	Yeast membrane	M	I	A	Y	D	W	T	T	L	M	I	G	Y	A	C	Y	W	Y	P	W	Y	D	A	K
	PhaeoRD2	PhaeoRD2	MSLFKRANNAINVNTNTVNGRTADIAITDHGSDLYFAICAAMTVSGFVFIGLGMRKQRRDRIFHYLTAAVVFVAAIAYFTMGSNLGFTPIEVEFKRNNPVVRGNYRSIYYVRYIDWVITTPLLLTDLMLTAGMPWPSILWTIIVDEIMIITGLVGALVTSKYKWGYFAFGNLALVYIIYQLVWESRTHARHFGRDVERTFLMCGSLTAFLWILYPVAWGVAEGGNVISPDSEAIFYSILDFLAKPVFGALLIWGHRNIDPARLGLAIKDYDHDTSVSEKRKPDVAPGTTAAHNPPLDGPANV	538	Yeast membrane	M	V	A	Y	D	W	T	T	L	M	I	G	F	G	N	L	W	Y	P	W	Y	D	A	K
	PoXeR	PoXeR	MTEAFWLWLYVAVMAAGACLFLYWSRKPRGVPGYEYTIAAVIPIWSGLAYLAMALGQGTVMIDGREVYYARYLDWLVTTPLLLWLLGSTATFYRANDTRLIGSLMFADVVMILSGLFADLTAEQSVRWLWYTIGCVSFLLILWQVWGPLRRIAGEQGEALSKTYTRVAAYLTVFWVSYPLVWLISPSGIGIVGPTVSIALFVILPAFSKVGFSILDLYELRRLGDDRPSPKAAIPPPAGHRAVVERPV	564		M	I	S	Y	D	W	T	T	L	M	I	G	Y	G	C	F	W	Y	P	W	F	P	S	K
	PoXeR D108E	PoXeR	MTEAFWLWLYVAVMAAGACLFLYWSRKPRGVPGYEYTIAAVIPIWSGLAYLAMALGQGTVMIDGREVYYARYLDWLVTTPLLLWLLGSTATFYRANDTRLIGSLMFAEVVMILSGLFADLTAEQSVRWLWYTIGCVSFLLILWQVWGPLRRIAGEQGEALSKTYTRVAAYLTVFWVSYPLVWLISPSGIGIVGPTVSIALFVILPAFSKVGFSILDLYELRRLGDDRPSPKAAIPPPAGHRAVVERPV	524	HA	M	I	S	Y	D	W	T	T	L	M	I	G	Y	G	C	F	W	Y	P	W	F	P	S	K
	PoXeR D108N	PoXeR	MTEAFWLWLYVAVMAAGACLFLYWSRKPRGVPGYEYTIAAVIPIWSGLAYLAMALGQGTVMIDGREVYYARYLDWLVTTPLLLWLLGSTATFYRANDTRLIGSLMFANVVMILSGLFADLTAEQSVRWLWYTIGCVSFLLILWQVWGPLRRIAGEQGEALSKTYTRVAAYLTVFWVSYPLVWLISPSGIGIVGPTVSIALFVILPAFSKVGFSILDLYELRRLGDDRPSPKAAIPPPAGHRAVVERPV	561	HA	M	I	S	Y	D	W	T	T	L	M	I	G	Y	G	C	F	W	Y	P	W	F	P	S	K
	PoXeR D119N	PoXeR	MTEAFWLWLYVAVMAAGACLFLYWSRKPRGVPGYEYTIAAVIPIWSGLAYLAMALGQGTVMIDGREVYYARYLDWLVTTPLLLWLLGSTATFYRANDTRLIGSLMFADVVMILSGLFANLTAEQSVRWLWYTIGCVSFLLILWQVWGPLRRIAGEQGEALSKTYTRVAAYLTVFWVSYPLVWLISPSGIGIVGPTVSIALFVILPAFSKVGFSILDLYELRRLGDDRPSPKAAIPPPAGHRAVVERPV	568	HA	M	I	S	Y	D	W	T	T	L	M	I	G	Y	G	C	F	W	Y	P	W	F	P	S	K
	PoXeR D158Q	PoXeR	MTEAFWLWLYVAVMAAGACLFLYWSRKPRGVPGYEYTIAAVIPIWSGLAYLAMALGQGTVMIDGREVYYARYLDWLVTTPLLLWLLGSTATFYRANDTRLIGSLMFADVVMILSGLFADLTAEQSVRWLWYTIGCVSFLLILWQVWGPLRRIAGEQGQALSKTYTRVAAYLTVFWVSYPLVWLISPSGIGIVGPTVSIALFVILPAFSKVGFSILDLYELRRLGDDRPSPKAAIPPPAGHRAVVERPV	567	HA	M	I	S	Y	D	W	T	T	L	M	I	G	Y	G	C	F	W	Y	P	W	F	P	S	K
	PoXeR D216E	PoXeR	MTEAFWLWLYVAVMAAGACLFLYWSRKPRGVPGYEYTIAAVIPIWSGLAYLAMALGQGTVMIDGREVYYARYLDWLVTTPLLLWLLGSTATFYRANDTRLIGSLMFADVVMILSGLFADLTAEQSVRWLWYTIGCVSFLLILWQVWGPLRRIAGEQGEALSKTYTRVAAYLTVFWVSYPLVWLISPSGIGIVGPTVSIALFVILPAFSKVGFSILELYELRRLGDDRPSPKAAIPPPAGHRAVVERPV	568	HA	M	I	S	Y	D	W	T	T	L	M	I	G	Y	G	C	F	W	Y	P	W	F	P	S	K
	PoXeR D216N	PoXeR	MTEAFWLWLYVAVMAAGACLFLYWSRKPRGVPGYEYTIAAVIPIWSGLAYLAMALGQGTVMIDGREVYYARYLDWLVTTPLLLWLLGSTATFYRANDTRLIGSLMFADVVMILSGLFADLTAEQSVRWLWYTIGCVSFLLILWQVWGPLRRIAGEQGEALSKTYTRVAAYLTVFWVSYPLVWLISPSGIGIVGPTVSIALFVILPAFSKVGFSILNLYELRRLGDDRPSPKAAIPPPAGHRAVVERPV	571	HA	M	I	S	Y	D	W	T	T	L	M	I	G	Y	G	C	F	W	Y	P	W	F	P	S	K
	PoXeR D219Q	PoXeR	MTEAFWLWLYVAVMAAGACLFLYWSRKPRGVPGYEYTIAAVIPIWSGLAYLAMALGQGTVMIDGREVYYARYLDWLVTTPLLLWLLGSTATFYRANDTRLIGSLMFADVVMILSGLFADLTAEQSVRWLWYTIGCVSFLLILWQVWGPLRRIAGEQGEALSKTYTRVAAYLTVFWVSYPLVWLISPSGIGIVGPTVSIALFVILPAFSKVGFSILDLYQLRRLGDDRPSPKAAIPPPAGHRAVVERPV	568	HA	M	I	S	Y	D	W	T	T	L	M	I	G	Y	G	C	F	W	Y	P	W	F	P	S	K
	PoXeR D78E	PoXeR	MTEAFWLWLYVAVMAAGACLFLYWSRKPRGVPGYEYTIAAVIPIWSGLAYLAMALGQGTVMIDGREVYYARYLEWLVTTPLLLWLLGSTATFYRANDTRLIGSLMFADVVMILSGLFADLTAEQSVRWLWYTIGCVSFLLILWQVWGPLRRIAGEQGEALSKTYTRVAAYLTVFWVSYPLVWLISPSGIGIVGPTVSIALFVILPAFSKVGFSILDLYELRRLGDDRPSPKAAIPPPAGHRAVVERPV	534	HA	M	I	S	Y	E	W	T	T	L	M	I	G	Y	G	C	F	W	Y	P	W	F	P	S	K
	PoXeR E35D	PoXeR	MTEAFWLWLYVAVMAAGACLFLYWSRKPRGVPGYDYTIAAVIPIWSGLAYLAMALGQGTVMIDGREVYYARYLDWLVTTPLLLWLLGSTATFYRANDTRLIGSLMFADVVMILSGLFADLTAEQSVRWLWYTIGCVSFLLILWQVWGPLRRIAGEQGEALSKTYTRVAAYLTVFWVSYPLVWLISPSGIGIVGPTVSIALFVILPAFSKVGFSILDLYELRRLGDDRPSPKAAIPPPAGHRAVVERPV	566	HA	M	I	S	Y	D	W	T	T	L	M	I	G	Y	G	C	F	W	Y	P	W	F	P	S	K
	PoXeR E35Q	PoXeR	MTEAFWLWLYVAVMAAGACLFLYWSRKPRGVPGYQYTIAAVIPIWSGLAYLAMALGQGTVMIDGREVYYARYLDWLVTTPLLLWLLGSTATFYRANDTRLIGSLMFADVVMILSGLFADLTAEQSVRWLWYTIGCVSFLLILWQVWGPLRRIAGEQGEALSKTYTRVAAYLTVFWVSYPLVWLISPSGIGIVGPTVSIALFVILPAFSKVGFSILDLYELRRLGDDRPSPKAAIPPPAGHRAVVERPV	571	HA	M	I	S	Y	D	W	T	T	L	M	I	G	Y	G	C	F	W	Y	P	W	F	P	S	K
	PoXeR E3Q	PoXeR	MTQAFWLWLYVAVMAAGACLFLYWSRKPRGVPGYEYTIAAVIPIWSGLAYLAMALGQGTVMIDGREVYYARYLDWLVTTPLLLWLLGSTATFYRANDTRLIGSLMFADVVMILSGLFADLTAEQSVRWLWYTIGCVSFLLILWQVWGPLRRIAGEQGEALSKTYTRVAAYLTVFWVSYPLVWLISPSGIGIVGPTVSIALFVILPAFSKVGFSILDLYELRRLGDDRPSPKAAIPPPAGHRAVVERPV	566	HA	M	I	S	Y	D	W	T	T	L	M	I	G	Y	G	C	F	W	Y	P	W	F	P	S	K
	PoXeR R71Q	PoXeR	MTEAFWLWLYVAVMAAGACLFLYWSRKPRGVPGYEYTIAAVIPIWSGLAYLAMALGQGTVMIDGREVYYAQYLDWLVTTPLLLWLLGSTATFYRANDTRLIGSLMFADVVMILSGLFADLTAEQSVRWLWYTIGCVSFLLILWQVWGPLRRIAGEQGEALSKTYTRVAAYLTVFWVSYPLVWLISPSGIGIVGPTVSIALFVILPAFSKVGFSILDLYELRRLGDDRPSPKAAIPPPAGHRAVVERPV	564	PF	M	I	S	Y	D	W	T	T	L	M	I	G	Y	G	C	F	W	Y	P	W	F	P	S	K
	PsChR2	PsChR2	GTNGAQTASNVLQWQLAAGFSILLLMFYAYQTWKSTCGWEEIYVCAIEMVKVILEFFFEFKNPSMLYLATGHRVQWLRYAEWLLTCPVILIHLSNLTGLSNDDSSRTMGLLACSIGTIVWGATSAMASGYVKVIFFCLGVYCANTFYRAQAYIKGYHTVPKGRCRQVVTGMAWLFFVSWGMFPILFILGPEGFGVLSVYGSTVGHTIIDPMSKNRCGLPGHYPRVLV	444		F	M	I	Y	E	W	T	C	I	T	I	G	F	G	-	C	W	F	P	F	H	D	S	K
	SrSRI	SrSRI	MDPITIVYIIGTLGMLVGIPPALSLVGDEVGLDFDYVWAIPGIAAFMYLLMTFDVGSVQFQGYHVPIPRYIDWALTTPLLVGYTAYIAGASRGMIAGTALADFMMIVFGLGAVVFSSTAQWVFFGLSSACHLTLLALLYGPVRNSAFGEPPSHRRLARLLLNYVGLLWLAYPLVWLFGPGLQWVDAAGIAVIISYLDVTAKVPFVYFIYRARKNFVKVTGGEPETASGQGGAATVTSAA	558		M	I	A	Y	D	W	T	T	L	M	I	G	F	S	S	H	W	Y	P	W	I	D	A	K
	SrSRI A136Y	SrSRI	MDPITIVYIIGTLGMLVGIPPALSLVGDEVGLDFDYVWAIPGIAAFMYLLMTFDVGSVQFQGYHVPIPRYIDWALTTPLLVGYTAYIAGASRGMIAGTALADFMMIVFGLGAVVFSSTAQWVFFGLSSACHLTLLYLLYGPVRNSAFGEPPSHRRLARLLLNYVGLLWLAYPLVWLFGPGLQWVDAAGIAVIISYLDVTAKVPFVYFIYRARKNFVKVTGGEPETASGQGGAATVTSAA	543		M	I	A	Y	D	W	T	T	L	M	I	G	F	S	S	H	W	Y	P	W	I	D	A	K
	SrSRI A136Y/A200T	SrSRI	MDPITIVYIIGTLGMLVGIPPALSLVGDEVGLDFDYVWAIPGIAAFMYLLMTFDVGSVQFQGYHVPIPRYIDWALTTPLLVGYTAYIAGASRGMIAGTALADFMMIVFGLGAVVFSSTAQWVFFGLSSACHLTLLYLLYGPVRNSAFGEPPSHRRLARLLLNYVGLLWLAYPLVWLFGPGLQWVDAAGIAVIISYLDVTTKVPFVYFIYRARKNFVKVTGGEPETASGQGGAATVTSAA	531		M	I	A	Y	D	W	T	T	L	M	I	G	F	S	S	H	W	Y	P	W	I	D	T	K
	SrSRI A200T	SrSRI	MDPITIVYIIGTLGMLVGIPPALSLVGDEVGLDFDYVWAIPGIAAFMYLLMTFDVGSVQFQGYHVPIPRYIDWALTTPLLVGYTAYIAGASRGMIAGTALADFMMIVFGLGAVVFSSTAQWVFFGLSSACHLTLLALLYGPVRNSAFGEPPSHRRLARLLLNYVGLLWLAYPLVWLFGPGLQWVDAAGIAVIISYLDVTTKVPFVYFIYRARKNFVKVTGGEPETASGQGGAATVTSAA	540		M	I	A	Y	D	W	T	T	L	M	I	G	F	S	S	H	W	Y	P	W	I	D	T	K
	SrSRI D102E	SrSRI	MDPITIVYIIGTLGMLVGIPPALSLVGDEVGLDFDYVWAIPGIAAFMYLLMTFDVGSVQFQGYHVPIPRYIDWALTTPLLVGYTAYIAGASRGMIAGTALAEFMMIVFGLGAVVFSSTAQWVFFGLSSACHLTLLALLYGPVRNSAFGEPPSHRRLARLLLNYVGLLWLAYPLVWLFGPGLQWVDAAGIAVIISYLDVTAKVPFVYFIYRARKNFVKVTGGEPETASGQGGAATVTSAA	539		M	I	A	Y	D	W	T	T	L	M	I	G	F	S	S	H	W	Y	P	W	I	D	A	K
	SrSRI F53L	SrSRI	MDPITIVYIIGTLGMLVGIPPALSLVGDEVGLDFDYVWAIPGIAAFMYLLMTLDVGSVQFQGYHVPIPRYIDWALTTPLLVGYTAYIAGASRGMIAGTALADFMMIVFGLGAVVFSSTAQWVFFGLSSACHLTLLALLYGPVRNSAFGEPPSHRRLARLLLNYVGLLWLAYPLVWLFGPGLQWVDAAGIAVIISYLDVTAKVPFVYFIYRARKNFVKVTGGEPETASGQGGAATVTSAA	553		M	I	A	Y	D	W	T	T	L	M	I	G	F	S	S	H	W	Y	P	W	I	D	A	K
	SrSRI G165V	SrSRI	MDPITIVYIIGTLGMLVGIPPALSLVGDEVGLDFDYVWAIPGIAAFMYLLMTFDVGSVQFQGYHVPIPRYIDWALTTPLLVGYTAYIAGASRGMIAGTALADFMMIVFGLGAVVFSSTAQWVFFGLSSACHLTLLALLYGPVRNSAFGEPPSHRRLARLLLNYVVLLWLAYPLVWLFGPGLQWVDAAGIAVIISYLDVTAKVPFVYFIYRARKNFVKVTGGEPETASGQGGAATVTSAA	553		M	I	A	Y	D	W	T	T	L	M	I	G	F	S	S	H	W	Y	P	W	I	D	A	K
	SrSRI H131A	SrSRI	MDPITIVYIIGTLGMLVGIPPALSLVGDEVGLDFDYVWAIPGIAAFMYLLMTFDVGSVQFQGYHVPIPRYIDWALTTPLLVGYTAYIAGASRGMIAGTALADFMMIVFGLGAVVFSSTAQWVFFGLSSACALTLLALLYGPVRNSAFGEPPSHRRLARLLLNYVGLLWLAYPLVWLFGPGLQWVDAAGIAVIISYLDVTAKVPFVYFIYRARKNFVKVTGGEPETASGQGGAATVTSAA	530		M	I	A	Y	D	W	T	T	L	M	I	G	F	S	S	A	W	Y	P	W	I	D	A	K
	SrSRI H131F	SrSRI	MDPITIVYIIGTLGMLVGIPPALSLVGDEVGLDFDYVWAIPGIAAFMYLLMTFDVGSVQFQGYHVPIPRYIDWALTTPLLVGYTAYIAGASRGMIAGTALADFMMIVFGLGAVVFSSTAQWVFFGLSSACFLTLLALLYGPVRNSAFGEPPSHRRLARLLLNYVGLLWLAYPLVWLFGPGLQWVDAAGIAVIISYLDVTAKVPFVYFIYRARKNFVKVTGGEPETASGQGGAATVTSAA	530		M	I	A	Y	D	W	T	T	L	M	I	G	F	S	S	F	W	Y	P	W	I	D	A	K
	SrSRI H131F/A136Y	SrSRI	MDPITIVYIIGTLGMLVGIPPALSLVGDEVGLDFDYVWAIPGIAAFMYLLMTFDVGSVQFQGYHVPIPRYIDWALTTPLLVGYTAYIAGASRGMIAGTALADFMMIVFGLGAVVFSSTAQWVFFGLSSACFLTLLYLLYGPVRNSAFGEPPSHRRLARLLLNYVGLLWLAYPLVWLFGPGLQWVDAAGIAVIISYLDVTAKVPFVYFIYRARKNFVKVTGGEPETASGQGGAATVTSAA	530		M	I	A	Y	D	W	T	T	L	M	I	G	F	S	S	F	W	Y	P	W	I	D	A	K
	SrSRI H131F/A136Y/A200T	SrSRI	MDPITIVYIIGTLGMLVGIPPALSLVGDEVGLDFDYVWAIPGIAAFMYLLMTFDVGSVQFQGYHVPIPRYIDWALTTPLLVGYTAYIAGASRGMIAGTALADFMMIVFGLGAVVFSSTAQWVFFGLSSACFLTLLYLLYGPVRNSAFGEPPSHRRLARLLLNYVGLLWLAYPLVWLFGPGLQWVDAAGIAVIISYLDVTTKVPFVYFIYRARKNFVKVTGGEPETASGQGGAATVTSAA	525		M	I	A	Y	D	W	T	T	L	M	I	G	F	S	S	F	W	Y	P	W	I	D	T	K
	SrSRI H131F/A200T	SrSRI	MDPITIVYIIGTLGMLVGIPPALSLVGDEVGLDFDYVWAIPGIAAFMYLLMTFDVGSVQFQGYHVPIPRYIDWALTTPLLVGYTAYIAGASRGMIAGTALADFMMIVFGLGAVVFSSTAQWVFFGLSSACFLTLLALLYGPVRNSAFGEPPSHRRLARLLLNYVGLLWLAYPLVWLFGPGLQWVDAAGIAVIISYLDVTTKVPFVYFIYRARKNFVKVTGGEPETASGQGGAATVTSAA	529		M	I	A	Y	D	W	T	T	L	M	I	G	F	S	S	F	W	Y	P	W	I	D	T	K
	SrSRI I19T	SrSRI	MDPITIVYIIGTLGMLVGTPPALSLVGDEVGLDFDYVWAIPGIAAFMYLLMTFDVGSVQFQGYHVPIPRYIDWALTTPLLVGYTAYIAGASRGMIAGTALADFMMIVFGLGAVVFSSTAQWVFFGLSSACHLTLLYLLYGPVRNSAFGEPPSHRRLARLLLNYVGLLWLAYPLVWLFGPGLQWVDAAGIAVIISYLDVTAKVPFVYFIYRARKNFVKVTGGEPETASGQGGAATVTSAA	557		M	I	A	Y	D	W	T	T	L	M	I	G	F	S	S	H	W	Y	P	W	I	D	A	K
	SrSRI L166V	SrSRI	MDPITIVYIIGTLGMLVGIPPALSLVGDEVGLDFDYVWAIPGIAAFMYLLMTFDVGSVQFQGYHVPIPRYIDWALTTPLLVGYTAYIAGASRGMIAGTALADFMMIVFGLGAVVFSSTAQWVFFGLSSACHLTLLALLYGPVRNSAFGEPPSHRRLARLLLNYVGVLWLAYPLVWLFGPGLQWVDAAGIAVIISYLDVTAKVPFVYFIYRARKNFVKVTGGEPETASGQGGAATVTSAA	550		M	I	A	Y	D	W	T	T	L	M	I	G	F	S	S	H	W	Y	P	W	I	D	A	K
	SrSRI R210A	SrSRI	MDPITIVYIIGTLGMLVGIPPALSLVGDEVGLDFDYVWAIPGIAAFMYLLMTFDVGSVQFQGYHVPIPRYIDWALTTPLLVGYTAYIAGASRGMIAGTALADFMMIVFGLGAVVFSSTAQWVFFGLSSACHLTLLALLYGPVRNSAFGEPPSHRRLARLLLNYVGLLWLAYPLVWLFGPGLQWVDAAGIAVIISYLDVTAKVPFVYFIYAARKNFVKVTGGEPETASGQGGAATVTSAA	546		M	I	A	Y	D	W	T	T	L	M	I	G	F	S	S	H	W	Y	P	W	I	D	A	K
	SrSRI R69A	SrSRI	MDPITIVYIIGTLGMLVGIPPALSLVGDEVGLDFDYVWAIPGIAAFMYLLMTFDVGSVQFQGYHVPIPAYIDWALTTPLLVGYTAYIAGASRGMIAGTALADFMMIVFGLGAVVFSSTAQWVFFGLSSACHLTLLALLYGPVRNSAFGEPPSHRRLARLLLNYVGLLWLAYPLVWLFGPGLQWVDAAGIAVIISYLDVTAKVPFVYFIYRARKNFVKVTGGEPETASGQGGAATVTSAA	552		M	I	A	Y	D	W	T	T	L	M	I	G	F	S	S	H	W	Y	P	W	I	D	A	K
	SrSRI R92A	SrSRI	MDPITIVYIIGTLGMLVGIPPALSLVGDEVGLDFDYVWAIPGIAAFMYLLMTFDVGSVQFQGYHVPIPRYIDWALTTPLLVGYTAYIAGASAGMIAGTALADFMMIVFGLGAVVFSSTAQWVFFGLSSACHLTLLALLYGPVRNSAFGEPPSHRRLARLLLNYVGLLWLAYPLVWLFGPGLQWVDAAGIAVIISYLDVTAKVPFVYFIYRARKNFVKVTGGEPETASGQGGAATVTSAA	553		M	I	A	Y	D	W	T	T	L	M	I	G	F	S	S	H	W	Y	P	W	I	D	A	K
	SrSRI V113A	SrSRI	MDPITIVYIIGTLGMLVGIPPALSLVGDEVGLDFDYVWAIPGIAAFMYLLMTFDVGSVQFQGYHVPIPRYIDWALTTPLLVGYTAYIAGASRGMIAGTALADFMMIVFGLGAAVFSSTAQWVFFGLSSACHLTLLALLYGPVRNSAFGEPPSHRRLARLLLNYVGLLWLAYPLVWLFGPGLQWVDAAGIAVIISYLDVTAKVPFVYFIYRARKNFVKVTGGEPETASGQGGAATVTSAA	549		M	I	A	Y	D	W	T	T	L	M	I	G	F	S	S	H	W	Y	P	W	I	D	A	K
	SrSRI Y209L	SrSRI	MDPITIVYIIGTLGMLVGIPPALSLVGDEVGLDFDYVWAIPGIAAFMYLLMTFDVGSVQFQGYHVPIPRYIDWALTTPLLVGYTAYIAGASRGMIAGTALADFMMIVFGLGAVVFSSTAQWVFFGLSSACHLTLLALLYGPVRNSAFGEPPSHRRLARLLLNYVGLLWLAYPLVWLFGPGLQWVDAAGIAVIISYLDVTAKVPFVYFILRARKNFVKVTGGEPETASGQGGAATVTSAA	555		M	I	A	Y	D	W	T	T	L	M	I	G	F	S	S	H	W	Y	P	W	I	D	A	K
	TR	TR	MRMLPELSFGEYWLVFNMLSLTIAGMLAAFVFFLLARSYVAPRYHIALYLSALIVFIAGYHYLRIFESWVGAYQLQDGVYVPTGKPFNDFYRYADWLLTVPLLLLELILVLGLTAARTWNLSIKLVVASVLMLALGYVGEVNTEPGPRTLWGALSSIPFFYILYVLWVELGQAIREAKFGPRVLELLGATRLVLLMSWGFYPIAYALGTWLPGGAAQEVAIQIGYSLADLIAKPIYGLLVFAIARAKSLEEGFGVEAKAA	530		M	I	A	Y	D	W	T	V	L	M	L	G	G	S	S	F	W	Y	P	Y	Y	D	A	K
	TR-DLPGG	TR	MRMLPELSFGEYWLVFNMLSLTIAGMLAAFVFFLLARSYVAPRYHIALYLSALIVFIAGYHYLRIFESWVGAYQLQDGVYVPTGKPFNDFYRYADWLLTVPLLLLELILVLGLTAARTWNLSIKLVVASVLMLALGYVGEVNTEPGPRTLWGALSSIPFFYILYVLWVELGQAIREAKFGPRVLELLGATRLVLLMSWGFYPIAYALGTWAAQEVAIQIGYSLADLIAKPIYGLLVFAIARAKSLEEGFGVEAKAA	530		M	I	A	Y	D	W	T	V	L	M	L	G	G	S	S	F	W	Y	P	Y	Y	D	A	K
	TsChR	TsChR	MFAINPEYMNETVLLDECTPIYLDIGPLWEQVVARVTQWFGVILSLVFLIYYIWNTYKATCGWEELYVCTVEFCKIIIELYFEYTPPAMIFQTNGQVTPWLRYAEWLLTCPVILIHLSNITGLNDDYSGRTMSLITSDLGGICMAVTAALSKGWLKALFFVIGCGYGASTFYNAACIYIESYYTMPQGICRRLVLWMAGVFFTSWFMFPGLFLAGPEGTQALSWAGTTIGHTVADLLSKNAWGMIGHFLRVEIHKHIIIHGDVRRPVTVKALGRQVSVNCFVDKEEEEEDERI	436		L	F	I	Y	E	W	T	C	I	G	I	A	F	G	C	G	W	F	P	F	H	D	S	K
	XR	XR	MLQELPTLTPGQYSLVFNMFSFTVATMTASFVFFVLARNNVAPKYRISMMVSALVVFIAGYHYFRITSSWEAAYALQNGMYQPTGELFNDAYRYVDWLLTVPLLTVELVLVMGLPKNERGPLAAKLGFLAALMIVLGYPGEVSENAALFGTRGLWGFLSTIPFVWILYILFTQLGDTIQRQSSRVSTLLGNARLLLLATWGFYPIAYMIPMAFPEAFPSNTPGTIVALQVGYTIADVLAKAGYGVLIYNIAKAKSEEEGFNVSEMVEPATASA	568		M	V	A	Y	D	W	T	V	L	M	I	G	G	S	T	F	W	Y	P	Y	Y	D	A	K
	KR2 A24T	KR2	MTQELGNANFENFIGATEGFSEITYQFTSHILTLGYAVMLAGLLYFILTIKNVDKKFQMSNILSAVVMVSAFLLLYAQAQNWTSSFTFNEEVGRYFLDPSGDLFNNGYRYLNWLIDVPMLLFQILFVVSLTTSKFSSVRNQFWFSGAMMIITGYIGQFYEVSNLTAFLVWGAISSAFFFHILWVMKKVINEGKEGISPAGQKILSNIWILFLISWTLYPGAYLMPYLTGVDGFLYSEDGVMARQLVYTIADVSSKVIYGVLLGNLAITLSKNKELVEANS	525		M	V	A	Y	N	W	D	V	L	M	I	G	G	S	S	F	W	Y	P	Y	Y	D	S	K
	KR2 S60V	KR2	MTQELGNANFENFIGATEGFSEIAYQFTSHILTLGYAVMLAGLLYFILTIKNVDKKFQMVNILSAVVMVSAFLLLYAQAQNWTSSFTFNEEVGRYFLDPSGDLFNNGYRYLNWLIDVPMLLFQILFVVSLTTSKFSSVRNQFWFSGAMMIITGYIGQFYEVSNLTAFLVWGAISSAFFFHILWVMKKVINEGKEGISPAGQKILSNIWILFLISWTLYPGAYLMPYLTGVDGFLYSEDGVMARQLVYTIADVSSKVIYGVLLGNLAITLSKNKELVEANS	523		M	V	A	Y	N	W	D	V	L	M	I	G	G	S	S	F	W	Y	P	Y	Y	D	S	K
	KR2 F72G	KR2	MTQELGNANFENFIGATEGFSEIAYQFTSHILTLGYAVMLAGLLYFILTIKNVDKKFQMSNILSAVVMVSAGLLLYAQAQNWTSSFTFNEEVGRYFLDPSGDLFNNGYRYLNWLIDVPMLLFQILFVVSLTTSKFSSVRNQFWFSGAMMIITGYIGQFYEVSNLTAFLVWGAISSAFFFHILWVMKKVINEGKEGISPAGQKILSNIWILFLISWTLYPGAYLMPYLTGVDGFLYSEDGVMARQLVYTIADVSSKVIYGVLLGNLAITLSKNKELVEANS	525		M	V	A	Y	N	W	D	V	L	M	I	G	G	S	S	F	W	Y	P	Y	Y	D	S	K
	KR2 L75Y	KR2	MTQELGNANFENFIGATEGFSEIAYQFTSHILTLGYAVMLAGLLYFILTIKNVDKKFQMSNILSAVVMVSAFLLYYAQAQNWTSSFTFNEEVGRYFLDPSGDLFNNGYRYLNWLIDVPMLLFQILFVVSLTTSKFSSVRNQFWFSGAMMIITGYIGQFYEVSNLTAFLVWGAISSAFFFHILWVMKKVINEGKEGISPAGQKILSNIWILFLISWTLYPGAYLMPYLTGVDGFLYSEDGVMARQLVYTIADVSSKVIYGVLLGNLAITLSKNKELVEANS	530		M	V	A	Y	N	W	D	V	L	M	I	G	G	S	S	F	W	Y	P	Y	Y	D	S	K
	KR2 Q78I	KR2	MTQELGNANFENFIGATEGFSEIAYQFTSHILTLGYAVMLAGLLYFILTIKNVDKKFQMSNILSAVVMVSAFLLLYAYAQNWTSSFTFNEEVGRYFLDPSGDLFNNGYRYLNWLIDVPMLLFQILFVVSLTTSKFSSVRNQFWFSGAMMIITGYIGQFYEVSNLTAFLVWGAISSAFFFHILWVMKKVINEGKEGISPAGQKILSNIWILFLISWTLYPGAYLMPYLTGVDGFLYSEDGVMARQLVYTIADVSSKVIYGVLLGNLAITLSKNKELVEANS	525		M	V	A	Y	N	W	D	V	L	M	I	G	G	S	S	F	W	Y	P	Y	Y	D	S	K
	GR T125E	GR	MLMTVFSSAPELALLGSTFAQVDPSNLSVSDSLTYGQFNLVYNAFSFAIAAMFASALFFFSAQALVGQRYRLALLVSAIVVSIAGYHYFRIFNSWDAAYVLENGVYSLTSEKFNDAYRYVDWLLEVPLLLVETVAVLTLPAKEARPLLIKLTVASVLMIATGYPGEISDDITTRIIWGTVSTIPFAYILYVLWVELSRSLVRQPAAVQTLVRNMRWLLLLSWGVYPIAYLLPMLGVSGTSAAVGVQVGYTIADVLAKPVFGLLVFAIALVKTKADQESSEPHAAIGAAANKSGGSLIS	559	HA	M	V	A	Y	D	W	E	V	L	M	I	G	G	S	T	F	W	Y	P	Y	Y	D	A	K
	GR A256N	GR	MLMTVFSSAPELALLGSTFAQVDPSNLSVSDSLTYGQFNLVYNAFSFAIAAMFASALFFFSAQALVGQRYRLALLVSAIVVSIAGYHYFRIFNSWDAAYVLENGVYSLTSEKFNDAYRYVDWLLTVPLLLVETVAVLTLPAKEARPLLIKLTVASVLMIATGYPGEISDDITTRIIWGTVSTIPFAYILYVLWVELSRSLVRQPAAVQTLVRNMRWLLLLSWGVYPIAYLLPMLGVSGTSAAVGVQVGYTIADVLNKPVFGLLVFAIALVKTKADQESSEPHAAIGAAANKSGGSLIS	531	HA	M	V	A	Y	D	W	T	V	L	M	I	G	G	S	T	F	W	Y	P	Y	Y	D	N	K
	GR D121Y	GR	MLMTVFSSAPELALLGSTFAQVDPSNLSVSDSLTYGQFNLVYNAFSFAIAAMFASALFFFSAQALVGQRYRLALLVSAIVVSIAGYHYFRIFNSWDAAYVLENGVYSLTSEKFNDAYRYVYWLLTVPLLLVETVAVLTLPAKEARPLLIKLTVASVLMIATGYPGEISDDITTRIIWGTVSTIPFAYILYVLWVELSRSLVRQPAAVQTLVRNMRWLLLLSWGVYPIAYLLPMLGVSGTSAAVGVQVGYTIADVLAKPVFGLLVFAIALVKTKADQESSEPHAAIGAAANKSGGSLIS	584	HA	M	V	A	Y	Y	W	T	V	L	M	I	G	G	S	T	F	W	Y	P	Y	Y	D	A	K
	GR M158N	GR	MLMTVFSSAPELALLGSTFAQVDPSNLSVSDSLTYGQFNLVYNAFSFAIAAMFASALFFFSAQALVGQRYRLALLVSAIVVSIAGYHYFRIFNSWDAAYVLENGVYSLTSEKFNDAYRYVDWLLTVPLLLVETVAVLTLPAKEARPLLIKLTVASVLNIATGYPGEISDDITTRIIWGTVSTIPFAYILYVLWVELSRSLVRQPAAVQTLVRNMRWLLLLSWGVYPIAYLLPMLGVSGTSAAVGVQVGYTIADVLAKPVFGLLVFAIALVKTKADQESSEPHAAIGAAANKSGGSLIS	521	HA	M	V	A	Y	D	W	T	V	L	N	I	G	G	S	T	F	W	Y	P	Y	Y	D	A	K
	GR V131S	GR	MLMTVFSSAPELALLGSTFAQVDPSNLSVSDSLTYGQFNLVYNAFSFAIAAMFASALFFFSAQALVGQRYRLALLVSAIVVSIAGYHYFRIFNSWDAAYVLENGVYSLTSEKFNDAYRYVDWLLTVPLLLSETVAVLTLPAKEARPLLIKLTVASVLMIATGYPGEISDDITTRIIWGTVSTIPFAYILYVLWVELSRSLVRQPAAVQTLVRNMRWLLLLSWGVYPIAYLLPMLGVSGTSAAVGVQVGYTIADVLAKPVFGLLVFAIALVKTKADQESSEPHAAIGAAANKSGGSLIS	542	HA	M	V	A	Y	D	W	T	V	L	M	I	G	G	S	T	F	W	Y	P	Y	Y	D	A	K
	GR V191H	GR	MLMTVFSSAPELALLGSTFAQVDPSNLSVSDSLTYGQFNLVYNAFSFAIAAMFASALFFFSAQALVGQRYRLALLVSAIVVSIAGYHYFRIFNSWDAAYVLENGVYSLTSEKFNDAYRYVDWLLTVPLLLVETVAVLTLPAKEARPLLIKLTVASVLMIATGYPGEISDDITTRIIWGTVSTIPFAYILYHLWVELSRSLVRQPAAVQTLVRNMRWLLLLSWGVYPIAYLLPMLGVSGTSAAVGVQVGYTIADVLAKPVFGLLVFAIALVKTKADQESSEPHAAIGAAANKSGGSLIS	541	HA	M	V	A	Y	D	W	T	V	L	M	I	G	G	S	T	F	W	Y	P	Y	Y	D	A	K
	GR S155D	GR	MLMTVFSSAPELALLGSTFAQVDPSNLSVSDSLTYGQFNLVYNAFSFAIAAMFASALFFFSAQALVGQRYRLALLVSAIVVSIAGYHYFRIFNSWDAAYVLENGVYSLTSEKFNDAYRYVDWLLTVPLLLVETVAVLTLPAKEARPLLIKLTVADVLMIATGYPGEISDDITTRIIWGTVSTIPFAYILYVLWVELSRSLVRQPAAVQTLVRNMRWLLLLSWGVYPIAYLLPMLGVSGTSAAVGVQVGYTIADVLAKPVFGLLVFAIALVKTKADQESSEPHAAIGAAANKSGGSLIS	543	HA	M	V	A	Y	D	W	T	V	L	M	I	G	G	S	T	F	W	Y	P	Y	Y	D	A	K
	GR A84L	GR	MLMTVFSSAPELALLGSTFAQVDPSNLSVSDSLTYGQFNLVYNAFSFAIAAMFASALFFFSAQALVGQRYRLALLVSAIVVSILGYHYFRIFNSWDAAYVLENGVYSLTSEKFNDAYRYVDWLLTVPLLLVETVAVLTLPAKEARPLLIKLTVASVLMIATGYPGEISDDITTRIIWGTVSTIPFAYILYVLWVELSRSLVRQPAAVQTLVRNMRWLLLLSWGVYPIAYLLPMLGVSGTSAAVGVQVGYTIADVLAKPVFGLLVFAIALVKTKADQESSEPHAAIGAAANKSGGSLIS	520	HA	M	V	L	Y	D	W	T	V	L	M	I	G	G	S	T	F	W	Y	P	Y	Y	D	A	K
	GR V245P	GR	MLMTVFSSAPELALLGSTFAQVDPSNLSVSDSLTYGQFNLVYNAFSFAIAAMFASALFFFSAQALVGQRYRLALLVSAIVVSIAGYHYFRIFNSWDAAYVLENGVYSLTSEKFNDAYRYVDWLLTVPLLLVETVAVLTLPAKEARPLLIKLTVASVLMIATGYPGEISDDITTRIIWGTVSTIPFAYILYVLWVELSRSLVRQPAAVQTLVRNMRWLLLLSWGVYPIAYLLPMLGVSGTSAAVGPQVGYTIADVLAKPVFGLLVFAIALVKTKADQESSEPHAAIGAAANKSGGSLIS	543	HA	M	V	A	Y	D	W	T	V	L	M	I	G	G	S	T	F	W	Y	P	Y	Y	D	A	K
	GR I175W	GR	MLMTVFSSAPELALLGSTFAQVDPSNLSVSDSLTYGQFNLVYNAFSFAIAAMFASALFFFSAQALVGQRYRLALLVSAIVVSIAGYHYFRIFNSWDAAYVLENGVYSLTSEKFNDAYRYVDWLLTVPLLLVETVAVLTLPAKEARPLLIKLTVASVLMIATGYPGEISDDITTRWIWGTVSTIPFAYILYVLWVELSRSLVRQPAAVQTLVRNMRWLLLLSWGVYPIAYLLPMLGVSGTSAAVGVQVGYTIADVLAKPVFGLLVFAIALVKTKADQESSEPHAAIGAAANKSGGSLIS	542	HA	M	V	A	Y	D	W	T	V	L	M	I	G	G	S	T	F	W	Y	P	Y	Y	D	A	K
	GR Y249F	GR	MLMTVFSSAPELALLGSTFAQVDPSNLSVSDSLTYGQFNLVYNAFSFAIAAMFASALFFFSAQALVGQRYRLALLVSAIVVSIAGYHYFRIFNSWDAAYVLENGVYSLTSEKFNDAYRYVDWLLTVPLLLVETVAVLTLPAKEARPLLIKLTVASVLMIATGYPGEISDDITTRIIWGTVSTIPFAYILYVLWVELSRSLVRQPAAVQTLVRNMRWLLLLSWGVYPIAYLLPMLGVSGTSAAVGVQVGFTIADVLAKPVFGLLVFAIALVKTKADQESSEPHAAIGAAANKSGGSLIS	538	HA	M	V	A	Y	D	W	T	V	L	M	I	G	G	S	T	F	W	Y	P	Y	F	D	A	K
	GR F185H	GR	MLMTVFSSAPELALLGSTFAQVDPSNLSVSDSLTYGQFNLVYNAFSFAIAAMFASALFFFSAQALVGQRYRLALLVSAIVVSIAGYHYFRIFNSWDAAYVLENGVYSLTSEKFNDAYRYVDWLLTVPLLLVETVAVLTLPAKEARPLLIKLTVASVLMIATGYPGEISDDITTRIIWGTVSTIPHAYILYVLWVELSRSLVRQPAAVQTLVRNMRWLLLLSWGVYPIAYLLPMLGVSGTSAAVGVQVGYTIADVLAKPVFGLLVFAIALVKTKADQESSEPHAAIGAAANKSGGSLIS	544	HA	M	V	A	Y	D	W	T	V	L	M	I	G	G	S	T	H	W	Y	P	Y	Y	D	A	K
	KR2 S254M	KR2	MTQELGNANFENFIGATEGFSEIAYQFTSHILTLGYAVMLAGLLYFILTIKNVDKKFQMSNILSAVVMVSAFLLLYAQAQNWTSSFTFNEEVGRYFLDPSGDLFNNGYRYLNWLIDVPMLLFQILFVVSLTTSKFSSVRNQFWFSGAMMIITGYIGQFYEVSNLTAFLVWGAISSAFFFHILWVMKKVINEGKEGISPAGQKILSNIWILFLISWTLYPGAYLMPYLTGVDGFLYSEDGVMARQLVYTIADVSMKVIYGVLLGNLAITLSKNKELVEANS	579	HA	M	V	A	Y	N	W	D	V	L	M	I	G	G	S	S	F	W	Y	P	Y	Y	D	M	K
	KR2 D116C	KR2	MTQELGNANFENFIGATEGFSEIAYQFTSHILTLGYAVMLAGLLYFILTIKNVDKKFQMSNILSAVVMVSAFLLLYAQAQNWTSSFTFNEEVGRYFLDPSGDLFNNGYRYLNWLICVPMLLFQILFVVSLTTSKFSSVRNQFWFSGAMMIITGYIGQFYEVSNLTAFLVWGAISSAFFFHILWVMKKVINEGKEGISPAGQKILSNIWILFLISWTLYPGAYLMPYLTGVDGFLYSEDGVMARQLVYTIADVSSKVIYGVLLGNLAITLSKNKELVEANS	556	HA	M	V	A	Y	N	W	C	V	L	M	I	G	G	S	S	F	W	Y	P	Y	Y	D	S	K
	KR2 D251P	KR2	MTQELGNANFENFIGATEGFSEIAYQFTSHILTLGYAVMLAGLLYFILTIKNVDKKFQMSNILSAVVMVSAFLLLYAQAQNWTSSFTFNEEVGRYFLDPSGDLFNNGYRYLNWLIDVPMLLFQILFVVSLTTSKFSSVRNQFWFSGAMMIITGYIGQFYEVSNLTAFLVWGAISSAFFFHILWVMKKVINEGKEGISPAGQKILSNIWILFLISWTLYPGAYLMPYLTGVDGFLYSEDGVMARQLVYTIAPVSSKVIYGVLLGNLAITLSKNKELVEANS	514	HA	M	V	A	Y	N	W	D	V	L	M	I	G	G	S	S	F	W	Y	P	Y	Y	P	S	K
	KR2 L120V	KR2	MTQELGNANFENFIGATEGFSEIAYQFTSHILTLGYAVMLAGLLYFILTIKNVDKKFQMSNILSAVVMVSAFLLLYAQAQNWTSSFTFNEEVGRYFLDPSGDLFNNGYRYLNWLIDVPMVLFQILFVVSLTTSKFSSVRNQFWFSGAMMIITGYIGQFYEVSNLTAFLVWGAISSAFFFHILWVMKKVINEGKEGISPAGQKILSNIWILFLISWTLYPGAYLMPYLTGVDGFLYSEDGVMARQLVYTIADVSSKVIYGVLLGNLAITLSKNKELVEANS	534	HA	M	V	A	Y	N	W	D	V	V	M	I	G	G	S	S	F	W	Y	P	Y	Y	D	S	K
	KR2 Q157E	KR2	MTQELGNANFENFIGATEGFSEIAYQFTSHILTLGYAVMLAGLLYFILTIKNVDKKFQMSNILSAVVMVSAFLLLYAQAQNWTSSFTFNEEVGRYFLDPSGDLFNNGYRYLNWLIDVPMLLFQILFVVSLTTSKFSSVRNQFWFSGAMMIITGYIGEFYEVSNLTAFLVWGAISSAFFFHILWVMKKVINEGKEGISPAGQKILSNIWILFLISWTLYPGAYLMPYLTGVDGFLYSEDGVMARQLVYTIADVSSKVIYGVLLGNLAITLSKNKELVEANS	515	HA	M	V	A	Y	N	W	D	V	L	M	I	G	G	S	S	F	W	Y	P	Y	Y	D	S	K
	KR2 F178H	KR2	MTQELGNANFENFIGATEGFSEIAYQFTSHILTLGYAVMLAGLLYFILTIKNVDKKFQMSNILSAVVMVSAFLLLYAQAQNWTSSFTFNEEVGRYFLDPSGDLFNNGYRYLNWLIDVPMLLFQILFVVSLTTSKFSSVRNQFWFSGAMMIITGYIGQFYEVSNLTAFLVWGAISSAFHFHILWVMKKVINEGKEGISPAGQKILSNIWILFLISWTLYPGAYLMPYLTGVDGFLYSEDGVMARQLVYTIADVSSKVIYGVLLGNLAITLSKNKELVEANS	533	HA	M	V	A	Y	N	W	D	V	L	M	I	G	G	S	S	H	W	Y	P	Y	Y	D	S	K
	KR2 L74H	KR2	MTQELGNANFENFIGATEGFSEIAYQFTSHILTLGYAVMLAGLLYFILTIKNVDKKFQMSNILSAVVMVSAFLHLYAQAQNWTSSFTFNEEVGRYFLDPSGDLFNNGYRYLNWLIDVPMLLFQILFVVSLTTSKFSSVRNQFWFSGAMMIITGYIGQFYEVSNLTAFLVWGAISSAFFFHILWVMKKVINEGKEGISPAGQKILSNIWILFLISWTLYPGAYLMPYLTGVDGFLYSEDGVMARQLVYTIADVSSKVIYGVLLGNLAITLSKNKELVEANS	520	HA	M	V	A	Y	N	W	D	V	L	M	I	G	G	S	S	F	W	Y	P	Y	Y	D	S	K
	KR2 Y247F	KR2	MTQELGNANFENFIGATEGFSEIAYQFTSHILTLGYAVMLAGLLYFILTIKNVDKKFQMSNILSAVVMVSAFLLLYAQAQNWTSSFTFNEEVGRYFLDPSGDLFNNGYRYLNWLIDVPMLLFQILFVVSLTTSKFSSVRNQFWFSGAMMIITGYIGQFYEVSNLTAFLVWGAISSAFFFHILWVMKKVINEGKEGISPAGQKILSNIWILFLISWTLYPGAYLMPYLTGVDGFLYSEDGVMARQLVFTIADVSSKVIYGVLLGNLAITLSKNKELVEANS	526	HA	M	V	A	Y	N	W	D	V	L	M	I	G	G	S	S	F	W	Y	P	Y	F	D	S	K
	KR2 L75Y	KR2	MTQELGNANFENFIGATEGFSEIAYQFTSHILTLGYAVMLAGLLYFILTIKNVDKKFQMSNILSAVVMVSAFLLYYAQAQNWTSSFTFNEEVGRYFLDPSGDLFNNGYRYLNWLIDVPMLLFQILFVVSLTTSKFSSVRNQFWFSGAMMIITGYIGQFYEVSNLTAFLVWGAISSAFFFHILWVMKKVINEGKEGISPAGQKILSNIWILFLISWTLYPGAYLMPYLTGVDGFLYSEDGVMARQLVYTIADVSSKVIYGVLLGNLAITLSKNKELVEANS	530	HA	M	V	A	Y	N	W	D	V	L	M	I	G	G	S	S	F	W	Y	P	Y	Y	D	S	K
	KR2 V92S	KR2	MTQELGNANFENFIGATEGFSEIAYQFTSHILTLGYAVMLAGLLYFILTIKNVDKKFQMSNILSAVVMVSAFLLLYAQAQNWTSSFTFNEESGRYFLDPSGDLFNNGYRYLNWLIDVPMLLFQILFVVSLTTSKFSSVRNQFWFSGAMMIITGYIGQFYEVSNLTAFLVWGAISSAFFFHILWVMKKVINEGKEGISPAGQKILSNIWILFLISWTLYPGAYLMPYLTGVDGFLYSEDGVMARQLVYTIADVSSKVIYGVLLGNLAITLSKNKELVEANS	524	HA	M	V	A	Y	N	W	D	V	L	M	I	G	G	S	S	F	W	Y	P	Y	Y	D	S	K
	KR2 R139I	KR2	MTQELGNANFENFIGATEGFSEIAYQFTSHILTLGYAVMLAGLLYFILTIKNVDKKFQMSNILSAVVMVSAFLLLYAQAQNWTSSFTFNEEVGRYFLDPSGDLFNNGYRYLNWLIDVPMLLFQILFVVSLTTSKFSSVINQFWFSGAMMIITGYIGQFYEVSNLTAFLVWGAISSAFFFHILWVMKKVINEGKEGISPAGQKILSNIWILFLISWTLYPGAYLMPYLTGVDGFLYSEDGVMARQLVYTIADVSSKVIYGVLLGNLAITLSKNKELVEANS	522	HA	M	V	A	Y	N	W	D	V	L	M	I	G	G	S	S	F	W	Y	P	Y	Y	D	S	K
	KR2 S60V	KR2	MTQELGNANFENFIGATEGFSEIAYQFTSHILTLGYAVMLAGLLYFILTIKNVDKKFQMVNILSAVVMVSAFLLLYAQAQNWTSSFTFNEEVGRYFLDPSGDLFNNGYRYLNWLIDVPMLLFQILFVVSLTTSKFSSVRNQFWFSGAMMIITGYIGQFYEVSNLTAFLVWGAISSAFFFHILWVMKKVINEGKEGISPAGQKILSNIWILFLISWTLYPGAYLMPYLTGVDGFLYSEDGVMARQLVYTIADVSSKVIYGVLLGNLAITLSKNKELVEANS	523	HA	M	V	A	Y	N	W	D	V	L	M	I	G	G	S	S	F	W	Y	P	Y	Y	D	S	K
	KR2 F72G	KR2	MTQELGNANFENFIGATEGFSEIAYQFTSHILTLGYAVMLAGLLYFILTIKNVDKKFQMSNILSAVVMVSAGLLLYAQAQNWTSSFTFNEEVGRYFLDPSGDLFNNGYRYLNWLIDVPMLLFQILFVVSLTTSKFSSVRNQFWFSGAMMIITGYIGQFYEVSNLTAFLVWGAISSAFFFHILWVMKKVINEGKEGISPAGQKILSNIWILFLISWTLYPGAYLMPYLTGVDGFLYSEDGVMARQLVYTIADVSSKVIYGVLLGNLAITLSKNKELVEANS	525	HA	M	V	A	Y	N	W	D	V	L	M	I	G	G	S	S	F	W	Y	P	Y	Y	D	S	K
	KR2 F122S	KR2	MTQELGNANFENFIGATEGFSEIAYQFTSHILTLGYAVMLAGLLYFILTIKNVDKKFQMSNILSAVVMVSAFLLLYAQAQNWTSSFTFNEEVGRYFLDPSGDLFNNGYRYLNWLIDVPMLLSQILFVVSLTTSKFSSVRNQFWFSGAMMIITGYIGQFYEVSNLTAFLVWGAISSAFFFHILWVMKKVINEGKEGISPAGQKILSNIWILFLISWTLYPGAYLMPYLTGVDGFLYSEDGVMARQLVYTIADVSSKVIYGVLLGNLAITLSKNKELVEANS	527	HA	M	V	A	Y	N	W	D	V	L	M	I	G	G	S	S	F	W	Y	P	Y	Y	D	S	K
	KR2 S197Q	KR2	MTQELGNANFENFIGATEGFSEIAYQFTSHILTLGYAVMLAGLLYFILTIKNVDKKFQMSNILSAVVMVSAFLLLYAQAQNWTSSFTFNEEVGRYFLDPSGDLFNNGYRYLNWLIDVPMLLFQILFVVSLTTSKFSSVRNQFWFSGAMMIITGYIGQFYEVSNLTAFLVWGAISSAFFFHILWVMKKVINEGKEGISPAGQKILSNIWILFLISWTLYPGAYLMPYLTGVDGFLYSEDGVMARQLVYTIADVSSKVIYGVLLGNLAITLSKNKELVEANS	524	HA	M	V	A	Y	N	W	D	V	L	M	I	G	G	S	S	F	W	Y	P	Y	Y	D	S	K
	KR2 G263L	KR2	MTQELGNANFENFIGATEGFSEIAYQFTSHILTLGYAVMLAGLLYFILTIKNVDKKFQMSNILSAVVMVSAFLLLYAQAQNWTSSFTFNEEVGRYFLDPSGDLFNNGYRYLNWLIDVPMLLFQILFVVSLTTSKFSSVRNQFWFSGAMMIITGYIGQFYEVSNLTAFLVWGAISSAFFFHILWVMKKVINEGKEGIQPAGQKILSNIWILFLISWTLYPGAYLMPYLTGVDGFLYSEDGVMARQLVYTIADVSSKVIYGVLLLNLAITLSKNKELVEANS	526	HA	M	V	A	Y	N	W	D	V	L	M	I	G	G	S	S	F	W	Y	P	Y	Y	D	S	K
	KR2 G146D	KR2	MTQELGNANFENFIGATEGFSEIAYQFTSHILTLGYAVMLAGLLYFILTIKNVDKKFQMSNILSAVVMVSAFLLLYAQAQNWTSSFTFNEEVGRYFLDPSGDLFNNGYRYLNWLIDVPMLLFQILFVVSLTTSKFSSVRNQFWFSDAMMIITGYIGQFYEVSNLTAFLVWGAISSAFFFHILWVMKKVINEGKEGISPAGQKILSNIWILFLISWTLYPGAYLMPYLTGVDGFLYSEDGVMARQLVYTIADVSSKVIYGVLLGNLAITLSKNKELVEANS	520	HA	M	V	A	Y	N	W	D	V	L	M	I	G	G	S	S	F	W	Y	P	Y	Y	D	S	K
	KR2 S136H	KR2	MTQELGNANFENFIGATEGFSEIAYQFTSHILTLGYAVMLAGLLYFILTIKNVDKKFQMSNILSAVVMVSAFLLLYAQAQNWTSSFTFNEEVGRYFLDPSGDLFNNGYRYLNWLIDVPMLLFQILFVVSLTTSKFHSVRNQFWFSGAMMIITGYIGQFYEVSNLTAFLVWGAISSAFFFHILWVMKKVINEGKEGISPAGQKILSNIWILFLISWTLYPGAYLMPYLTGVDGFLYSEDGVMARQLVYTIADVSSKVIYGVLLGNLAITLSKNKELVEANS	527	HA	M	V	A	Y	N	W	D	V	L	M	I	G	G	S	S	F	W	Y	P	Y	Y	D	S	K
	KR2 T216L	KR2	MTQELGNANFENFIGATEGFSEIAYQFTSHILTLGYAVMLAGLLYFILTIKNVDKKFQMSNILSAVVMVSAFLLLYAQAQNWTSSFTFNEEVGRYFLDPSGDLFNNGYRYLNWLIDVPMLLFQILFVVSLTTSKFSSVRNQFWFSGAMMIITGYIGQFYEVSNLTAFLVWGAISSAFFFHILWVMKKVINEGKEGISPAGQKILSNIWILFLISWLLYPGAYLMPYLTGVDGFLYSEDGVMARQLVYTIADVSSKVIYGVLLGNLAITLSKNKELVEANS	524	HA	M	V	A	Y	N	W	D	V	L	M	I	G	G	S	S	F	W	Y	P	Y	Y	D	S	K
	KR2 A71S	KR2	MTQELGNANFENFIGATEGFSEIAYQFTSHILTLGYAVMLAGLLYFILTIKNVDKKFQMSNILSAVVMVSSFLLLYAQAQNWTSSFTFNEEVGRYFLDPSGDLFNNGYRYLNWLIDVPMLLFQILFVVSLTTSKFSSVRNQFWFSGAMMIITGYIGQFYEVSNLTAFLVWGAISSAFFFHILWVMKKVINEGKEGISPAGQKILSNIWILFLISWTLYPGAYLMPYLTGVDGFLYSEDGVMARQLVYTIADVSSKVIYGVLLGNLAITLSKNKELVEANS	534	HA	M	V	S	Y	N	W	D	V	L	M	I	G	G	S	S	F	W	Y	P	Y	Y	D	S	K
	KR2 A24T	KR2	MTQELGNANFENFIGATEGFSEITYQFTSHILTLGYAVMLAGLLYFILTIKNVDKKFQMSNILSAVVMVSAFLLLYAQAQNWTSSFTFNEEVGRYFLDPSGDLFNNGYRYLNWLIDVPMLLFQILFVVSLTTSKFSSVRNQFWFSGAMMIITGYIGQFYEVSNLTAFLVWGAISSAFFFHILWVMKKVINEGKEGISPAGQKILSNIWILFLISWTLYPGAYLMPYLTGVDGFLYSEDGVMARQLVYTIADVSSKVIYGVLLGNLAITLSKNKELVEANS	525	HA	M	V	A	Y	N	W	D	V	L	M	I	G	G	S	S	F	W	Y	P	Y	Y	D	S	K
	KR2 V169A	KR2	MTQELGNANFENFIGATEGFSEIAYQFTSHILTLGYAVMLAGLLYFILTIKNVDKKFQMSNILSAVVMVSAFLLLYAQAQNWTSSFTFNEEVGRYFLDPSGDLFNNGYRYLNWLIDVPMLLFQILFVVSLTTSKFSSVRNQFWFSGAMMIITGYIGQFYEVSNLTAFLAWGAISSAFFFHILWVMKKVINEGKEGISPAGQKILSNIWILFLISWTLYPGAYLMPYLTGVDGFLYSEDGVMARQLVYTIADVSSKVIYGVLLGNLAITLSKNKELVEANS	524	HA	M	V	A	Y	N	W	D	V	L	M	I	G	G	S	S	F	W	Y	P	Y	Y	D	S	K
	KR2 Q78I	KR2	MTQELGNANFENFIGATEGFSEIAYQFTSHILTLGYAVMLAGLLYFILTIKNVDKKFQMSNILSAVVMVSAFLLLYAIAQNWTSSFTFNEEVGRYFLDPSGDLFNNGYRYLNWLIDVPMLLFQILFVVSLTTSKFSSVRNQFWFSGAMMIITGYIGQFYEVSNLTAFLVWGAISSAFFFHILWVMKKVINEGKEGISPAGQKILSNIWILFLISWTLYPGAYLMPYLTGVDGFLYSEDGVMARQLVYTIADVSSKVIYGVLLGNLAITLSKNKELVEANS	525	HA	M	V	A	Y	N	W	D	V	L	M	I	G	G	S	S	F	W	Y	P	Y	Y	D	S	K
	KR2 L168W	KR2	MTQELGNANFENFIGATEGFSEIAYQFTSHILTLGYAVMLAGLLYFILTIKNVDKKFQMSNILSAVVMVSAFLLLYAQAQNWTSSFTFNEEVGRYFLDPSGDLFNNGYRYLNWLIDVPMLLFQILFVVSLTTSKFSSVRNQFWFSGAMMIITGYIGQFYEVSNLTAFWVWGAISSAFFFHILWVMKKVINEGKEGISPAGQKILSNIWILFLISWTLYPGAYLMPYLTGVDGFLYSEDGVMARQLVYTIADVSSKVIYGVLLGNLAITLSKNKELVEANS	525	HA	M	V	A	Y	N	W	D	V	L	M	I	G	G	S	S	F	W	Y	P	Y	Y	D	S	K
	KR2 V184H	KR2	MTQELGNANFENFIGATEGFSEIAYQFTSHILTLGYAVMLAGLLYFILTIKNVDKKFQMSNILSAVVMVSAFLLLYAQAQNWTSSFTFNEEVGRYFLDPSGDLFNNGYRYLNWLIDVPMLLFQILFVVSLTTSKFSSVRNQFWFSGAMMIITGYIGQFYEVSNLTAFLVWGAISSAFFFHILWHMKKVINEGKEGISPAGQKILSNIWILFLISWTLYPGAYLMPYLTGVDGFLYSEDGVMARQLVYTIADVSSKVIYGVLLGNLAITLSKNKELVEANS	524	HA	M	V	A	Y	N	W	D	V	L	M	I	G	G	S	S	F	W	Y	P	Y	Y	D	S	K
	KR2 A71L	KR2	MTQELGNANFENFIGATEGFSEIAYQFTSHILTLGYAVMLAGLLYFILTIKNVDKKFQMSNILSAVVMVSLFLLLYAQAQNWTSSFTFNEEVGRYFLDPSGDLFNNGYRYLNWLIDVPMLLFQILFVVSLTTSKFSSVRNQFWFSGAMMIITGYIGQFYEVSNLTAFLVWGAISSAFFFHILWVMKKVINEGKEGISPAGQKILSNIWILFLISWTLYPGAYLMPYLTGVDGFLYSEDGVMARQLVYTIADVSSKVIYGVLLGNLAITLSKNKELVEANS	525	HA	M	V	L	Y	N	W	D	V	L	M	I	G	G	S	S	F	W	Y	P	Y	Y	D	S	K
	KR2 P219S	KR2	MTQELGNANFENFIGATEGFSEIAYQFTSHILTLGYAVMLAGLLYFILTIKNVDKKFQMSNILSAVVMVSAFLLLYAQAQNWTSSFTFNEEVGRYFLDPSGDLFNNGYRYLNWLIDVPMLLFQILFVVSLTTSKFSSVRNQFWFSGAMMIITGYIGQFYEVSNLTAFLVWGAISSAFFFHILWVMKKVINEGKEGISPAGQKILSNIWILFLISWTLYSGAYLMPYLTGVDGFLYSEDGVMARQLVYTIADVSSKVIYGVLLGNLAITLSKNKELVEANS	538	HA	M	V	A	Y	N	W	D	V	L	M	I	G	G	S	S	F	W	Y	S	Y	Y	D	S	K
	KR2 P219T	KR2	MTQELGNANFENFIGATEGFSEIAYQFTSHILTLGYAVMLAGLLYFILTIKNVDKKFQMSNILSAVVMVSAFLLLYAQAQNWTSSFTFNEEVGRYFLDPSGDLFNNGYRYLNWLIDVPMLLFQILFVVSLTTSKFSSVRNQFWFSGAMMIITGYIGQFYEVSNLTAFLVWGAISSAFFFHILWVMKKVINEGKEGISPAGQKILSNIWILFLISWTLYTGAYLMPYLTGVDGFLYSEDGVMARQLVYTIADVSSKVIYGVLLGNLAITLSKNKELVEANS	542	HA	M	V	A	Y	N	W	D	V	L	M	I	G	G	S	S	F	W	Y	T	Y	Y	D	S	K
	KR2 V240P	KR2	MTQELGNANFENFIGATEGFSEIAYQFTSHILTLGYAVMLAGLLYFILTIKNVDKKFQMSNILSAVVMVSAFLLLYAQAQNWTSSFTFNEEVGRYFLDPSGDLFNNGYRYLNWLIDVPMLLFQILFVVSLTTSKFSSVRNQFWFSGAMMIITGYIGQFYEVSNLTAFLVWGAISSAFFFHILWVMKKVINEGKEGISPAGQKILSNIWILFLISWTLYPGAYLMPYLTGVDGFLYSEDGPMARQLVYTIADVSSKVIYGVLLGNLAITLSKNKELVEANS	523	HA	M	V	A	Y	N	W	D	V	L	M	I	G	G	S	S	F	W	Y	P	Y	Y	D	S	K
	KR2 S254A	KR2	MTQELGNANFENFIGATEGFSEIAYQFTSHILTLGYAVMLAGLLYFILTIKNVDKKFQMSNILSAVVMVSAFLLLYAQAQNWTSSFTFNEEVGRYFLDPSGDLFNNGYRYLNWLIDVPMLLFQILFVVSLTTSKFSSVRNQFWFSGAMMIITGYIGQFYEVSNLTAFLVWGAISSAFFFHILWVMKKVINEGKEGISPAGQKILSNIWILFLISWTLYPGAYLMPYLTGVDGFLYSEDGVMARQLVYTIADVSAKVIYGVLLGNLAITLSKNKELVEANS	544	HA	M	V	A	Y	N	W	D	V	L	M	I	G	G	S	S	F	W	Y	P	Y	Y	D	A	K
	KR2 L168Y	KR2	MTQELGNANFENFIGATEGFSEIAYQFTSHILTLGYAVMLAGLLYFILTIKNVDKKFQMSNILSAVVMVSAFLLLYAQAQNWTSSFTFNEEVGRYFLDPSGDLFNNGYRYLNWLIDVPMLLFQILFVVSLTTSKFSSVRNQFWFSGAMMIITGYIGQFYEVSNLTAFYVWGAISSAFFFHILWVMKKVINEGKEGISPAGQKILSNIWILFLISWTLYPGAYLMPYLTGVDGFLYSEDGVMARQLVYTIADVSSKVIYGVLLGNLAITLSKNKELVEANS	526	HA	M	V	A	Y	N	W	D	V	L	M	I	G	G	S	S	F	W	Y	P	Y	Y	D	S	K
	KR2 G171S	KR2	MTQELGNANFENFIGATEGFSEIAYQFTSHILTLGYAVMLAGLLYFILTIKNVDKKFQMSNILSAVVMVSAFLLLYAQAQNWTSSFTFNEEVGRYFLDPSGDLFNNGYRYLNWLIDVPMLLFQILFVVSLTTSKFSSVRNQFWFSGAMMIITGYIGQFYEVSNLTAFLVWSAISSAFFFHILWVMKKVINEGKEGISPAGQKILSNIWILFLISWTLYPGAYLMPYLTGVDGFLYSEDGVMARQLVYTIADVSSKVIYGVLLGNLAITLSKNKELVEANS	515	HA	M	V	A	Y	N	W	D	V	L	M	I	G	S	S	S	F	W	Y	P	Y	Y	D	S	K
	KR2 A172C	KR2	MTQELGNANFENFIGATEGFSEIAYQFTSHILTLGYAVMLAGLLYFILTIKNVDKKFQMSNILSAVVMVSAFLLLYAQAQNWTSSFTFNEEVGRYFLDPSGDLFNNGYRYLNWLIDVPMLLFQILFVVSLTTSKFSSVRNQFWFSGAMMIITGYIGQFYEVSNLTAFLVWGCISSAFFFHILWVMKKVINEGKEGISPAGQKILSNIWILFLISWTLYPGAYLMPYLTGVDGFLYSEDGVMARQLVYTIADVSSKVIYGVLLGNLAITLSKNKELVEANS	523	HA	M	V	A	Y	N	W	D	V	L	M	I	G	G	S	S	F	W	Y	P	Y	Y	D	S	K
	KR2 A172S	KR2	MTQELGNANFENFIGATEGFSEIAYQFTSHILTLGYAVMLAGLLYFILTIKNVDKKFQMSNILSAVVMVSAFLLLYAQAQNWTSSFTFNEEVGRYFLDPSGDLFNNGYRYLNWLIDVPMLLFQILFVVSLTTSKFSSVRNQFWFSGAMMIITGYIGQFYEVSNLTAFLVWGSISSAFFFHILWVMKKVINEGKEGISPAGQKILSNIWILFLISWTLYPGAYLMPYLTGVDGFLYSEDGVMARQLVYTIADVSSKVIYGVLLGNLAITLSKNKELVEANS	524	HA	M	V	A	Y	N	W	D	V	L	M	I	G	G	S	S	F	W	Y	P	Y	Y	D	S	K
	KR2 F178Y	KR2	MTQELGNANFENFIGATEGFSEIAYQFTSHILTLGYAVMLAGLLYFILTIKNVDKKFQMSNILSAVVMVSAFLLLYAQAQNWTSSFTFNEEVGRYFLDPSGDLFNNGYRYLNWLIDVPMLLFQILFVVSLTTSKFSSVRNQFWFSGAMMIITGYIGQFYEVSNLTAFLVWGAISSAFYFHILWVMKKVINEGKEGISPAGQKILSNIWILFLISWTLYPGAYLMPYLTGVDGFLYSEDGVMARQLVYTIADVSSKVIYGVLLGNLAITLSKNKELVEANS	526	HA	M	V	A	Y	N	W	D	V	L	M	I	G	G	S	S	Y	W	Y	P	Y	Y	D	S	K
	KR2 Y222W	KR2	MTQELGNANFENFIGATEGFSEIAYQFTSHILTLGYAVMLAGLLYFILTIKNVDKKFQMSNILSAVVMVSAFLLLYAQAQNWTSSFTFNEEVGRYFLDPSGDLFNNGYRYLNWLIDVPMLLFQILFVVSLTTSKFSSVRNQFWFSGAMMIITGYIGQFYEVSNLTAFLVWGAISSAFFFHILWVMKKVINEGKEGISPAGQKILSNIWILFLISWTLYPGAWLMPYLTGVDGFLYSEDGVMARQLVYTIADVSSKVIYGVLLGNLAITLSKNKELVEANS	520	HA	M	V	A	Y	N	W	D	V	L	M	I	G	G	S	S	F	W	Y	P	W	Y	D	S	K
	KR2 G146S	KR2	MTQELGNANFENFIGATEGFSEIAYQFTSHILTLGYAVMLAGLLYFILTIKNVDKKFQMSNILSAVVMVSAFLLLYAQAQNWTSSFTFNEEVGRYFLDPSGDLFNNGYRYLNWLIDVPMLLFQILFVVSLTTSKFSSVRNQFWFSSAMMIITGYIGQFYEVSNLTAFLVWGAISSAFFFHILWVMKKVINEGKEGISPAGQKILSNIWILFLISWTLYPGAYLMPYLTGVDGFLYSEDGVMARQLVYTIADVSSKVIYGVLLGNLAITLSKNKELVEANS	525	HA	M	V	A	Y	N	W	D	V	L	M	I	G	G	S	S	F	W	Y	P	Y	Y	D	S	K
	KR2 M149S	KR2	MTQELGNANFENFIGATEGFSEIAYQFTSHILTLGYAVMLAGLLYFILTIKNVDKKFQMSNILSAVVMVSAFLLLYAQAQNWTSSFTFNEEVGRYFLDPSGDLFNNGYRYLNWLIDVPMLLFQILFVVSLTTSKFSSVRNQFWFSGAMSIITGYIGQFYEVSNLTAFLVWGAISSAFFFHILWVMKKVINEGKEGISPAGQKILSNIWILFLISWTLYPGAYLMPYLTGVDGFLYSEDGVMARQLVYTIADVSSKVIYGVLLGNLAITLSKNKELVEANS	524	HA	M	V	A	Y	N	W	D	V	L	S	I	G	G	S	S	F	W	Y	P	Y	Y	D	S	K
	MR2s I150T	KR2	MTQELGNANFENFIGATEGFSEIAYQFTSHILTLGYAVMLAGLLYFILTIKNVDKKFQMSNILSAVVMVSAFLLLYAQAQNWTSSFTFNEEVGRYFLDPSGDLFNNGYRYLNWLIDVPMLLFQILFVVSLTTSKFSSVRNQFWFSGAMMTITGYIGQFYEVSNLTAFLVWGAISSAFFFHILWVMKKVINEGKEGISPAGQKILSNIWILFLISWTLYPGAYLMPYLTGVDGFLYSEDGVMARQLVYTIADVSSKVIYGVLLGNLAITLSKNKELVEANS	520	HA	M	V	A	Y	N	W	D	V	L	M	T	G	G	S	S	F	W	Y	P	Y	Y	D	S	K
	KR2 G153S	KR2	MTQELGNANFENFIGATEGFSEIAYQFTSHILTLGYAVMLAGLLYFILTIKNVDKKFQMSNILSAVVMVSAFLLLYAQAQNWTSSFTFNEEVGRYFLDPSGDLFNNGYRYLNWLIDVPMLLFQILFVVSLTTSKFSSVRNQFWFSGAMMIITSYIGQFYEVSNLTAFLVWGAISSAFFFHILWVMKKVINEGKEGISPAGQKILSNIWILFLISWTLYPGAYLMPYLTGVDGFLYSEDGVMARQLVYTIADVSSKVIYGVLLGNLAITLSKNKELVEANS	509	HA	M	V	A	Y	N	W	D	V	L	M	I	S	G	S	S	F	W	Y	P	Y	Y	D	S	K
	KR2 G156S	KR2	MTQELGNANFENFIGATEGFSEIAYQFTSHILTLGYAVMLAGLLYFILTIKNVDKKFQMSNILSAVVMVSAFLLLYAQAQNWTSSFTFNEEVGRYFLDPSGDLFNNGYRYLNWLIDVPMLLFQILFVVSLTTSKFSSVRNQFWFSGAMMIITGYISQFYEVSNLTAFLVWGAISSAFFFHILWVMKKVINEGKEGISPAGQKILSNIWILFLISWTLYPGAYLMPYLTGVDGFLYSEDGVMARQLVYTIADVSSKVIYGVLLGNLAITLSKNKELVEANS	521	HA	M	V	A	Y	N	W	D	V	L	M	I	G	G	S	S	F	W	Y	P	Y	Y	D	S	K
	KR2 I181T	KR2	MTQELGNANFENFIGATEGFSEIAYQFTSHILTLGYAVMLAGLLYFILTIKNVDKKFQMSNILSAVVMVSAFLLLYAQAQNWTSSFTFNEEVGRYFLDPSGDLFNNGYRYLNWLIDVPMLLFQILFVVSLTTSKFSSVRNQFWFSGAMMIITGYIGQFYEVSNLTAFLVWGAISSAFFFHTLWVMKKVINEGKEGISPAGQKILSNIWILFLISWTLYPGAYLMPYLTGVDGFLYSEDGVMARQLVYTIADVSSKVIYGVLLGNLAITLSKNKELVEANS	527	HA	M	V	A	Y	N	W	D	V	L	M	I	G	G	S	S	F	W	Y	P	Y	Y	D	S	K
	KR2 F211Y	KR2	MTQELGNANFENFIGATEGFSEIAYQFTSHILTLGYAVMLAGLLYFILTIKNVDKKFQMSNILSAVVMVSAFLLLYAQAQNWTSSFTFNEEVGRYFLDPSGDLFNNGYRYLNWLIDVPMLLFQILFVVSLTTSKFSSVRNQFWFSGAMMIITGYIGQFYEVSNLTAFLVWGAISSAFFFHILWVMKKVINEGKEGISPAGQKILSNIWILYLISWTLYPGAYLMPYLTGVDGFLYSEDGVMARQLVYTIADVSSKVIYGVLLGNLAITLSKNKELVEANS	525	HA	M	V	A	Y	N	W	D	V	L	M	I	G	G	S	S	F	W	Y	P	Y	Y	D	S	K
	KR2 L212T	KR2	MTQELGNANFENFIGATEGFSEIAYQFTSHILTLGYAVMLAGLLYFILTIKNVDKKFQMSNILSAVVMVSAFLLLYAQAQNWTSSFTFNEEVGRYFLDPSGDLFNNGYRYLNWLIDVPMLLFQILFVVSLTTSKFSSVRNQFWFSGAMMIITGYIGQFYEVSNLTAFLVWGAISSAFFFHILWVMKKVINEGKEGISPAGQKILSNIWILFTISWTLYPGAYLMPYLTGVDGFLYSEDGVMARQLVYTIADVSSKVIYGVLLGNLAITLSKNKELVEANS	524	HA	M	V	A	Y	N	W	D	V	L	M	I	G	G	S	S	F	W	Y	P	Y	Y	D	S	K
	KR2 W215Y	KR2	MTQELGNANFENFIGATEGFSEIAYQFTSHILTLGYAVMLAGLLYFILTIKNVDKKFQMSNILSAVVMVSAFLLLYAQAQNWTSSFTFNEEVGRYFLDPSGDLFNNGYRYLNWLIDVPMLLFQILFVVSLTTSKFSSVRNQFWFSGAMMIITGYIGQFYEVSNLTAFLVWGAISSAFFFHILWVMKKVINEGKEGISPAGQKILSNIWILFLISYTLYPGAYLMPYLTGVDGFLYSEDGVMARQLVYTIADVSSKVIYGVLLGNLAITLSKNKELVEANS	529	HA	M	V	A	Y	N	W	D	V	L	M	I	G	G	S	S	F	Y	Y	P	Y	Y	D	S	K
	KR2 G171W	KR2	MTQELGNANFENFIGATEGFSEIAYQFTSHILTLGYAVMLAGLLYFILTIKNVDKKFQMSNILSAVVMVSAFLLLYAQAQNWTSSFTFNEEVGRYFLDPSGDLFNNGYRYLNWLIDVPMLLFQILFVVSLTTSKFSSVRNQFWFSGAMMIITGYIGQFYEVSNLTAFLVWWAISSAFFFHILWVMKKVINEGKEGISPAGQKILSNIWILFLISWTLYPGAYLMPYLTGVDGFLYSEDGVMARQLVYTIADVSSKVIYGVLLGNLAITLSKNKELVEANS	524	HA	M	V	A	Y	N	W	D	V	L	M	I	G	W	S	S	F	W	Y	P	Y	Y	D	S	K
	KR2 G171W/Y222W	KR2	MTQELGNANFENFIGATEGFSEIAYQFTSHILTLGYAVMLAGLLYFILTIKNVDKKFQMSNILSAVVMVSAFLLLYAQAQNWTSSFTFNEEVGRYFLDPSGDLFNNGYRYLNWLIDVPMLLFQILFVVSLTTSKFSSVRNQFWFSGAMMIITGYIGQFYEVSNLTAFLVWWAISSAFFFHILWVMKKVINEGKEGISPAGQKILSNIWILFLISWTLYPGAWLMPYLTGVDGFLYSEDGVMARQLVYTIADVSSKVIYGVLLGNLAITLSKNKELVEANS	518	HA	M	V	A	Y	N	W	D	V	L	M	I	G	W	S	S	F	W	Y	P	W	Y	D	S	K
	KR2 F122S/S254A	KR2	MTQELGNANFENFIGATEGFSEIAYQFTSHILTLGYAVMLAGLLYFILTIKNVDKKFQMSNILSAVVMVSAFLLLYAQAQNWTSSFTFNEEVGRYFLDPSGDLFNNGYRYLNWLIDVPMLLSQILFVVSLTTSKFSSVRNQFWFSGAMMIITGYIGQFYEVSNLTAFLVWGAISSAFFFHILWVMKKVINEGKEGISPAGQKILSNIWILFLISWTLYPGAYLMPYLTGVDGFLYSEDGVMARQLVYTIADVSAKVIYGVLLGNLAITLSKNKELVEANS	547	HA	M	V	A	Y	N	W	D	V	L	M	I	G	G	S	S	F	W	Y	P	Y	Y	D	A	K
	KR2 F178H/P219T	KR2	MTQELGNANFENFIGATEGFSEIAYQFTSHILTLGYAVMLAGLLYFILTIKNVDKKFQMSNILSAVVMVSAFLLLYAQAQNWTSSFTFNEEVGRYFLDPSGDLFNNGYRYLNWLIDVPMLLFQILFVVSLTTSKFSSVRNQFWFSGAMMIITGYIGQFYEVSNLTAFLVWGAISSAFHFHILWVMKKVINEGKEGISPAGQKILSNIWILFLISWTLYTGAYLMPYLTGVDGFLYSEDGVMARQLVYTIADVSSKVIYGVLLGNLAITLSKNKELVEANS	550	HA	M	V	A	Y	N	W	D	V	L	M	I	G	G	S	S	H	W	Y	T	Y	Y	D	S	K
	KR2 F178H/S254A	KR2	MTQELGNANFENFIGATEGFSEIAYQFTSHILTLGYAVMLAGLLYFILTIKNVDKKFQMSNILSAVVMVSAFLLLYAQAQNWTSSFTFNEEVGRYFLDPSGDLFNNGYRYLNWLIDVPMLLFQILFVVSLTTSKFSSVRNQFWFSGAMMIITGYIGQFYEVSNLTAFLVWGAISSAFHFHILWVMKKVINEGKEGISPAGQKILSNIWILFLISWTLYPGAYLMPYLTGVDGFLYSEDGVMARQLVYTIADVSAKVIYGVLLGNLAITLSKNKELVEANS	556	HA	M	V	A	Y	N	W	D	V	L	M	I	G	G	S	S	H	W	Y	P	Y	Y	D	A	K
	KR2 P219T/S254A	KR2	MTQELGNANFENFIGATEGFSEIAYQFTSHILTLGYAVMLAGLLYFILTIKNVDKKFQMSNILSAVVMVSAFLLLYAQAQNWTSSFTFNEEVGRYFLDPSGDLFNNGYRYLNWLIDVPMLLFQILFVVSLTTSKFSSVRNQFWFSGAMMIITGYIGQFYEVSNLTAFLVWGAISSAFFFHILWVMKKVINEGKEGISPAGQKILSNIWILFLISWTLYTGAYLMPYLTGVDGFLYSEDGVMARQLVYTIADVSAKVIYGVLLGNLAITLSKNKELVEANS	566	HA	M	V	A	Y	N	W	D	V	L	M	I	G	G	S	S	F	W	Y	T	Y	Y	D	A	K
	KR2 F122S/F178H/S254A	KR2	MTQELGNANFENFIGATEGFSEIAYQFTSHILTLGYAVMLAGLLYFILTIKNVDKKFQMSNILSAVVMVSAFLLLYAQAQNWTSSFTFNEEVGRYFLDPSGDLFNNGYRYLNWLIDVPMLLSQILFVVSLTTSKFSSVRNQFWFSGAMMIITGYIGQFYEVSNLTAFLVWGAISSAFHFHILWVMKKVINEGKEGISPAGQKILSNIWILFLISWTLYPGAYLMPYLTGVDGFLYSEDGVMARQLVYTIADVSAKVIYGVLLGNLAITLSKNKELVEANS	567	HA	M	V	A	Y	N	W	D	V	L	M	I	G	G	S	S	H	W	Y	P	Y	Y	D	A	K
	KR2 F178H/P219T/S254A	KR2	MTQELGNANFENFIGATEGFSEIAYQFTSHILTLGYAVMLAGLLYFILTIKNVDKKFQMSNILSAVVMVSAFLLLYAQAQNWTSSFTFNEEVGRYFLDPSGDLFNNGYRYLNWLIDVPMLLFQILFVVSLTTSKFSSVRNQFWFSGAMMIITGYIGQFYEVSNLTAFLVWGAISSAFHFHILWVMKKVINEGKEGISPAGQKILSNIWILFLISWTLYTGAYLMPYLTGVDGFLYSEDGVMARQLVYTIADVSAKVIYGVLLGNLAITLSKNKELVEANS	574	HA	M	V	A	Y	N	W	D	V	L	M	I	G	G	S	S	H	W	Y	T	Y	Y	D	A	K
	KR2 F122S/F178H/P219T/S254A	KR2	MTQELGNANFENFIGATEGFSEIAYQFTSHILTLGYAVMLAGLLYFILTIKNVDKKFQMSNILSAVVMVSAFLLLYAQAQNWTSSFTFNEEVGRYFLDPSGDLFNNGYRYLNWLIDVPMLLSQILFVVSLTTSKFSSVRNQFWFSGAMMIITGYIGQFYEVSNLTAFLVWGAISSAFHFHILWVMKKVINEGKEGISPAGQKILSNIWILFLISWTLYTGAYLMPYLTGVDGFLYSEDGVMARQLVYTIADVSAKVIYGVLLGNLAITLSKNKELVEANS	577	HA	M	V	A	Y	N	W	D	V	L	M	I	G	G	S	S	H	W	Y	T	Y	Y	D	A	K
	KR2 P219T/A250C/S254A	KR2	MTQELGNANFENFIGATEGFSEIAYQFTSHILTLGYAVMLAGLLYFILTIKNVDKKFQMSNILSAVVMVSAFLLLYAQAQNWTSSFTFNEEVGRYFLDPSGDLFNNGYRYLNWLIDVPMLLFQILFVVSLTTSKFSSVRNQFWFSGAMMIITGYIGQFYEVSNLTAFLVWGAISSAFFFHILWVMKKVINEGKEGISPAGQKILSNIWILFLISWTLYTGAYLMPYLTGVDGFLYSEDGVMARQLVYTICDVSAKVIYGVLLGNLAITLSKNKELVEANS	577	HA	M	V	A	Y	N	W	D	V	L	M	I	G	G	S	S	F	W	Y	T	Y	Y	D	A	K
	KR2 I23W	KR2	MTQELGNANFENFIGATEGFSEWAYQFTSHILTLGYAVMLAGLLYFILTIKNVDKKFQMSNILSAVVMVSAFLLLYAQAQNWTSSFTFNEEVGRYFLDPSGDLFNNGYRYLNWLIDVPMLLFQILFVVSLTTSKFSSVRNQFWFSGAMMIITGYIGQFYEVSNLTAFLVWGAISSAFFFHILWVMKKVINEGKEGISPAGQKILSNIWILFLISWTLYPGAYLMPYLTGVDGFLYSEDGVMARQLVYTIADVSSKVIYGVLLGNLAITLSKNKELVEANS	535	HA	M	V	A	Y	N	W	D	V	L	M	I	G	G	S	S	F	W	Y	P	Y	Y	D	S	K
	JsNaR	JsNaR	MPNYENFFAFEYWQYEVVRHMFAFTAAVFAAAFVYFALTMRQVAERYRLASIISCVVMISATLELFLLWLMWNRAFEFDITTMTYARAEGFIFANGYRYANWMIDVPMLMTQLLVVLGFAGRDMLSRWWKLMALGVFMILTAYIGQYYEPQAAGIIDESAFGFWFWGIVSWIAFLVLLWLLYKNVEEGRARMGGEASKLMGAAWTLMWITWTIYGLVYLVPGIPGINESSTWIVIRQGGYTFADVTSKAVFGVILSYTAMTLSKEPERNTTRKAA	550	HA	F	V	A	Y	N	W	D	V	L	M	I	A	G	S	W	F	W	Y	G	Y	Y	D	S	K
	JsNaR G215P	JsNaR	MPNYENFFAFEYWQYEVVRHMFAFTAAVFAAAFVYFALTMRQVAERYRLASIISCVVMISATLELFLLWLMWNRAFEFDITTMTYARAEGFIFANGYRYANWMIDVPMLMTQLLVVLGFAGRDMLSRWWKLMALGVFMILTAYIGQYYEPQAAGIIDESAFGFWFWGIVSWIAFLVLLWLLYKNVEEGRARMGGEASKLMGAAWTLMWITWTIYPLVYLVPGIPGINESSTWIVIRQGGYTFADVTSKAVFGVILSYTAMTLSKEPERNTTRKAA	523	HA	F	V	A	Y	N	W	D	V	L	M	I	A	G	S	W	F	W	Y	P	Y	Y	D	S	K
	JsNaR S247A	JsNaR	MPNYENFFAFEYWQYEVVRHMFAFTAAVFAAAFVYFALTMRQVAERYRLASIISCVVMISATLELFLLWLMWNRAFEFDITTMTYARAEGFIFANGYRYANWMIDVPMLMTQLLVVLGFAGRDMLSRWWKLMALGVFMILTAYIGQYYEPQAAGIIDESAFGFWFWGIVSWIAFLVLLWLLYKNVEEGRARMGGEASKLMGAAWTLMWITWTIYGLVYLVPGIPGINESSTWIVIRQGGYTFADVTAKAVFGVILSYTAMTLSKEPERNTTRKAA	569	HA	F	V	A	Y	N	W	D	V	L	M	I	A	G	S	W	F	W	Y	G	Y	Y	D	A	K
	LsClR	LsClR	MKNIENLFEYSVGQFEAIDHLLTMGVGAHLAALVFFLIMSQFVAPKYRVATALSCIVMVSAGLILVSQAGLWTDAFKFNGTNYSLTNLTFSNGFRYVNWMVTIPCLLTQLLIILNFRGSALKSKATWLILSAWGMIITGYIGQLYEVEDTSKLMIWGAISTVFFIIMNFIVGKAIAEGKKTMDARTSGRVMNVFWLMMFAWTLYSIAYLVPVFMNSADGVVLRQALFTVADISSKVIYGLMITYIALDQSAKAGYLPAQKVLGRVAIGTETDLRN	542	HA	H	V	A	Y	N	W	T	I	L	M	I	G	G	S	T	F	W	Y	S	Y	F	D	S	K
	PoClR2	PoClR2	MIDSSSVHLNVENFAVLPHPAWQLVAVLLMVGFGAHLAFSVFFLASSTQLAPKYRLGSWLGAVVMIAAGLSLYREYADWQSAYLYTLGGWMPRQDEVFSNAYRYANWTITIPLLIAQLLLALNLPRQRLHRWFGILTVAAIGMIWTGLIGQFYEHASVGTMLVWGFVSTLPFLVLVWGVWRVLREGRQHTPDTLHPWLKNLFFYFLFFWGLYPIAYLLPAFGEGEVVIVMRQFLFTTADIFSKLVYGVILARFTLRRSALDGYEPATQALGDWRGTQGTRQAAREGDAS	525	HA	H	V	A	Y	N	W	T	I	L	M	I	G	G	S	T	F	W	Y	P	Y	F	D	S	K
	AnClR	AnClR	MQLPVSPEVAANAVGNIENLVTLTSGQYTMGSLILMVSYGAHFAFILYFLMTSMQLAPRYRIVPIMSAIVMASAGLSLLREFTTWQDAYTLVGASYVPMQGESIFTNAFRYGNWTITVPILLTQLPIAFAISRPDLHKRAIRMSIPAVLMIWTGLYGQFGETGDFSRLNIWGVISTIFFVWLIIEVRGVITAAIANSPPQLVNWPKNLWYYFLATWGLYPIAYALPQLGFTGDIVVVRQLLFSIADISTKLIYGIILSRYLLRRSALEGYVPAAEALETSPLGAKVASQRGD	532	HA	H	V	A	Y	N	W	T	V	L	M	I	G	G	S	T	F	W	Y	P	Y	F	D	T	K
	EgClR	EgClR	MVPVEAQLPAESANGALTGSIENLIPLTAGEYTTGSLILMVSYGAHFAFILYFLFAAMQVAPRYRLVPIMSALVMASAGLSLFREFSLWEASYAFDGAMYQPLAEGNSFTNAFRYGNWTITVPILLTQLPIAFALARPDLHKRALRMIIPGVLMIWTGLYGQFGETGDWSRLNIWGVISTVFFVWLIIEVRGVITAGIANSPPAISAWPRRLFWYFLATWGIYPIAYALPQLGFTGDIVVTRQLLFSIADISTKLIFGIILSRYVLRRSALEGYVPAAEALSTEPVASKVASQRGD	529	HA	H	V	A	Y	N	W	T	V	L	M	I	G	G	S	T	F	W	Y	P	Y	F	D	T	K
	BcNaR	BcNaR	MNIENMLTYDPVQWQLVAHILILGFASMAAGFVYFMTTMREVARYRIASVLGGIVMVSAFLLLFAQWQSWQTTFTFQNGEFVRSEGVFSNGFRYLNWLIDVPMLLLQLVVILGLGAATSRRLGIIFVGSGVAMILLGYVGQFYEVTNLTALWAWGGISTVFYIILLYYVWVEIGRALPRMPASAAATMKSIRWLFLIAWTIYPLAYIMPAILPTADGVVLRQAIYTVADITSKVIYGVLVTKVAMDLSKAEGWITTSAEKEVEMVSIN	527	HA	M	V	A	Y	N	W	D	V	L	M	I	G	G	S	T	Y	W	Y	P	Y	Y	D	S	K
	PoXeR	PoXeR	MTEAFWLWLYVAVMAAGACLFLYWSRKPRGVPGYEYTIAAVIPIWSGLAYLAMALGQGTVMIDGREVYYARYLDWLVTTPLLLWLLGSTATFYRANDTRLIGSLMFADVVMILSGLFADLTAEQSVRWLWYTIGCVSFLLILWQVWGPLRRIAGEQGEALSKTYTRVAAYLTVFWVSYTLVWLISPSGIGIVGPTVSIALFVILPAFSKVGFSILDLYELRRLGDDRPSPKAAIPPPAGHRAVVERPV	575	HA	M	I	S	Y	D	W	T	T	L	M	I	G	Y	G	C	F	W	Y	T	W	F	P	S	K
	KR2 L120V/S254A	KR2	MTQELGNANFENFIGATEGFSEIAYQFTSHILTLGYAVMLAGLLYFILTIKNVDKKFQMSNILSAVVMVSAFLLLYAQAQNWTSSFTFNEEVGRYFLDPSGDLFNNGYRYLNWLIDVPMVLFQILFVVSLTTSKFSSVRNQFWFSGAMMIITGYIGQFYEVSNLTAFLVWGAISSAFFFHILWVMKKVINEGKEGISPAGQKILSNIWILFLISWTLYPGAYLMPYLTGVDGFLYSEDGVMARQLVYTIADVSAKVIYGVLLGNLAITLSKNKELVEANS	551	HA	M	V	A	Y	N	W	D	V	V	M	I	G	G	S	S	F	W	Y	P	Y	Y	D	A	K
	TbDTE	TbDTE	MTQFWLWIAFIGMVIGCIYFGLKAIAMRRKEGMEFPLESFFITLWAAALYLTMILGETVTPINGQTVYWGRYVDWAVTTPLLLLEIGVIAGLRPKLIAGVMGADIFMILTGLVATLEAPPYNYLWWIISSGAFLAILGSLLTEYSASAKSRNGRINSLFQTLRNILILLWICYPIVWILGAEGFHVISVGWETLCYAVLDICAKVGFGFVVVSAGNETLAQASNSDRILETAHSYIQREERERSPYR	544	HA	M	I	A	Y	D	W	T	T	L	M	I	G	W	S	S	F	W	Y	P	W	Y	D	A	K
	NsDTE	NsDTE	MTQFWLWIAFIGMTIGAVFFGLKAASMRRKEGMEFPLESFFITLWAAMLYLTMILGETVTPINGQTVYWGRYIDWVVTTPLLLLELGVIAGLRPKLIAGVIGADIFMIVTGFIGAVEAPPYNYLWWIISSGSFLAILGSLLTEYSASAKRRNGRVNSLFKTLRNILIVLWICYPIVWIVGAEGFHIISVGWETLCYAVLDVCAKVGFGFVVVSAGNETLAQASNSDRIMEAAHSYMQSEERERSPYR	545	HA	M	I	A	Y	D	W	T	T	L	M	I	G	W	S	S	F	W	Y	P	W	Y	D	A	K
	QsActR	QsActR	MVLTSAEFTATTTYTAAQYHLVLYGFVVALFALFATGLYGVSTKGEVARQYRGAAIASTAICWVAALAYLALVLEWVFGFTASPDGSAYTPDPGTVVTELRYMDWSVTVPLLVCELLAVAVLSRSAALRWRAVGVGSAFLMIATGYLGVVYGTGGGTTTAALWVWGAVSTVFFVVLYVLAVQAYRATAPAVGAETRTSYRNALVLLFSVFGAYPLAYLVPVWAGSSPGAWGTTEQLVFTFADITAKAGFGVLIHKVAKLRTAEDARRAGGGADEALAASTPDTVPSTVWISGDLVATPPALVATVPAGG	549	HA	L	I	A	Y	D	W	T	V	L	M	I	G	G	S	T	F	F	Y	P	Y	F	D	A	K
	KrActR	KrActR	MPAEATTRPELVPLGPGAHDLIHFSLVVAGFALLAHFLRTWHSTGEVSARYRPAVLASLAVTGVAFLSYVYLVLEFDQGYDLREGVYQPNAEALNTLVPRYMDWAVTVPLLMVEFLAVSAVVGAAARRTRFTLVGLAFLMILTGFIGAAVQEDGTSRTALIAWGVVSSAFYAALHVVLIRVLRRSRGAMGAQAYTSYRNATILLLSVWGWYPIAYALQVWFGGQWWTVTIQVGFSAADIAAKVGFGALIHKVAKLRTAEEVEAGSTTHPEEVWISSVRFSEGVQPVLKGVLGPDHHDHHGGRVDPAGDPGHH	531	HA	L	V	A	Y	D	W	T	V	L	M	I	G	G	S	S	Y	W	Y	P	Y	F	D	A	K
	SU3NaR	SU3NaR	MDIISDGVILYYFSSITTFFAQSQANFIPGINLENYLEYTPIQRQLISHLLTLGVSTMACGFVYFIVTLKRSAPRYQISSILSAVVMVSAFLILFRQLNGWLDAFEFDGRVWRLTVSELGTFTESTFNNGYRYLNWSIDVPLLLTQMLFLFDLNRGHKRRLRIKFITAGLLMIYTGYIGQYFELSNIPAFLIWGLISTVFYVYILFLVGNVIGKSGQSLPEKPAKMFKGVWWLLLISWTLYPLAYLVPFGWHLYPAWGGWAAVTRQFLFTMADIFSKVVYGVLLTNIAQTRSQIEQYPPALEVGDEPIKNYYREREYTER	528	HA	M	V	A	Y	N	W	D	V	L	M	I	G	G	S	T	Y	W	Y	P	Y	F	D	S	K

## Sheet: FASTA
>	AcetR1	_	#REF!	_	525	_	AcetR1	_	#REF!		#REF!
MSNPNPFQTTLGTDAQWVVFAVMALAAIVFSIAVQFRPLPLRLTYYVNIAICTIAATAYYAMAVNGGDNKPTAGTGADERQVIYARYIDWVFTTPLLLLDLVLLTNMPATMIAWIMGADIAMIAFGIIGAFTVGSYKWFYFVVGCIMLAVLAWGMINPIFKEELQKHKEYTGAYTTLLIYLIVLWVIYPIVWGLGAGGHIIGVDVEIIAMGILDLLAKPLYAIGVLITVEVVYGKLGKEEAQPLTA											MSNPNPFQTTLGTDAQWVVFAVMALAAIVFSIAVQFRPLPLRLTYYVNIAICTIAATAYYAMAVNGGDNKPTAGTGADERQVIYARYIDWVFTTPLLLLDLVLLTNMPATMIAWIMGADIAMIAFGIIGAFTVGSYKWFYFVVGCIMLAVLAWGMINPIFKEELQKHKEYTGAYTTLLIYLIVLWVIYPIVWGLGAGGHIIGVDVEIIAMGILDLLAKPLYAIGVLITVEVVYGKLGKEEAQPLTA
>	AcetR1 D100E	_	#REF!	_	523	_	AcetR1	_	#REF!		#REF!
MSNPNPFQTTLGTDAQWVVFAVMALAAIVFSIAVQFRPLPLRLTYYVNIAICTIAATAYYAMAVNGGDNKPTAGTGADERQVIYARYIDWVFTTPLLLLELVLLTNMPATMIAWIMGADIAMIAFGIIGAFTVGSYKWFYFVVGCIMLAVLAWGMINPIFKEELQKHKEYTGAYTTLLIYLIVLWVIYPIVWGLGAGGHIIGVDVEIIAMGILDLLAKPLYAIGVLITVEVVYGKLGKEEAQPLTA											MSNPNPFQTTLGTDAQWVVFAVMALAAIVFSIAVQFRPLPLRLTYYVNIAICTIAATAYYAMAVNGGDNKPTAGTGADERQVIYARYIDWVFTTPLLLLELVLLTNMPATMIAWIMGADIAMIAFGIIGAFTVGSYKWFYFVVGCIMLAVLAWGMINPIFKEELQKHKEYTGAYTTLLIYLIVLWVIYPIVWGLGAGGHIIGVDVEIIAMGILDLLAKPLYAIGVLITVEVVYGKLGKEEAQPLTA
>	AcetR1 D100N	_	#REF!	_	523	_	AcetR1	_	#REF!		#REF!
MSNPNPFQTTLGTDAQWVVFAVMALAAIVFSIAVQFRPLPLRLTYYVNIAICTIAATAYYAMAVNGGDNKPTAGTGADERQVIYARYIDWVFTTPLLLLNLVLLTNMPATMIAWIMGADIAMIAFGIIGAFTVGSYKWFYFVVGCIMLAVLAWGMINPIFKEELQKHKEYTGAYTTLLIYLIVLWVIYPIVWGLGAGGHIIGVDVEIIAMGILDLLAKPLYAIGVLITVEVVYGKLGKEEAQPLTA											MSNPNPFQTTLGTDAQWVVFAVMALAAIVFSIAVQFRPLPLRLTYYVNIAICTIAATAYYAMAVNGGDNKPTAGTGADERQVIYARYIDWVFTTPLLLLNLVLLTNMPATMIAWIMGADIAMIAFGIIGAFTVGSYKWFYFVVGCIMLAVLAWGMINPIFKEELQKHKEYTGAYTTLLIYLIVLWVIYPIVWGLGAGGHIIGVDVEIIAMGILDLLAKPLYAIGVLITVEVVYGKLGKEEAQPLTA
>	AcetR1 D89E	_	#REF!	_	502	_	AcetR1	_	#REF!		#REF!
MSNPNPFQTTLGTDAQWVVFAVMALAAIVFSIAVQFRPLPLRLTYYVNIAICTIAATAYYAMAVNGGDNKPTAGTGADERQVIYARYIEWVFTTPLLLLDLVLLTNMPATMIAWIMGADIAMIAFGIIGAFTVGSYKWFYFVVGCIMLAVLAWGMINPIFKEELQKHKEYTGAYTTLLIYLIVLWVIYPIVWGLGAGGHIIGVDVEIIAMGILDLLAKPLYAIGVLITVEVVYGKLGKEEAQPLTA											MSNPNPFQTTLGTDAQWVVFAVMALAAIVFSIAVQFRPLPLRLTYYVNIAICTIAATAYYAMAVNGGDNKPTAGTGADERQVIYARYIEWVFTTPLLLLDLVLLTNMPATMIAWIMGADIAMIAFGIIGAFTVGSYKWFYFVVGCIMLAVLAWGMINPIFKEELQKHKEYTGAYTTLLIYLIVLWVIYPIVWGLGAGGHIIGVDVEIIAMGILDLLAKPLYAIGVLITVEVVYGKLGKEEAQPLTA
>	AR1	_	#REF!	_	558	_	AR1	_	#REF!		#REF!
MDPIALTAAVGADLLGDGRPETLWLGIGTLLMLIGTFYFIVKGWGVTDKEAREYYSITILVPGIASAAYLSMFFGIGLTEVQVGSEMLDIYYARYADWLFTTPLLLLDLALLAKVDRVSIGTLVGVDALMIVTGLVGALSHTPLARYTWWLFSTICMIVVLYFLATSLRAAAKERGPEVASTFNTLTALVLVLWTAYPILWIIGTEGAGVVGLGIETLLFMVLDVTAKVGFGFILLRSRAILGDTEAPEPSAGAEASAAD											MDPIALTAAVGADLLGDGRPETLWLGIGTLLMLIGTFYFIVKGWGVTDKEAREYYSITILVPGIASAAYLSMFFGIGLTEVQVGSEMLDIYYARYADWLFTTPLLLLDLALLAKVDRVSIGTLVGVDALMIVTGLVGALSHTPLARYTWWLFSTICMIVVLYFLATSLRAAAKERGPEVASTFNTLTALVLVLWTAYPILWIIGTEGAGVVGLGIETLLFMVLDVTAKVGFGFILLRSRAILGDTEAPEPSAGAEASAAD
>	AR1 D108N	_	#REF!	_	564	_	AR1	_	#REF!		#REF!
MDPIALTAAVGADLLGDGRPETLWLGIGTLLMLIGTFYFIVKGWGVTDKEAREYYSITILVPGIASAAYLSMFFGIGLTEVQVGSEMLDIYYARYADWLFTTPLLLLNLALLAKVDRVSIGTLVGVDALMIVTGLVGALSHTPLARYTWWLFSTICMIVVLYFLATSLRAAAKERGPEVASTFNTLTALVLVLWTAYPILWIIGTEGAGVVGLGIETLLFMVLDVTAKVGFGFILLRSRAILGDTEAPEPSAGAEASAAD											MDPIALTAAVGADLLGDGRPETLWLGIGTLLMLIGTFYFIVKGWGVTDKEAREYYSITILVPGIASAAYLSMFFGIGLTEVQVGSEMLDIYYARYADWLFTTPLLLLNLALLAKVDRVSIGTLVGVDALMIVTGLVGALSHTPLARYTWWLFSTICMIVVLYFLATSLRAAAKERGPEVASTFNTLTALVLVLWTAYPILWIIGTEGAGVVGLGIETLLFMVLDVTAKVGFGFILLRSRAILGDTEAPEPSAGAEASAAD
>	AR1 E216Q	_	#REF!	_	557	_	AR1	_	#REF!		#REF!
MDPIALTAAVGADLLGDGRPETLWLGIGTLLMLIGTFYFIVKGWGVTDKEAREYYSITILVPGIASAAYLSMFFGIGLTEVQVGSEMLDIYYARYADWLFTTPLLLLDLALLAKVDRVSIGTLVGVDALMIVTGLVGALSHTPLARYTWWLFSTICMIVVLYFLATSLRAAAKERGPEVASTFNTLTALVLVLWTAYPILWIIGTEGAGVVGLGIQTLLFMVLDVTAKVGFGFILLRSRAILGDTEAPEPSAGAEASAAD											MDPIALTAAVGADLLGDGRPETLWLGIGTLLMLIGTFYFIVKGWGVTDKEAREYYSITILVPGIASAAYLSMFFGIGLTEVQVGSEMLDIYYARYADWLFTTPLLLLDLALLAKVDRVSIGTLVGVDALMIVTGLVGALSHTPLARYTWWLFSTICMIVVLYFLATSLRAAAKERGPEVASTFNTLTALVLVLWTAYPILWIIGTEGAGVVGLGIQTLLFMVLDVTAKVGFGFILLRSRAILGDTEAPEPSAGAEASAAD
>	AR2	_	#REF!	_	548	_	AR2	_	#REF!		#REF!
MDPIALQAGFDLLNDGRPETLWLGIGTLLMLIGTFYFIARGWGVTDKEAREYYAITILVPGIASAAYLAMFFGIGVTEVELASGTVLDIYYARYADWLFTTPLLLLDLALLAKVDRVTIGTLIGVDALMIVTGLIGALSKTPLARYTWWLFSTIAFLFVLYYLLTSLRSAAAKRSEEVRSTFNTLTALVAVLWTAYPILWIVGTEGAGVVGLGIETLAFMVLDVTAKVGFGFVLLRSRAILGETEAPEPSAGADASAAD											MDPIALQAGFDLLNDGRPETLWLGIGTLLMLIGTFYFIARGWGVTDKEAREYYAITILVPGIASAAYLAMFFGIGVTEVELASGTVLDIYYARYADWLFTTPLLLLDLALLAKVDRVTIGTLIGVDALMIVTGLIGALSKTPLARYTWWLFSTIAFLFVLYYLLTSLRSAAAKRSEEVRSTFNTLTALVAVLWTAYPILWIVGTEGAGVVGLGIETLAFMVLDVTAKVGFGFVLLRSRAILGETEAPEPSAGADASAAD
>	AR2 D107N	_	#REF!	_	549	_	AR2	_	#REF!		#REF!
MDPIALQAGFDLLNDGRPETLWLGIGTLLMLIGTFYFIARGWGVTDKEAREYYAITILVPGIASAAYLAMFFGIGVTEVELASGTVLDIYYARYADWLFTTPLLLLNLALLAKVDRVTIGTLIGVDALMIVTGLIGALSKTPLARYTWWLFSTIAFLFVLYYLLTSLRSAAAKRSEEVRSTFNTLTALVAVLWTAYPILWIVGTEGAGVVGLGIETLAFMVLDVTAKVGFGFVLLRSRAILGETEAPEPSAGADASAAD											MDPIALQAGFDLLNDGRPETLWLGIGTLLMLIGTFYFIARGWGVTDKEAREYYAITILVPGIASAAYLAMFFGIGVTEVELASGTVLDIYYARYADWLFTTPLLLLNLALLAKVDRVTIGTLIGVDALMIVTGLIGALSKTPLARYTWWLFSTIAFLFVLYYLLTSLRSAAAKRSEEVRSTFNTLTALVAVLWTAYPILWIVGTEGAGVVGLGIETLAFMVLDVTAKVGFGFVLLRSRAILGETEAPEPSAGADASAAD
>	AR2 E215Q	_	#REF!	_	541	_	AR2	_	#REF!		#REF!
MDPIALQAGFDLLNDGRPETLWLGIGTLLMLIGTFYFIARGWGVTDKEAREYYAITILVPGIASAAYLAMFFGIGVTEVELASGTVLDIYYARYADWLFTTPLLLLDLALLAKVDRVTIGTLIGVDALMIVTGLIGALSKTPLARYTWWLFSTIAFLFVLYYLLTSLRSAAAKRSEEVRSTFNTLTALVAVLWTAYPILWIVGTEGAGVVGLGIQTLAFMVLDVTAKVGFGFVLLRSRAILGETEAPEPSAGADASAAD											MDPIALQAGFDLLNDGRPETLWLGIGTLLMLIGTFYFIARGWGVTDKEAREYYAITILVPGIASAAYLAMFFGIGVTEVELASGTVLDIYYARYADWLFTTPLLLLDLALLAKVDRVTIGTLIGVDALMIVTGLIGALSKTPLARYTWWLFSTIAFLFVLYYLLTSLRSAAAKRSEEVRSTFNTLTALVAVLWTAYPILWIVGTEGAGVVGLGIQTLAFMVLDVTAKVGFGFVLLRSRAILGETEAPEPSAGADASAAD
>	AR3	_	#REF!	_	552	_	AR3	_	#REF!		#REF!
MDPIALQAGYDLLGDGRPETLWLGIGTLLMLIGTFYFLVRGWGVTDKDAREYYAVTILVPGIASAAYLSMFFGIGLTEVTVGGEMLDIYYARYADWLFTTPLLLLDLALLAKVDRVTIGTLVGVDALMIVTGLIGALSHTAIARYSWWLFSTICMIVVLYFLATSLRSAAKERGPEVASTFNTLTALVLVLWTAYPILWIIGTEGAGVVGLGIETLLFMVLDVTAKVGFGFILLRSRAILGDTEAPEPSAGADVSAAD											MDPIALQAGYDLLGDGRPETLWLGIGTLLMLIGTFYFLVRGWGVTDKDAREYYAVTILVPGIASAAYLSMFFGIGLTEVTVGGEMLDIYYARYADWLFTTPLLLLDLALLAKVDRVTIGTLVGVDALMIVTGLIGALSHTAIARYSWWLFSTICMIVVLYFLATSLRSAAKERGPEVASTFNTLTALVLVLWTAYPILWIIGTEGAGVVGLGIETLLFMVLDVTAKVGFGFILLRSRAILGDTEAPEPSAGADVSAAD
>	AR3 A225T	_	#REF!	_	540	_	AR3	_	#REF!		#REF!
MDPIALQAGYDLLGDGRPETLWLGIGTLLMLIGTFYFLVRGWGVTDKDAREYYAVTILVPGIASAAYLSMFFGIGLTEVTVGGEMLDIYYARYADWLFTTPLLLLDLALLAKVDRVTIGTLVGVDALMIVTGLIGALSHTAIARYSWWLFSTICMIVVLYFLATSLRSAAKERGPEVASTFNTLTALVLVLWTAYPILWIIGTEGAGVVGLGIETLLFMVLDVTTKVGFGFILLRSRAILGDTEAPEPSAGADVSAAD											MDPIALQAGYDLLGDGRPETLWLGIGTLLMLIGTFYFLVRGWGVTDKDAREYYAVTILVPGIASAAYLSMFFGIGLTEVTVGGEMLDIYYARYADWLFTTPLLLLDLALLAKVDRVTIGTLVGVDALMIVTGLIGALSHTAIARYSWWLFSTICMIVVLYFLATSLRSAAKERGPEVASTFNTLTALVLVLWTAYPILWIIGTEGAGVVGLGIETLLFMVLDVTTKVGFGFILLRSRAILGDTEAPEPSAGADVSAAD
>	AR3 D95N	_	#REF!	_	590	_	AR3	_	#REF!		#REF!
MDPIALQAGYDLLGDGRPETLWLGIGTLLMLIGTFYFLVRGWGVTDKDAREYYAVTILVPGIASAAYLSMFFGIGLTEVTVGGEMLDIYYARYANWLFTTPLLLLDLALLAKVDRVTIGTLVGVDALMIVTGLIGALSHTAIARYSWWLFSTICMIVVLYFLATSLRSAAKERGPEVASTFNTLTALVLVLWTAYPILWIIGTEGAGVVGLGIETLLFMVLDVTAKVGFGFILLRSRAILGDTEAPEPSAGADVSAAD											MDPIALQAGYDLLGDGRPETLWLGIGTLLMLIGTFYFLVRGWGVTDKDAREYYAVTILVPGIASAAYLSMFFGIGLTEVTVGGEMLDIYYARYANWLFTTPLLLLDLALLAKVDRVTIGTLVGVDALMIVTGLIGALSHTAIARYSWWLFSTICMIVVLYFLATSLRSAAKERGPEVASTFNTLTALVLVLWTAYPILWIIGTEGAGVVGLGIETLLFMVLDVTAKVGFGFILLRSRAILGDTEAPEPSAGADVSAAD
>	AR3 G132V	_	#REF!	_	526	_	AR3	_	#REF!		#REF!
MDPIALQAGYDLLGDGRPETLWLGIGTLLMLIGTFYFLVRGWGVTDKDAREYYAVTILVPGIASAAYLSMFFGIGLTEVTVGGEMLDIYYARYADWLFTTPLLLLDLALLAKVDRVTIGTLVGVDALMIVTVLIGALSHTAIARYSWWLFSTICMIVVLYFLATSLRSAAKERGPEVASTFNTLTALVLVLWTAYPILWIIGTEGAGVVGLGIETLLFMVLDVTAKVGFGFILLRSRAILGDTEAPEPSAGADVSAAD											MDPIALQAGYDLLGDGRPETLWLGIGTLLMLIGTFYFLVRGWGVTDKDAREYYAVTILVPGIASAAYLSMFFGIGLTEVTVGGEMLDIYYARYADWLFTTPLLLLDLALLAKVDRVTIGTLVGVDALMIVTVLIGALSHTAIARYSWWLFSTICMIVVLYFLATSLRSAAKERGPEVASTFNTLTALVLVLWTAYPILWIIGTEGAGVVGLGIETLLFMVLDVTAKVGFGFILLRSRAILGDTEAPEPSAGADVSAAD
>	AR3 G132V/A225T	_	#REF!	_	508	_	AR3	_	#REF!		#REF!
MDPIALQAGYDLLGDGRPETLWLGIGTLLMLIGTFYFLVRGWGVTDKDAREYYAVTILVPGIASAAYLSMFFGIGLTEVTVGGEMLDIYYARYADWLFTTPLLLLDLALLAKVDRVTIGTLVGVDALMIVTVLIGALSHTAIARYSWWLFSTICMIVVLYFLATSLRSAAKERGPEVASTFNTLTALVLVLWTAYPILWIIGTEGAGVVGLGIETLLFMVLDVTTKVGFGFILLRSRAILGDTEAPEPSAGADVSAAD											MDPIALQAGYDLLGDGRPETLWLGIGTLLMLIGTFYFLVRGWGVTDKDAREYYAVTILVPGIASAAYLSMFFGIGLTEVTVGGEMLDIYYARYADWLFTTPLLLLDLALLAKVDRVTIGTLVGVDALMIVTVLIGALSHTAIARYSWWLFSTICMIVVLYFLATSLRSAAKERGPEVASTFNTLTALVLVLWTAYPILWIIGTEGAGVVGLGIETLLFMVLDVTTKVGFGFILLRSRAILGDTEAPEPSAGADVSAAD
>	AR3 M128A	_	#REF!	_	536	_	AR3	_	#REF!		#REF!
MDPIALQAGYDLLGDGRPETLWLGIGTLLMLIGTFYFLVRGWGVTDKDAREYYAVTILVPGIASAAYLSMFFGIGLTEVTVGGEMLDIYYARYADWLFTTPLLLLDLALLAKVDRVTIGTLVGVDALAIVTGLIGALSHTAIARYSWWLFSTICMIVVLYFLATSLRSAAKERGPEVASTFNTLTALVLVLWTAYPILWIIGTEGAGVVGLGIETLLFMVLDVTAKVGFGFILLRSRAILGDTEAPEPSAGADVSAAD											MDPIALQAGYDLLGDGRPETLWLGIGTLLMLIGTFYFLVRGWGVTDKDAREYYAVTILVPGIASAAYLSMFFGIGLTEVTVGGEMLDIYYARYADWLFTTPLLLLDLALLAKVDRVTIGTLVGVDALAIVTGLIGALSHTAIARYSWWLFSTICMIVVLYFLATSLRSAAKERGPEVASTFNTLTALVLVLWTAYPILWIIGTEGAGVVGLGIETLLFMVLDVTAKVGFGFILLRSRAILGDTEAPEPSAGADVSAAD
>	AR3 M128A/A225T	_	#REF!	_	518	_	AR3	_	#REF!		#REF!
MDPIALQAGYDLLGDGRPETLWLGIGTLLMLIGTFYFLVRGWGVTDKDAREYYAVTILVPGIASAAYLSMFFGIGLTEVTVGGEMLDIYYARYADWLFTTPLLLLDLALLAKVDRVTIGTLVGVDALAIVTGLIGALSHTAIARYSWWLFSTICMIVVLYFLATSLRSAAKERGPEVASTFNTLTALVLVLWTAYPILWIIGTEGAGVVGLGIETLLFMVLDVTTKVGFGFILLRSRAILGDTEAPEPSAGADVSAAD											MDPIALQAGYDLLGDGRPETLWLGIGTLLMLIGTFYFLVRGWGVTDKDAREYYAVTILVPGIASAAYLSMFFGIGLTEVTVGGEMLDIYYARYADWLFTTPLLLLDLALLAKVDRVTIGTLVGVDALAIVTGLIGALSHTAIARYSWWLFSTICMIVVLYFLATSLRSAAKERGPEVASTFNTLTALVLVLWTAYPILWIIGTEGAGVVGLGIETLLFMVLDVTTKVGFGFILLRSRAILGDTEAPEPSAGADVSAAD
>	AR3 M128A/G132V/A225T	_	#REF!	_	455	_	AR3	_	#REF!		#REF!
MDPIALQAGYDLLGDGRPETLWLGIGTLLMLIGTFYFLVRGWGVTDKDAREYYAVTILVPGIASAAYLSMFFGIGLTEVTVGGEMLDIYYARYADWLFTTPLLLLDLALLAKVDRVTIGTLVGVDALAIVTVLIGALSHTAIARYSWWLFSTICMIVVLYFLATSLRSAAKERGPEVASTFNTLTALVLVLWTAYPILWIIGTEGAGVVGLGIETLLFMVLDVTTKVGFGFILLRSRAILGDTEAPEPSAGADVSAAD											MDPIALQAGYDLLGDGRPETLWLGIGTLLMLIGTFYFLVRGWGVTDKDAREYYAVTILVPGIASAAYLSMFFGIGLTEVTVGGEMLDIYYARYADWLFTTPLLLLDLALLAKVDRVTIGTLVGVDALAIVTVLIGALSHTAIARYSWWLFSTICMIVVLYFLATSLRSAAKERGPEVASTFNTLTALVLVLWTAYPILWIIGTEGAGVVGLGIETLLFMVLDVTTKVGFGFILLRSRAILGDTEAPEPSAGADVSAAD
>	AR3 M128A/S151A	_	#REF!	_	516	_	AR3	_	#REF!		#REF!
MDPIALQAGYDLLGDGRPETLWLGIGTLLMLIGTFYFLVRGWGVTDKDAREYYAVTILVPGIASAAYLSMFFGIGLTEVTVGGEMLDIYYARYADWLFTTPLLLLDLALLAKVDRVTIGTLVGVDALAIVTGLIGALSHTAIARYSWWLFATICMIVVLYFLATSLRSAAKERGPEVASTFNTLTALVLVLWTAYPILWIIGTEGAGVVGLGIETLLFMVLDVTAKVGFGFILLRSRAILGDTEAPEPSAGADVSAAD											MDPIALQAGYDLLGDGRPETLWLGIGTLLMLIGTFYFLVRGWGVTDKDAREYYAVTILVPGIASAAYLSMFFGIGLTEVTVGGEMLDIYYARYADWLFTTPLLLLDLALLAKVDRVTIGTLVGVDALAIVTGLIGALSHTAIARYSWWLFATICMIVVLYFLATSLRSAAKERGPEVASTFNTLTALVLVLWTAYPILWIIGTEGAGVVGLGIETLLFMVLDVTAKVGFGFILLRSRAILGDTEAPEPSAGADVSAAD
>	AR3 M128A/S151A/A225T	_	#REF!	_	500	_	AR3	_	#REF!		#REF!
MDPIALQAGYDLLGDGRPETLWLGIGTLLMLIGTFYFLVRGWGVTDKDAREYYAVTILVPGIASAAYLSMFFGIGLTEVTVGGEMLDIYYARYADWLFTTPLLLLDLALLAKVDRVTIGTLVGVDALAIVTGLIGALSHTAIARYSWWLFATICMIVVLYFLATSLRSAAKERGPEVASTFNTLTALVLVLWTAYPILWIIGTEGAGVVGLGIETLLFMVLDVTTKVGFGFILLRSRAILGDTEAPEPSAGADVSAAD											MDPIALQAGYDLLGDGRPETLWLGIGTLLMLIGTFYFLVRGWGVTDKDAREYYAVTILVPGIASAAYLSMFFGIGLTEVTVGGEMLDIYYARYADWLFTTPLLLLDLALLAKVDRVTIGTLVGVDALAIVTGLIGALSHTAIARYSWWLFATICMIVVLYFLATSLRSAAKERGPEVASTFNTLTALVLVLWTAYPILWIIGTEGAGVVGLGIETLLFMVLDVTTKVGFGFILLRSRAILGDTEAPEPSAGADVSAAD
>	ASR	_	#REF!	_	548	_	ASR	_	#REF!		#REF!
MNLESLLHWIYVAGMTIGALHFWSLSRNPRGVPQYEYLVAMFIPIWSGLAYMAMAIDQGKVEAAGQIAHYARYIDWMVTTPLLLLSLSWTAMQFIKKDWTLIGFLMSTQIVVITSGLIADLSERDWVRYLWYICGVCAFLIILWGIWNPLRAKTRTQSSELANLYDKLVTYFTVLWIGYPIVWIIGPSGFGWINQTIDTFLFCLLPFFSKVGFSFLDLHGLRNLNDSRQTTGDRFAENTLQFVENITLFANSRRQQSRRRV											MNLESLLHWIYVAGMTIGALHFWSLSRNPRGVPQYEYLVAMFIPIWSGLAYMAMAIDQGKVEAAGQIAHYARYIDWMVTTPLLLLSLSWTAMQFIKKDWTLIGFLMSTQIVVITSGLIADLSERDWVRYLWYICGVCAFLIILWGIWNPLRAKTRTQSSELANLYDKLVTYFTVLWIGYPIVWIIGPSGFGWINQTIDTFLFCLLPFFSKVGFSFLDLHGLRNLNDSRQTTGDRFAENTLQFVENITLFANSRRQQSRRRV
>	ASR D75T	_	#REF!	_	526	_	ASR	_	#REF!		#REF!
MNLESLLHWIYVAGMTIGALHFWSLSRNPRGVPQYEYLVAMFIPIWSGLAYMAMAIDQGKVEAAGQIAHYARYITWMVTTPLLLLSLSWTAMQFIKKDWTLIGFLMSTQIVVITSGLIADLSERDWVRYLWYICGVCAFLIILWGIWNPLRAKTRTQSSELANLYDKLVTYFTVLWIGYPIVWIIGPSGFGWINQTIDTFLFCLLPFFSKVGFSFLDLHGLRNLNDSRQTTGDRFAENTLQFVENITLFANSRRQQSRRRV											MNLESLLHWIYVAGMTIGALHFWSLSRNPRGVPQYEYLVAMFIPIWSGLAYMAMAIDQGKVEAAGQIAHYARYITWMVTTPLLLLSLSWTAMQFIKKDWTLIGFLMSTQIVVITSGLIADLSERDWVRYLWYICGVCAFLIILWGIWNPLRAKTRTQSSELANLYDKLVTYFTVLWIGYPIVWIIGPSGFGWINQTIDTFLFCLLPFFSKVGFSFLDLHGLRNLNDSRQTTGDRFAENTLQFVENITLFANSRRQQSRRRV
>	ASR F172T	_	#REF!	_	545	_	ASR	_	#REF!		#REF!
MNLESLLHWIYVAGMTIGALHFWSLSRNPRGVPQYEYLVAMFIPIWSGLAYMAMAIDQGKVEAAGQIAHYARYIDWMVTTPLLLLSLSWTAMQFIKKDWTLIGFLMSTQIVVITSGLIADLSERDWVRYLWYICGVCAFLIILWGIWNPLRAKTRTQSSELANLYDKLVTYTTVLWIGYPIVWIIGPSGFGWINQTIDTFLFCLLPFFSKVGFSFLDLHGLRNLNDSRQTTGDRFAENTLQFVENITLFANSRRQQSRRRV											MNLESLLHWIYVAGMTIGALHFWSLSRNPRGVPQYEYLVAMFIPIWSGLAYMAMAIDQGKVEAAGQIAHYARYIDWMVTTPLLLLSLSWTAMQFIKKDWTLIGFLMSTQIVVITSGLIADLSERDWVRYLWYICGVCAFLIILWGIWNPLRAKTRTQSSELANLYDKLVTYTTVLWIGYPIVWIIGPSGFGWINQTIDTFLFCLLPFFSKVGFSFLDLHGLRNLNDSRQTTGDRFAENTLQFVENITLFANSRRQQSRRRV
>	ASR L83Q	_	#REF!	_	548	_	ASR	_	#REF!		#REF!
MNLESLLHWIYVAGMTIGALHFWSLSRNPRGVPQYEYLVAMFIPIWSGLAYMAMAIDQGKVEAAGQIAHYARYIDWMVTTPLQLLSLSWTAMQFIKKDWTLIGFLMSTQIVVITSGLIADLSERDWVRYLWYICGVCAFLIILWGIWNPLRAKTRTQSSELANLYDKLVTYFTVLWIGYPIVWIIGPSGFGWINQTIDTFLFCLLPFFSKVGFSFLDLHGLRNLNDSRQTTGDRFAENTLQFVENITLFANSRRQQSRRRV											MNLESLLHWIYVAGMTIGALHFWSLSRNPRGVPQYEYLVAMFIPIWSGLAYMAMAIDQGKVEAAGQIAHYARYIDWMVTTPLQLLSLSWTAMQFIKKDWTLIGFLMSTQIVVITSGLIADLSERDWVRYLWYICGVCAFLIILWGIWNPLRAKTRTQSSELANLYDKLVTYFTVLWIGYPIVWIIGPSGFGWINQTIDTFLFCLLPFFSKVGFSFLDLHGLRNLNDSRQTTGDRFAENTLQFVENITLFANSRRQQSRRRV
>	ASR P206A	_	#REF!	_	540	_	ASR	_	#REF!		#REF!
MNLESLLHWIYVAGMTIGALHFWSLSRNPRGVPQYEYLVAMFIPIWSGLAYMAMAIDQGKVEAAGQIAHYARYIDWMVTTPLLLLSLSWTAMQFIKKDWTLIGFLMSTQIVVITSGLIADLSERDWVRYLWYICGVCAFLIILWGIWNPLRAKTRTQSSELANLYDKLVTYFTVLWIGYPIVWIIGPSGFGWINQTIDTFLFCLLAFFSKVGFSFLDLHGLRNLNDSRQTTGDRFAENTLQFVENITLFANSRRQQSRRRV											MNLESLLHWIYVAGMTIGALHFWSLSRNPRGVPQYEYLVAMFIPIWSGLAYMAMAIDQGKVEAAGQIAHYARYIDWMVTTPLLLLSLSWTAMQFIKKDWTLIGFLMSTQIVVITSGLIADLSERDWVRYLWYICGVCAFLIILWGIWNPLRAKTRTQSSELANLYDKLVTYFTVLWIGYPIVWIIGPSGFGWINQTIDTFLFCLLAFFSKVGFSFLDLHGLRNLNDSRQTTGDRFAENTLQFVENITLFANSRRQQSRRRV
>	ASR P206C	_	#REF!	_	542	_	ASR	_	#REF!		#REF!
MNLESLLHWIYVAGMTIGALHFWSLSRNPRGVPQYEYLVAMFIPIWSGLAYMAMAIDQGKVEAAGQIAHYARYIDWMVTTPLLLLSLSWTAMQFIKKDWTLIGFLMSTQIVVITSGLIADLSERDWVRYLWYICGVCAFLIILWGIWNPLRAKTRTQSSELANLYDKLVTYFTVLWIGYPIVWIIGPSGFGWINQTIDTFLFCLLCFFSKVGFSFLDLHGLRNLNDSRQTTGDRFAENTLQFVENITLFANSRRQQSRRRV											MNLESLLHWIYVAGMTIGALHFWSLSRNPRGVPQYEYLVAMFIPIWSGLAYMAMAIDQGKVEAAGQIAHYARYIDWMVTTPLLLLSLSWTAMQFIKKDWTLIGFLMSTQIVVITSGLIADLSERDWVRYLWYICGVCAFLIILWGIWNPLRAKTRTQSSELANLYDKLVTYFTVLWIGYPIVWIIGPSGFGWINQTIDTFLFCLLCFFSKVGFSFLDLHGLRNLNDSRQTTGDRFAENTLQFVENITLFANSRRQQSRRRV
>	ASR P206D	_	#REF!	_	497	_	ASR	_	#REF!		#REF!
MNLESLLHWIYVAGMTIGALHFWSLSRNPRGVPQYEYLVAMFIPIWSGLAYMAMAIDQGKVEAAGQIAHYARYIDWMVTTPLLLLSLSWTAMQFIKKDWTLIGFLMSTQIVVITSGLIADLSERDWVRYLWYICGVCAFLIILWGIWNPLRAKTRTQSSELANLYDKLVTYFTVLWIGYPIVWIIGPSGFGWINQTIDTFLFCLLDFFSKVGFSFLDLHGLRNLNDSRQTTGDRFAENTLQFVENITLFANSRRQQSRRRV											MNLESLLHWIYVAGMTIGALHFWSLSRNPRGVPQYEYLVAMFIPIWSGLAYMAMAIDQGKVEAAGQIAHYARYIDWMVTTPLLLLSLSWTAMQFIKKDWTLIGFLMSTQIVVITSGLIADLSERDWVRYLWYICGVCAFLIILWGIWNPLRAKTRTQSSELANLYDKLVTYFTVLWIGYPIVWIIGPSGFGWINQTIDTFLFCLLDFFSKVGFSFLDLHGLRNLNDSRQTTGDRFAENTLQFVENITLFANSRRQQSRRRV
>	ASR P206E	_	#REF!	_	492	_	ASR	_	#REF!		#REF!
MNLESLLHWIYVAGMTIGALHFWSLSRNPRGVPQYEYLVAMFIPIWSGLAYMAMAIDQGKVEAAGQIAHYARYIDWMVTTPLLLLSLSWTAMQFIKKDWTLIGFLMSTQIVVITSGLIADLSERDWVRYLWYICGVCAFLIILWGIWNPLRAKTRTQSSELANLYDKLVTYFTVLWIGYPIVWIIGPSGFGWINQTIDTFLFCLLEFFSKVGFSFLDLHGLRNLNDSRQTTGDRFAENTLQFVENITLFANSRRQQSRRRV											MNLESLLHWIYVAGMTIGALHFWSLSRNPRGVPQYEYLVAMFIPIWSGLAYMAMAIDQGKVEAAGQIAHYARYIDWMVTTPLLLLSLSWTAMQFIKKDWTLIGFLMSTQIVVITSGLIADLSERDWVRYLWYICGVCAFLIILWGIWNPLRAKTRTQSSELANLYDKLVTYFTVLWIGYPIVWIIGPSGFGWINQTIDTFLFCLLEFFSKVGFSFLDLHGLRNLNDSRQTTGDRFAENTLQFVENITLFANSRRQQSRRRV
>	ASR P206F	_	#REF!	_	529	_	ASR	_	#REF!		#REF!
MNLESLLHWIYVAGMTIGALHFWSLSRNPRGVPQYEYLVAMFIPIWSGLAYMAMAIDQGKVEAAGQIAHYARYIDWMVTTPLLLLSLSWTAMQFIKKDWTLIGFLMSTQIVVITSGLIADLSERDWVRYLWYICGVCAFLIILWGIWNPLRAKTRTQSSELANLYDKLVTYFTVLWIGYPIVWIIGPSGFGWINQTIDTFLFCLLFFFSKVGFSFLDLHGLRNLNDSRQTTGDRFAENTLQFVENITLFANSRRQQSRRRV											MNLESLLHWIYVAGMTIGALHFWSLSRNPRGVPQYEYLVAMFIPIWSGLAYMAMAIDQGKVEAAGQIAHYARYIDWMVTTPLLLLSLSWTAMQFIKKDWTLIGFLMSTQIVVITSGLIADLSERDWVRYLWYICGVCAFLIILWGIWNPLRAKTRTQSSELANLYDKLVTYFTVLWIGYPIVWIIGPSGFGWINQTIDTFLFCLLFFFSKVGFSFLDLHGLRNLNDSRQTTGDRFAENTLQFVENITLFANSRRQQSRRRV
>	ASR P206G	_	#REF!	_	520	_	ASR	_	#REF!		#REF!
MNLESLLHWIYVAGMTIGALHFWSLSRNPRGVPQYEYLVAMFIPIWSGLAYMAMAIDQGKVEAAGQIAHYARYIDWMVTTPLLLLSLSWTAMQFIKKDWTLIGFLMSTQIVVITSGLIADLSERDWVRYLWYICGVCAFLIILWGIWNPLRAKTRTQSSELANLYDKLVTYFTVLWIGYPIVWIIGPSGFGWINQTIDTFLFCLLGFFSKVGFSFLDLHGLRNLNDSRQTTGDRFAENTLQFVENITLFANSRRQQSRRRV											MNLESLLHWIYVAGMTIGALHFWSLSRNPRGVPQYEYLVAMFIPIWSGLAYMAMAIDQGKVEAAGQIAHYARYIDWMVTTPLLLLSLSWTAMQFIKKDWTLIGFLMSTQIVVITSGLIADLSERDWVRYLWYICGVCAFLIILWGIWNPLRAKTRTQSSELANLYDKLVTYFTVLWIGYPIVWIIGPSGFGWINQTIDTFLFCLLGFFSKVGFSFLDLHGLRNLNDSRQTTGDRFAENTLQFVENITLFANSRRQQSRRRV
>	ASR P206H	_	#REF!	_	525	_	ASR	_	#REF!		#REF!
MNLESLLHWIYVAGMTIGALHFWSLSRNPRGVPQYEYLVAMFIPIWSGLAYMAMAIDQGKVEAAGQIAHYARYIDWMVTTPLLLLSLSWTAMQFIKKDWTLIGFLMSTQIVVITSGLIADLSERDWVRYLWYICGVCAFLIILWGIWNPLRAKTRTQSSELANLYDKLVTYFTVLWIGYPIVWIIGPSGFGWINQTIDTFLFCLLHFFSKVGFSFLDLHGLRNLNDSRQTTGDRFAENTLQFVENITLFANSRRQQSRRRV											MNLESLLHWIYVAGMTIGALHFWSLSRNPRGVPQYEYLVAMFIPIWSGLAYMAMAIDQGKVEAAGQIAHYARYIDWMVTTPLLLLSLSWTAMQFIKKDWTLIGFLMSTQIVVITSGLIADLSERDWVRYLWYICGVCAFLIILWGIWNPLRAKTRTQSSELANLYDKLVTYFTVLWIGYPIVWIIGPSGFGWINQTIDTFLFCLLHFFSKVGFSFLDLHGLRNLNDSRQTTGDRFAENTLQFVENITLFANSRRQQSRRRV
>	ASR P206I	_	#REF!	_	526	_	ASR	_	#REF!		#REF!
MNLESLLHWIYVAGMTIGALHFWSLSRNPRGVPQYEYLVAMFIPIWSGLAYMAMAIDQGKVEAAGQIAHYARYIDWMVTTPLLLLSLSWTAMQFIKKDWTLIGFLMSTQIVVITSGLIADLSERDWVRYLWYICGVCAFLIILWGIWNPLRAKTRTQSSELANLYDKLVTYFTVLWIGYPIVWIIGPSGFGWINQTIDTFLFCLLIFFSKVGFSFLDLHGLRNLNDSRQTTGDRFAENTLQFVENITLFANSRRQQSRRRV											MNLESLLHWIYVAGMTIGALHFWSLSRNPRGVPQYEYLVAMFIPIWSGLAYMAMAIDQGKVEAAGQIAHYARYIDWMVTTPLLLLSLSWTAMQFIKKDWTLIGFLMSTQIVVITSGLIADLSERDWVRYLWYICGVCAFLIILWGIWNPLRAKTRTQSSELANLYDKLVTYFTVLWIGYPIVWIIGPSGFGWINQTIDTFLFCLLIFFSKVGFSFLDLHGLRNLNDSRQTTGDRFAENTLQFVENITLFANSRRQQSRRRV
>	ASR P206K	_	#REF!	_	519	_	ASR	_	#REF!		#REF!
MNLESLLHWIYVAGMTIGALHFWSLSRNPRGVPQYEYLVAMFIPIWSGLAYMAMAIDQGKVEAAGQIAHYARYIDWMVTTPLLLLSLSWTAMQFIKKDWTLIGFLMSTQIVVITSGLIADLSERDWVRYLWYICGVCAFLIILWGIWNPLRAKTRTQSSELANLYDKLVTYFTVLWIGYPIVWIIGPSGFGWINQTIDTFLFCLLKFFSKVGFSFLDLHGLRNLNDSRQTTGDRFAENTLQFVENITLFANSRRQQSRRRV											MNLESLLHWIYVAGMTIGALHFWSLSRNPRGVPQYEYLVAMFIPIWSGLAYMAMAIDQGKVEAAGQIAHYARYIDWMVTTPLLLLSLSWTAMQFIKKDWTLIGFLMSTQIVVITSGLIADLSERDWVRYLWYICGVCAFLIILWGIWNPLRAKTRTQSSELANLYDKLVTYFTVLWIGYPIVWIIGPSGFGWINQTIDTFLFCLLKFFSKVGFSFLDLHGLRNLNDSRQTTGDRFAENTLQFVENITLFANSRRQQSRRRV
>	ASR P206L	_	#REF!	_	513	_	ASR	_	#REF!		#REF!
MNLESLLHWIYVAGMTIGALHFWSLSRNPRGVPQYEYLVAMFIPIWSGLAYMAMAIDQGKVEAAGQIAHYARYIDWMVTTPLLLLSLSWTAMQFIKKDWTLIGFLMSTQIVVITSGLIADLSERDWVRYLWYICGVCAFLIILWGIWNPLRAKTRTQSSELANLYDKLVTYFTVLWIGYPIVWIIGPSGFGWINQTIDTFLFCLLLFFSKVGFSFLDLHGLRNLNDSRQTTGDRFAENTLQFVENITLFANSRRQQSRRRV											MNLESLLHWIYVAGMTIGALHFWSLSRNPRGVPQYEYLVAMFIPIWSGLAYMAMAIDQGKVEAAGQIAHYARYIDWMVTTPLLLLSLSWTAMQFIKKDWTLIGFLMSTQIVVITSGLIADLSERDWVRYLWYICGVCAFLIILWGIWNPLRAKTRTQSSELANLYDKLVTYFTVLWIGYPIVWIIGPSGFGWINQTIDTFLFCLLLFFSKVGFSFLDLHGLRNLNDSRQTTGDRFAENTLQFVENITLFANSRRQQSRRRV
>	ASR P206M	_	#REF!	_	525	_	ASR	_	#REF!		#REF!
MNLESLLHWIYVAGMTIGALHFWSLSRNPRGVPQYEYLVAMFIPIWSGLAYMAMAIDQGKVEAAGQIAHYARYIDWMVTTPLLLLSLSWTAMQFIKKDWTLIGFLMSTQIVVITSGLIADLSERDWVRYLWYICGVCAFLIILWGIWNPLRAKTRTQSSELANLYDKLVTYFTVLWIGYPIVWIIGPSGFGWINQTIDTFLFCLLMFFSKVGFSFLDLHGLRNLNDSRQTTGDRFAENTLQFVENITLFANSRRQQSRRRV											MNLESLLHWIYVAGMTIGALHFWSLSRNPRGVPQYEYLVAMFIPIWSGLAYMAMAIDQGKVEAAGQIAHYARYIDWMVTTPLLLLSLSWTAMQFIKKDWTLIGFLMSTQIVVITSGLIADLSERDWVRYLWYICGVCAFLIILWGIWNPLRAKTRTQSSELANLYDKLVTYFTVLWIGYPIVWIIGPSGFGWINQTIDTFLFCLLMFFSKVGFSFLDLHGLRNLNDSRQTTGDRFAENTLQFVENITLFANSRRQQSRRRV
>	ASR P206N	_	#REF!	_	518	_	ASR	_	#REF!		#REF!
MNLESLLHWIYVAGMTIGALHFWSLSRNPRGVPQYEYLVAMFIPIWSGLAYMAMAIDQGKVEAAGQIAHYARYIDWMVTTPLLLLSLSWTAMQFIKKDWTLIGFLMSTQIVVITSGLIADLSERDWVRYLWYICGVCAFLIILWGIWNPLRAKTRTQSSELANLYDKLVTYFTVLWIGYPIVWIIGPSGFGWINQTIDTFLFCLLNFFSKVGFSFLDLHGLRNLNDSRQTTGDRFAENTLQFVENITLFANSRRQQSRRRV											MNLESLLHWIYVAGMTIGALHFWSLSRNPRGVPQYEYLVAMFIPIWSGLAYMAMAIDQGKVEAAGQIAHYARYIDWMVTTPLLLLSLSWTAMQFIKKDWTLIGFLMSTQIVVITSGLIADLSERDWVRYLWYICGVCAFLIILWGIWNPLRAKTRTQSSELANLYDKLVTYFTVLWIGYPIVWIIGPSGFGWINQTIDTFLFCLLNFFSKVGFSFLDLHGLRNLNDSRQTTGDRFAENTLQFVENITLFANSRRQQSRRRV
>	ASR P206Q	_	#REF!	_	527	_	ASR	_	#REF!		#REF!
MNLESLLHWIYVAGMTIGALHFWSLSRNPRGVPQYEYLVAMFIPIWSGLAYMAMAIDQGKVEAAGQIAHYARYIDWMVTTPLLLLSLSWTAMQFIKKDWTLIGFLMSTQIVVITSGLIADLSERDWVRYLWYICGVCAFLIILWGIWNPLRAKTRTQSSELANLYDKLVTYFTVLWIGYPIVWIIGPSGFGWINQTIDTFLFCLLQFFSKVGFSFLDLHGLRNLNDSRQTTGDRFAENTLQFVENITLFANSRRQQSRRRV											MNLESLLHWIYVAGMTIGALHFWSLSRNPRGVPQYEYLVAMFIPIWSGLAYMAMAIDQGKVEAAGQIAHYARYIDWMVTTPLLLLSLSWTAMQFIKKDWTLIGFLMSTQIVVITSGLIADLSERDWVRYLWYICGVCAFLIILWGIWNPLRAKTRTQSSELANLYDKLVTYFTVLWIGYPIVWIIGPSGFGWINQTIDTFLFCLLQFFSKVGFSFLDLHGLRNLNDSRQTTGDRFAENTLQFVENITLFANSRRQQSRRRV
>	ASR P206R	_	#REF!	_	516	_	ASR	_	#REF!		#REF!
MNLESLLHWIYVAGMTIGALHFWSLSRNPRGVPQYEYLVAMFIPIWSGLAYMAMAIDQGKVEAAGQIAHYARYIDWMVTTPLLLLSLSWTAMQFIKKDWTLIGFLMSTQIVVITSGLIADLSERDWVRYLWYICGVCAFLIILWGIWNPLRAKTRTQSSELANLYDKLVTYFTVLWIGYPIVWIIGPSGFGWINQTIDTFLFCLLRFFSKVGFSFLDLHGLRNLNDSRQTTGDRFAENTLQFVENITLFANSRRQQSRRRV											MNLESLLHWIYVAGMTIGALHFWSLSRNPRGVPQYEYLVAMFIPIWSGLAYMAMAIDQGKVEAAGQIAHYARYIDWMVTTPLLLLSLSWTAMQFIKKDWTLIGFLMSTQIVVITSGLIADLSERDWVRYLWYICGVCAFLIILWGIWNPLRAKTRTQSSELANLYDKLVTYFTVLWIGYPIVWIIGPSGFGWINQTIDTFLFCLLRFFSKVGFSFLDLHGLRNLNDSRQTTGDRFAENTLQFVENITLFANSRRQQSRRRV
>	ASR P206S	_	#REF!	_	527	_	ASR	_	#REF!		#REF!
MNLESLLHWIYVAGMTIGALHFWSLSRNPRGVPQYEYLVAMFIPIWSGLAYMAMAIDQGKVEAAGQIAHYARYIDWMVTTPLLLLSLSWTAMQFIKKDWTLIGFLMSTQIVVITSGLIADLSERDWVRYLWYICGVCAFLIILWGIWNPLRAKTRTQSSELANLYDKLVTYFTVLWIGYPIVWIIGPSGFGWINQTIDTFLFCLLSFFSKVGFSFLDLHGLRNLNDSRQTTGDRFAENTLQFVENITLFANSRRQQSRRRV											MNLESLLHWIYVAGMTIGALHFWSLSRNPRGVPQYEYLVAMFIPIWSGLAYMAMAIDQGKVEAAGQIAHYARYIDWMVTTPLLLLSLSWTAMQFIKKDWTLIGFLMSTQIVVITSGLIADLSERDWVRYLWYICGVCAFLIILWGIWNPLRAKTRTQSSELANLYDKLVTYFTVLWIGYPIVWIIGPSGFGWINQTIDTFLFCLLSFFSKVGFSFLDLHGLRNLNDSRQTTGDRFAENTLQFVENITLFANSRRQQSRRRV
>	ASR P206T	_	#REF!	_	522	_	ASR	_	#REF!		#REF!
MNLESLLHWIYVAGMTIGALHFWSLSRNPRGVPQYEYLVAMFIPIWSGLAYMAMAIDQGKVEAAGQIAHYARYIDWMVTTPLLLLSLSWTAMQFIKKDWTLIGFLMSTQIVVITSGLIADLSERDWVRYLWYICGVCAFLIILWGIWNPLRAKTRTQSSELANLYDKLVTYFTVLWIGYPIVWIIGPSGFGWINQTIDTFLFCLLTFFSKVGFSFLDLHGLRNLNDSRQTTGDRFAENTLQFVENITLFANSRRQQSRRRV											MNLESLLHWIYVAGMTIGALHFWSLSRNPRGVPQYEYLVAMFIPIWSGLAYMAMAIDQGKVEAAGQIAHYARYIDWMVTTPLLLLSLSWTAMQFIKKDWTLIGFLMSTQIVVITSGLIADLSERDWVRYLWYICGVCAFLIILWGIWNPLRAKTRTQSSELANLYDKLVTYFTVLWIGYPIVWIIGPSGFGWINQTIDTFLFCLLTFFSKVGFSFLDLHGLRNLNDSRQTTGDRFAENTLQFVENITLFANSRRQQSRRRV
>	ASR P206V	_	#REF!	_	527	_	ASR	_	#REF!		#REF!
MNLESLLHWIYVAGMTIGALHFWSLSRNPRGVPQYEYLVAMFIPIWSGLAYMAMAIDQGKVEAAGQIAHYARYIDWMVTTPLLLLSLSWTAMQFIKKDWTLIGFLMSTQIVVITSGLIADLSERDWVRYLWYICGVCAFLIILWGIWNPLRAKTRTQSSELANLYDKLVTYFTVLWIGYPIVWIIGPSGFGWINQTIDTFLFCLLVFFSKVGFSFLDLHGLRNLNDSRQTTGDRFAENTLQFVENITLFANSRRQQSRRRV											MNLESLLHWIYVAGMTIGALHFWSLSRNPRGVPQYEYLVAMFIPIWSGLAYMAMAIDQGKVEAAGQIAHYARYIDWMVTTPLLLLSLSWTAMQFIKKDWTLIGFLMSTQIVVITSGLIADLSERDWVRYLWYICGVCAFLIILWGIWNPLRAKTRTQSSELANLYDKLVTYFTVLWIGYPIVWIIGPSGFGWINQTIDTFLFCLLVFFSKVGFSFLDLHGLRNLNDSRQTTGDRFAENTLQFVENITLFANSRRQQSRRRV
>	ASR P206W	_	#REF!	_	506	_	ASR	_	#REF!		#REF!
MNLESLLHWIYVAGMTIGALHFWSLSRNPRGVPQYEYLVAMFIPIWSGLAYMAMAIDQGKVEAAGQIAHYARYIDWMVTTPLLLLSLSWTAMQFIKKDWTLIGFLMSTQIVVITSGLIADLSERDWVRYLWYICGVCAFLIILWGIWNPLRAKTRTQSSELANLYDKLVTYFTVLWIGYPIVWIIGPSGFGWINQTIDTFLFCLLWFFSKVGFSFLDLHGLRNLNDSRQTTGDRFAENTLQFVENITLFANSRRQQSRRRV											MNLESLLHWIYVAGMTIGALHFWSLSRNPRGVPQYEYLVAMFIPIWSGLAYMAMAIDQGKVEAAGQIAHYARYIDWMVTTPLLLLSLSWTAMQFIKKDWTLIGFLMSTQIVVITSGLIADLSERDWVRYLWYICGVCAFLIILWGIWNPLRAKTRTQSSELANLYDKLVTYFTVLWIGYPIVWIIGPSGFGWINQTIDTFLFCLLWFFSKVGFSFLDLHGLRNLNDSRQTTGDRFAENTLQFVENITLFANSRRQQSRRRV
>	ASR P206Y	_	#REF!	_	529	_	ASR	_	#REF!		#REF!
MNLESLLHWIYVAGMTIGALHFWSLSRNPRGVPQYEYLVAMFIPIWSGLAYMAMAIDQGKVEAAGQIAHYARYIDWMVTTPLLLLSLSWTAMQFIKKDWTLIGFLMSTQIVVITSGLIADLSERDWVRYLWYICGVCAFLIILWGIWNPLRAKTRTQSSELANLYDKLVTYFTVLWIGYPIVWIIGPSGFGWINQTIDTFLFCLLYFFSKVGFSFLDLHGLRNLNDSRQTTGDRFAENTLQFVENITLFANSRRQQSRRRV											MNLESLLHWIYVAGMTIGALHFWSLSRNPRGVPQYEYLVAMFIPIWSGLAYMAMAIDQGKVEAAGQIAHYARYIDWMVTTPLLLLSLSWTAMQFIKKDWTLIGFLMSTQIVVITSGLIADLSERDWVRYLWYICGVCAFLIILWGIWNPLRAKTRTQSSELANLYDKLVTYFTVLWIGYPIVWIIGPSGFGWINQTIDTFLFCLLYFFSKVGFSFLDLHGLRNLNDSRQTTGDRFAENTLQFVENITLFANSRRQQSRRRV
>	ASR S214D/D217E	_	#REF!	_	547	_	ASR	_	#REF!		#REF!
MNLESLLHWIYVAGMTIGALHFWSLSRNPRGVPQYEYLVAMFIPIWSGLAYMAMAIDQGKVEAAGQIAHYARYIDWMVTTPLLLLSLSWTAMQFIKKDWTLIGFLMSTQIVVITSGLIADLSERDWVRYLWYICGVCAFLIILWGIWNPLRAKTRTQSSELANLYDKLVTYFTVLWIGYPIVWIIGPSGFGWINQTIDTFLFCLLPFFSKVGFDFLELHGLRNLNDSRQTTGDRFAENTLQFVENITLFANSRRQQSRRRV											MNLESLLHWIYVAGMTIGALHFWSLSRNPRGVPQYEYLVAMFIPIWSGLAYMAMAIDQGKVEAAGQIAHYARYIDWMVTTPLLLLSLSWTAMQFIKKDWTLIGFLMSTQIVVITSGLIADLSERDWVRYLWYICGVCAFLIILWGIWNPLRAKTRTQSSELANLYDKLVTYFTVLWIGYPIVWIIGPSGFGWINQTIDTFLFCLLPFFSKVGFDFLELHGLRNLNDSRQTTGDRFAENTLQFVENITLFANSRRQQSRRRV
>	ASR S86D	_	#REF!	_	549	_	ASR	_	#REF!		#REF!
MNLESLLHWIYVAGMTIGALHFWSLSRNPRGVPQYEYLVAMFIPIWSGLAYMAMAIDQGKVEAAGQIAHYARYIDWMVTTPLLLLDLSWTAMQFIKKDWTLIGFLMSTQIVVITSGLIADLSERDWVRYLWYICGVCAFLIILWGIWNPLRAKTRTQSSELANLYDKLVTYFTVLWIGYPIVWIIGPSGFGWINQTIDTFLFCLLPFFSKVGFSFLDLHGLRNLNDSRQTTGDRFAENTLQFVENITLFANSRRQQSRRRV											MNLESLLHWIYVAGMTIGALHFWSLSRNPRGVPQYEYLVAMFIPIWSGLAYMAMAIDQGKVEAAGQIAHYARYIDWMVTTPLLLLDLSWTAMQFIKKDWTLIGFLMSTQIVVITSGLIADLSERDWVRYLWYICGVCAFLIILWGIWNPLRAKTRTQSSELANLYDKLVTYFTVLWIGYPIVWIIGPSGFGWINQTIDTFLFCLLPFFSKVGFSFLDLHGLRNLNDSRQTTGDRFAENTLQFVENITLFANSRRQQSRRRV
>	ASR V112N	_	#REF!	_	529	_	ASR	_	#REF!		#REF!
MNLESLLHWIYVAGMTIGALHFWSLSRNPRGVPQYEYLVAMFIPIWSGLAYMAMAIDQGKVEAAGQIAHYARYIDWMVTTPLLLLSLSWTAMQFIKKDWTLIGFLMSTQIVNITSGLIADLSERDWVRYLWYICGVCAFLIILWGIWNPLRAKTRTQSSELANLYDKLVTYFTVLWIGYPIVWIIGPSGFGWINQTIDTFLFCLLPFFSKVGFSFLDLHGLRNLNDSRQTTGDRFAENTLQFVENITLFANSRRQQSRRRV											MNLESLLHWIYVAGMTIGALHFWSLSRNPRGVPQYEYLVAMFIPIWSGLAYMAMAIDQGKVEAAGQIAHYARYIDWMVTTPLLLLSLSWTAMQFIKKDWTLIGFLMSTQIVNITSGLIADLSERDWVRYLWYICGVCAFLIILWGIWNPLRAKTRTQSSELANLYDKLVTYFTVLWIGYPIVWIIGPSGFGWINQTIDTFLFCLLPFFSKVGFSFLDLHGLRNLNDSRQTTGDRFAENTLQFVENITLFANSRRQQSRRRV
>	ASR W76F	_	#REF!	_	527	_	ASR	_	#REF!		#REF!
MNLESLLHWIYVAGMTIGALHFWSLSRNPRGVPQYEYLVAMFIPIWSGLAYMAMAIDQGKVEAAGQIAHYARYIDFMVTTPLLLLSLSWTAMQFIKKDWTLIGFLMSTQIVVITSGLIADLSERDWVRYLWYICGVCAFLIILWGIWNPLRAKTRTQSSELANLYDKLVTYFTVLWIGYPIVWIIGPSGFGWINQTIDTFLFCLLPFFSKVGFSFLDLHGLRNLNDSRQTTGDRFAENTLQFVENITLFANSRRQQSRRRV											MNLESLLHWIYVAGMTIGALHFWSLSRNPRGVPQYEYLVAMFIPIWSGLAYMAMAIDQGKVEAAGQIAHYARYIDFMVTTPLLLLSLSWTAMQFIKKDWTLIGFLMSTQIVVITSGLIADLSERDWVRYLWYICGVCAFLIILWGIWNPLRAKTRTQSSELANLYDKLVTYFTVLWIGYPIVWIIGPSGFGWINQTIDTFLFCLLPFFSKVGFSFLDLHGLRNLNDSRQTTGDRFAENTLQFVENITLFANSRRQQSRRRV
>	ASR W76F/V112N	_	#REF!	_	510	_	ASR	_	#REF!		#REF!
MNLESLLHWIYVAGMTIGALHFWSLSRNPRGVPQYEYLVAMFIPIWSGLAYMAMAIDQGKVEAAGQIAHYARYIDFMVTTPLLLLSLSWTAMQFIKKDWTLIGFLMSTQIVNITSGLIADLSERDWVRYLWYICGVCAFLIILWGIWNPLRAKTRTQSSELANLYDKLVTYFTVLWIGYPIVWIIGPSGFGWINQTIDTFLFCLLPFFSKVGFSFLDLHGLRNLNDSRQTTGDRFAENTLQFVENITLFANSRRQQSRRRV											MNLESLLHWIYVAGMTIGALHFWSLSRNPRGVPQYEYLVAMFIPIWSGLAYMAMAIDQGKVEAAGQIAHYARYIDFMVTTPLLLLSLSWTAMQFIKKDWTLIGFLMSTQIVNITSGLIADLSERDWVRYLWYICGVCAFLIILWGIWNPLRAKTRTQSSELANLYDKLVTYFTVLWIGYPIVWIIGPSGFGWINQTIDTFLFCLLPFFSKVGFSFLDLHGLRNLNDSRQTTGDRFAENTLQFVENITLFANSRRQQSRRRV
>	ASR Y179F	_	#REF!	_	535	_	ASR	_	#REF!		#REF!
MNLESLLHWIYVAGMTIGALHFWSLSRNPRGVPQYEYLVAMFIPIWSGLAYMAMAIDQGKVEAAGQIAHYARYIDWMVTTPLLLLSLSWTAMQFIKKDWTLIGFLMSTQIVVITSGLIADLSERDWVRYLWYICGVCAFLIILWGIWNPLRAKTRTQSSELANLYDKLVTYFTVLWIGFPIVWIIGPSGFGWINQTIDTFLFCLLPFFSKVGFSFLDLHGLRNLNDSRQTTGDRFAENTLQFVENITLFANSRRQQSRRRV											MNLESLLHWIYVAGMTIGALHFWSLSRNPRGVPQYEYLVAMFIPIWSGLAYMAMAIDQGKVEAAGQIAHYARYIDWMVTTPLLLLSLSWTAMQFIKKDWTLIGFLMSTQIVVITSGLIADLSERDWVRYLWYICGVCAFLIILWGIWNPLRAKTRTQSSELANLYDKLVTYFTVLWIGFPIVWIIGPSGFGWINQTIDTFLFCLLPFFSKVGFSFLDLHGLRNLNDSRQTTGDRFAENTLQFVENITLFANSRRQQSRRRV
>	ASR Y73Q	_	#REF!	_	548	_	ASR	_	#REF!		#REF!
MNLESLLHWIYVAGMTIGALHFWSLSRNPRGVPQYEYLVAMFIPIWSGLAYMAMAIDQGKVEAAGQIAHYARQIDWMVTTPLLLLSLSWTAMQFIKKDWTLIGFLMSTQIVVITSGLIADLSERDWVRYLWYICGVCAFLIILWGIWNPLRAKTRTQSSELANLYDKLVTYFTVLWIGYPIVWIIGPSGFGWINQTIDTFLFCLLPFFSKVGFSFLDLHGLRNLNDSRQTTGDRFAENTLQFVENITLFANSRRQQSRRRV											MNLESLLHWIYVAGMTIGALHFWSLSRNPRGVPQYEYLVAMFIPIWSGLAYMAMAIDQGKVEAAGQIAHYARQIDWMVTTPLLLLSLSWTAMQFIKKDWTLIGFLMSTQIVVITSGLIADLSERDWVRYLWYICGVCAFLIILWGIWNPLRAKTRTQSSELANLYDKLVTYFTVLWIGYPIVWIIGPSGFGWINQTIDTFLFCLLPFFSKVGFSFLDLHGLRNLNDSRQTTGDRFAENTLQFVENITLFANSRRQQSRRRV
>	BPR	_	#REF!	_	490	_	BPR	_	#REF!		#REF!
MGKLLLILGSAIALPSFAAAGGDLDISDTVGVSFWLVTAGMLAATVFFFVERDQVSAKWKTSLTVSGLITGIAFWHYLYMRGVWIDTGDTPTVFRYIDWLLTVPLQVVEFYLILAACTSVAASLFKKLLAGSLVMLGAGFAGEAGLAPVLPAFIIGMAGWLYMIYELYMGEGKAAVSTASPAVNSAYNAMMMIIVVGWAIYPAGYAAGYLMGGEGVYASNLNLIYNLADFVNKILFGLIIWNVAVKESSNA											MGKLLLILGSAIALPSFAAAGGDLDISDTVGVSFWLVTAGMLAATVFFFVERDQVSAKWKTSLTVSGLITGIAFWHYLYMRGVWIDTGDTPTVFRYIDWLLTVPLQVVEFYLILAACTSVAASLFKKLLAGSLVMLGAGFAGEAGLAPVLPAFIIGMAGWLYMIYELYMGEGKAAVSTASPAVNSAYNAMMMIIVVGWAIYPAGYAAGYLMGGEGVYASNLNLIYNLADFVNKILFGLIIWNVAVKESSNA
>	BPR A115R	_	#REF!	_	510	_	BPR	_	#REF!		#REF!
MGKLLLILGSAIALPSFAAAGGDLDISDTVGVSFWLVTAGMLAATVFFFVERDQVSAKWKTSLTVSGLITGIAFWHYLYMRGVWIDTGDTPTVFRYIDWLLTVPLQVVEFYLILARCTSVAASLFKKLLAGSLVMLGAGFAGEAGLAPVLPAFIIGMAGWLYMIYELYMGEGKAAVSTASPAVNSAYNAMMMIIVVGWAIYPAGYAAGYLMGGEGVYASNLNLIYNLADFVNKILFGLIIWNVAVKESSNA											MGKLLLILGSAIALPSFAAAGGDLDISDTVGVSFWLVTAGMLAATVFFFVERDQVSAKWKTSLTVSGLITGIAFWHYLYMRGVWIDTGDTPTVFRYIDWLLTVPLQVVEFYLILARCTSVAASLFKKLLAGSLVMLGAGFAGEAGLAPVLPAFIIGMAGWLYMIYELYMGEGKAAVSTASPAVNSAYNAMMMIIVVGWAIYPAGYAAGYLMGGEGVYASNLNLIYNLADFVNKILFGLIIWNVAVKESSNA
>	BPR A178R	_	#REF!	_	507	_	BPR	_	#REF!		#REF!
MGKLLLILGSAIALPSFAAAGGDLDISDTVGVSFWLVTAGMLAATVFFFVERDQVSAKWKTSLTVSGLITGIAFWHYLYMRGVWIDTGDTPTVFRYIDWLLTVPLQVVEFYLILAACTSVAASLFKKLLAGSLVMLGAGFAGEAGLAPVLPAFIIGMAGWLYMIYELYMGEGKAAVSTRSPAVNSAYNAMMMIIVVGWAIYPAGYAAGYLMGGEGVYASNLNLIYNLADFVNKILFGLIIWNVAVKESSNA											MGKLLLILGSAIALPSFAAAGGDLDISDTVGVSFWLVTAGMLAATVFFFVERDQVSAKWKTSLTVSGLITGIAFWHYLYMRGVWIDTGDTPTVFRYIDWLLTVPLQVVEFYLILAACTSVAASLFKKLLAGSLVMLGAGFAGEAGLAPVLPAFIIGMAGWLYMIYELYMGEGKAAVSTRSPAVNSAYNAMMMIIVVGWAIYPAGYAAGYLMGGEGVYASNLNLIYNLADFVNKILFGLIIWNVAVKESSNA
>	BPR D97N	_	#REF!	_	524	_	BPR	_	#REF!		#REF!
MGKLLLILGSAIALPSFAAAGGDLDISDTVGVSFWLVTAGMLAATVFFFVERDQVSAKWKTSLTVSGLITGIAFWHYLYMRGVWIDTGDTPTVFRYINWLLTVPLQVVEFYLILAACTSVAASLFKKLLAGSLVMLGAGFAGEAGLAPVLPAFIIGMAGWLYMIYELYMGEGKAAVSTASPAVNSAYNAMMMIIVVGWAIYPAGYAAGYLMGGEGVYASNLNLIYNLADFVNKILFGLIIWNVAVKESSNA											MGKLLLILGSAIALPSFAAAGGDLDISDTVGVSFWLVTAGMLAATVFFFVERDQVSAKWKTSLTVSGLITGIAFWHYLYMRGVWIDTGDTPTVFRYINWLLTVPLQVVEFYLILAACTSVAASLFKKLLAGSLVMLGAGFAGEAGLAPVLPAFIIGMAGWLYMIYELYMGEGKAAVSTASPAVNSAYNAMMMIIVVGWAIYPAGYAAGYLMGGEGVYASNLNLIYNLADFVNKILFGLIIWNVAVKESSNA
>	BPR E142Q	_	#REF!	_	489	_	BPR	_	#REF!		#REF!
MGKLLLILGSAIALPSFAAAGGDLDISDTVGVSFWLVTAGMLAATVFFFVERDQVSAKWKTSLTVSGLITGIAFWHYLYMRGVWIDTGDTPTVFRYIDWLLTVPLQVVEFYLILAACTSVAASLFKKLLAGSLVMLGAGFAGQAGLAPVLPAFIIGMAGWLYMIYELYMGEGKAAVSTASPAVNSAYNAMMMIIVVGWAIYPAGYAAGYLMGGEGVYASNLNLIYNLADFVNKILFGLIIWNVAVKESSNA											MGKLLLILGSAIALPSFAAAGGDLDISDTVGVSFWLVTAGMLAATVFFFVERDQVSAKWKTSLTVSGLITGIAFWHYLYMRGVWIDTGDTPTVFRYIDWLLTVPLQVVEFYLILAACTSVAASLFKKLLAGSLVMLGAGFAGQAGLAPVLPAFIIGMAGWLYMIYELYMGEGKAAVSTASPAVNSAYNAMMMIIVVGWAIYPAGYAAGYLMGGEGVYASNLNLIYNLADFVNKILFGLIIWNVAVKESSNA
>	BPR Q105L	_	#REF!	_	517	_	BPR	_	#REF!		#REF!
MGKLLLILGSAIALPSFAAAGGDLDISDTVGVSFWLVTAGMLAATVFFFVERDQVSAKWKTSLTVSGLITGIAFWHYLYMRGVWIDTGDTPTVFRYIDWLLTVPLLVVEFYLILAACTSVAASLFKKLLAGSLVMLGAGFAGEAGLAPVLPAFIIGMAGWLYMIYELYMGEGKAAVSTASPAVNSAYNAMMMIIVVGWAIYPAGYAAGYLMGGEGVYASNLNLIYNLADFVNKILFGLIIWNVAVKESSNA											MGKLLLILGSAIALPSFAAAGGDLDISDTVGVSFWLVTAGMLAATVFFFVERDQVSAKWKTSLTVSGLITGIAFWHYLYMRGVWIDTGDTPTVFRYIDWLLTVPLLVVEFYLILAACTSVAASLFKKLLAGSLVMLGAGFAGEAGLAPVLPAFIIGMAGWLYMIYELYMGEGKAAVSTASPAVNSAYNAMMMIIVVGWAIYPAGYAAGYLMGGEGVYASNLNLIYNLADFVNKILFGLIIWNVAVKESSNA
>	BPR Q105L/A115R	_	#REF!	_	526	_	BPR	_	#REF!		#REF!
MGKLLLILGSAIALPSFAAAGGDLDISDTVGVSFWLVTAGMLAATVFFFVERDQVSAKWKTSLTVSGLITGIAFWHYLYMRGVWIDTGDTPTVFRYIDWLLTVPLLVVEFYLILARCTSVAASLFKKLLAGSLVMLGAGFAGEAGLAPVLPAFIIGMAGWLYMIYELYMGEGKAAVSTASPAVNSAYNAMMMIIVVGWAIYPAGYAAGYLMGGEGVYASNLNLIYNLADFVNKILFGLIIWNVAVKESSNA											MGKLLLILGSAIALPSFAAAGGDLDISDTVGVSFWLVTAGMLAATVFFFVERDQVSAKWKTSLTVSGLITGIAFWHYLYMRGVWIDTGDTPTVFRYIDWLLTVPLLVVEFYLILARCTSVAASLFKKLLAGSLVMLGAGFAGEAGLAPVLPAFIIGMAGWLYMIYELYMGEGKAAVSTASPAVNSAYNAMMMIIVVGWAIYPAGYAAGYLMGGEGVYASNLNLIYNLADFVNKILFGLIIWNVAVKESSNA
>	BPR Q105L/A178R	_	#REF!	_	523	_	BPR	_	#REF!		#REF!
MGKLLLILGSAIALPSFAAAGGDLDISDTVGVSFWLVTAGMLAATVFFFVERDQVSAKWKTSLTVSGLITGIAFWHYLYMRGVWIDTGDTPTVFRYIDWLLTVPLLVVEFYLILAACTSVAASLFKKLLAGSLVMLGAGFAGEAGLAPVLPAFIIGMAGWLYMIYELYMGEGKAAVSTRSPAVNSAYNAMMMIIVVGWAIYPAGYAAGYLMGGEGVYASNLNLIYNLADFVNKILFGLIIWNVAVKESSNA											MGKLLLILGSAIALPSFAAAGGDLDISDTVGVSFWLVTAGMLAATVFFFVERDQVSAKWKTSLTVSGLITGIAFWHYLYMRGVWIDTGDTPTVFRYIDWLLTVPLLVVEFYLILAACTSVAASLFKKLLAGSLVMLGAGFAGEAGLAPVLPAFIIGMAGWLYMIYELYMGEGKAAVSTRSPAVNSAYNAMMMIIVVGWAIYPAGYAAGYLMGGEGVYASNLNLIYNLADFVNKILFGLIIWNVAVKESSNA
>	B-DEFG/P-ABC (ppR-BR)	_	#REF!	_	545	_	BR	_	#REF!		#REF!
MVGLTTLFWLGAIGMLVGTLAFAWAGRDAGSGERRYYVTLVGISGIAAVAYVVMALGVGWVPVAERTVFAPRYIDWILTTPLIVYFLGLLAGLDSREFLALVGADGIMIGTGLVGALTKVYSYRFVWWAISTAAMLYILYVLFFGFTSKAESMRPEVASTFKVLRNVTVVLWSAYPVVWLIGSEGAGIVPLNIETLLFMVLDVSAKVGFGLILLRSRAIFGEAEAPEPSAGDGAAATSD											MVGLTTLFWLGAIGMLVGTLAFAWAGRDAGSGERRYYVTLVGISGIAAVAYVVMALGVGWVPVAERTVFAPRYIDWILTTPLIVYFLGLLAGLDSREFLALVGADGIMIGTGLVGALTKVYSYRFVWWAISTAAMLYILYVLFFGFTSKAESMRPEVASTFKVLRNVTVVLWSAYPVVWLIGSEGAGIVPLNIETLLFMVLDVSAKVGFGLILLRSRAIFGEAEAPEPSAGDGAAATSD
>	BR	_	#REF!	_	560	_	BR	_	#REF!		#REF!
QAQITGRPEWIWLALGTALMGLGTLYFLVKGMGVSDPDAKKFYAITTLVPAIAFTMYLSMLLGYGLTMVPFGGEQNPIYWARYADWLFTTPLLLLDLALLVDADQGTILALVGADGIMIGTGLVGALTKVYSYRFVWWAISTAAMLYILYVLFFGFTSKAESMRPEVASTFKVLRNVTVVLWSAYPVVWLIGSEGAGIVPLNIETLLFMVLDVSAKVGFGLILLRSRAIFGEAEAPEPSAGDGAAATSD											QAQITGRPEWIWLALGTALMGLGTLYFLVKGMGVSDPDAKKFYAITTLVPAIAFTMYLSMLLGYGLTMVPFGGEQNPIYWARYADWLFTTPLLLLDLALLVDADQGTILALVGADGIMIGTGLVGALTKVYSYRFVWWAISTAAMLYILYVLFFGFTSKAESMRPEVASTFKVLRNVTVVLWSAYPVVWLIGSEGAGIVPLNIETLLFMVLDVSAKVGFGLILLRSRAIFGEAEAPEPSAGDGAAATSD
>	BR D115A	_	#REF!	_	551	_	BR	_	#REF!		#REF!
MLELLPTAVEGVSQAQITGRPEWIWLALGTALMGLGTLYFLVKGMGVSDPDAKKFYAITTLVPAIAFTMYLSMLLGYGLTMVPFGGEQNPIYWARYADWLFTTPLLLLDLALLVDADQGTILALVGAAGIMIGTGLVGALTKVYSYRFVWWAISTAAMLYILYVLFFGFTSKAESMRPEVASTFKVLRNVTVVLWSAYPVVWLIGSEGAGIVPLNIETLLFMVLDVSAKVGFGLILLRSRAIFGEAEAPEPSAGDGAAATSD											MLELLPTAVEGVSQAQITGRPEWIWLALGTALMGLGTLYFLVKGMGVSDPDAKKFYAITTLVPAIAFTMYLSMLLGYGLTMVPFGGEQNPIYWARYADWLFTTPLLLLDLALLVDADQGTILALVGAAGIMIGTGLVGALTKVYSYRFVWWAISTAAMLYILYVLFFGFTSKAESMRPEVASTFKVLRNVTVVLWSAYPVVWLIGSEGAGIVPLNIETLLFMVLDVSAKVGFGLILLRSRAIFGEAEAPEPSAGDGAAATSD
>	BR D115N	_	#REF!	_	566	_	BR	_	#REF!		#REF!
MLELLPTAVEGVSQAQITGRPEWIWLALGTALMGLGTLYFLVKGMGVSDPDAKKFYAITTLVPAIAFTMYLSMLLGYGLTMVPFGGEQNPIYWARYADWLFTTPLLLLDLALLVDADQGTILALVGANGIMIGTGLVGALTKVYSYRFVWWAISTAAMLYILYVLFFGFTSKAESMRPEVASTFKVLRNVTVVLWSAYPVVWLIGSEGAGIVPLNIETLLFMVLDVSAKVGFGLILLRSRAIFGEAEAPEPSAGDGAAATSD											MLELLPTAVEGVSQAQITGRPEWIWLALGTALMGLGTLYFLVKGMGVSDPDAKKFYAITTLVPAIAFTMYLSMLLGYGLTMVPFGGEQNPIYWARYADWLFTTPLLLLDLALLVDADQGTILALVGANGIMIGTGLVGALTKVYSYRFVWWAISTAAMLYILYVLFFGFTSKAESMRPEVASTFKVLRNVTVVLWSAYPVVWLIGSEGAGIVPLNIETLLFMVLDVSAKVGFGLILLRSRAIFGEAEAPEPSAGDGAAATSD
>	BR D212N	_	#REF!	_	580	_	BR	_	#REF!		#REF!
MLELLPTAVEGVSQAQITGRPEWIWLALGTALMGLGTLYFLVKGMGVSDPDAKKFYAITTLVPAIAFTMYLSMLLGYGLTMVPFGGEQNPIYWARYADWLFTTPLLLLDLALLVDADQGTILALVGADGIMIGTGLVGALTKVYSYRFVWWAISTAAMLYILYVLFFGFTSKAESMRPEVASTFKVLRNVTVVLWSAYPVVWLIGSEGAGIVPLNIETLLFMVLNVSAKVGFGLILLRSRAIFGEAEAPEPSAGDGAAATSD											MLELLPTAVEGVSQAQITGRPEWIWLALGTALMGLGTLYFLVKGMGVSDPDAKKFYAITTLVPAIAFTMYLSMLLGYGLTMVPFGGEQNPIYWARYADWLFTTPLLLLDLALLVDADQGTILALVGADGIMIGTGLVGALTKVYSYRFVWWAISTAAMLYILYVLFFGFTSKAESMRPEVASTFKVLRNVTVVLWSAYPVVWLIGSEGAGIVPLNIETLLFMVLNVSAKVGFGLILLRSRAIFGEAEAPEPSAGDGAAATSD
>	BR D85A	_	#REF!	_	622	_	BR	_	#REF!		#REF!
MLELLPTAVEGVSQAQITGRPEWIWLALGTALMGLGTLYFLVKGMGVSDPDAKKFYAITTLVPAIAFTMYLSMLLGYGLTMVPFGGEQNPIYWARYAAWLFTTPLLLLDLALLVDADQGTILALVGADGIMIGTGLVGALTKVYSYRFVWWAISTAAMLYILYVLFFGFTSKAESMRPEVASTFKVLRNVTVVLWSAYPVVWLIGSEGAGIVPLNIETLLFMVLDVSAKVGFGLILLRSRAIFGEAEAPEPSAGDGAAATSD											MLELLPTAVEGVSQAQITGRPEWIWLALGTALMGLGTLYFLVKGMGVSDPDAKKFYAITTLVPAIAFTMYLSMLLGYGLTMVPFGGEQNPIYWARYAAWLFTTPLLLLDLALLVDADQGTILALVGADGIMIGTGLVGALTKVYSYRFVWWAISTAAMLYILYVLFFGFTSKAESMRPEVASTFKVLRNVTVVLWSAYPVVWLIGSEGAGIVPLNIETLLFMVLDVSAKVGFGLILLRSRAIFGEAEAPEPSAGDGAAATSD
>	BR D85E	_	#REF!	_	615	_	BR	_	#REF!		#REF!
MLELLPTAVEGVSQAQITGRPEWIWLALGTALMGLGTLYFLVKGMGVSDPDAKKFYAITTLVPAIAFTMYLSMLLGYGLTMVPFGGEQNPIYWARYAEWLFTTPLLLLDLALLVDADQGTILALVGADGIMIGTGLVGALTKVYSYRFVWWAISTAAMLYILYVLFFGFTSKAESMRPEVASTFKVLRNVTVVLWSAYPVVWLIGSEGAGIVPLNIETLLFMVLDVSAKVGFGLILLRSRAIFGEAEAPEPSAGDGAAATSD											MLELLPTAVEGVSQAQITGRPEWIWLALGTALMGLGTLYFLVKGMGVSDPDAKKFYAITTLVPAIAFTMYLSMLLGYGLTMVPFGGEQNPIYWARYAEWLFTTPLLLLDLALLVDADQGTILALVGADGIMIGTGLVGALTKVYSYRFVWWAISTAAMLYILYVLFFGFTSKAESMRPEVASTFKVLRNVTVVLWSAYPVVWLIGSEGAGIVPLNIETLLFMVLDVSAKVGFGLILLRSRAIFGEAEAPEPSAGDGAAATSD
>	BR D85E/Y185F	_	#REF!	_	600	_	BR	_	#REF!		#REF!
MLELLPTAVEGVSQAQITGRPEWIWLALGTALMGLGTLYFLVKGMGVSDPDAKKFYAITTLVPAIAFTMYLSMLLGYGLTMVPFGGEQNPIYWARYAEWLFTTPLLLLDLALLVDADQGTILALVGADGIMIGTGLVGALTKVYSYRFVWWAISTAAMLYILYVLFFGFTSKAESMRPEVASTFKVLRNVTVVLWSAFPVVWLIGSEGAGIVPLNIETLLFMVLDVSAKVGFGLILLRSRAIFGEAEAPEPSAGDGAAATSD											MLELLPTAVEGVSQAQITGRPEWIWLALGTALMGLGTLYFLVKGMGVSDPDAKKFYAITTLVPAIAFTMYLSMLLGYGLTMVPFGGEQNPIYWARYAEWLFTTPLLLLDLALLVDADQGTILALVGADGIMIGTGLVGALTKVYSYRFVWWAISTAAMLYILYVLFFGFTSKAESMRPEVASTFKVLRNVTVVLWSAFPVVWLIGSEGAGIVPLNIETLLFMVLDVSAKVGFGLILLRSRAIFGEAEAPEPSAGDGAAATSD
>	BR D85L	_	#REF!	_	588	_	BR	_	#REF!		#REF!
MLELLPTAVEGVSQAQITGRPEWIWLALGTALMGLGTLYFLVKGMGVSDPDAKKFYAITTLVPAIAFTMYLSMLLGYGLTMVPFGGEQNPIYWARYALWLFTTPLLLLDLALLVDADQGTILALVGADGIMIGTGLVGALTKVYSYRFVWWAISTAAMLYILYVLFFGFTSKAESMRPEVASTFKVLRNVTVVLWSAYPVVWLIGSEGAGIVPLNIETLLFMVLDVSAKVGFGLILLRSRAIFGEAEAPEPSAGDGAAATSD											MLELLPTAVEGVSQAQITGRPEWIWLALGTALMGLGTLYFLVKGMGVSDPDAKKFYAITTLVPAIAFTMYLSMLLGYGLTMVPFGGEQNPIYWARYALWLFTTPLLLLDLALLVDADQGTILALVGADGIMIGTGLVGALTKVYSYRFVWWAISTAAMLYILYVLFFGFTSKAESMRPEVASTFKVLRNVTVVLWSAYPVVWLIGSEGAGIVPLNIETLLFMVLDVSAKVGFGLILLRSRAIFGEAEAPEPSAGDGAAATSD
>	BR D85N	_	#REF!	_	613	_	BR	_	#REF!		#REF!
MLELLPTAVEGVSQAQITGRPEWIWLALGTALMGLGTLYFLVKGMGVSDPDAKKFYAITTLVPAIAFTMYLSMLLGYGLTMVPFGGEQNPIYWARYANWLFTTPLLLLDLALLVDADQGTILALVGADGIMIGTGLVGALTKVYSYRFVWWAISTAAMLYILYVLFFGFTSKAESMRPEVASTFKVLRNVTVVLWSAYPVVWLIGSEGAGIVPLNIETLLFMVLDVSAKVGFGLILLRSRAIFGEAEAPEPSAGDGAAATSD											MLELLPTAVEGVSQAQITGRPEWIWLALGTALMGLGTLYFLVKGMGVSDPDAKKFYAITTLVPAIAFTMYLSMLLGYGLTMVPFGGEQNPIYWARYANWLFTTPLLLLDLALLVDADQGTILALVGADGIMIGTGLVGALTKVYSYRFVWWAISTAAMLYILYVLFFGFTSKAESMRPEVASTFKVLRNVTVVLWSAYPVVWLIGSEGAGIVPLNIETLLFMVLDVSAKVGFGLILLRSRAIFGEAEAPEPSAGDGAAATSD
>	BR D85N/A103C/G231C	_	#REF!	_	600	_	BR	_	#REF!		#REF!
MLELLPTAVEGVSQAQITGRPEWIWLALGTALMGLGTLYFLVKGMGVSDPDAKKFYAITTLVPAIAFTMYLSMLLGYGLTMVPFGGEQNPIYWARYANWLFTTPLLLLDLALLVDCDQGTILALVGADGIMIGTGLVGALTKVYSYRFVWWAISTAAMLYILYVLFFGFTSKAESMRPEVASTFKVLRNVTVVLWSAYPVVWLIGSEGAGIVPLNIETLLFMVLDVSAKVGFGLILLRSRAIFCEAEAPEPSAGDGAAATSD											MLELLPTAVEGVSQAQITGRPEWIWLALGTALMGLGTLYFLVKGMGVSDPDAKKFYAITTLVPAIAFTMYLSMLLGYGLTMVPFGGEQNPIYWARYANWLFTTPLLLLDLALLVDCDQGTILALVGADGIMIGTGLVGALTKVYSYRFVWWAISTAAMLYILYVLFFGFTSKAESMRPEVASTFKVLRNVTVVLWSAYPVVWLIGSEGAGIVPLNIETLLFMVLDVSAKVGFGLILLRSRAIFCEAEAPEPSAGDGAAATSD
>	BR D85N/A168C	_	#REF!	_	589	_	BR	_	#REF!		#REF!
MLELLPTAVEGVSQAQITGRPEWIWLALGTALMGLGTLYFLVKGMGVSDPDAKKFYAITTLVPAIAFTMYLSMLLGYGLTMVPFGGEQNPIYWARYANWLFTTPLLLLDLALLVDADQGTILALVGADGIMIGTGLVGALTKVYSYRFVWWAISTAAMLYILYVLFFGFTSKAESMRPEVCSTFKVLRNVTVVLWSAYPVVWLIGSEGAGIVPLNIETLLFMVLDVSAKVGFGLILLRSRAIFGEAEAPEPSAGDGAAATSD											MLELLPTAVEGVSQAQITGRPEWIWLALGTALMGLGTLYFLVKGMGVSDPDAKKFYAITTLVPAIAFTMYLSMLLGYGLTMVPFGGEQNPIYWARYANWLFTTPLLLLDLALLVDADQGTILALVGADGIMIGTGLVGALTKVYSYRFVWWAISTAAMLYILYVLFFGFTSKAESMRPEVCSTFKVLRNVTVVLWSAYPVVWLIGSEGAGIVPLNIETLLFMVLDVSAKVGFGLILLRSRAIFGEAEAPEPSAGDGAAATSD
>	BR D85N/A184C	_	#REF!	_	599	_	BR	_	#REF!		#REF!
MLELLPTAVEGVSQAQITGRPEWIWLALGTALMGLGTLYFLVKGMGVSDPDAKKFYAITTLVPAIAFTMYLSMLLGYGLTMVPFGGEQNPIYWARYANWLFTTPLLLLDLALLVDADQGTILALVGADGIMIGTGLVGALTKVYSYRFVWWAISTAAMLYILYVLFFGFTSKAESMRPEVASTFKVLRNVTVVLWSCYPVVWLIGSEGAGIVPLNIETLLFMVLDVSAKVGFGLILLRSRAIFGEAEAPEPSAGDGAAATSD											MLELLPTAVEGVSQAQITGRPEWIWLALGTALMGLGTLYFLVKGMGVSDPDAKKFYAITTLVPAIAFTMYLSMLLGYGLTMVPFGGEQNPIYWARYANWLFTTPLLLLDLALLVDADQGTILALVGADGIMIGTGLVGALTKVYSYRFVWWAISTAAMLYILYVLFFGFTSKAESMRPEVASTFKVLRNVTVVLWSCYPVVWLIGSEGAGIVPLNIETLLFMVLDVSAKVGFGLILLRSRAIFGEAEAPEPSAGDGAAATSD
>	BR D85N/A196C	_	#REF!	_	611	_	BR	_	#REF!		#REF!
MLELLPTAVEGVSQAQITGRPEWIWLALGTALMGLGTLYFLVKGMGVSDPDAKKFYAITTLVPAIAFTMYLSMLLGYGLTMVPFGGEQNPIYWARYANWLFTTPLLLLDLALLVDADQGTILALVGADGIMIGTGLVGALTKVYSYRFVWWAISTAAMLYILYVLFFGFTSKAESMRPEVASTFKVLRNVTVVLWSAYPVVWLIGSEGCGIVPLNIETLLFMVLDVSAKVGFGLILLRSRAIFGEAEAPEPSAGDGAAATSD											MLELLPTAVEGVSQAQITGRPEWIWLALGTALMGLGTLYFLVKGMGVSDPDAKKFYAITTLVPAIAFTMYLSMLLGYGLTMVPFGGEQNPIYWARYANWLFTTPLLLLDLALLVDADQGTILALVGADGIMIGTGLVGALTKVYSYRFVWWAISTAAMLYILYVLFFGFTSKAESMRPEVASTFKVLRNVTVVLWSAYPVVWLIGSEGCGIVPLNIETLLFMVLDVSAKVGFGLILLRSRAIFGEAEAPEPSAGDGAAATSD
>	BR D85N/A215C	_	#REF!	_	608	_	BR	_	#REF!		#REF!
MLELLPTAVEGVSQAQITGRPEWIWLALGTALMGLGTLYFLVKGMGVSDPDAKKFYAITTLVPAIAFTMYLSMLLGYGLTMVPFGGEQNPIYWARYANWLFTTPLLLLDLALLVDADQGTILALVGADGIMIGTGLVGALTKVYSYRFVWWAISTAAMLYILYVLFFGFTSKAESMRPEVASTFKVLRNVTVVLWSAYPVVWLIGSEGAGIVPLNIETLLFMVLDVSCKVGFGLILLRSRAIFGEAEAPEPSAGDGAAATSD											MLELLPTAVEGVSQAQITGRPEWIWLALGTALMGLGTLYFLVKGMGVSDPDAKKFYAITTLVPAIAFTMYLSMLLGYGLTMVPFGGEQNPIYWARYANWLFTTPLLLLDLALLVDADQGTILALVGADGIMIGTGLVGALTKVYSYRFVWWAISTAAMLYILYVLFFGFTSKAESMRPEVASTFKVLRNVTVVLWSAYPVVWLIGSEGAGIVPLNIETLLFMVLDVSCKVGFGLILLRSRAIFGEAEAPEPSAGDGAAATSD
>	BR D85N/D212C	_	#REF!	_	572	_	BR	_	#REF!		#REF!
MLELLPTAVEGVSQAQITGRPEWIWLALGTALMGLGTLYFLVKGMGVSDPDAKKFYAITTLVPAIAFTMYLSMLLGYGLTMVPFGGEQNPIYWARYANWLFTTPLLLLDLALLVDADQGTILALVGADGIMIGTGLVGALTKVYSYRFVWWAISTAAMLYILYVLFFGFTSKAESMRPEVASTFKVLRNVTVVLWSAYPVVWLIGSEGAGIVPLNIETLLFMVLCVSAKVGFGLILLRSRAIFGEAEAPEPSAGDGAAATSD											MLELLPTAVEGVSQAQITGRPEWIWLALGTALMGLGTLYFLVKGMGVSDPDAKKFYAITTLVPAIAFTMYLSMLLGYGLTMVPFGGEQNPIYWARYANWLFTTPLLLLDLALLVDADQGTILALVGADGIMIGTGLVGALTKVYSYRFVWWAISTAAMLYILYVLFFGFTSKAESMRPEVASTFKVLRNVTVVLWSAYPVVWLIGSEGAGIVPLNIETLLFMVLCVSAKVGFGLILLRSRAIFGEAEAPEPSAGDGAAATSD
>	BR D85N/D96N	_	#REF!	_	575	_	BR	_	#REF!		#REF!
MLELLPTAVEGVSQAQITGRPEWIWLALGTALMGLGTLYFLVKGMGVSDPDAKKFYAITTLVPAIAFTMYLSMLLGYGLTMVPFGGEQNPIYWARYANWLFTTPLLLLNLALLVDADQGTILALVGADGIMIGTGLVGALTKVYSYRFVWWAISTAAMLYILYVLFFGFTSKAESMRPEVASTFKVLRNVTVVLWSAYPVVWLIGSEGAGIVPLNIETLLFMVLDVSAKVGFGLILLRSRAIFGEAEAPEPSAGDGAAATSD											MLELLPTAVEGVSQAQITGRPEWIWLALGTALMGLGTLYFLVKGMGVSDPDAKKFYAITTLVPAIAFTMYLSMLLGYGLTMVPFGGEQNPIYWARYANWLFTTPLLLLNLALLVDADQGTILALVGADGIMIGTGLVGALTKVYSYRFVWWAISTAAMLYILYVLFFGFTSKAESMRPEVASTFKVLRNVTVVLWSAYPVVWLIGSEGAGIVPLNIETLLFMVLDVSAKVGFGLILLRSRAIFGEAEAPEPSAGDGAAATSD
>	BR D85N/E166C	_	#REF!	_	613	_	BR	_	#REF!		#REF!
MLELLPTAVEGVSQAQITGRPEWIWLALGTALMGLGTLYFLVKGMGVSDPDAKKFYAITTLVPAIAFTMYLSMLLGYGLTMVPFGGEQNPIYWARYANWLFTTPLLLLDLALLVDADQGTILALVGADGIMIGTGLVGALTKVYSYRFVWWAISTAAMLYILYVLFFGFTSKAESMRPCVASTFKVLRNVTVVLWSAYPVVWLIGSEGAGIVPLNIETLLFMVLDVSAKVGFGLILLRSRAIFGEAEAPEPSAGDGAAATSD											MLELLPTAVEGVSQAQITGRPEWIWLALGTALMGLGTLYFLVKGMGVSDPDAKKFYAITTLVPAIAFTMYLSMLLGYGLTMVPFGGEQNPIYWARYANWLFTTPLLLLDLALLVDADQGTILALVGADGIMIGTGLVGALTKVYSYRFVWWAISTAAMLYILYVLFFGFTSKAESMRPCVASTFKVLRNVTVVLWSAYPVVWLIGSEGAGIVPLNIETLLFMVLDVSAKVGFGLILLRSRAIFGEAEAPEPSAGDGAAATSD
>	BR D85N/E194C	_	#REF!	_	569	_	BR	_	#REF!		#REF!
MLELLPTAVEGVSQAQITGRPEWIWLALGTALMGLGTLYFLVKGMGVSDPDAKKFYAITTLVPAIAFTMYLSMLLGYGLTMVPFGGEQNPIYWARYANWLFTTPLLLLDLALLVDADQGTILALVGADGIMIGTGLVGALTKVYSYRFVWWAISTAAMLYILYVLFFGFTSKAESMRPEVASTFKVLRNVTVVLWSAYPVVWLIGSCGAGIVPLNIETLLFMVLDVSAKVGFGLILLRSRAIFGEAEAPEPSAGDGAAATSD											MLELLPTAVEGVSQAQITGRPEWIWLALGTALMGLGTLYFLVKGMGVSDPDAKKFYAITTLVPAIAFTMYLSMLLGYGLTMVPFGGEQNPIYWARYANWLFTTPLLLLDLALLVDADQGTILALVGADGIMIGTGLVGALTKVYSYRFVWWAISTAAMLYILYVLFFGFTSKAESMRPEVASTFKVLRNVTVVLWSAYPVVWLIGSCGAGIVPLNIETLLFMVLDVSAKVGFGLILLRSRAIFGEAEAPEPSAGDGAAATSD
>	BR D85N/E204C	_	#REF!	_	592	_	BR	_	#REF!		#REF!
MLELLPTAVEGVSQAQITGRPEWIWLALGTALMGLGTLYFLVKGMGVSDPDAKKFYAITTLVPAIAFTMYLSMLLGYGLTMVPFGGEQNPIYWARYANWLFTTPLLLLDLALLVDADQGTILALVGADGIMIGTGLVGALTKVYSYRFVWWAISTAAMLYILYVLFFGFTSKAESMRPEVASTFKVLRNVTVVLWSAYPVVWLIGSEGAGIVPLNICTLLFMVLDVSAKVGFGLILLRSRAIFGEAEAPEPSAGDGAAATSD											MLELLPTAVEGVSQAQITGRPEWIWLALGTALMGLGTLYFLVKGMGVSDPDAKKFYAITTLVPAIAFTMYLSMLLGYGLTMVPFGGEQNPIYWARYANWLFTTPLLLLDLALLVDADQGTILALVGADGIMIGTGLVGALTKVYSYRFVWWAISTAAMLYILYVLFFGFTSKAESMRPEVASTFKVLRNVTVVLWSAYPVVWLIGSEGAGIVPLNICTLLFMVLDVSAKVGFGLILLRSRAIFGEAEAPEPSAGDGAAATSD
>	BR D85N/F208C	_	#REF!	_	561	_	BR	_	#REF!		#REF!
MLELLPTAVEGVSQAQITGRPEWIWLALGTALMGLGTLYFLVKGMGVSDPDAKKFYAITTLVPAIAFTMYLSMLLGYGLTMVPFGGEQNPIYWARYANWLFTTPLLLLDLALLVDADQGTILALVGADGIMIGTGLVGALTKVYSYRFVWWAISTAAMLYILYVLFFGFTSKAESMRPEVASTFKVLRNVTVVLWSAYPVVWLIGSEGAGIVPLNIETLLCMVLDVSAKVGFGLILLRSRAIFGEAEAPEPSAGDGAAATSD											MLELLPTAVEGVSQAQITGRPEWIWLALGTALMGLGTLYFLVKGMGVSDPDAKKFYAITTLVPAIAFTMYLSMLLGYGLTMVPFGGEQNPIYWARYANWLFTTPLLLLDLALLVDADQGTILALVGADGIMIGTGLVGALTKVYSYRFVWWAISTAAMLYILYVLFFGFTSKAESMRPEVASTFKVLRNVTVVLWSAYPVVWLIGSEGAGIVPLNIETLLCMVLDVSAKVGFGLILLRSRAIFGEAEAPEPSAGDGAAATSD
>	BR D85N/F219C	_	#REF!	_	592	_	BR	_	#REF!		#REF!
MLELLPTAVEGVSQAQITGRPEWIWLALGTALMGLGTLYFLVKGMGVSDPDAKKFYAITTLVPAIAFTMYLSMLLGYGLTMVPFGGEQNPIYWARYANWLFTTPLLLLDLALLVDADQGTILALVGADGIMIGTGLVGALTKVYSYRFVWWAISTAAMLYILYVLFFGFTSKAESMRPEVASTFKVLRNVTVVLWSAYPVVWLIGSEGAGIVPLNIETLLFMVLDVSAKVGCGLILLRSRAIFGEAEAPEPSAGDGAAATSD											MLELLPTAVEGVSQAQITGRPEWIWLALGTALMGLGTLYFLVKGMGVSDPDAKKFYAITTLVPAIAFTMYLSMLLGYGLTMVPFGGEQNPIYWARYANWLFTTPLLLLDLALLVDADQGTILALVGADGIMIGTGLVGALTKVYSYRFVWWAISTAAMLYILYVLFFGFTSKAESMRPEVASTFKVLRNVTVVLWSAYPVVWLIGSEGAGIVPLNIETLLFMVLDVSAKVGCGLILLRSRAIFGEAEAPEPSAGDGAAATSD
>	BR D85N/G192C	_	#REF!	_	604	_	BR	_	#REF!		#REF!
MLELLPTAVEGVSQAQITGRPEWIWLALGTALMGLGTLYFLVKGMGVSDPDAKKFYAITTLVPAIAFTMYLSMLLGYGLTMVPFGGEQNPIYWARYANWLFTTPLLLLDLALLVDADQGTILALVGADGIMIGTGLVGALTKVYSYRFVWWAISTAAMLYILYVLFFGFTSKAESMRPEVASTFKVLRNVTVVLWSAYPVVWLICSEGAGIVPLNIETLLFMVLDVSAKVGFGLILLRSRAIFGEAEAPEPSAGDGAAATSD											MLELLPTAVEGVSQAQITGRPEWIWLALGTALMGLGTLYFLVKGMGVSDPDAKKFYAITTLVPAIAFTMYLSMLLGYGLTMVPFGGEQNPIYWARYANWLFTTPLLLLDLALLVDADQGTILALVGADGIMIGTGLVGALTKVYSYRFVWWAISTAAMLYILYVLFFGFTSKAESMRPEVASTFKVLRNVTVVLWSAYPVVWLICSEGAGIVPLNIETLLFMVLDVSAKVGFGLILLRSRAIFGEAEAPEPSAGDGAAATSD
>	BR D85N/G195C	_	#REF!	_	587	_	BR	_	#REF!		#REF!
MLELLPTAVEGVSQAQITGRPEWIWLALGTALMGLGTLYFLVKGMGVSDPDAKKFYAITTLVPAIAFTMYLSMLLGYGLTMVPFGGEQNPIYWARYANWLFTTPLLLLDLALLVDADQGTILALVGADGIMIGTGLVGALTKVYSYRFVWWAISTAAMLYILYVLFFGFTSKAESMRPEVASTFKVLRNVTVVLWSAYPVVWLIGSECAGIVPLNIETLLFMVLDVSAKVGFGLILLRSRAIFGEAEAPEPSAGDGAAATSD											MLELLPTAVEGVSQAQITGRPEWIWLALGTALMGLGTLYFLVKGMGVSDPDAKKFYAITTLVPAIAFTMYLSMLLGYGLTMVPFGGEQNPIYWARYANWLFTTPLLLLDLALLVDADQGTILALVGADGIMIGTGLVGALTKVYSYRFVWWAISTAAMLYILYVLFFGFTSKAESMRPEVASTFKVLRNVTVVLWSAYPVVWLIGSECAGIVPLNIETLLFMVLDVSAKVGFGLILLRSRAIFGEAEAPEPSAGDGAAATSD
>	BR D85N/G197C	_	#REF!	_	592	_	BR	_	#REF!		#REF!
MLELLPTAVEGVSQAQITGRPEWIWLALGTALMGLGTLYFLVKGMGVSDPDAKKFYAITTLVPAIAFTMYLSMLLGYGLTMVPFGGEQNPIYWARYANWLFTTPLLLLDLALLVDADQGTILALVGADGIMIGTGLVGALTKVYSYRFVWWAISTAAMLYILYVLFFGFTSKAESMRPEVASTFKVLRNVTVVLWSAYPVVWLIGSEGACIVPLNIETLLFMVLDVSAKVGFGLILLRSRAIFGEAEAPEPSAGDGAAATSD											MLELLPTAVEGVSQAQITGRPEWIWLALGTALMGLGTLYFLVKGMGVSDPDAKKFYAITTLVPAIAFTMYLSMLLGYGLTMVPFGGEQNPIYWARYANWLFTTPLLLLDLALLVDADQGTILALVGADGIMIGTGLVGALTKVYSYRFVWWAISTAAMLYILYVLFFGFTSKAESMRPEVASTFKVLRNVTVVLWSAYPVVWLIGSEGACIVPLNIETLLFMVLDVSAKVGFGLILLRSRAIFGEAEAPEPSAGDGAAATSD
>	BR D85N/G218C	_	#REF!	_	605	_	BR	_	#REF!		#REF!
MLELLPTAVEGVSQAQITGRPEWIWLALGTALMGLGTLYFLVKGMGVSDPDAKKFYAITTLVPAIAFTMYLSMLLGYGLTMVPFGGEQNPIYWARYANWLFTTPLLLLDLALLVDADQGTILALVGADGIMIGTGLVGALTKVYSYRFVWWAISTAAMLYILYVLFFGFTSKAESMRPEVASTFKVLRNVTVVLWSAYPVVWLIGSEGAGIVPLNIETLLFMVLDVSAKVCFGLILLRSRAIFGEAEAPEPSAGDGAAATSD											MLELLPTAVEGVSQAQITGRPEWIWLALGTALMGLGTLYFLVKGMGVSDPDAKKFYAITTLVPAIAFTMYLSMLLGYGLTMVPFGGEQNPIYWARYANWLFTTPLLLLDLALLVDADQGTILALVGADGIMIGTGLVGALTKVYSYRFVWWAISTAAMLYILYVLFFGFTSKAESMRPEVASTFKVLRNVTVVLWSAYPVVWLIGSEGAGIVPLNIETLLFMVLDVSAKVCFGLILLRSRAIFGEAEAPEPSAGDGAAATSD
>	BR D85N/G220C	_	#REF!	_	604	_	BR	_	#REF!		#REF!
MLELLPTAVEGVSQAQITGRPEWIWLALGTALMGLGTLYFLVKGMGVSDPDAKKFYAITTLVPAIAFTMYLSMLLGYGLTMVPFGGEQNPIYWARYANWLFTTPLLLLDLALLVDADQGTILALVGADGIMIGTGLVGALTKVYSYRFVWWAISTAAMLYILYVLFFGFTSKAESMRPEVASTFKVLRNVTVVLWSAYPVVWLIGSEGAGIVPLNIETLLFMVLDVSAKVGFCLILLRSRAIFGEAEAPEPSAGDGAAATSD											MLELLPTAVEGVSQAQITGRPEWIWLALGTALMGLGTLYFLVKGMGVSDPDAKKFYAITTLVPAIAFTMYLSMLLGYGLTMVPFGGEQNPIYWARYANWLFTTPLLLLDLALLVDADQGTILALVGADGIMIGTGLVGALTKVYSYRFVWWAISTAAMLYILYVLFFGFTSKAESMRPEVASTFKVLRNVTVVLWSAYPVVWLIGSEGAGIVPLNIETLLFMVLDVSAKVGFCLILLRSRAIFGEAEAPEPSAGDGAAATSD
>	BR D85N/G231C	_	#REF!	_	597	_	BR	_	#REF!		#REF!
MLELLPTAVEGVSQAQITGRPEWIWLALGTALMGLGTLYFLVKGMGVSDPDAKKFYAITTLVPAIAFTMYLSMLLGYGLTMVPFGGEQNPIYWARYANWLFTTPLLLLDLALLVDADQGTILALVGADGIMIGTGLVGALTKVYSYRFVWWAISTAAMLYILYVLFFGFTSKAESMRPEVASTFKVLRNVTVVLWSAYPVVWLIGSEGAGIVPLNIETLLFMVLDVSAKVGFGLILLRSRAIFCEAEAPEPSAGDGAAATSD											MLELLPTAVEGVSQAQITGRPEWIWLALGTALMGLGTLYFLVKGMGVSDPDAKKFYAITTLVPAIAFTMYLSMLLGYGLTMVPFGGEQNPIYWARYANWLFTTPLLLLDLALLVDADQGTILALVGADGIMIGTGLVGALTKVYSYRFVWWAISTAAMLYILYVLFFGFTSKAESMRPEVASTFKVLRNVTVVLWSAYPVVWLIGSEGAGIVPLNIETLLFMVLDVSAKVGFGLILLRSRAIFCEAEAPEPSAGDGAAATSD
>	BR D85N/I191C	_	#REF!	_	605	_	BR	_	#REF!		#REF!
MLELLPTAVEGVSQAQITGRPEWIWLALGTALMGLGTLYFLVKGMGVSDPDAKKFYAITTLVPAIAFTMYLSMLLGYGLTMVPFGGEQNPIYWARYANWLFTTPLLLLDLALLVDADQGTILALVGADGIMIGTGLVGALTKVYSYRFVWWAISTAAMLYILYVLFFGFTSKAESMRPEVASTFKVLRNVTVVLWSAYPVVWLCGSEGAGIVPLNIETLLFMVLDVSAKVGFGLILLRSRAIFGEAEAPEPSAGDGAAATSD											MLELLPTAVEGVSQAQITGRPEWIWLALGTALMGLGTLYFLVKGMGVSDPDAKKFYAITTLVPAIAFTMYLSMLLGYGLTMVPFGGEQNPIYWARYANWLFTTPLLLLDLALLVDADQGTILALVGADGIMIGTGLVGALTKVYSYRFVWWAISTAAMLYILYVLFFGFTSKAESMRPEVASTFKVLRNVTVVLWSAYPVVWLCGSEGAGIVPLNIETLLFMVLDVSAKVGFGLILLRSRAIFGEAEAPEPSAGDGAAATSD
>	BR D85N/I198C	_	#REF!	_	602	_	BR	_	#REF!		#REF!
MLELLPTAVEGVSQAQITGRPEWIWLALGTALMGLGTLYFLVKGMGVSDPDAKKFYAITTLVPAIAFTMYLSMLLGYGLTMVPFGGEQNPIYWARYANWLFTTPLLLLDLALLVDADQGTILALVGADGIMIGTGLVGALTKVYSYRFVWWAISTAAMLYILYVLFFGFTSKAESMRPEVASTFKVLRNVTVVLWSAYPVVWLIGSEGAGCVPLNIETLLFMVLDVSAKVGFGLILLRSRAIFGEAEAPEPSAGDGAAATSD											MLELLPTAVEGVSQAQITGRPEWIWLALGTALMGLGTLYFLVKGMGVSDPDAKKFYAITTLVPAIAFTMYLSMLLGYGLTMVPFGGEQNPIYWARYANWLFTTPLLLLDLALLVDADQGTILALVGADGIMIGTGLVGALTKVYSYRFVWWAISTAAMLYILYVLFFGFTSKAESMRPEVASTFKVLRNVTVVLWSAYPVVWLIGSEGAGCVPLNIETLLFMVLDVSAKVGFGLILLRSRAIFGEAEAPEPSAGDGAAATSD
>	BR D85N/I203C	_	#REF!	_	591	_	BR	_	#REF!		#REF!
MLELLPTAVEGVSQAQITGRPEWIWLALGTALMGLGTLYFLVKGMGVSDPDAKKFYAITTLVPAIAFTMYLSMLLGYGLTMVPFGGEQNPIYWARYANWLFTTPLLLLDLALLVDADQGTILALVGADGIMIGTGLVGALTKVYSYRFVWWAISTAAMLYILYVLFFGFTSKAESMRPEVASTFKVLRNVTVVLWSAYPVVWLIGSEGAGIVPLNCETLLFMVLDVSAKVGFGLILLRSRAIFGEAEAPEPSAGDGAAATSD											MLELLPTAVEGVSQAQITGRPEWIWLALGTALMGLGTLYFLVKGMGVSDPDAKKFYAITTLVPAIAFTMYLSMLLGYGLTMVPFGGEQNPIYWARYANWLFTTPLLLLDLALLVDADQGTILALVGADGIMIGTGLVGALTKVYSYRFVWWAISTAAMLYILYVLFFGFTSKAESMRPEVASTFKVLRNVTVVLWSAYPVVWLIGSEGAGIVPLNCETLLFMVLDVSAKVGFGLILLRSRAIFGEAEAPEPSAGDGAAATSD
>	BR D85N/I222C	_	#REF!	_	604	_	BR	_	#REF!		#REF!
MLELLPTAVEGVSQAQITGRPEWIWLALGTALMGLGTLYFLVKGMGVSDPDAKKFYAITTLVPAIAFTMYLSMLLGYGLTMVPFGGEQNPIYWARYANWLFTTPLLLLDLALLVDADQGTILALVGADGIMIGTGLVGALTKVYSYRFVWWAISTAAMLYILYVLFFGFTSKAESMRPEVASTFKVLRNVTVVLWSAYPVVWLIGSEGAGIVPLNIETLLFMVLDVSAKVGFGLCLLRSRAIFGEAEAPEPSAGDGAAATSD											MLELLPTAVEGVSQAQITGRPEWIWLALGTALMGLGTLYFLVKGMGVSDPDAKKFYAITTLVPAIAFTMYLSMLLGYGLTMVPFGGEQNPIYWARYANWLFTTPLLLLDLALLVDADQGTILALVGADGIMIGTGLVGALTKVYSYRFVWWAISTAAMLYILYVLFFGFTSKAESMRPEVASTFKVLRNVTVVLWSAYPVVWLIGSEGAGIVPLNIETLLFMVLDVSAKVGFGLCLLRSRAIFGEAEAPEPSAGDGAAATSD
>	BR D85N/K172C	_	#REF!	_	613	_	BR	_	#REF!		#REF!
MLELLPTAVEGVSQAQITGRPEWIWLALGTALMGLGTLYFLVKGMGVSDPDAKKFYAITTLVPAIAFTMYLSMLLGYGLTMVPFGGEQNPIYWARYANWLFTTPLLLLDLALLVDADQGTILALVGADGIMIGTGLVGALTKVYSYRFVWWAISTAAMLYILYVLFFGFTSKAESMRPEVASTFCVLRNVTVVLWSAYPVVWLIGSEGAGIVPLNIETLLFMVLDVSAKVGFGLILLRSRAIFGEAEAPEPSAGDGAAATSD											MLELLPTAVEGVSQAQITGRPEWIWLALGTALMGLGTLYFLVKGMGVSDPDAKKFYAITTLVPAIAFTMYLSMLLGYGLTMVPFGGEQNPIYWARYANWLFTTPLLLLDLALLVDADQGTILALVGADGIMIGTGLVGALTKVYSYRFVWWAISTAAMLYILYVLFFGFTSKAESMRPEVASTFCVLRNVTVVLWSAYPVVWLIGSEGAGIVPLNIETLLFMVLDVSAKVGFGLILLRSRAIFGEAEAPEPSAGDGAAATSD
>	BR D85N/L174C	_	#REF!	_	613	_	BR	_	#REF!		#REF!
MLELLPTAVEGVSQAQITGRPEWIWLALGTALMGLGTLYFLVKGMGVSDPDAKKFYAITTLVPAIAFTMYLSMLLGYGLTMVPFGGEQNPIYWARYANWLFTTPLLLLDLALLVDADQGTILALVGADGIMIGTGLVGALTKVYSYRFVWWAISTAAMLYILYVLFFGFTSKAESMRPEVASTFKVCRNVTVVLWSAYPVVWLIGSEGAGIVPLNIETLLFMVLDVSAKVGFGLILLRSRAIFGEAEAPEPSAGDGAAATSD											MLELLPTAVEGVSQAQITGRPEWIWLALGTALMGLGTLYFLVKGMGVSDPDAKKFYAITTLVPAIAFTMYLSMLLGYGLTMVPFGGEQNPIYWARYANWLFTTPLLLLDLALLVDADQGTILALVGADGIMIGTGLVGALTKVYSYRFVWWAISTAAMLYILYVLFFGFTSKAESMRPEVASTFKVCRNVTVVLWSAYPVVWLIGSEGAGIVPLNIETLLFMVLDVSAKVGFGLILLRSRAIFGEAEAPEPSAGDGAAATSD
>	BR D85N/L181C	_	#REF!	_	613	_	BR	_	#REF!		#REF!
MLELLPTAVEGVSQAQITGRPEWIWLALGTALMGLGTLYFLVKGMGVSDPDAKKFYAITTLVPAIAFTMYLSMLLGYGLTMVPFGGEQNPIYWARYANWLFTTPLLLLDLALLVDADQGTILALVGADGIMIGTGLVGALTKVYSYRFVWWAISTAAMLYILYVLFFGFTSKAESMRPEVASTFKVLRNVTVVCWSAYPVVWLIGSEGAGIVPLNIETLLFMVLDVSAKVGFGLILLRSRAIFGEAEAPEPSAGDGAAATSD											MLELLPTAVEGVSQAQITGRPEWIWLALGTALMGLGTLYFLVKGMGVSDPDAKKFYAITTLVPAIAFTMYLSMLLGYGLTMVPFGGEQNPIYWARYANWLFTTPLLLLDLALLVDADQGTILALVGADGIMIGTGLVGALTKVYSYRFVWWAISTAAMLYILYVLFFGFTSKAESMRPEVASTFKVLRNVTVVCWSAYPVVWLIGSEGAGIVPLNIETLLFMVLDVSAKVGFGLILLRSRAIFGEAEAPEPSAGDGAAATSD
>	BR D85N/L190C	_	#REF!	_	590	_	BR	_	#REF!		#REF!
MLELLPTAVEGVSQAQITGRPEWIWLALGTALMGLGTLYFLVKGMGVSDPDAKKFYAITTLVPAIAFTMYLSMLLGYGLTMVPFGGEQNPIYWARYANWLFTTPLLLLDLALLVDADQGTILALVGADGIMIGTGLVGALTKVYSYRFVWWAISTAAMLYILYVLFFGFTSKAESMRPEVASTFKVLRNVTVVLWSAYPVVWCIGSEGAGIVPLNIETLLFMVLDVSAKVGFGLILLRSRAIFGEAEAPEPSAGDGAAATSD											MLELLPTAVEGVSQAQITGRPEWIWLALGTALMGLGTLYFLVKGMGVSDPDAKKFYAITTLVPAIAFTMYLSMLLGYGLTMVPFGGEQNPIYWARYANWLFTTPLLLLDLALLVDADQGTILALVGADGIMIGTGLVGALTKVYSYRFVWWAISTAAMLYILYVLFFGFTSKAESMRPEVASTFKVLRNVTVVLWSAYPVVWCIGSEGAGIVPLNIETLLFMVLDVSAKVGFGLILLRSRAIFGEAEAPEPSAGDGAAATSD
>	BR D85N/L201C	_	#REF!	_	602	_	BR	_	#REF!		#REF!
MLELLPTAVEGVSQAQITGRPEWIWLALGTALMGLGTLYFLVKGMGVSDPDAKKFYAITTLVPAIAFTMYLSMLLGYGLTMVPFGGEQNPIYWARYANWLFTTPLLLLDLALLVDADQGTILALVGADGIMIGTGLVGALTKVYSYRFVWWAISTAAMLYILYVLFFGFTSKAESMRPEVASTFKVLRNVTVVLWSAYPVVWLIGSEGAGIVPCNIETLLFMVLDVSAKVGFGLILLRSRAIFGEAEAPEPSAGDGAAATSD											MLELLPTAVEGVSQAQITGRPEWIWLALGTALMGLGTLYFLVKGMGVSDPDAKKFYAITTLVPAIAFTMYLSMLLGYGLTMVPFGGEQNPIYWARYANWLFTTPLLLLDLALLVDADQGTILALVGADGIMIGTGLVGALTKVYSYRFVWWAISTAAMLYILYVLFFGFTSKAESMRPEVASTFKVLRNVTVVLWSAYPVVWLIGSEGAGIVPCNIETLLFMVLDVSAKVGFGLILLRSRAIFGEAEAPEPSAGDGAAATSD
>	BR D85N/L207C	_	#REF!	_	594	_	BR	_	#REF!		#REF!
MLELLPTAVEGVSQAQITGRPEWIWLALGTALMGLGTLYFLVKGMGVSDPDAKKFYAITTLVPAIAFTMYLSMLLGYGLTMVPFGGEQNPIYWARYANWLFTTPLLLLDLALLVDADQGTILALVGADGIMIGTGLVGALTKVYSYRFVWWAISTAAMLYILYVLFFGFTSKAESMRPEVASTFKVLRNVTVVLWSAYPVVWLIGSEGAGIVPLNIETLCFMVLDVSAKVGFGLILLRSRAIFGEAEAPEPSAGDGAAATSD											MLELLPTAVEGVSQAQITGRPEWIWLALGTALMGLGTLYFLVKGMGVSDPDAKKFYAITTLVPAIAFTMYLSMLLGYGLTMVPFGGEQNPIYWARYANWLFTTPLLLLDLALLVDADQGTILALVGADGIMIGTGLVGALTKVYSYRFVWWAISTAAMLYILYVLFFGFTSKAESMRPEVASTFKVLRNVTVVLWSAYPVVWLIGSEGAGIVPLNIETLCFMVLDVSAKVGFGLILLRSRAIFGEAEAPEPSAGDGAAATSD
>	BR D85N/L211C	_	#REF!	_	597	_	BR	_	#REF!		#REF!
MLELLPTAVEGVSQAQITGRPEWIWLALGTALMGLGTLYFLVKGMGVSDPDAKKFYAITTLVPAIAFTMYLSMLLGYGLTMVPFGGEQNPIYWARYANWLFTTPLLLLDLALLVDADQGTILALVGADGIMIGTGLVGALTKVYSYRFVWWAISTAAMLYILYVLFFGFTSKAESMRPEVASTFKVLRNVTVVLWSAYPVVWLIGSEGAGIVPLNIETLLFMVCDVSAKVGFGLILLRSRAIFGEAEAPEPSAGDGAAATSD											MLELLPTAVEGVSQAQITGRPEWIWLALGTALMGLGTLYFLVKGMGVSDPDAKKFYAITTLVPAIAFTMYLSMLLGYGLTMVPFGGEQNPIYWARYANWLFTTPLLLLDLALLVDADQGTILALVGADGIMIGTGLVGALTKVYSYRFVWWAISTAAMLYILYVLFFGFTSKAESMRPEVASTFKVLRNVTVVLWSAYPVVWLIGSEGAGIVPLNIETLLFMVCDVSAKVGFGLILLRSRAIFGEAEAPEPSAGDGAAATSD
>	BR D85N/L221C	_	#REF!	_	604	_	BR	_	#REF!		#REF!
MLELLPTAVEGVSQAQITGRPEWIWLALGTALMGLGTLYFLVKGMGVSDPDAKKFYAITTLVPAIAFTMYLSMLLGYGLTMVPFGGEQNPIYWARYANWLFTTPLLLLDLALLVDADQGTILALVGADGIMIGTGLVGALTKVYSYRFVWWAISTAAMLYILYVLFFGFTSKAESMRPEVASTFKVLRNVTVVLWSAYPVVWLIGSEGAGIVPLNIETLLFMVLDVSAKVGFGCILLRSRAIFGEAEAPEPSAGDGAAATSD											MLELLPTAVEGVSQAQITGRPEWIWLALGTALMGLGTLYFLVKGMGVSDPDAKKFYAITTLVPAIAFTMYLSMLLGYGLTMVPFGGEQNPIYWARYANWLFTTPLLLLDLALLVDADQGTILALVGADGIMIGTGLVGALTKVYSYRFVWWAISTAAMLYILYVLFFGFTSKAESMRPEVASTFKVLRNVTVVLWSAYPVVWLIGSEGAGIVPLNIETLLFMVLDVSAKVGFGCILLRSRAIFGEAEAPEPSAGDGAAATSD
>	BR D85N/L223C	_	#REF!	_	593	_	BR	_	#REF!		#REF!
MLELLPTAVEGVSQAQITGRPEWIWLALGTALMGLGTLYFLVKGMGVSDPDAKKFYAITTLVPAIAFTMYLSMLLGYGLTMVPFGGEQNPIYWARYANWLFTTPLLLLDLALLVDADQGTILALVGADGIMIGTGLVGALTKVYSYRFVWWAISTAAMLYILYVLFFGFTSKAESMRPEVASTFKVLRNVTVVLWSAYPVVWLIGSEGAGIVPLNIETLLFMVLDVSAKVGFGLICLRSRAIFGEAEAPEPSAGDGAAATSD											MLELLPTAVEGVSQAQITGRPEWIWLALGTALMGLGTLYFLVKGMGVSDPDAKKFYAITTLVPAIAFTMYLSMLLGYGLTMVPFGGEQNPIYWARYANWLFTTPLLLLDLALLVDADQGTILALVGADGIMIGTGLVGALTKVYSYRFVWWAISTAAMLYILYVLFFGFTSKAESMRPEVASTFKVLRNVTVVLWSAYPVVWLIGSEGAGIVPLNIETLLFMVLDVSAKVGFGLICLRSRAIFGEAEAPEPSAGDGAAATSD
>	BR D85N/L224C	_	#REF!	_	602	_	BR	_	#REF!		#REF!
MLELLPTAVEGVSQAQITGRPEWIWLALGTALMGLGTLYFLVKGMGVSDPDAKKFYAITTLVPAIAFTMYLSMLLGYGLTMVPFGGEQNPIYWARYANWLFTTPLLLLDLALLVDADQGTILALVGADGIMIGTGLVGALTKVYSYRFVWWAISTAAMLYILYVLFFGFTSKAESMRPEVASTFKVLRNVTVVLWSAYPVVWLIGSEGAGIVPLNIETLLFMVLDVSAKVGFGLILCRSRAIFGEAEAPEPSAGDGAAATSD											MLELLPTAVEGVSQAQITGRPEWIWLALGTALMGLGTLYFLVKGMGVSDPDAKKFYAITTLVPAIAFTMYLSMLLGYGLTMVPFGGEQNPIYWARYANWLFTTPLLLLDLALLVDADQGTILALVGADGIMIGTGLVGALTKVYSYRFVWWAISTAAMLYILYVLFFGFTSKAESMRPEVASTFKVLRNVTVVLWSAYPVVWLIGSEGAGIVPLNIETLLFMVLDVSAKVGFGLILCRSRAIFGEAEAPEPSAGDGAAATSD
>	BR D85N/M209C	_	#REF!	_	606	_	BR	_	#REF!		#REF!
MLELLPTAVEGVSQAQITGRPEWIWLALGTALMGLGTLYFLVKGMGVSDPDAKKFYAITTLVPAIAFTMYLSMLLGYGLTMVPFGGEQNPIYWARYANWLFTTPLLLLDLALLVDADQGTILALVGADGIMIGTGLVGALTKVYSYRFVWWAISTAAMLYILYVLFFGFTSKAESMRPEVASTFKVLRNVTVVLWSAYPVVWLIGSEGAGIVPLNIETLLFCVLDVSAKVGFGLILLRSRAIFGEAEAPEPSAGDGAAATSD											MLELLPTAVEGVSQAQITGRPEWIWLALGTALMGLGTLYFLVKGMGVSDPDAKKFYAITTLVPAIAFTMYLSMLLGYGLTMVPFGGEQNPIYWARYANWLFTTPLLLLDLALLVDADQGTILALVGADGIMIGTGLVGALTKVYSYRFVWWAISTAAMLYILYVLFFGFTSKAESMRPEVASTFKVLRNVTVVLWSAYPVVWLIGSEGAGIVPLNIETLLFCVLDVSAKVGFGLILLRSRAIFGEAEAPEPSAGDGAAATSD
>	BR D85N/N176C	_	#REF!	_	608	_	BR	_	#REF!		#REF!
MLELLPTAVEGVSQAQITGRPEWIWLALGTALMGLGTLYFLVKGMGVSDPDAKKFYAITTLVPAIAFTMYLSMLLGYGLTMVPFGGEQNPIYWARYANWLFTTPLLLLDLALLVDADQGTILALVGADGIMIGTGLVGALTKVYSYRFVWWAISTAAMLYILYVLFFGFTSKAESMRPEVASTFKVLRCVTVVLWSAYPVVWLIGSEGAGIVPLNIETLLFMVLDVSAKVGFGLILLRSRAIFGEAEAPEPSAGDGAAATSD											MLELLPTAVEGVSQAQITGRPEWIWLALGTALMGLGTLYFLVKGMGVSDPDAKKFYAITTLVPAIAFTMYLSMLLGYGLTMVPFGGEQNPIYWARYANWLFTTPLLLLDLALLVDADQGTILALVGADGIMIGTGLVGALTKVYSYRFVWWAISTAAMLYILYVLFFGFTSKAESMRPEVASTFKVLRCVTVVLWSAYPVVWLIGSEGAGIVPLNIETLLFMVLDVSAKVGFGLILLRSRAIFGEAEAPEPSAGDGAAATSD
>	BR D85N/N202C	_	#REF!	_	611	_	BR	_	#REF!		#REF!
MLELLPTAVEGVSQAQITGRPEWIWLALGTALMGLGTLYFLVKGMGVSDPDAKKFYAITTLVPAIAFTMYLSMLLGYGLTMVPFGGEQNPIYWARYANWLFTTPLLLLDLALLVDADQGTILALVGADGIMIGTGLVGALTKVYSYRFVWWAISTAAMLYILYVLFFGFTSKAESMRPEVASTFKVLRNVTVVLWSAYPVVWLIGSEGAGIVPLCIETLLFMVLDVSAKVGFGLILLRSRAIFGEAEAPEPSAGDGAAATSD											MLELLPTAVEGVSQAQITGRPEWIWLALGTALMGLGTLYFLVKGMGVSDPDAKKFYAITTLVPAIAFTMYLSMLLGYGLTMVPFGGEQNPIYWARYANWLFTTPLLLLDLALLVDADQGTILALVGADGIMIGTGLVGALTKVYSYRFVWWAISTAAMLYILYVLFFGFTSKAESMRPEVASTFKVLRNVTVVLWSAYPVVWLIGSEGAGIVPLCIETLLFMVLDVSAKVGFGLILLRSRAIFGEAEAPEPSAGDGAAATSD
>	BR D85N/P165C	_	#REF!	_	604	_	BR	_	#REF!		#REF!
MLELLPTAVEGVSQAQITGRPEWIWLALGTALMGLGTLYFLVKGMGVSDPDAKKFYAITTLVPAIAFTMYLSMLLGYGLTMVPFGGEQNPIYWARYANWLFTTPLLLLDLALLVDADQGTILALVGADGIMIGTGLVGALTKVYSYRFVWWAISTAAMLYILYVLFFGFTSKAESMRCEVASTFKVLRNVTVVLWSAYPVVWLIGSEGAGIVPLNIETLLFMVLDVSAKVGFGLILLRSRAIFGEAEAPEPSAGDGAAATSD											MLELLPTAVEGVSQAQITGRPEWIWLALGTALMGLGTLYFLVKGMGVSDPDAKKFYAITTLVPAIAFTMYLSMLLGYGLTMVPFGGEQNPIYWARYANWLFTTPLLLLDLALLVDADQGTILALVGADGIMIGTGLVGALTKVYSYRFVWWAISTAAMLYILYVLFFGFTSKAESMRCEVASTFKVLRNVTVVLWSAYPVVWLIGSEGAGIVPLNIETLLFMVLDVSAKVGFGLILLRSRAIFGEAEAPEPSAGDGAAATSD
>	BR D85N/P186C	_	#REF!	_	615	_	BR	_	#REF!		#REF!
MLELLPTAVEGVSQAQITGRPEWIWLALGTALMGLGTLYFLVKGMGVSDPDAKKFYAITTLVPAIAFTMYLSMLLGYGLTMVPFGGEQNPIYWARYANWLFTTPLLLLDLALLVDADQGTILALVGADGIMIGTGLVGALTKVYSYRFVWWAISTAAMLYILYVLFFGFTSKAESMRPEVASTFKVLRNVTVVLWSAYCVVWLIGSEGAGIVPLNIETLLFMVLDVSAKVGFGLILLRSRAIFGEAEAPEPSAGDGAAATSD											MLELLPTAVEGVSQAQITGRPEWIWLALGTALMGLGTLYFLVKGMGVSDPDAKKFYAITTLVPAIAFTMYLSMLLGYGLTMVPFGGEQNPIYWARYANWLFTTPLLLLDLALLVDADQGTILALVGADGIMIGTGLVGALTKVYSYRFVWWAISTAAMLYILYVLFFGFTSKAESMRPEVASTFKVLRNVTVVLWSAYCVVWLIGSEGAGIVPLNIETLLFMVLDVSAKVGFGLILLRSRAIFGEAEAPEPSAGDGAAATSD
>	BR D85N/P200C	_	#REF!	_	597	_	BR	_	#REF!		#REF!
MLELLPTAVEGVSQAQITGRPEWIWLALGTALMGLGTLYFLVKGMGVSDPDAKKFYAITTLVPAIAFTMYLSMLLGYGLTMVPFGGEQNPIYWARYANWLFTTPLLLLDLALLVDADQGTILALVGADGIMIGTGLVGALTKVYSYRFVWWAISTAAMLYILYVLFFGFTSKAESMRPEVASTFKVLRNVTVVLWSAYPVVWLIGSEGAGIVCLNIETLLFMVLDVSAKVGFGLILLRSRAIFGEAEAPEPSAGDGAAATSD											MLELLPTAVEGVSQAQITGRPEWIWLALGTALMGLGTLYFLVKGMGVSDPDAKKFYAITTLVPAIAFTMYLSMLLGYGLTMVPFGGEQNPIYWARYANWLFTTPLLLLDLALLVDADQGTILALVGADGIMIGTGLVGALTKVYSYRFVWWAISTAAMLYILYVLFFGFTSKAESMRPEVASTFKVLRNVTVVLWSAYPVVWLIGSEGAGIVCLNIETLLFMVLDVSAKVGFGLILLRSRAIFGEAEAPEPSAGDGAAATSD
>	BR D85N/R175C	_	#REF!	_	615	_	BR	_	#REF!		#REF!
MLELLPTAVEGVSQAQITGRPEWIWLALGTALMGLGTLYFLVKGMGVSDPDAKKFYAITTLVPAIAFTMYLSMLLGYGLTMVPFGGEQNPIYWARYANWLFTTPLLLLDLALLVDADQGTILALVGADGIMIGTGLVGALTKVYSYRFVWWAISTAAMLYILYVLFFGFTSKAESMRPEVASTFKVLCNVTVVLWSAYPVVWLIGSEGAGIVPLNIETLLFMVLDVSAKVGFGLILLRSRAIFGEAEAPEPSAGDGAAATSD											MLELLPTAVEGVSQAQITGRPEWIWLALGTALMGLGTLYFLVKGMGVSDPDAKKFYAITTLVPAIAFTMYLSMLLGYGLTMVPFGGEQNPIYWARYANWLFTTPLLLLDLALLVDADQGTILALVGADGIMIGTGLVGALTKVYSYRFVWWAISTAAMLYILYVLFFGFTSKAESMRPEVASTFKVLCNVTVVLWSAYPVVWLIGSEGAGIVPLNIETLLFMVLDVSAKVGFGLILLRSRAIFGEAEAPEPSAGDGAAATSD
>	BR D85N/R82Q	_	#REF!	_	582	_	BR	_	#REF!		#REF!
MLELLPTAVEGVSQAQITGRPEWIWLALGTALMGLGTLYFLVKGMGVSDPDAKKFYAITTLVPAIAFTMYLSMLLGYGLTMVPFGGEQNPIYWAQYANWLFTTPLLLLDLALLVDADQGTILALVGADGIMIGTGLVGALTKVYSYRFVWWAISTAAMLYILYVLFFGFTSKAESMRPEVASTFKVLRNVTVVLWSAYPVVWLIGSEGAGIVPLNIETLLFMVLDVSAKVGFGLILLRSRAIFGEAEAPEPSAGDGAAATSD											MLELLPTAVEGVSQAQITGRPEWIWLALGTALMGLGTLYFLVKGMGVSDPDAKKFYAITTLVPAIAFTMYLSMLLGYGLTMVPFGGEQNPIYWAQYANWLFTTPLLLLDLALLVDADQGTILALVGADGIMIGTGLVGALTKVYSYRFVWWAISTAAMLYILYVLFFGFTSKAESMRPEVASTFKVLRNVTVVLWSAYPVVWLIGSEGAGIVPLNIETLLFMVLDVSAKVGFGLILLRSRAIFGEAEAPEPSAGDGAAATSD
>	BR D85N/S169C	_	#REF!	_	598	_	BR	_	#REF!		#REF!
MLELLPTAVEGVSQAQITGRPEWIWLALGTALMGLGTLYFLVKGMGVSDPDAKKFYAITTLVPAIAFTMYLSMLLGYGLTMVPFGGEQNPIYWARYANWLFTTPLLLLDLALLVDADQGTILALVGADGIMIGTGLVGALTKVYSYRFVWWAISTAAMLYILYVLFFGFTSKAESMRPEVACTFKVLRNVTVVLWSAYPVVWLIGSEGAGIVPLNIETLLFMVLDVSAKVGFGLILLRSRAIFGEAEAPEPSAGDGAAATSD											MLELLPTAVEGVSQAQITGRPEWIWLALGTALMGLGTLYFLVKGMGVSDPDAKKFYAITTLVPAIAFTMYLSMLLGYGLTMVPFGGEQNPIYWARYANWLFTTPLLLLDLALLVDADQGTILALVGADGIMIGTGLVGALTKVYSYRFVWWAISTAAMLYILYVLFFGFTSKAESMRPEVACTFKVLRNVTVVLWSAYPVVWLIGSEGAGIVPLNIETLLFMVLDVSAKVGFGLILLRSRAIFGEAEAPEPSAGDGAAATSD
>	BR D85N/S183C	_	#REF!	_	611	_	BR	_	#REF!		#REF!
MLELLPTAVEGVSQAQITGRPEWIWLALGTALMGLGTLYFLVKGMGVSDPDAKKFYAITTLVPAIAFTMYLSMLLGYGLTMVPFGGEQNPIYWARYANWLFTTPLLLLDLALLVDADQGTILALVGADGIMIGTGLVGALTKVYSYRFVWWAISTAAMLYILYVLFFGFTSKAESMRPEVASTFKVLRNVTVVLWCAYPVVWLIGSEGAGIVPLNIETLLFMVLDVSAKVGFGLILLRSRAIFGEAEAPEPSAGDGAAATSD											MLELLPTAVEGVSQAQITGRPEWIWLALGTALMGLGTLYFLVKGMGVSDPDAKKFYAITTLVPAIAFTMYLSMLLGYGLTMVPFGGEQNPIYWARYANWLFTTPLLLLDLALLVDADQGTILALVGADGIMIGTGLVGALTKVYSYRFVWWAISTAAMLYILYVLFFGFTSKAESMRPEVASTFKVLRNVTVVLWCAYPVVWLIGSEGAGIVPLNIETLLFMVLDVSAKVGFGLILLRSRAIFGEAEAPEPSAGDGAAATSD
>	BR D85N/S193C	_	#REF!	_	577	_	BR	_	#REF!		#REF!
MLELLPTAVEGVSQAQITGRPEWIWLALGTALMGLGTLYFLVKGMGVSDPDAKKFYAITTLVPAIAFTMYLSMLLGYGLTMVPFGGEQNPIYWARYANWLFTTPLLLLDLALLVDADQGTILALVGADGIMIGTGLVGALTKVYSYRFVWWAISTAAMLYILYVLFFGFTSKAESMRPEVASTFKVLRNVTVVLWSAYPVVWLIGCEGAGIVPLNIETLLFMVLDVSAKVGFGLILLRSRAIFGEAEAPEPSAGDGAAATSD											MLELLPTAVEGVSQAQITGRPEWIWLALGTALMGLGTLYFLVKGMGVSDPDAKKFYAITTLVPAIAFTMYLSMLLGYGLTMVPFGGEQNPIYWARYANWLFTTPLLLLDLALLVDADQGTILALVGADGIMIGTGLVGALTKVYSYRFVWWAISTAAMLYILYVLFFGFTSKAESMRPEVASTFKVLRNVTVVLWSAYPVVWLIGCEGAGIVPLNIETLLFMVLDVSAKVGFGLILLRSRAIFGEAEAPEPSAGDGAAATSD
>	BR D85N/S214C	_	#REF!	_	604	_	BR	_	#REF!		#REF!
MLELLPTAVEGVSQAQITGRPEWIWLALGTALMGLGTLYFLVKGMGVSDPDAKKFYAITTLVPAIAFTMYLSMLLGYGLTMVPFGGEQNPIYWARYANWLFTTPLLLLDLALLVDADQGTILALVGADGIMIGTGLVGALTKVYSYRFVWWAISTAAMLYILYVLFFGFTSKAESMRPEVASTFKVLRNVTVVLWSAYPVVWLIGSEGAGIVPLNIETLLFMVLDVCAKVGFGLILLRSRAIFGEAEAPEPSAGDGAAATSD											MLELLPTAVEGVSQAQITGRPEWIWLALGTALMGLGTLYFLVKGMGVSDPDAKKFYAITTLVPAIAFTMYLSMLLGYGLTMVPFGGEQNPIYWARYANWLFTTPLLLLDLALLVDADQGTILALVGADGIMIGTGLVGALTKVYSYRFVWWAISTAAMLYILYVLFFGFTSKAESMRPEVASTFKVLRNVTVVLWSAYPVVWLIGSEGAGIVPLNIETLLFMVLDVCAKVGFGLILLRSRAIFGEAEAPEPSAGDGAAATSD
>	BR D85N/T170C	_	#REF!	_	596	_	BR	_	#REF!		#REF!
MLELLPTAVEGVSQAQITGRPEWIWLALGTALMGLGTLYFLVKGMGVSDPDAKKFYAITTLVPAIAFTMYLSMLLGYGLTMVPFGGEQNPIYWARYANWLFTTPLLLLDLALLVDADQGTILALVGADGIMIGTGLVGALTKVYSYRFVWWAISTAAMLYILYVLFFGFTSKAESMRPEVASCFKVLRNVTVVLWSAYPVVWLIGSEGAGIVPLNIETLLFMVLDVSAKVGFGLILLRSRAIFGEAEAPEPSAGDGAAATSD											MLELLPTAVEGVSQAQITGRPEWIWLALGTALMGLGTLYFLVKGMGVSDPDAKKFYAITTLVPAIAFTMYLSMLLGYGLTMVPFGGEQNPIYWARYANWLFTTPLLLLDLALLVDADQGTILALVGADGIMIGTGLVGALTKVYSYRFVWWAISTAAMLYILYVLFFGFTSKAESMRPEVASCFKVLRNVTVVLWSAYPVVWLIGSEGAGIVPLNIETLLFMVLDVSAKVGFGLILLRSRAIFGEAEAPEPSAGDGAAATSD
>	BR D85N/T178C	_	#REF!	_	593	_	BR	_	#REF!		#REF!
MLELLPTAVEGVSQAQITGRPEWIWLALGTALMGLGTLYFLVKGMGVSDPDAKKFYAITTLVPAIAFTMYLSMLLGYGLTMVPFGGEQNPIYWARYANWLFTTPLLLLDLALLVDADQGTILALVGADGIMIGTGLVGALTKVYSYRFVWWAISTAAMLYILYVLFFGFTSKAESMRPEVASTFKVLRNVCVVLWSAYPVVWLIGSEGAGIVPLNIETLLFMVLDVSAKVGFGLILLRSRAIFGEAEAPEPSAGDGAAATSD											MLELLPTAVEGVSQAQITGRPEWIWLALGTALMGLGTLYFLVKGMGVSDPDAKKFYAITTLVPAIAFTMYLSMLLGYGLTMVPFGGEQNPIYWARYANWLFTTPLLLLDLALLVDADQGTILALVGADGIMIGTGLVGALTKVYSYRFVWWAISTAAMLYILYVLFFGFTSKAESMRPEVASTFKVLRNVCVVLWSAYPVVWLIGSEGAGIVPLNIETLLFMVLDVSAKVGFGLILLRSRAIFGEAEAPEPSAGDGAAATSD
>	BR D85N/T205C	_	#REF!	_	602	_	BR	_	#REF!		#REF!
MLELLPTAVEGVSQAQITGRPEWIWLALGTALMGLGTLYFLVKGMGVSDPDAKKFYAITTLVPAIAFTMYLSMLLGYGLTMVPFGGEQNPIYWARYANWLFTTPLLLLDLALLVDADQGTILALVGADGIMIGTGLVGALTKVYSYRFVWWAISTAAMLYILYVLFFGFTSKAESMRPEVASTFKVLRNVTVVLWSAYPVVWLIGSEGAGIVPLNIECLLFMVLDVSAKVGFGLILLRSRAIFGEAEAPEPSAGDGAAATSD											MLELLPTAVEGVSQAQITGRPEWIWLALGTALMGLGTLYFLVKGMGVSDPDAKKFYAITTLVPAIAFTMYLSMLLGYGLTMVPFGGEQNPIYWARYANWLFTTPLLLLDLALLVDADQGTILALVGADGIMIGTGLVGALTKVYSYRFVWWAISTAAMLYILYVLFFGFTSKAESMRPEVASTFKVLRNVTVVLWSAYPVVWLIGSEGAGIVPLNIECLLFMVLDVSAKVGFGLILLRSRAIFGEAEAPEPSAGDGAAATSD
>	BR D85N/V167C	_	#REF!	_	600	_	BR	_	#REF!		#REF!
MLELLPTAVEGVSQAQITGRPEWIWLALGTALMGLGTLYFLVKGMGVSDPDAKKFYAITTLVPAIAFTMYLSMLLGYGLTMVPFGGEQNPIYWARYANWLFTTPLLLLDLALLVDADQGTILALVGADGIMIGTGLVGALTKVYSYRFVWWAISTAAMLYILYVLFFGFTSKAESMRPECASTFKVLRNVTVVLWSAYPVVWLIGSEGAGIVPLNIETLLFMVLDVSAKVGFGLILLRSRAIFGEAEAPEPSAGDGAAATSD											MLELLPTAVEGVSQAQITGRPEWIWLALGTALMGLGTLYFLVKGMGVSDPDAKKFYAITTLVPAIAFTMYLSMLLGYGLTMVPFGGEQNPIYWARYANWLFTTPLLLLDLALLVDADQGTILALVGADGIMIGTGLVGALTKVYSYRFVWWAISTAAMLYILYVLFFGFTSKAESMRPECASTFKVLRNVTVVLWSAYPVVWLIGSEGAGIVPLNIETLLFMVLDVSAKVGFGLILLRSRAIFGEAEAPEPSAGDGAAATSD
>	BR D85N/V173C	_	#REF!	_	605	_	BR	_	#REF!		#REF!
MLELLPTAVEGVSQAQITGRPEWIWLALGTALMGLGTLYFLVKGMGVSDPDAKKFYAITTLVPAIAFTMYLSMLLGYGLTMVPFGGEQNPIYWARYANWLFTTPLLLLDLALLVDADQGTILALVGADGIMIGTGLVGALTKVYSYRFVWWAISTAAMLYILYVLFFGFTSKAESMRPEVASTFKCLRNVTVVLWSAYPVVWLIGSEGAGIVPLNIETLLFMVLDVSAKVGFGLILLRSRAIFGEAEAPEPSAGDGAAATSD											MLELLPTAVEGVSQAQITGRPEWIWLALGTALMGLGTLYFLVKGMGVSDPDAKKFYAITTLVPAIAFTMYLSMLLGYGLTMVPFGGEQNPIYWARYANWLFTTPLLLLDLALLVDADQGTILALVGADGIMIGTGLVGALTKVYSYRFVWWAISTAAMLYILYVLFFGFTSKAESMRPEVASTFKCLRNVTVVLWSAYPVVWLIGSEGAGIVPLNIETLLFMVLDVSAKVGFGLILLRSRAIFGEAEAPEPSAGDGAAATSD
>	BR D85N/V177C	_	#REF!	_	612	_	BR	_	#REF!		#REF!
MLELLPTAVEGVSQAQITGRPEWIWLALGTALMGLGTLYFLVKGMGVSDPDAKKFYAITTLVPAIAFTMYLSMLLGYGLTMVPFGGEQNPIYWARYANWLFTTPLLLLDLALLVDADQGTILALVGADGIMIGTGLVGALTKVYSYRFVWWAISTAAMLYILYVLFFGFTSKAESMRPEVASTFKVLRNCTVVLWSAYPVVWLIGSEGAGIVPLNIETLLFMVLDVSAKVGFGLILLRSRAIFGEAEAPEPSAGDGAAATSD											MLELLPTAVEGVSQAQITGRPEWIWLALGTALMGLGTLYFLVKGMGVSDPDAKKFYAITTLVPAIAFTMYLSMLLGYGLTMVPFGGEQNPIYWARYANWLFTTPLLLLDLALLVDADQGTILALVGADGIMIGTGLVGALTKVYSYRFVWWAISTAAMLYILYVLFFGFTSKAESMRPEVASTFKVLRNCTVVLWSAYPVVWLIGSEGAGIVPLNIETLLFMVLDVSAKVGFGLILLRSRAIFGEAEAPEPSAGDGAAATSD
>	BR D85N/V179C	_	#REF!	_	609	_	BR	_	#REF!		#REF!
MLELLPTAVEGVSQAQITGRPEWIWLALGTALMGLGTLYFLVKGMGVSDPDAKKFYAITTLVPAIAFTMYLSMLLGYGLTMVPFGGEQNPIYWARYANWLFTTPLLLLDLALLVDADQGTILALVGADGIMIGTGLVGALTKVYSYRFVWWAISTAAMLYILYVLFFGFTSKAESMRPEVASTFKVLRNVTCVLWSAYPVVWLIGSEGAGIVPLNIETLLFMVLDVSAKVGFGLILLRSRAIFGEAEAPEPSAGDGAAATSD											MLELLPTAVEGVSQAQITGRPEWIWLALGTALMGLGTLYFLVKGMGVSDPDAKKFYAITTLVPAIAFTMYLSMLLGYGLTMVPFGGEQNPIYWARYANWLFTTPLLLLDLALLVDADQGTILALVGADGIMIGTGLVGALTKVYSYRFVWWAISTAAMLYILYVLFFGFTSKAESMRPEVASTFKVLRNVTCVLWSAYPVVWLIGSEGAGIVPLNIETLLFMVLDVSAKVGFGLILLRSRAIFGEAEAPEPSAGDGAAATSD
>	BR D85N/V180C	_	#REF!	_	607	_	BR	_	#REF!		#REF!
MLELLPTAVEGVSQAQITGRPEWIWLALGTALMGLGTLYFLVKGMGVSDPDAKKFYAITTLVPAIAFTMYLSMLLGYGLTMVPFGGEQNPIYWARYANWLFTTPLLLLDLALLVDADQGTILALVGADGIMIGTGLVGALTKVYSYRFVWWAISTAAMLYILYVLFFGFTSKAESMRPEVASTFKVLRNVTVCLWSAYPVVWLIGSEGAGIVPLNIETLLFMVLDVSAKVGFGLILLRSRAIFGEAEAPEPSAGDGAAATSD											MLELLPTAVEGVSQAQITGRPEWIWLALGTALMGLGTLYFLVKGMGVSDPDAKKFYAITTLVPAIAFTMYLSMLLGYGLTMVPFGGEQNPIYWARYANWLFTTPLLLLDLALLVDADQGTILALVGADGIMIGTGLVGALTKVYSYRFVWWAISTAAMLYILYVLFFGFTSKAESMRPEVASTFKVLRNVTVCLWSAYPVVWLIGSEGAGIVPLNIETLLFMVLDVSAKVGFGLILLRSRAIFGEAEAPEPSAGDGAAATSD
>	BR D85N/V187C	_	#REF!	_	607	_	BR	_	#REF!		#REF!
MLELLPTAVEGVSQAQITGRPEWIWLALGTALMGLGTLYFLVKGMGVSDPDAKKFYAITTLVPAIAFTMYLSMLLGYGLTMVPFGGEQNPIYWARYANWLFTTPLLLLDLALLVDADQGTILALVGADGIMIGTGLVGALTKVYSYRFVWWAISTAAMLYILYVLFFGFTSKAESMRPEVASTFKVLRNVTVVLWSAYPCVWLIGSEGAGIVPLNIETLLFMVLDVSAKVGFGLILLRSRAIFGEAEAPEPSAGDGAAATSD											MLELLPTAVEGVSQAQITGRPEWIWLALGTALMGLGTLYFLVKGMGVSDPDAKKFYAITTLVPAIAFTMYLSMLLGYGLTMVPFGGEQNPIYWARYANWLFTTPLLLLDLALLVDADQGTILALVGADGIMIGTGLVGALTKVYSYRFVWWAISTAAMLYILYVLFFGFTSKAESMRPEVASTFKVLRNVTVVLWSAYPCVWLIGSEGAGIVPLNIETLLFMVLDVSAKVGFGLILLRSRAIFGEAEAPEPSAGDGAAATSD
>	BR D85N/V188C	_	#REF!	_	606	_	BR	_	#REF!		#REF!
MLELLPTAVEGVSQAQITGRPEWIWLALGTALMGLGTLYFLVKGMGVSDPDAKKFYAITTLVPAIAFTMYLSMLLGYGLTMVPFGGEQNPIYWARYANWLFTTPLLLLDLALLVDADQGTILALVGADGIMIGTGLVGALTKVYSYRFVWWAISTAAMLYILYVLFFGFTSKAESMRPEVASTFKVLRNVTVVLWSAYPVCWLIGSEGAGIVPLNIETLLFMVLDVSAKVGFGLILLRSRAIFGEAEAPEPSAGDGAAATSD											MLELLPTAVEGVSQAQITGRPEWIWLALGTALMGLGTLYFLVKGMGVSDPDAKKFYAITTLVPAIAFTMYLSMLLGYGLTMVPFGGEQNPIYWARYANWLFTTPLLLLDLALLVDADQGTILALVGADGIMIGTGLVGALTKVYSYRFVWWAISTAAMLYILYVLFFGFTSKAESMRPEVASTFKVLRNVTVVLWSAYPVCWLIGSEGAGIVPLNIETLLFMVLDVSAKVGFGLILLRSRAIFGEAEAPEPSAGDGAAATSD
>	BR D85N/V199C	_	#REF!	_	604	_	BR	_	#REF!		#REF!
MLELLPTAVEGVSQAQITGRPEWIWLALGTALMGLGTLYFLVKGMGVSDPDAKKFYAITTLVPAIAFTMYLSMLLGYGLTMVPFGGEQNPIYWARYANWLFTTPLLLLDLALLVDADQGTILALVGADGIMIGTGLVGALTKVYSYRFVWWAISTAAMLYILYVLFFGFTSKAESMRPEVASTFKVLRNVTVVLWSAYPVVWLIGSEGAGICPLNIETLLFMVLDVSAKVGFGLILLRSRAIFGEAEAPEPSAGDGAAATSD											MLELLPTAVEGVSQAQITGRPEWIWLALGTALMGLGTLYFLVKGMGVSDPDAKKFYAITTLVPAIAFTMYLSMLLGYGLTMVPFGGEQNPIYWARYANWLFTTPLLLLDLALLVDADQGTILALVGADGIMIGTGLVGALTKVYSYRFVWWAISTAAMLYILYVLFFGFTSKAESMRPEVASTFKVLRNVTVVLWSAYPVVWLIGSEGAGICPLNIETLLFMVLDVSAKVGFGLILLRSRAIFGEAEAPEPSAGDGAAATSD
>	BR D85N/V210C	_	#REF!	_	606	_	BR	_	#REF!		#REF!
MLELLPTAVEGVSQAQITGRPEWIWLALGTALMGLGTLYFLVKGMGVSDPDAKKFYAITTLVPAIAFTMYLSMLLGYGLTMVPFGGEQNPIYWARYANWLFTTPLLLLDLALLVDADQGTILALVGADGIMIGTGLVGALTKVYSYRFVWWAISTAAMLYILYVLFFGFTSKAESMRPEVASTFKVLRNVTVVLWSAYPVVWLIGSEGAGIVPLNIETLLFMCLDVSAKVGFGLILLRSRAIFGEAEAPEPSAGDGAAATSD											MLELLPTAVEGVSQAQITGRPEWIWLALGTALMGLGTLYFLVKGMGVSDPDAKKFYAITTLVPAIAFTMYLSMLLGYGLTMVPFGGEQNPIYWARYANWLFTTPLLLLDLALLVDADQGTILALVGADGIMIGTGLVGALTKVYSYRFVWWAISTAAMLYILYVLFFGFTSKAESMRPEVASTFKVLRNVTVVLWSAYPVVWLIGSEGAGIVPLNIETLLFMCLDVSAKVGFGLILLRSRAIFGEAEAPEPSAGDGAAATSD
>	BR D85N/V213C	_	#REF!	_	611	_	BR	_	#REF!		#REF!
MLELLPTAVEGVSQAQITGRPEWIWLALGTALMGLGTLYFLVKGMGVSDPDAKKFYAITTLVPAIAFTMYLSMLLGYGLTMVPFGGEQNPIYWARYANWLFTTPLLLLDLALLVDADQGTILALVGADGIMIGTGLVGALTKVYSYRFVWWAISTAAMLYILYVLFFGFTSKAESMRPEVASTFKVLRNVTVVLWSAYPVVWLIGSEGAGIVPLNIETLLFMVLDCSAKVGFGLILLRSRAIFGEAEAPEPSAGDGAAATSD											MLELLPTAVEGVSQAQITGRPEWIWLALGTALMGLGTLYFLVKGMGVSDPDAKKFYAITTLVPAIAFTMYLSMLLGYGLTMVPFGGEQNPIYWARYANWLFTTPLLLLDLALLVDADQGTILALVGADGIMIGTGLVGALTKVYSYRFVWWAISTAAMLYILYVLFFGFTSKAESMRPEVASTFKVLRNVTVVLWSAYPVVWLIGSEGAGIVPLNIETLLFMVLDCSAKVGFGLILLRSRAIFGEAEAPEPSAGDGAAATSD
>	BR D85N/V217C	_	#REF!	_	608	_	BR	_	#REF!		#REF!
MLELLPTAVEGVSQAQITGRPEWIWLALGTALMGLGTLYFLVKGMGVSDPDAKKFYAITTLVPAIAFTMYLSMLLGYGLTMVPFGGEQNPIYWARYANWLFTTPLLLLDLALLVDADQGTILALVGADGIMIGTGLVGALTKVYSYRFVWWAISTAAMLYILYVLFFGFTSKAESMRPEVASTFKVLRNVTVVLWSAYPVVWLIGSEGAGIVPLNIETLLFMVLDVSAKCGFGLILLRSRAIFGEAEAPEPSAGDGAAATSD											MLELLPTAVEGVSQAQITGRPEWIWLALGTALMGLGTLYFLVKGMGVSDPDAKKFYAITTLVPAIAFTMYLSMLLGYGLTMVPFGGEQNPIYWARYANWLFTTPLLLLDLALLVDADQGTILALVGADGIMIGTGLVGALTKVYSYRFVWWAISTAAMLYILYVLFFGFTSKAESMRPEVASTFKVLRNVTVVLWSAYPVVWLIGSEGAGIVPLNIETLLFMVLDVSAKCGFGLILLRSRAIFGEAEAPEPSAGDGAAATSD
>	BR D85N/V49A	_	#REF!	_	610	_	BR	_	#REF!		#REF!
MLELLPTAVEGVSQAQITGRPEWIWLALGTALMGLGTLYFLVKGMGVSDPDAKKFYAITTLAPAIAFTMYLSMLLGYGLTMVPFGGEQNPIYWARYANWLFTTPLLLLDLALLVDADQGTILALVGADGIMIGTGLVGALTKVYSYRFVWWAISTAAMLYILYVLFFGFTSKAESMRPEVASTFKVLRNVTVVLWSAYPVVWLIGSEGAGIVPLNIETLLFMVLDVSAKVGFGLILLRSRAIFGEAEAPEPSAGDGAAATSD											MLELLPTAVEGVSQAQITGRPEWIWLALGTALMGLGTLYFLVKGMGVSDPDAKKFYAITTLAPAIAFTMYLSMLLGYGLTMVPFGGEQNPIYWARYANWLFTTPLLLLDLALLVDADQGTILALVGADGIMIGTGLVGALTKVYSYRFVWWAISTAAMLYILYVLFFGFTSKAESMRPEVASTFKVLRNVTVVLWSAYPVVWLIGSEGAGIVPLNIETLLFMVLDVSAKVGFGLILLRSRAIFGEAEAPEPSAGDGAAATSD
>	BR D85N/Y185C	_	#REF!	_	568	_	BR	_	#REF!		#REF!
MLELLPTAVEGVSQAQITGRPEWIWLALGTALMGLGTLYFLVKGMGVSDPDAKKFYAITTLVPAIAFTMYLSMLLGYGLTMVPFGGEQNPIYWARYANWLFTTPLLLLDLALLVDADQGTILALVGADGIMIGTGLVGALTKVYSYRFVWWAISTAAMLYILYVLFFGFTSKAESMRPEVASTFKVLRNVTVVLWSACPVVWLIGSEGAGIVPLNIETLLFMVLDVSAKVGFGLILLRSRAIFGEAEAPEPSAGDGAAATSD											MLELLPTAVEGVSQAQITGRPEWIWLALGTALMGLGTLYFLVKGMGVSDPDAKKFYAITTLVPAIAFTMYLSMLLGYGLTMVPFGGEQNPIYWARYANWLFTTPLLLLDLALLVDADQGTILALVGADGIMIGTGLVGALTKVYSYRFVWWAISTAAMLYILYVLFFGFTSKAESMRPEVASTFKVLRNVTVVLWSACPVVWLIGSEGAGIVPLNIETLLFMVLDVSAKVGFGLILLRSRAIFGEAEAPEPSAGDGAAATSD
>	BR D85N/Y185F	_	#REF!	_	610	_	BR	_	#REF!		#REF!
MLELLPTAVEGVSQAQITGRPEWIWLALGTALMGLGTLYFLVKGMGVSDPDAKKFYAITTLVPAIAFTMYLSMLLGYGLTMVPFGGEQNPIYWARYANWLFTTPLLLLDLALLVDADQGTILALVGADGIMIGTGLVGALTKVYSYRFVWWAISTAAMLYILYVLFFGFTSKAESMRPEVASTFKVLRNVTVVLWSAFPVVWLIGSEGAGIVPLNIETLLFMVLDVSAKVGFGLILLRSRAIFGEAEAPEPSAGDGAAATSD											MLELLPTAVEGVSQAQITGRPEWIWLALGTALMGLGTLYFLVKGMGVSDPDAKKFYAITTLVPAIAFTMYLSMLLGYGLTMVPFGGEQNPIYWARYANWLFTTPLLLLDLALLVDADQGTILALVGADGIMIGTGLVGALTKVYSYRFVWWAISTAAMLYILYVLFFGFTSKAESMRPEVASTFKVLRNVTVVLWSAFPVVWLIGSEGAGIVPLNIETLLFMVLDVSAKVGFGLILLRSRAIFGEAEAPEPSAGDGAAATSD
>	BR D85T	_	#REF!	_	592	_	BR	_	#REF!		#REF!
MLELLPTAVEGVSQAQITGRPEWIWLALGTALMGLGTLYFLVKGMGVSDPDAKKFYAITTLVPAIAFTMYLSMLLGYGLTMVPFGGEQNPIYWARYATWLFTTPLLLLDLALLVDADQGTILALVGADGIMIGTGLVGALTKVYSYRFVWWAISTAAMLYILYVLFFGFTSKAESMRPEVASTFKVLRNVTVVLWSAYPVVWLIGSEGAGIVPLNIETLLFMVLDVSAKVGFGLILLRSRAIFGEAEAPEPSAGDGAAATSD											MLELLPTAVEGVSQAQITGRPEWIWLALGTALMGLGTLYFLVKGMGVSDPDAKKFYAITTLVPAIAFTMYLSMLLGYGLTMVPFGGEQNPIYWARYATWLFTTPLLLLDLALLVDADQGTILALVGADGIMIGTGLVGALTKVYSYRFVWWAISTAAMLYILYVLFFGFTSKAESMRPEVASTFKVLRNVTVVLWSAYPVVWLIGSEGAGIVPLNIETLLFMVLDVSAKVGFGLILLRSRAIFGEAEAPEPSAGDGAAATSD
>	BR D85T/E204Q	_	#REF!	_	586	_	BR	_	#REF!		#REF!
MLELLPTAVEGVSQAQITGRPEWIWLALGTALMGLGTLYFLVKGMGVSDPDAKKFYAITTLVPAIAFTMYLSMLLGYGLTMVPFGGEQNPIYWARYATWLFTTPLLLLDLALLVDADQGTILALVGADGIMIGTGLVGALTKVYSYRFVWWAISTAAMLYILYVLFFGFTSKAESMRPEVASTFKVLRNVTVVLWSAYPVVWLIGSEGAGIVPLNIQTLLFMVLDVSAKVGFGLILLRSRAIFGEAEAPEPSAGDGAAATSD											MLELLPTAVEGVSQAQITGRPEWIWLALGTALMGLGTLYFLVKGMGVSDPDAKKFYAITTLVPAIAFTMYLSMLLGYGLTMVPFGGEQNPIYWARYATWLFTTPLLLLDLALLVDADQGTILALVGADGIMIGTGLVGALTKVYSYRFVWWAISTAAMLYILYVLFFGFTSKAESMRPEVASTFKVLRNVTVVLWSAYPVVWLIGSEGAGIVPLNIQTLLFMVLDVSAKVGFGLILLRSRAIFGEAEAPEPSAGDGAAATSD
>	BR D96N/D115N	_	#REF!	_	570	_	BR	_	#REF!		#REF!
MLELLPTAVEGVSQAQITGRPEWIWLALGTALMGLGTLYFLVKGMGVSDPDAKKFYAITTLVPAIAFTMYLSMLLGYGLTMVPFGGEQNPIYWARYADWLFTTPLLLLNLALLVDADQGTILALVGANGIMIGTGLVGALTKVYSYRFVWWAISTAAMLYILYVLFFGFTSKAESMRPEVASTFKVLRNVTVVLWSAYPVVWLIGSEGAGIVPLNIETLLFMVLDVSAKVGFGLILLRSRAIFGEAEAPEPSAGDGAAATSD											MLELLPTAVEGVSQAQITGRPEWIWLALGTALMGLGTLYFLVKGMGVSDPDAKKFYAITTLVPAIAFTMYLSMLLGYGLTMVPFGGEQNPIYWARYADWLFTTPLLLLNLALLVDADQGTILALVGANGIMIGTGLVGALTKVYSYRFVWWAISTAAMLYILYVLFFGFTSKAESMRPEVASTFKVLRNVTVVLWSAYPVVWLIGSEGAGIVPLNIETLLFMVLDVSAKVGFGLILLRSRAIFGEAEAPEPSAGDGAAATSD
>	BR L93A	_	#REF!	_	540	_	BR	_	#REF!		#REF!
MLELLPTAVEGVSQAQITGRPEWIWLALGTALMGLGTLYFLVKGMGVSDPDAKKFYAITTLVPAIAFTMYLSMLLGYGLTMVPFGGEQNPIYWARYADWLFTTPLALLDLALLVDADQGTILALVGADGIMIGTGLVGALTKVYSYRFVWWAISTAAMLYILYVLFFGFTSKAESMRPEVASTFKVLRNVTVVLWSAYPVVWLIGSEGAGIVPLNIETLLFMVLDVSAKVGFGLILLRSRAIFGEAEAPEPSAGDGAAATSD											MLELLPTAVEGVSQAQITGRPEWIWLALGTALMGLGTLYFLVKGMGVSDPDAKKFYAITTLVPAIAFTMYLSMLLGYGLTMVPFGGEQNPIYWARYADWLFTTPLALLDLALLVDADQGTILALVGADGIMIGTGLVGALTKVYSYRFVWWAISTAAMLYILYVLFFGFTSKAESMRPEVASTFKVLRNVTVVLWSAYPVVWLIGSEGAGIVPLNIETLLFMVLDVSAKVGFGLILLRSRAIFGEAEAPEPSAGDGAAATSD
>	BR L93T	_	#REF!	_	540	_	BR	_	#REF!		#REF!
MLELLPTAVEGVSQAQITGRPEWIWLALGTALMGLGTLYFLVKGMGVSDPDAKKFYAITTLVPAIAFTMYLSMLLGYGLTMVPFGGEQNPIYWARYADWLFTTPLTLLDLALLVDADQGTILALVGADGIMIGTGLVGALTKVYSYRFVWWAISTAAMLYILYVLFFGFTSKAESMRPEVASTFKVLRNVTVVLWSAYPVVWLIGSEGAGIVPLNIETLLFMVLDVSAKVGFGLILLRSRAIFGEAEAPEPSAGDGAAATSD											MLELLPTAVEGVSQAQITGRPEWIWLALGTALMGLGTLYFLVKGMGVSDPDAKKFYAITTLVPAIAFTMYLSMLLGYGLTMVPFGGEQNPIYWARYADWLFTTPLTLLDLALLVDADQGTILALVGADGIMIGTGLVGALTKVYSYRFVWWAISTAAMLYILYVLFFGFTSKAESMRPEVASTFKVLRNVTVVLWSAYPVVWLIGSEGAGIVPLNIETLLFMVLDVSAKVGFGLILLRSRAIFGEAEAPEPSAGDGAAATSD
>	BR M145F	_	#REF!	_	558	_	BR	_	#REF!		#REF!
QAQITGRPEWIWLALGTALMGLGTLYFLVKGMGVSDPDAKKFYAITTLVPAIAFTMYLSMLLGYGLTMVPFGGEQNPIYWARYADWLFTTPLLLLDLALLVDADQGTILALVGADGIMIGTGLVGALTKVYSYRFVWWAISTAAFLYILYVLFFGFTSKAESMRPEVASTFKVLRNVTVVLWSAYPVVWLIGSEGAGIVPLNIETLLFMVLDVSAKVGFGLILLRSRAIFGEAEAPEPSAGDGAAATSD											QAQITGRPEWIWLALGTALMGLGTLYFLVKGMGVSDPDAKKFYAITTLVPAIAFTMYLSMLLGYGLTMVPFGGEQNPIYWARYADWLFTTPLLLLDLALLVDADQGTILALVGADGIMIGTGLVGALTKVYSYRFVWWAISTAAFLYILYVLFFGFTSKAESMRPEVASTFKVLRNVTVVLWSAYPVVWLIGSEGAGIVPLNIETLLFMVLDVSAKVGFGLILLRSRAIFGEAEAPEPSAGDGAAATSD
>	BR M163A	_	#REF!	_	562	_	BR	_	#REF!		#REF!
QAQITGRPEWIWLALGTALMGLGTLYFLVKGMGVSDPDAKKFYAITTLVPAIAFTMYLSMLLGYGLTMVPFGGEQNPIYWARYADWLFTTPLLLLDLALLVDADQGTILALVGADGIMIGTGLVGALTKVYSYRFVWWAISTAAMLYILYVLFFGFTSKAESARPEVASTFKVLRNVTVVLWSAYPVVWLIGSEGAGIVPLNIETLLFMVLDVSAKVGFGLILLRSRAIFGEAEAPEPSAGDGAAATSD											QAQITGRPEWIWLALGTALMGLGTLYFLVKGMGVSDPDAKKFYAITTLVPAIAFTMYLSMLLGYGLTMVPFGGEQNPIYWARYADWLFTTPLLLLDLALLVDADQGTILALVGADGIMIGTGLVGALTKVYSYRFVWWAISTAAMLYILYVLFFGFTSKAESARPEVASTFKVLRNVTVVLWSAYPVVWLIGSEGAGIVPLNIETLLFMVLDVSAKVGFGLILLRSRAIFGEAEAPEPSAGDGAAATSD
>	BR M163R	_	#REF!	_	567	_	BR	_	#REF!		#REF!
QAQITGRPEWIWLALGTALMGLGTLYFLVKGMGVSDPDAKKFYAITTLVPAIAFTMYLSMLLGYGLTMVPFGGEQNPIYWARYADWLFTTPLLLLDLALLVDADQGTILALVGADGIMIGTGLVGALTKVYSYRFVWWAISTAAMLYILYVLFFGFTSKAESRRPEVASTFKVLRNVTVVLWSAYPVVWLIGSEGAGIVPLNIETLLFMVLDVSAKVGFGLILLRSRAIFGEAEAPEPSAGDGAAATSD											QAQITGRPEWIWLALGTALMGLGTLYFLVKGMGVSDPDAKKFYAITTLVPAIAFTMYLSMLLGYGLTMVPFGGEQNPIYWARYADWLFTTPLLLLDLALLVDADQGTILALVGADGIMIGTGLVGALTKVYSYRFVWWAISTAAMLYILYVLFFGFTSKAESRRPEVASTFKVLRNVTVVLWSAYPVVWLIGSEGAGIVPLNIETLLFMVLDVSAKVGFGLILLRSRAIFGEAEAPEPSAGDGAAATSD
>	BR P186A	_	#REF!	_	565	_	BR	_	#REF!		#REF!
MLELLPTAVEGVSQAQITGRPEWIWLALGTALMGLGTLYFLVKGMGVSDPDAKKFYAITTLVPAIAFTMYLSMLLGYGLTMVPFGGEQNPIYWARYADWLFTTPLLLLDLALLVDADQGTILALVGADGIMIGTGLVGALTKVYSYRFVWWAISTAAMLYILYVLFFGFTSKAESMRPEVASTFKVLRNVTVVLWSAYAVVWLIGSEGAGIVPLNIETLLFMVLDVSAKVGFGLILLRSRAIFGEAEAPEPSAGDGAAATSD											MLELLPTAVEGVSQAQITGRPEWIWLALGTALMGLGTLYFLVKGMGVSDPDAKKFYAITTLVPAIAFTMYLSMLLGYGLTMVPFGGEQNPIYWARYADWLFTTPLLLLDLALLVDADQGTILALVGADGIMIGTGLVGALTKVYSYRFVWWAISTAAMLYILYVLFFGFTSKAESMRPEVASTFKVLRNVTVVLWSAYAVVWLIGSEGAGIVPLNIETLLFMVLDVSAKVGFGLILLRSRAIFGEAEAPEPSAGDGAAATSD
>	BR P200T/V210Y	_	#REF!	_	541	_	BR	_	#REF!		#REF!
QAQITGRPEWIWLALGTALMGLGTLYFLVKGMGVSDPDAKKFYAITTLVPAIAFTMYLSMLLGYGLTMVPFGGEQNPIYWARYADWLFTTPLLLLDLALLVDADQGTILALVGADGIMIGTGLVGALTKVYSYRFVWWAISTAAMLYILYVLFFGFTSKAESMRPEVASTFKVLRNVTVVLWSAYPVVWLIGSEGAGIVTLNIETLLFMYLDVSAKVGFGLILLRSRAIFGEAEAPEPSAGDGAAATSD											QAQITGRPEWIWLALGTALMGLGTLYFLVKGMGVSDPDAKKFYAITTLVPAIAFTMYLSMLLGYGLTMVPFGGEQNPIYWARYADWLFTTPLLLLDLALLVDADQGTILALVGADGIMIGTGLVGALTKVYSYRFVWWAISTAAMLYILYVLFFGFTSKAESMRPEVASTFKVLRNVTVVLWSAYPVVWLIGSEGAGIVTLNIETLLFMYLDVSAKVGFGLILLRSRAIFGEAEAPEPSAGDGAAATSD
>	BR P50A	_	#REF!	_	559	_	BR	_	#REF!		#REF!
MLELLPTAVEGVSQAQITGRPEWIWLALGTALMGLGTLYFLVKGMGVSDPDAKKFYAITTLVAAIAFTMYLSMLLGYGLTMVPFGGEQNPIYWARYADWLFTTPLLLLDLALLVDADQGTILALVGADGIMIGTGLVGALTKVYSYRFVWWAISTAAMLYILYVLFFGFTSKAESMRPEVASTFKVLRNVTVVLWSAYPVVWLIGSEGAGIVPLNIETLLFMVLDVSAKVGFGLILLRSRAIFGEAEAPEPSAGDGAAATSD											MLELLPTAVEGVSQAQITGRPEWIWLALGTALMGLGTLYFLVKGMGVSDPDAKKFYAITTLVAAIAFTMYLSMLLGYGLTMVPFGGEQNPIYWARYADWLFTTPLLLLDLALLVDADQGTILALVGADGIMIGTGLVGALTKVYSYRFVWWAISTAAMLYILYVLFFGFTSKAESMRPEVASTFKVLRNVTVVLWSAYPVVWLIGSEGAGIVPLNIETLLFMVLDVSAKVGFGLILLRSRAIFGEAEAPEPSAGDGAAATSD
>	BR P77D	_	#REF!	_	567	_	BR	_	#REF!		#REF!
MLELLPTAVEGVSQAQITGRPEWIWLALGTALMGLGTLYFLVKGMGVSDPDAKKFYAITTLVPAIAFTMYLSMLLGYGLTMVPFGGEQNDIYWARYADWLFTTPLLLLDLALLVDADQGTILALVGADGIMIGTGLVGALTKVYSYRFVWWAISTAAMLYILYVLFFGFTSKAESMRPEVASTFKVLRNVTVVLWSAYPVVWLIGSEGAGIVPLNIETLLFMVLDVSAKVGFGLILLRSRAIFGEAEAPEPSAGDGAAATSD											MLELLPTAVEGVSQAQITGRPEWIWLALGTALMGLGTLYFLVKGMGVSDPDAKKFYAITTLVPAIAFTMYLSMLLGYGLTMVPFGGEQNDIYWARYADWLFTTPLLLLDLALLVDADQGTILALVGADGIMIGTGLVGALTKVYSYRFVWWAISTAAMLYILYVLFFGFTSKAESMRPEVASTFKVLRNVTVVLWSAYPVVWLIGSEGAGIVPLNIETLLFMVLDVSAKVGFGLILLRSRAIFGEAEAPEPSAGDGAAATSD
>	BR P91A	_	#REF!	_	555	_	BR	_	#REF!		#REF!
MLELLPTAVEGVSQAQITGRPEWIWLALGTALMGLGTLYFLVKGMGVSDPDAKKFYAITTLVPAIAFTMYLSMLLGYGLTMVPFGGEQNPIYWARYADWLFTTALLLLDLALLVDADQGTILALVGADGIMIGTGLVGALTKVYSYRFVWWAISTAAMLYILYVLFFGFTSKAESMRPEVASTFKVLRNVTVVLWSAYPVVWLIGSEGAGIVPLNIETLLFMVLDVSAKVGFGLILLRSRAIFGEAEAPEPSAGDGAAATSD											MLELLPTAVEGVSQAQITGRPEWIWLALGTALMGLGTLYFLVKGMGVSDPDAKKFYAITTLVPAIAFTMYLSMLLGYGLTMVPFGGEQNPIYWARYADWLFTTALLLLDLALLVDADQGTILALVGADGIMIGTGLVGALTKVYSYRFVWWAISTAAMLYILYVLFFGFTSKAESMRPEVASTFKVLRNVTVVLWSAYPVVWLIGSEGAGIVPLNIETLLFMVLDVSAKVGFGLILLRSRAIFGEAEAPEPSAGDGAAATSD
>	BR R134K	_	#REF!	_	570	_	BR	_	#REF!		#REF!
MLELLPTAVEGVSQAQITGRPEWIWLALGTALMGLGTLYFLVKGMGVSDPDAKKFYAITTLVPAIAFTMYLSMLLGYGLTMVPFGGEQNPIYWARYADWLFTTPLLLLDLALLVDADQGTILALVGADGIMIGTGLVGALTKVYSYKFVWWAISTAAMLYILYVLFFGFTSKAESMRPEVASTFKVLRNVTVVLWSAYPVVWLIGSEGAGIVPLNIETLLFMVLDVSAKVGFGLILLRSRAIFGEAEAPEPSAGDGAAATSD											MLELLPTAVEGVSQAQITGRPEWIWLALGTALMGLGTLYFLVKGMGVSDPDAKKFYAITTLVPAIAFTMYLSMLLGYGLTMVPFGGEQNPIYWARYADWLFTTPLLLLDLALLVDADQGTILALVGADGIMIGTGLVGALTKVYSYKFVWWAISTAAMLYILYVLFFGFTSKAESMRPEVASTFKVLRNVTVVLWSAYPVVWLIGSEGAGIVPLNIETLLFMVLDVSAKVGFGLILLRSRAIFGEAEAPEPSAGDGAAATSD
>	BR R82A	_	#REF!	_	575	_	BR	_	#REF!		#REF!
MLELLPTAVEGVSQAQITGRPEWIWLALGTALMGLGTLYFLVKGMGVSDPDAKKFYAITTLVPAIAFTMYLSMLLGYGLTMVPFGGEQNPIYWAAYADWLFTTPLLLLDLALLVDADQGTILALVGADGIMIGTGLVGALTKVYSYRFVWWAISTAAMLYILYVLFFGFTSKAESMRPEVASTFKVLRNVTVVLWSAYPVVWLIGSEGAGIVPLNIETLLFMVLDVSAKVGFGLILLRSRAIFGEAEAPEPSAGDGAAATSD											MLELLPTAVEGVSQAQITGRPEWIWLALGTALMGLGTLYFLVKGMGVSDPDAKKFYAITTLVPAIAFTMYLSMLLGYGLTMVPFGGEQNPIYWAAYADWLFTTPLLLLDLALLVDADQGTILALVGADGIMIGTGLVGALTKVYSYRFVWWAISTAAMLYILYVLFFGFTSKAESMRPEVASTFKVLRNVTVVLWSAYPVVWLIGSEGAGIVPLNIETLLFMVLDVSAKVGFGLILLRSRAIFGEAEAPEPSAGDGAAATSD
>	BR R82K	_	#REF!	_	560	_	BR	_	#REF!		#REF!
MLELLPTAVEGVSQAQITGRPEWIWLALGTALMGLGTLYFLVKGMGVSDPDAKKFYAITTLVPAIAFTMYLSMLLGYGLTMVPFGGEQNPIYWAKYADWLFTTPLLLLDLALLVDADQGTILALVGADGIMIGTGLVGALTKVYSYRFVWWAISTAAMLYILYVLFFGFTSKAESMRPEVASTFKVLRNVTVVLWSAYPVVWLIGSEGAGIVPLNIETLLFMVLDVSAKVGFGLILLRSRAIFGEAEAPEPSAGDGAAATSD											MLELLPTAVEGVSQAQITGRPEWIWLALGTALMGLGTLYFLVKGMGVSDPDAKKFYAITTLVPAIAFTMYLSMLLGYGLTMVPFGGEQNPIYWAKYADWLFTTPLLLLDLALLVDADQGTILALVGADGIMIGTGLVGALTKVYSYRFVWWAISTAAMLYILYVLFFGFTSKAESMRPEVASTFKVLRNVTVVLWSAYPVVWLIGSEGAGIVPLNIETLLFMVLDVSAKVGFGLILLRSRAIFGEAEAPEPSAGDGAAATSD
>	BR R82Q	_	#REF!	_	562	_	BR	_	#REF!		#REF!
MLELLPTAVEGVSQAQITGRPEWIWLALGTALMGLGTLYFLVKGMGVSDPDAKKFYAITTLVPAIAFTMYLSMLLGYGLTMVPFGGEQNPIYWAQYADWLFTTPLLLLDLALLVDADQGTILALVGADGIMIGTGLVGALTKVYSYRFVWWAISTAAMLYILYVLFFGFTSKAESMRPEVASTFKVLRNVTVVLWSAYPVVWLIGSEGAGIVPLNIETLLFMVLDVSAKVGFGLILLRSRAIFGEAEAPEPSAGDGAAATSD											MLELLPTAVEGVSQAQITGRPEWIWLALGTALMGLGTLYFLVKGMGVSDPDAKKFYAITTLVPAIAFTMYLSMLLGYGLTMVPFGGEQNPIYWAQYADWLFTTPLLLLDLALLVDADQGTILALVGADGIMIGTGLVGALTKVYSYRFVWWAISTAAMLYILYVLFFGFTSKAESMRPEVASTFKVLRNVTVVLWSAYPVVWLIGSEGAGIVPLNIETLLFMVLDVSAKVGFGLILLRSRAIFGEAEAPEPSAGDGAAATSD
>	BR T46V	_	#REF!	_	571	_	BR	_	#REF!		#REF!
MLELLPTAVEGVSQAQITGRPEWIWLALGTALMGLGTLYFLVKGMGVSDPDAKKFYAIVTLVPAIAFTMYLSMLLGYGLTMVPFGGEQNPIYWARYADWLFTTPLLLLDLALLVDADQGTILALVGADGIMIGTGLVGALTKVYSYRFVWWAISTAAMLYILYVLFFGFTSKAESMRPEVASTFKVLRNVTVVLWSAYPVVWLIGSEGAGIVPLNIETLLFMVLDVSAKVGFGLILLRSRAIFGEAEAPEPSAGDGAAATSD											MLELLPTAVEGVSQAQITGRPEWIWLALGTALMGLGTLYFLVKGMGVSDPDAKKFYAIVTLVPAIAFTMYLSMLLGYGLTMVPFGGEQNPIYWARYADWLFTTPLLLLDLALLVDADQGTILALVGADGIMIGTGLVGALTKVYSYRFVWWAISTAAMLYILYVLFFGFTSKAESMRPEVASTFKVLRNVTVVLWSAYPVVWLIGSEGAGIVPLNIETLLFMVLDVSAKVGFGLILLRSRAIFGEAEAPEPSAGDGAAATSD
>	BR T90A	_	#REF!	_	548	_	BR	_	#REF!		#REF!
MLELLPTAVEGVSQAQITGRPEWIWLALGTALMGLGTLYFLVKGMGVSDPDAKKFYAITTLVPAIAFTMYLSMLLGYGLTMVPFGGEQNPIYWARYADWLFTAPLLLLDLALLVDADQGTILALVGADGIMIGTGLVGALTKVYSYRFVWWAISTAAMLYILYVLFFGFTSKAESMRPEVASTFKVLRNVTVVLWSAYPVVWLIGSEGAGIVPLNIETLLFMVLDVSAKVGFGLILLRSRAIFGEAEAPEPSAGDGAAATSD											MLELLPTAVEGVSQAQITGRPEWIWLALGTALMGLGTLYFLVKGMGVSDPDAKKFYAITTLVPAIAFTMYLSMLLGYGLTMVPFGGEQNPIYWARYADWLFTAPLLLLDLALLVDADQGTILALVGADGIMIGTGLVGALTKVYSYRFVWWAISTAAMLYILYVLFFGFTSKAESMRPEVASTFKVLRNVTVVLWSAYPVVWLIGSEGAGIVPLNIETLLFMVLDVSAKVGFGLILLRSRAIFGEAEAPEPSAGDGAAATSD
>	BR Y185F	_	#REF!	_	566	_	BR	_	#REF!		#REF!
MLELLPTAVEGVSQAQITGRPEWIWLALGTALMGLGTLYFLVKGMGVSDPDAKKFYAITTLVPAIAFTMYLSMLLGYGLTMVPFGGEQNPIYWARYADWLFTTPLLLLDLALLVDADQGTILALVGADGIMIGTGLVGALTKVYSYRFVWWAISTAAMLYILYVLFFGFTSKAESMRPEVASTFKVLRNVTVVLWSAFPVVWLIGSEGAGIVPLNIETLLFMVLDVSAKVGFGLILLRSRAIFGEAEAPEPSAGDGAAATSD											MLELLPTAVEGVSQAQITGRPEWIWLALGTALMGLGTLYFLVKGMGVSDPDAKKFYAITTLVPAIAFTMYLSMLLGYGLTMVPFGGEQNPIYWARYADWLFTTPLLLLDLALLVDADQGTILALVGADGIMIGTGLVGALTKVYSYRFVWWAISTAAMLYILYVLFFGFTSKAESMRPEVASTFKVLRNVTVVLWSAFPVVWLIGSEGAGIVPLNIETLLFMVLDVSAKVGFGLILLRSRAIFGEAEAPEPSAGDGAAATSD
>	BR Y57F	_	#REF!	_	548	_	BR	_	#REF!		#REF!
MLELLPTAVEGVSQAQITGRPEWIWLALGTALMGLGTLYFLVKGMGVSDPDAKKFYAITTLVPAIAFTMFLSMLLGYGLTMVPFGGEQNPIYWARYADWLFTTPLLLLDLALLVDADQGTILALVGADGIMIGTGLVGALTKVYSYRFVWWAISTAAMLYILYVLFFGFTSKAESMRPEVASTFKVLRNVTVVLWSAYPVVWLIGSEGAGIVPLNIETLLFMVLDVSAKVGFGLILLRSRAIFGEAEAPEPSAGDGAAATSD											MLELLPTAVEGVSQAQITGRPEWIWLALGTALMGLGTLYFLVKGMGVSDPDAKKFYAITTLVPAIAFTMFLSMLLGYGLTMVPFGGEQNPIYWARYADWLFTTPLLLLDLALLVDADQGTILALVGADGIMIGTGLVGALTKVYSYRFVWWAISTAAMLYILYVLFFGFTSKAESMRPEVASTFKVLRNVTVVLWSAYPVVWLIGSEGAGIVPLNIETLLFMVLDVSAKVGFGLILLRSRAIFGEAEAPEPSAGDGAAATSD
>	BR Y57N	_	#REF!	_	556	_	BR	_	#REF!		#REF!
MLELLPTAVEGVSQAQITGRPEWIWLALGTALMGLGTLYFLVKGMGVSDPDAKKFYAITTLVPAIAFTMNLSMLLGYGLTMVPFGGEQNPIYWARYADWLFTTPLLLLDLALLVDADQGTILALVGADGIMIGTGLVGALTKVYSYRFVWWAISTAAMLYILYVLFFGFTSKAESMRPEVASTFKVLRNVTVVLWSAYPVVWLIGSEGAGIVPLNIETLLFMVLDVSAKVGFGLILLRSRAIFGEAEAPEPSAGDGAAATSD											MLELLPTAVEGVSQAQITGRPEWIWLALGTALMGLGTLYFLVKGMGVSDPDAKKFYAITTLVPAIAFTMNLSMLLGYGLTMVPFGGEQNPIYWARYADWLFTTPLLLLDLALLVDADQGTILALVGADGIMIGTGLVGALTKVYSYRFVWWAISTAAMLYILYVLFFGFTSKAESMRPEVASTFKVLRNVTVVLWSAYPVVWLIGSEGAGIVPLNIETLLFMVLDVSAKVGFGLILLRSRAIFGEAEAPEPSAGDGAAATSD
>	BR Y83F	_	#REF!	_	547	_	BR	_	#REF!		#REF!
MLELLPTAVEGVSQAQITGRPEWIWLALGTALMGLGTLYFLVKGMGVSDPDAKKFYAITTLVPAIAFTMYLSMLLGYGLTMVPFGGEQNPIYWARFADWLFTTPLLLLDLALLVDADQGTILALVGADGIMIGTGLVGALTKVYSYRFVWWAISTAAMLYILYVLFFGFTSKAESMRPEVASTFKVLRNVTVVLWSAYPVVWLIGSEGAGIVPLNIETLLFMVLDVSAKVGFGLILLRSRAIFGEAEAPEPSAGDGAAATSD											MLELLPTAVEGVSQAQITGRPEWIWLALGTALMGLGTLYFLVKGMGVSDPDAKKFYAITTLVPAIAFTMYLSMLLGYGLTMVPFGGEQNPIYWARFADWLFTTPLLLLDLALLVDADQGTILALVGADGIMIGTGLVGALTKVYSYRFVWWAISTAAMLYILYVLFFGFTSKAESMRPEVASTFKVLRNVTVVLWSAYPVVWLIGSEGAGIVPLNIETLLFMVLDVSAKVGFGLILLRSRAIFGEAEAPEPSAGDGAAATSD
>	BR Y83N	_	#REF!	_	555	_	BR	_	#REF!		#REF!
MLELLPTAVEGVSQAQITGRPEWIWLALGTALMGLGTLYFLVKGMGVSDPDAKKFYAITTLVPAIAFTMYLSMLLGYGLTMVPFGGEQNPIYWARNADWLFTTPLLLLDLALLVDADQGTILALVGADGIMIGTGLVGALTKVYSYRFVWWAISTAAMLYILYVLFFGFTSKAESMRPEVASTFKVLRNVTVVLWSAYPVVWLIGSEGAGIVPLNIETLLFMVLDVSAKVGFGLILLRSRAIFGEAEAPEPSAGDGAAATSD											MLELLPTAVEGVSQAQITGRPEWIWLALGTALMGLGTLYFLVKGMGVSDPDAKKFYAITTLVPAIAFTMYLSMLLGYGLTMVPFGGEQNPIYWARNADWLFTTPLLLLDLALLVDADQGTILALVGADGIMIGTGLVGALTKVYSYRFVWWAISTAAMLYILYVLFFGFTSKAESMRPEVASTFKVLRNVTVVLWSAYPVVWLIGSEGAGIVPLNIETLLFMVLDVSAKVGFGLILLRSRAIFGEAEAPEPSAGDGAAATSD
>	BR/Rh223-253	_	#REF!	_	562	_	BR	_	#REF!		#REF!
QAQITGRPEWIWLALGTALMGLGTLYFLVKGMGVSDPDAKKFYAITTLVPAIAFTMYLSMLLGYGLTMVPFGGEQNPIYWARYADWLFTTPLLLLDLALLVDADQGTILALVGADGIMIGTGLVGALTKVYSYRFVWWAISTAAMLYILYVLFFGFTYGQLVFTVKEAAAQQQESATTQKAEKEVTRMVASTFKVLRNVTVVLWSAYPVVWLIGSEGAGIVPLNIETLLFMVLDVSAKVGFGLILLRSRAIFGEAEAPEPSAGDGAAATSD											QAQITGRPEWIWLALGTALMGLGTLYFLVKGMGVSDPDAKKFYAITTLVPAIAFTMYLSMLLGYGLTMVPFGGEQNPIYWARYADWLFTTPLLLLDLALLVDADQGTILALVGADGIMIGTGLVGALTKVYSYRFVWWAISTAAMLYILYVLFFGFTYGQLVFTVKEAAAQQQESATTQKAEKEVTRMVASTFKVLRNVTVVLWSAYPVVWLIGSEGAGIVPLNIETLLFMVLDVSAKVGFGLILLRSRAIFGEAEAPEPSAGDGAAATSD
>	BR/Rh223-253 + D96N	_	#REF!	_	559	_	BR	_	#REF!		#REF!
QAQITGRPEWIWLALGTALMGLGTLYFLVKGMGVSDPDAKKFYAITTLVPAIAFTMYLSMLLGYGLTMVPFGGEQNPIYWARYADWLFTTPLLLLNLALLVDADQGTILALVGADGIMIGTGLVGALTKVYSYRFVWWAISTAAMLYILYVLFFGFTYGQLVFTVKEAAAQQQESATTQKAEKEVTRMVASTFKVLRNVTVVLWSAYPVVWLIGSEGAGIVPLNIETLLFMVLDVSAKVGFGLILLRSRAIFGEAEAPEPSAGDGAAATSD											QAQITGRPEWIWLALGTALMGLGTLYFLVKGMGVSDPDAKKFYAITTLVPAIAFTMYLSMLLGYGLTMVPFGGEQNPIYWARYADWLFTTPLLLLNLALLVDADQGTILALVGADGIMIGTGLVGALTKVYSYRFVWWAISTAAMLYILYVLFFGFTYGQLVFTVKEAAAQQQESATTQKAEKEVTRMVASTFKVLRNVTVVLWSAYPVVWLIGSEGAGIVPLNIETLLFMVLDVSAKVGFGLILLRSRAIFGEAEAPEPSAGDGAAATSD
>	C1C2	_	#REF!	_	472	_	C1C2	_	#REF!		#REF!
MSRRPWLLALALAVALAAGSAGASTGSDATVPVATQDGPDYVFHRAHERMLFQTSYTLENNGSVICIPNNGQCFCLAWLKSNGTNAEKLAANILQWITFALSALCLMFYGYQTWKSTCGWEEIYVATIEMIKFIIEYFHEFDEPAVIYSSNGNKTVWLRYAEWLLTCPVILIHLSNLTGLANDYNKRTMGLLVSDIGTIVWGTTAALSKGYVRVIFFLMGLCYGIYTFFNAAKVYIEAYHTVPKGRCRQVVTGMAWLFFVSWGMFPILFILGPEGFGVLSVYGSTVGHTIIDLMSKNCWGLLGHYLRVLIHEHILIHGDIRKTTKLNIGGTEIEVETLVEDEAEAGAVSSEDLYFQ											MSRRPWLLALALAVALAAGSAGASTGSDATVPVATQDGPDYVFHRAHERMLFQTSYTLENNGSVICIPNNGQCFCLAWLKSNGTNAEKLAANILQWITFALSALCLMFYGYQTWKSTCGWEEIYVATIEMIKFIIEYFHEFDEPAVIYSSNGNKTVWLRYAEWLLTCPVILIHLSNLTGLANDYNKRTMGLLVSDIGTIVWGTTAALSKGYVRVIFFLMGLCYGIYTFFNAAKVYIEAYHTVPKGRCRQVVTGMAWLFFVSWGMFPILFILGPEGFGVLSVYGSTVGHTIIDLMSKNCWGLLGHYLRVLIHEHILIHGDIRKTTKLNIGGTEIEVETLVEDEAEAGAVSSEDLYFQ
>	C1C2 D292N	_	#REF!	_	476	_	C1C2	_	#REF!		#REF!
MSRRPWLLALALAVALAAGSAGASTGSDATVPVATQDGPDYVFHRAHERMLFQTSYTLENNGSVICIPNNGQCFCLAWLKSNGTNAEKLAANILQWITFALSALCLMFYGYQTWKSTCGWEEIYVATIEMIKFIIEYFHEFDEPAVIYSSNGNKTVWLRYAEWLLTCPVILIHLSNLTGLANDYNKRTMGLLVSDIGTIVWGTTAALSKGYVRVIFFLMGLCYGIYTFFNAAKVYIEAYHTVPKGRCRQVVTGMAWLFFVSWGMFPILFILGPEGFGVLSVYGSTVGHTIINLMSKNCWGLLGHYLRVLIHEHILIHGDIRKTTKLNIGGTEIEVETLVEDEAEAGAVSSEDLYFQ											MSRRPWLLALALAVALAAGSAGASTGSDATVPVATQDGPDYVFHRAHERMLFQTSYTLENNGSVICIPNNGQCFCLAWLKSNGTNAEKLAANILQWITFALSALCLMFYGYQTWKSTCGWEEIYVATIEMIKFIIEYFHEFDEPAVIYSSNGNKTVWLRYAEWLLTCPVILIHLSNLTGLANDYNKRTMGLLVSDIGTIVWGTTAALSKGYVRVIFFLMGLCYGIYTFFNAAKVYIEAYHTVPKGRCRQVVTGMAWLFFVSWGMFPILFILGPEGFGVLSVYGSTVGHTIINLMSKNCWGLLGHYLRVLIHEHILIHGDIRKTTKLNIGGTEIEVETLVEDEAEAGAVSSEDLYFQ
>	C1C2 E162Q	_	#REF!	_	483	_	C1C2	_	#REF!		#REF!
[truncated: 1,541 more rows]
