# Supplementary material for: Exploration of natural red-shifted rhodopsins using a machine learning-based Bayesian experimental design
Source: Commun Biol. 2021 Mar 19;4:362. doi: 10.1038/s42003-021-01878-9 (PMC7979833; doi:10.1038/s42003-021-01878-9)
Supplement: Supplementary file 5 — Supplementary Data 3 [file 42003_2021_1878_MOESM5_ESM.xlsx]

## Sheet: Sheet1
Sub-family	base wavelength	Reference
ActR	540	our new experiment on ActR from Quadrisphaera sp. R2A-380-A
BR	560	Oesterhelt and Stoeckenius Nat. New Biol. (1971) 233, pp. 149-152
ClR	530	Yoshizawa et al., Proc. Natl. Acad. Sci. USA (2014) 111, pp. 6732-6737
CyanDTE	545	our new experiment on CyanDTE from Nostoc. sp Hyl-09-2-6
BacHR	537	Hasemi et al. J. Biol. Chem. (2016) 291, pp. 355-362
DTG	535	Harris et al. Biochim. Biophys. Acta (2015) 1847, pp. 1518-1529
ESR	532	Balashov et al., Biochemistry (2012) 51, pp. 5748-5762
HR	577	Sato et al. J. Biochem. (2003) 134, pp. 151-158
NaR	525	Inoue et al, Nat. Commun. (2013) 4, Article number: 1678
PR	520	Dioumaev et al. Biochemistry (2002) 41, pp. 5348-5358
XeR	565	Inoue et al, Nat. Commun. (2016) 7, Article number: 13415
XR	568	Koganov et al., Biochemistry (2013) 52, pp. 1290-1301
