# Supplementary material for: Exploration of natural red-shifted rhodopsins using a machine learning-based Bayesian experimental design
Source: Commun Biol. 2021 Mar 19;4:362. doi: 10.1038/s42003-021-01878-9 (PMC7979833; doi:10.1038/s42003-021-01878-9)
Supplement: Supplementary file 6 — Supplementary Data 4 [file 42003_2021_1878_MOESM6_ESM.xlsx]

## Sheet: Table-S4
Name	E[gain]	E[f(x)]	Base wavelength / nm	Group	Motif	Seq. (Retinal neighbor)
3972 EDI37328.1 hypothetical protein marine metagenome	45.8643	565.797	520	PR	DTE	'-lqydwtvmmlggsgywypyydnk'
2014 PSP18508.1 capsular biosynthesis protein CpsH Halobacteriales archaeon QH 10 67 13	40.9664	617.966	577	HR	TSA	'ivsytwstiimgysclwytwydak'
2017 ERH10937.1 bacteriorhodopsin halophilic archaeon J07HX64	40.9664	617.966	577	HR	TSA	'ivsytwstiimgysclwytwydak'
1859 WP 094550238.1 rhodopsin Rubricoccus marinus	40.8304	577.83	537	CyanHR	TSA	'miaytwstlmigwstywypwfdak'
1857 WP 095509924.1 rhodopsin Rubrivirga marina	39.9479	576.948	537	CyanHR	TSA	'miaytwstlmigwstywypwydak'
0088 WP 013179365.1 rhodopsin Truepera radiovictrix	35.5708	572.57	537	CyanHR	ASL	'maayawstlmvgfglywypwfdlk'
1989 PSQ63040.1 capsular biosynthesis protein CpsH Halobacteriales archaeon SW 8 66 22	35.1292	612.129	577	HR	TSA	'ivsytwstiimgyscfwytwydak'
1990 PSP42020.1 capsular biosynthesis protein CpsH Halobacteriales archaeon QH 2 66 30	35.1292	612.129	577	HR	TSA	'ivsytwstiimgyscfwytwydak'
1991 PSP60009.1 capsular biosynthesis protein CpsH Halobacteriales archaeon QH 7 66 37	35.1292	612.129	577	HR	TSA	'ivsytwstiimgyscfwytwydak'
1994 PSQ50461.1 capsular biosynthesis protein CpsH Halobacteriales archaeon SW 7 65 23	35.1292	612.129	577	HR	TSA	'ivsytwstiimgyscfwytwydak'
2035 PSQ58522.1 capsular biosynthesis protein CpsH Halobacteriales archaeon SW 9 67 25	35.1292	612.129	577	HR	TSS	'ivsytwstiimgyscfwytwydak'
2026 WP 095512583.1 rhodopsin Rubrivirga marina	35.0437	572.044	537	CyanHR	TTD	'miaytwttlmigyscywypwfdak'
2173 WP 082380780.1 hypothetical protein Bacillus sp. CHD6a	34.4416	599.434	565	XeR	DTA	'misydwttlmigygwlwypwfpsk'
2198 WP 063559373.1 hypothetical protein Bacillus horikoshii	34.4416	599.434	565	XeR	DTA	'misydwttlmigygwlwypwfpsk'
1847 AVA30119.1 opsinbased fluorescent voltage reporter Archon1 partial synthetic construct	33.2685	593.268	560	BR	QTH	'mvayqwttlmigwstmwypwfdak'
2038 WP 012628826.1 rhodopsin Cyanothece sp. PCC 7425	32.6054	569.605	537	CyanHR	TSV	'miaytwstimigyscfwypwydak'
2024 OWY65757.1 rhodopsin cyanobacterium TDX16	32.5973	569.597	537	CyanHR	TSD	'miaytwstlmlgyscfwypwydak'
1986 WP 079979493.1 capsular biosynthesis protein CpsH Halapricum salinum	31.7404	608.74	577	HR	TSA	'ivsytwstiimgysvfwytwydak'
2039 WP 052056058.1 rhodopsin Myxosarcina sp. GI1	30.7869	567.787	537	CyanHR	TTV	'miaytwttlmlgyscfwypwydak'
2147 EHK00767.1 rhodopsin partial Candidatus Haloredivivus sp. G17	28.601	593.525	565	XeR	DSA	'aisydwstilvgygnlfypwfpck'
2148 PSH01639.1 hypothetical protein BRC27 01500 Nanohaloarchaea archaeon SW 10 44 10	28.601	593.525	565	XeR	DSA	'aisydwstilvgygnlfypwfpck'
2149 PSG98511.1 hypothetical protein BRC29 00100 Nanohaloarchaea archaeon SW 7 43 1	28.601	593.525	565	XeR	DSA	'aisydwstilvgygnlfypwfpck'
2150 PSH02233.1 hypothetical protein BRC26 01590 Nanohaloarchaea archaeon QH 8 44 6	28.601	593.525	565	XeR	DSA	'aisydwstilvgygnlfypwfpck'
2151 EHK02184.1 rhodopsin Candidatus Haloredivivus sp. G17	28.601	593.525	565	XeR	DSA	'aisydwstilvgygnlfypwfpck'
3940 EBK09617.1 hypothetical protein partial marine metagenome	27.1332	542.608	520	PR	DTE	'--aydwtvmmlggsgywypyydnk'
5372 SAMEA2621839 1737175 2 /location(1002 1925 -1) /stationTARA 094 /depth5 /filter0.22-3	25.7573	555.741	530	ClR	NTQ	'cvaynwtvlmiggssfwypyydtk'
4222 SAMEA2620666 5055 4 /location(3580 4491 1) /stationTARA 056 /depth1000 /filter0.22-3	25.1606	555.161	530	ClR	NTQ	'fvaynwtvlmiggstfwypyfdtk'
2031 WP 073073184.1 rhodopsin Phormidesmis priestleyi	24.8479	561.846	537	CyanHR	TSL	'miaytwsttmigyscywypwydak'
2032 WP 068820240.1 rhodopsin Phormidesmis priestleyi	24.8479	561.846	537	CyanHR	TSL	'miaytwsttmigyscywypwydak'
2033 WP 068390322.1 rhodopsin Leptolyngbya sp. NIES3755	24.8479	561.846	537	CyanHR	TSL	'miaytwsttmigyscywypwydak'
2034 WP 059000288.1 rhodopsin Leptolyngbya sp. NIES2104	24.8479	561.846	537	CyanHR	TSL	'miaytwsttmigyscywypwydak'
4175 SAMEA2622021 2032039 2 /location(852 1529 1) /stationTARA 098 /depth188 /filter0.22-3	24.4116	544.213	520	PR	DTE	'lvaydwtvqmigfgfwwypyydnk'
3953 ECL52641.1 hypothetical protein partial marine metagenome	23.8859	536.83	520	PR	DTE	'---ydwtvmmlggsgywypyydnk'
3970 ECM93644.1 hypothetical protein partial marine metagenome	23.8859	536.83	520	PR	DTE	'---ydwtvmmlggsgywypyydnk'
2029 WP 095999607.1 rhodopsin Sphingomonas sp. 1PNM20	23.5975	558.587	535	DTG	TTG	'vvaytwttlmigyssfwypfydsk'
0666 APF29539.1 proteorhodopsin uncultured bacterium	22.0269	541.286	520	PR	DTE	'-iaydwtvmmlggsgywypyydnk'
0670 APF29541.1 proteorhodopsin partial uncultured bacterium	22.0269	541.286	520	PR	DTE	'-iaydwtvmmlggsgywypyydnk'
3905 ECT82927.1 hypothetical protein partial marine metagenome	22.0269	541.286	520	PR	DTE	'-iaydwtvmmlggsgywypyydnk'
3916 EDE81613.1 hypothetical protein partial marine metagenome	22.0269	541.286	520	PR	DTE	'-iaydwtvmmlggsgywypyydnk'
3923 EBX78088.1 hypothetical protein partial marine metagenome	22.0269	541.286	520	PR	DTE	'-iaydwtvmmlggsgywypyydnk'
3944 EBX82009.1 hypothetical protein partial marine metagenome	22.0269	541.286	520	PR	DTE	'-iaydwtvmmlggsgywypyydnk'
3945 ECV60419.1 hypothetical protein partial marine metagenome	22.0269	541.286	520	PR	DTE	'-iaydwtvmmlggsgywypyydnk'
3950 EBC35285.1 hypothetical protein partial marine metagenome	22.0269	541.286	520	PR	DTE	'-iaydwtvmmlggsgywypyydnk'
4018 EBG04807.1 hypothetical protein partial marine metagenome	21.6397	540.431	520	PR	DTE	'-iaydwttlmigfsswwyptydnk'
0949 AIG86802.2 proteorhodopsin Nonlabens sp. YIK11	21.5338	541.533	520	PR	DTE	'viaydwtvmmlggsgywypyydnk'
4721 SAMEA2619840 1488387 13 /location(12358 13281 1) /stationTARA 032 /depth80 /filter0.22-1.6	21.2686	551.227	530	ClR	NTQ	'cvaynwtvlmiggssfwypyydsk'
4934 SAMEA2622673 750013 58 /location(70380 71303 1) /stationTARA 122 /depth600 /filter0.22-3	21.2686	551.227	530	ClR	NTQ	'cvaynwtvlmiggssfwypyydsk'
3855 EBV18487.1 hypothetical protein partial marine metagenome	21.0589	531.306	520	PR	DTE	'--rydwtvqmlgfsmwwypyydnk'
5328 SAMEA2620666 18746 4 /location(3094 4005 1) /stationTARA 056 /depth1000 /filter0.22-3	20.6201	550.62	530	ClR	NTQ	'fvaynwtvlmvggssfwypyydsk'
5163 SAMEA2619766 6195 2 /location(1508 2197 1) /stationTARA 025 /depth5 /filter0.22-1.6	20.3472	539.734	520	PR	DTE	'mvaydwtvqmlgfgfwwypyydnk'
3889 EBN24473.1 hypothetical protein marine metagenome	20.001	540.001	520	PR	DTE	'liaydwtvmmlggsgywypyydnk'
3900 EDE08264.1 hypothetical protein marine metagenome	20.001	540.001	520	PR	DTE	'liaydwtvmmlggsgywypyydnk'
4992 SAMEA2620404 88891 6 /location(4060 4797 1) /stationTARA 048 /depth5 /filter0.22-1.6	20.001	540.001	520	PR	DTE	'liaydwtvmmlggsgywypyydnk'
1788 AVA30120.1 opsinbased fluorescent voltage reporter Archon2 partial synthetic construct	19.555	579.512	560	BR	HSD	'mvayhwstlmigwstmwypwfdck'
1489 WP 084709429.1 hypothetical protein Rubrobacter aplysinae	19.4617	554.459	535	DTG	DTG	'aiaydwttlmigfstfwypwydak'
4558 SAMEA2623079 3066221 3 /location(490 1266 -1) /stationTARA 132 /depth115 /filter0.22-3	19.4392	536.246	520	PR	SVG	'maaysevglmlgfwmwwypyydnk'
0039 PoNaR	19.3065	544.304	525	NaR	NDQ	'fvaynwdvlmvggstfwytyydsk'
1843 WP 051881578.1 hypothetical protein Parvularcula oceani	19.3065	544.304	525	NaR	NDQ	'fvaynwdvlmvggstfwytyydsk'
2036 WP 088890041.1 rhodopsin Leptolyngbya ohadii	18.8612	555.858	537	CyanHR	TST	'miaytwstqmigyscfwypwydak'
0665 ABO88137.1 proteorhodopsin partial gamma proteobacterium HTCC6245	18.6903	537.572	520	PR	DTE	'-vaydwtvlmlgfsmwwypyydnk'
0667 ABO88138.1 proteorhodopsin partial gamma proteobacterium HTCC6124	18.6903	537.572	520	PR	DTE	'-vaydwtvlmlgfsmwwypyydnk'
3951 ECK60543.1 hypothetical protein partial marine metagenome	18.0163	536.728	520	PR	DTE	'-iaydwtvmmlggstywypyydnk'
4579 SAMEA2622766 213679 12 /location(7801 8481 -1) /stationTARA 124 /depth5 /filter0.22-3	17.0478	581.749	565	XeR	DSA	'lisydwstivvgfgnmwypwfpck'
4278 SAMEA2622715 1391869 3 /location(2531 3190 -1) /stationTARA 123 /depth5 /filter0.22-0.45	16.8004	536.8	520	PR	DTE	'lvaydwtvlmlgfgswwypyydnk'
4955 SAMEA2623850 1507933 3 /location(1688 2350 1) /stationTARA 151 /depth5 /filter0.22-3	16.8004	536.8	520	PR	DTE	'lvaydwtvlmlgfgswwypyydnk'
1026 WP 108845776.1 biphenyl 23dioxygenase Phyllobacteriaceae bacterium WaterBin73	16.3142	536.314	520	PR	DTE	'lvaydwtvlmlgfgtwwypyydnk'
2934 EBV60052.1 hypothetical protein marine metagenome	16.3142	536.314	520	PR	DTE	'lvaydwtvlmlgfgtwwypyydnk'
4640 SAMEA2591074 180874 3 /location(1154 1933 -1) /stationTARA 007 /depth42 /filter0.22-1.6	16.3142	536.314	520	PR	DTE	'lvaydwtvlmlgfgtwwypyydnk'
0671 EAS48197.1 bacteriorhodopsin marine gamma proteobacterium HTCC2207	16.2873	536.286	520	PR	DTE	'lvaydwtvlmlgfsmwwypyydnk'
0672 ABO88139.1 proteorhodopsin partial gamma proteobacterium HTCC6216	16.2873	536.286	520	PR	DTE	'lvaydwtvlmlgfsmwwypyydnk'
0679 ATX75549.1 proteorhodopsin Reinekea forsetii	16.2873	536.286	520	PR	DTE	'lvaydwtvlmlgfsmwwypyydnk'
0691 WP 035489567.1 biphenyl 23dioxygenase Gammaproteobacteria bacterium MOLA455	16.2873	536.286	520	PR	DTE	'lvaydwtvlmlgfsmwwypyydnk'
0692 WP 039967190.1 biphenyl 23dioxygenase gamma proteobacterium HTCC2207	16.2873	536.286	520	PR	DTE	'lvaydwtvlmlgfsmwwypyydnk'
0700 WP 100255947.1 biphenyl 23dioxygenase Reinekea forsetii	16.2873	536.286	520	PR	DTE	'lvaydwtvlmlgfsmwwypyydnk'
1091 PAW71452.1 biphenyl 23dioxygenase Opitutae bacterium TousC5TDCM	16.2873	536.286	520	PR	DTE	'lvaydwtvlmlgfsmwwypyydnk'
3452 EBQ28237.1 hypothetical protein marine metagenome	16.2873	536.286	520	PR	DTE	'lvaydwtvlmlgfsmwwypyydnk'
4256 SAMEA2620980 1416762 3 /location(1736 2428 -1) /stationTARA 067 /depth5 /filter0.45-0.8	16.2873	536.286	520	PR	DTE	'lvaydwtvlmlgfsmwwypyydnk'
5006 SAMEA2619927 201882 9 /location(6306 7001 1) /stationTARA 036 /depth5 /filter0.22-1.6	16.2873	536.286	520	PR	DTE	'lvaydwtvlmlgfsmwwypyydnk'
5104 SAMEA2620979 142417 3 /location(1581 2273 -1) /stationTARA 067 /depth5 /filter0.22-0.45	16.2873	536.286	520	PR	DTE	'lvaydwtvlmlgfsmwwypyydnk'
1161 APF29510.1 proteorhodopsin partial uncultured bacterium	16.2559	531.344	520	PR	DTE	'-lyydwttmmlgfscywypvldak'
1782 AMR27887.1 hypothetical protein A0257 12840 Hymenobacter sp. PAMC 26554	15.9618	535.959	520	PR	ETQ	'liayewtvmmiggstywypyydnk'
1783 WP 071955385.1 hypothetical protein Hymenobacter sp. PAMC 26554	15.9618	535.959	520	PR	ETQ	'liayewtvmmiggstywypyydnk'
4806 SAMEA2622219 3384338 5 /location(4058 4732 1) /stationTARA 102 /depth40 /filter0.22-3	15.621	535.182	520	PR	DTE	'miaydwttlmigfssywyptydnk'
0022 KR1	15.4574	535.457	520	PR	DTE	'miaydwtvmmlggsgywypyydnk'
0668 APF29540.1 proteorhodopsin uncultured bacterium	15.4574	535.457	520	PR	DTE	'miaydwtvmmlggsgywypyydnk'
0673 AIG86805.1 proteorhodopsin partial Hoppeia youngheungensis	15.4574	535.457	520	PR	DTE	'miaydwtvmmlggsgywypyydnk'
0674 APF29543.1 proteorhodopsin partial uncultured bacterium	15.4574	535.457	520	PR	DTE	'miaydwtvmmlggsgywypyydnk'
0678 AIG86808.1 proteorhodopsin partial Flavobacterium sp. TAK38	15.4574	535.457	520	PR	DTE	'miaydwtvmmlggsgywypyydnk'
0685 APF29517.1 proteorhodopsin partial uncultured bacterium	15.4574	535.457	520	PR	DTE	'miaydwtvmmlggsgywypyydnk'
0689 APF29546.1 proteorhodopsin uncultured bacterium	15.4574	535.457	520	PR	DTE	'miaydwtvmmlggsgywypyydnk'
0712 SEA69288.1 Bacteriorhodopsin Flavobacterium gillisiae	15.4574	535.457	520	PR	DTE	'miaydwtvmmlggsgywypyydnk'
0713 WP 087565430.1 rhodopsin Polaribacter sp. SA410	15.4574	535.457	520	PR	DTE	'miaydwtvmmlggsgywypyydnk'
0714 WP 036788038.1 MULTISPECIES: rhodopsin Polaribacter	15.4574	535.457	520	PR	DTE	'miaydwtvmmlggsgywypyydnk'
0715 KRP06268.1 rhodopsin Cryomorphaceae bacterium BACL18 MAG120507bin74	15.4574	535.457	520	PR	DTE	'miaydwtvmmlggsgywypyydnk'
0717 OYU97376.1 rhodopsin Bacteroidetes bacterium B1(2017)	15.4574	535.457	520	PR	DTE	'miaydwtvmmlggsgywypyydnk'
0718 WP 054043767.1 rhodopsin bacterium 336/3	15.4574	535.457	520	PR	DTE	'miaydwtvmmlggsgywypyydnk'
0720 OUV50070.1 rhodopsin Flavobacteriaceae bacterium TMED116	15.4574	535.457	520	PR	DTE	'miaydwtvmmlggsgywypyydnk'
0721 PHX92662.1 rhodopsin Flavobacteriales bacterium	15.4574	535.457	520	PR	DTE	'miaydwtvmmlggsgywypyydnk'
0723 KRO59517.1 rhodopsin Cryomorphaceae bacterium BACL7 MAG120910bin2	15.4574	535.457	520	PR	DTE	'miaydwtvmmlggsgywypyydnk'
0724 KRO74977.1 rhodopsin Cryomorphaceae bacterium BACL23 MAG120924bin60	15.4574	535.457	520	PR	DTE	'miaydwtvmmlggsgywypyydnk'
0725 OUW34347.1 rhodopsin Flavobacteriaceae bacterium TMED179	15.4574	535.457	520	PR	DTE	'miaydwtvmmlggsgywypyydnk'
0726 WP 105002929.1 rhodopsin Tenacibaculum sp. SG28	15.4574	535.457	520	PR	DTE	'miaydwtvmmlggsgywypyydnk'
0727 PTL97978.1 rhodopsin Bacteroidetes bacterium	15.4574	535.457	520	PR	DTE	'miaydwtvmmlggsgywypyydnk'
0729 WP 105021551.1 rhodopsin Polaribacter glomeratus	15.4574	535.457	520	PR	DTE	'miaydwtvmmlggsgywypyydnk'
0730 WP 069675266.1 rhodopsin Formosa sp. Hel3 A1 48	15.4574	535.457	520	PR	DTE	'miaydwtvmmlggsgywypyydnk'
0731 WP 041758093.1 rhodopsin Psychroflexus torquis	15.4574	535.457	520	PR	DTE	'miaydwtvmmlggsgywypyydnk'
0732 WP 102088140.1 rhodopsin Psychroflexus sp. MES1P1E	15.4574	535.457	520	PR	DTE	'miaydwtvmmlggsgywypyydnk'
0733 WP 040555673.1 rhodopsin Psychroflexus gondwanensis	15.4574	535.457	520	PR	DTE	'miaydwtvmmlggsgywypyydnk'
0734 WP 019038416.1 rhodopsin Psychroflexus tropicus	15.4574	535.457	520	PR	DTE	'miaydwtvmmlggsgywypyydnk'
0735 WP 073191826.1 rhodopsin Psychroflexus salarius	15.4574	535.457	520	PR	DTE	'miaydwtvmmlggsgywypyydnk'
0736 WP 093366158.1 rhodopsin Psychroflexus sediminis	15.4574	535.457	520	PR	DTE	'miaydwtvmmlggsgywypyydnk'
0737 OUV88631.1 rhodopsin Crocinitomicaceae bacterium TMED135	15.4574	535.457	520	PR	DTE	'miaydwtvmmlggsgywypyydnk'
0738 OUU18184.1 rhodopsin Crocinitomicaceae bacterium TMED45	15.4574	535.457	520	PR	DTE	'miaydwtvmmlggsgywypyydnk'
0739 OYW75253.1 rhodopsin Sphingobacteriia bacterium 32374	15.4574	535.457	520	PR	DTE	'miaydwtvmmlggsgywypyydnk'
0740 WP 104808503.1 rhodopsin Polaribacter filamentus	15.4574	535.457	520	PR	DTE	'miaydwtvmmlggsgywypyydnk'
0741 WP 035128632.1 rhodopsin Flavobacterium aquatile	15.4574	535.457	520	PR	DTE	'miaydwtvmmlggsgywypyydnk'
0742 WP 090081783.1 rhodopsin Chryseobacterium frigidisoli	15.4574	535.457	520	PR	DTE	'miaydwtvmmlggsgywypyydnk'
0743 WP 103914412.1 rhodopsin Chryseobacterium humi	15.4574	535.457	520	PR	DTE	'miaydwtvmmlggsgywypyydnk'
0744 WP 035900073.1 rhodopsin Leeuwenhoekiella sp. Hel I 48	15.4574	535.457	520	PR	DTE	'miaydwtvmmlggsgywypyydnk'
0745 OUW69482.1 rhodopsin Crocinitomicaceae bacterium TMED209	15.4574	535.457	520	PR	DTE	'miaydwtvmmlggsgywypyydnk'
0746 OYU79116.1 rhodopsin Flavobacterium sp. BFFFF1	15.4574	535.457	520	PR	DTE	'miaydwtvmmlggsgywypyydnk'
0749 APF29550.1 proteorhodopsin uncultured bacterium	15.4574	535.457	520	PR	DTE	'miaydwtvmmlggsgywypyydnk'
0750 APF29547.1 proteorhodopsin uncultured bacterium	15.4574	535.457	520	PR	DTE	'miaydwtvmmlggsgywypyydnk'
0751 WP 008865484.1 rhodopsin Flavobacteria bacterium MS0242A	15.4574	535.457	520	PR	DTE	'miaydwtvmmlggsgywypyydnk'
0753 OUW99750.1 rhodopsin Flavobacteriaceae bacterium TMED238	15.4574	535.457	520	PR	DTE	'miaydwtvmmlggsgywypyydnk'
0754 OUU05517.1 rhodopsin Flavobacteriaceae bacterium TMED42	15.4574	535.457	520	PR	DTE	'miaydwtvmmlggsgywypyydnk'
0755 OUX03032.1 rhodopsin Flavobacteriales bacterium TMED235	15.4574	535.457	520	PR	DTE	'miaydwtvmmlggsgywypyydnk'
0756 APF29548.1 proteorhodopsin uncultured bacterium	15.4574	535.457	520	PR	DTE	'miaydwtvmmlggsgywypyydnk'
0757 APF29549.1 proteorhodopsin uncultured bacterium	15.4574	535.457	520	PR	DTE	'miaydwtvmmlggsgywypyydnk'
0758 OUW77757.1 rhodopsin Flavobacteriaceae bacterium TMED212	15.4574	535.457	520	PR	DTE	'miaydwtvmmlggsgywypyydnk'
0759 KRP28445.1 rhodopsin Cryomorphaceae bacterium BACL22 MAG120619bin32	15.4574	535.457	520	PR	DTE	'miaydwtvmmlggsgywypyydnk'
0760 WP 004570062.1 rhodopsin Polaribacter irgensii	15.4574	535.457	520	PR	DTE	'miaydwtvmmlggsgywypyydnk'
0762 KGL59718.1 proteorhodopsin Polaribacter sp. Hel1 33 49	15.4574	535.457	520	PR	DTE	'miaydwtvmmlggsgywypyydnk'
0763 PDH44252.1 rhodopsin Flavobacteriales bacterium MEDG22	15.4574	535.457	520	PR	DTE	'miaydwtvmmlggsgywypyydnk'
0765 WP 026715997.1 rhodopsin Flavobacterium gelidilacus	15.4574	535.457	520	PR	DTE	'miaydwtvmmlggsgywypyydnk'
0766 WP 007138255.1 rhodopsin Flavobacterium frigoris	15.4574	535.457	520	PR	DTE	'miaydwtvmmlggsgywypyydnk'
0767 WP 091089659.1 rhodopsin Flavobacterium gillisiae	15.4574	535.457	520	PR	DTE	'miaydwtvmmlggsgywypyydnk'
0768 WP 091207255.1 rhodopsin Flavobacterium xueshanense	15.4574	535.457	520	PR	DTE	'miaydwtvmmlggsgywypyydnk'
0769 WP 066077143.1 rhodopsin Flavobacterium fryxellicola	15.4574	535.457	520	PR	DTE	'miaydwtvmmlggsgywypyydnk'
0770 WP 073353058.1 MULTISPECIES: rhodopsin Flavobacterium	15.4574	535.457	520	PR	DTE	'miaydwtvmmlggsgywypyydnk'
0771 WP 086455186.1 rhodopsin Flavobacterium sp. FPG59	15.4574	535.457	520	PR	DTE	'miaydwtvmmlggsgywypyydnk'
0772 WP 091170976.1 rhodopsin Flavobacterium sinopsychrotolerans	15.4574	535.457	520	PR	DTE	'miaydwtvmmlggsgywypyydnk'
0773 WP 072991186.1 rhodopsin Flavobacterium segetis	15.4574	535.457	520	PR	DTE	'miaydwtvmmlggsgywypyydnk'
0774 WP 016989817.1 rhodopsin Flavobacterium sp. ACAM 123	15.4574	535.457	520	PR	DTE	'miaydwtvmmlggsgywypyydnk'
0775 WP 101136400.1 rhodopsin Flavobacterium sp. ALD4	15.4574	535.457	520	PR	DTE	'miaydwtvmmlggsgywypyydnk'
0776 WP 074723727.1 rhodopsin Flavobacterium frigoris	15.4574	535.457	520	PR	DTE	'miaydwtvmmlggsgywypyydnk'
0777 WP 073365113.1 rhodopsin Flavobacterium fontis	15.4574	535.457	520	PR	DTE	'miaydwtvmmlggsgywypyydnk'
0778 WP 026709475.1 rhodopsin Flavobacterium frigidarium	15.4574	535.457	520	PR	DTE	'miaydwtvmmlggsgywypyydnk'
0779 PJE39872.1 rhodopsin Flavobacterium sp.	15.4574	535.457	520	PR	DTE	'miaydwtvmmlggsgywypyydnk'
0780 PSR10428.1 rhodopsin Bacteroidetes bacterium	15.4574	535.457	520	PR	DTE	'miaydwtvmmlggsgywypyydnk'
0781 WP 104812026.1 rhodopsin Aureitalea marina	15.4574	535.457	520	PR	DTE	'miaydwtvmmlggsgywypyydnk'
0782 WP 062055699.1 rhodopsin Sediminicola sp. YIK13	15.4574	535.457	520	PR	DTE	'miaydwtvmmlggsgywypyydnk'
0783 WP 055397113.1 rhodopsin Flagellimonas eckloniae	15.4574	535.457	520	PR	DTE	'miaydwtvmmlggsgywypyydnk'
0785 WP 042280311.1 MULTISPECIES: rhodopsin Nonlabens	15.4574	535.457	520	PR	DTE	'miaydwtvmmlggsgywypyydnk'
0786 WP 008867539.1 rhodopsin Flavobacteria bacterium MS0243C	15.4574	535.457	520	PR	DTE	'miaydwtvmmlggsgywypyydnk'
0787 WP 073206482.1 rhodopsin Flavobacterium xinjiangense	15.4574	535.457	520	PR	DTE	'miaydwtvmmlggsgywypyydnk'
0788 WP 104000693.1 rhodopsin Flavobacterium urumqiense	15.4574	535.457	520	PR	DTE	'miaydwtvmmlggsgywypyydnk'
0789 WP 073017508.1 rhodopsin Flavobacterium micromati	15.4574	535.457	520	PR	DTE	'miaydwtvmmlggsgywypyydnk'
0790 WP 044398217.1 rhodopsin Lacinutrix sp. Hel I 90	15.4574	535.457	520	PR	DTE	'miaydwtvmmlggsgywypyydnk'
0792 OUW64272.1 rhodopsin Flavobacteriaceae bacterium TMED206	15.4574	535.457	520	PR	DTE	'miaydwtvmmlggsgywypyydnk'
0793 WP 087525037.1 rhodopsin Gilvibacter sp. SZ19	15.4574	535.457	520	PR	DTE	'miaydwtvmmlggsgywypyydnk'
0794 WP 091425741.1 rhodopsin Formosa sp. Hel1 31 208	15.4574	535.457	520	PR	DTE	'miaydwtvmmlggsgywypyydnk'
0795 WP 028871199.1 rhodopsin Psychroserpens burtonensis	15.4574	535.457	520	PR	DTE	'miaydwtvmmlggsgywypyydnk'
0796 WP 094487232.1 rhodopsin Flavobacterium aurantiibacter	15.4574	535.457	520	PR	DTE	'miaydwtvmmlggsgywypyydnk'
0797 WP 040506277.1 rhodopsin Gillisia limnaea	15.4574	535.457	520	PR	DTE	'miaydwtvmmlggsgywypyydnk'
0798 WP 034059138.1 rhodopsin Lacinutrix jangbogonensis	15.4574	535.457	520	PR	DTE	'miaydwtvmmlggsgywypyydnk'
0799 WP 091872576.1 rhodopsin Pricia antarctica	15.4574	535.457	520	PR	DTE	'miaydwtvmmlggsgywypyydnk'
0800 PDH45223.1 rhodopsin Rhodothermaeota bacterium MEDG18	15.4574	535.457	520	PR	DTE	'miaydwtvmmlggsgywypyydnk'
0803 WP 108113778.1 rhodopsin Kordia periserrulae	15.4574	535.457	520	PR	DTE	'miaydwtvmmlggsgywypyydnk'
0804 AFU67218.1 proteorhodopsin Psychroflexus torquis ATCC 700755	15.4574	535.457	520	PR	DTE	'miaydwtvmmlggsgywypyydnk'
0805 EMY82361.1 proteorhodopsin Psychroflexus gondwanensis ACAM 44	15.4574	535.457	520	PR	DTE	'miaydwtvmmlggsgywypyydnk'
0806 SHE30357.1 Bacteriorhodopsin Psychroflexus salarius	15.4574	535.457	520	PR	DTE	'miaydwtvmmlggsgywypyydnk'
0807 SDG57432.1 Bacteriorhodopsin Psychroflexus sediminis	15.4574	535.457	520	PR	DTE	'miaydwtvmmlggsgywypyydnk'
0808 WP 026776929.1 rhodopsin Polaribacter sp. Hel I 88	15.4574	535.457	520	PR	DTE	'miaydwtvmmlggsgywypyydnk'
0809 WP 015482291.1 rhodopsin Polaribacter sp. MED152	15.4574	535.457	520	PR	DTE	'miaydwtvmmlggsgywypyydnk'
0810 OGS63978.1 rhodopsin Flavobacteria bacterium GWA2 35 26	15.4574	535.457	520	PR	DTE	'miaydwtvmmlggsgywypyydnk'
0812 WP 053973091.1 rhodopsin Polaribacter dokdonensis	15.4574	535.457	520	PR	DTE	'miaydwtvmmlggsgywypyydnk'
0814 WP 013751708.1 MULTISPECIES: rhodopsin Dokdonia	15.4574	535.457	520	PR	DTE	'miaydwtvmmlggsgywypyydnk'
0815 WP 026755767.1 rhodopsin Sediminibacter sp. Hel I 10	15.4574	535.457	520	PR	DTE	'miaydwtvmmlggsgywypyydnk'
0816 EHQ04368.1 rhodopsin Gillisia limnaea DSM 15749	15.4574	535.457	520	PR	DTE	'miaydwtvmmlggsgywypyydnk'
0817 OYY23198.1 rhodopsin Sphingobacteriia bacterium 35408	15.4574	535.457	520	PR	DTE	'miaydwtvmmlggsgywypyydnk'
0818 WP 087491722.1 rhodopsin Winogradskyella sp. PC19	15.4574	535.457	520	PR	DTE	'miaydwtvmmlggsgywypyydnk'
0819 WP 073085434.1 rhodopsin Winogradskyella jejuensis	15.4574	535.457	520	PR	DTE	'miaydwtvmmlggsgywypyydnk'
0820 WP 100926048.1 rhodopsin Tenacibaculum sp. SZ18	15.4574	535.457	520	PR	DTE	'miaydwtvmmlggsgywypyydnk'
0821 WP 066435727.1 rhodopsin Gelidibacter algens	15.4574	535.457	520	PR	DTE	'miaydwtvmmlggsgywypyydnk'
0822 WP 073583883.1 rhodopsin Flavobacterium cucumis	15.4574	535.457	520	PR	DTE	'miaydwtvmmlggsgywypyydnk'
0823 PSR14004.1 rhodopsin Bacteroidetes bacterium	15.4574	535.457	520	PR	DTE	'miaydwtvmmlggsgywypyydnk'
0825 WP 008257735.1 rhodopsin Flavobacteria bacterium BAL38	15.4574	535.457	520	PR	DTE	'miaydwtvmmlggsgywypyydnk'
0828 WP 079510418.1 rhodopsin Maribacter arcticus	15.4574	535.457	520	PR	DTE	'miaydwtvmmlggsgywypyydnk'
0829 WP 091622047.1 rhodopsin Maribacter orientalis	15.4574	535.457	520	PR	DTE	'miaydwtvmmlggsgywypyydnk'
0830 APF29551.1 proteorhodopsin uncultured bacterium	15.4574	535.457	520	PR	DTE	'miaydwtvmmlggsgywypyydnk'
0831 WP 099573155.1 rhodopsin Maribacter sp. 4U21	15.4574	535.457	520	PR	DTE	'miaydwtvmmlggsgywypyydnk'
0832 WP 066424917.1 rhodopsin Flavobacteriaceae bacterium CP2B	15.4574	535.457	520	PR	DTE	'miaydwtvmmlggsgywypyydnk'
0834 WP 045474715.1 rhodopsin Winogradskyella sp. PG2	15.4574	535.457	520	PR	DTE	'miaydwtvmmlggsgywypyydnk'
0835 PTM07250.1 rhodopsin Bacteroidetes bacterium	15.4574	535.457	520	PR	DTE	'miaydwtvmmlggsgywypyydnk'
0836 OYZ01767.1 rhodopsin Sphingobacteriia bacterium 283652	15.4574	535.457	520	PR	DTE	'miaydwtvmmlggsgywypyydnk'
0837 PJE46588.1 rhodopsin Sediminibacterium sp.	15.4574	535.457	520	PR	DTE	'miaydwtvmmlggsgywypyydnk'
0838 OHC86475.1 rhodopsin Sphingobacteriia bacterium RIFOXYC2 FULL 35 18	15.4574	535.457	520	PR	DTE	'miaydwtvmmlggsgywypyydnk'
0841 WP 106145087.1 rhodopsin Muricauda pacifica	15.4574	535.457	520	PR	DTE	'miaydwtvmmlggsgywypyydnk'
0842 WP 092983150.1 rhodopsin Robiginitalea myxolifaciens	15.4574	535.457	520	PR	DTE	'miaydwtvmmlggsgywypyydnk'
0843 WP 088341571.1 rhodopsin Robiginitalea sp. O458	15.4574	535.457	520	PR	DTE	'miaydwtvmmlggsgywypyydnk'
0844 WP 035336410.1 rhodopsin Dokdonia sp. PRO95	15.4574	535.457	520	PR	DTE	'miaydwtvmmlggsgywypyydnk'
0845 WP 099646008.1 rhodopsin Leeuwenhoekiella nanhaiensis	15.4574	535.457	520	PR	DTE	'miaydwtvmmlggsgywypyydnk'
0846 PHR88352.1 rhodopsin Leeuwenhoekiella sp.	15.4574	535.457	520	PR	DTE	'miaydwtvmmlggsgywypyydnk'
0847 WP 026839605.1 rhodopsin Gillisia sp. JM1	15.4574	535.457	520	PR	DTE	'miaydwtvmmlggsgywypyydnk'
0848 WP 010519254.1 rhodopsin Mesoflavibacter zeaxanthinifaciens	15.4574	535.457	520	PR	DTE	'miaydwtvmmlggsgywypyydnk'
0849 WP 080319506.1 rhodopsin Croceivirga radicis	15.4574	535.457	520	PR	DTE	'miaydwtvmmlggsgywypyydnk'
0851 WP 041494913.1 rhodopsin Nonlabens marinus	15.4574	535.457	520	PR	DTE	'miaydwtvmmlggsgywypyydnk'
0852 WP 090751652.1 rhodopsin Nonlabens sp. Hel1 33 55	15.4574	535.457	520	PR	DTE	'miaydwtvmmlggsgywypyydnk'
0854 WP 026718558.1 rhodopsin Flavobacterium antarcticum	15.4574	535.457	520	PR	DTE	'miaydwtvmmlggsgywypyydnk'
0855 WP 047416215.1 rhodopsin Cellulophaga sp. Hel I 12	15.4574	535.457	520	PR	DTE	'miaydwtvmmlggsgywypyydnk'
0860 WP 035325034.1 rhodopsin Dokdonia donghaensis	15.4574	535.457	520	PR	DTE	'miaydwtvmmlggsgywypyydnk'
0861 WP 021779400.1 bacteriorhodopsin Dokdonia sp. MED134	15.4574	535.457	520	PR	DTE	'miaydwtvmmlggsgywypyydnk'
0862 WP 094967372.1 rhodopsin Winogradskyella sp. WNB302	15.4574	535.457	520	PR	DTE	'miaydwtvmmlggsgywypyydnk'
0867 WP 105000092.1 rhodopsin Aureicoccus marinus	15.4574	535.457	520	PR	DTE	'miaydwtvmmlggsgywypyydnk'
0869 OUW85350.1 rhodopsin Flavobacteriaceae bacterium TMED220	15.4574	535.457	520	PR	DTE	'miaydwtvmmlggsgywypyydnk'
0870 APF29552.1 proteorhodopsin uncultured bacterium	15.4574	535.457	520	PR	DTE	'miaydwtvmmlggsgywypyydnk'
0871 WP 083467595.1 rhodopsin Croceitalea dokdonensis	15.4574	535.457	520	PR	DTE	'miaydwtvmmlggsgywypyydnk'
0872 WP 099546236.1 rhodopsin Maribacter sp. 4G9	15.4574	535.457	520	PR	DTE	'miaydwtvmmlggsgywypyydnk'
0879 OUT44692.1 rhodopsin Owenweeksia sp. TMED14	15.4574	535.457	520	PR	DTE	'miaydwtvmmlggsgywypyydnk'
0881 WP 076621078.1 rhodopsin Winogradskyella sp. J142	15.4574	535.457	520	PR	DTE	'miaydwtvmmlggsgywypyydnk'
0888 OIP48831.1 rhodopsin Flavobacteriaceae bacterium CG2 30 31 66	15.4574	535.457	520	PR	DTE	'miaydwtvmmlggsgywypyydnk'
0899 WP 027078384.1 rhodopsin Maribacter antarcticus	15.4574	535.457	520	PR	DTE	'miaydwtvmmlggsgywypyydnk'
0938 OUS11042.1 rhodopsin Nonlabens dokdonensis	15.4574	535.457	520	PR	DTE	'miaydwtvmmlggsgywypyydnk'
0939 WP 015360919.1 proteorhodopsin Nonlabens dokdonensis	15.4574	535.457	520	PR	DTE	'miaydwtvmmlggsgywypyydnk'
0945 AAT38634.1 proteorhodopsin partial uncultured bacterium	15.4574	535.457	520	PR	DTE	'miaydwtvmmlggsgywypyydnk'
0948 WP 055413463.1 rhodopsin Nonlabens sp. YIK11	15.4574	535.457	520	PR	DTE	'miaydwtvmmlggsgywypyydnk'
0950 WP 105982927.1 rhodopsin Nonlabens agnitus	15.4574	535.457	520	PR	DTE	'miaydwtvmmlggsgywypyydnk'
1011 OUV56381.1 rhodopsin Crocinitomicaceae bacterium TMED114	15.4574	535.457	520	PR	DTE	'miaydwtvmmlggsgywypyydnk'
1029 PSR08181.1 rhodopsin Bacteroidetes bacterium	15.4574	535.457	520	PR	DTE	'miaydwtvmmlggsgywypyydnk'
1099 WP 073048405.1 rhodopsin Cnuella takakiae	15.4574	535.457	520	PR	DTE	'miaydwtvmmlggsgywypyydnk'
3726 ECY52977.1 hypothetical protein marine metagenome	15.4574	535.457	520	PR	DTE	'miaydwtvmmlggsgywypyydnk'
3751 EDH17307.1 hypothetical protein marine metagenome	15.4574	535.457	520	PR	DTE	'miaydwtvmmlggsgywypyydnk'
3795 EBD49871.1 hypothetical protein marine metagenome	15.4574	535.457	520	PR	DTE	'miaydwtvmmlggsgywypyydnk'
3807 EBJ75276.1 hypothetical protein marine metagenome	15.4574	535.457	520	PR	DTE	'miaydwtvmmlggsgywypyydnk'
3812 EDH78985.1 hypothetical protein marine metagenome	15.4574	535.457	520	PR	DTE	'miaydwtvmmlggsgywypyydnk'
3813 EBE58378.1 hypothetical protein marine metagenome	15.4574	535.457	520	PR	DTE	'miaydwtvmmlggsgywypyydnk'
3817 EDE01367.1 hypothetical protein marine metagenome	15.4574	535.457	520	PR	DTE	'miaydwtvmmlggsgywypyydnk'
3819 KKN20490.1 hypothetical protein marine sediment metagenome	15.4574	535.457	520	PR	DTE	'miaydwtvmmlggsgywypyydnk'
3823 EBL23632.1 hypothetical protein marine metagenome	15.4574	535.457	520	PR	DTE	'miaydwtvmmlggsgywypyydnk'
3825 EBC76818.1 hypothetical protein marine metagenome	15.4574	535.457	520	PR	DTE	'miaydwtvmmlggsgywypyydnk'
3826 EDI18003.1 hypothetical protein marine metagenome	15.4574	535.457	520	PR	DTE	'miaydwtvmmlggsgywypyydnk'
3827 EDC54816.1 hypothetical protein marine metagenome	15.4574	535.457	520	PR	DTE	'miaydwtvmmlggsgywypyydnk'
3828 EBC52501.1 hypothetical protein marine metagenome	15.4574	535.457	520	PR	DTE	'miaydwtvmmlggsgywypyydnk'
3829 ECX16872.1 hypothetical protein marine metagenome	15.4574	535.457	520	PR	DTE	'miaydwtvmmlggsgywypyydnk'
3830 EBA66058.1 hypothetical protein partial marine metagenome	15.4574	535.457	520	PR	DTE	'miaydwtvmmlggsgywypyydnk'
3831 EDF37460.1 hypothetical protein marine metagenome	15.4574	535.457	520	PR	DTE	'miaydwtvmmlggsgywypyydnk'
3832 EDH82340.1 hypothetical protein marine metagenome	15.4574	535.457	520	PR	DTE	'miaydwtvmmlggsgywypyydnk'
3834 EDD58575.1 hypothetical protein marine metagenome	15.4574	535.457	520	PR	DTE	'miaydwtvmmlggsgywypyydnk'
3837 ECB21630.1 hypothetical protein partial marine metagenome	15.4574	535.457	520	PR	DTE	'miaydwtvmmlggsgywypyydnk'
3839 EBQ06435.1 hypothetical protein marine metagenome	15.4574	535.457	520	PR	DTE	'miaydwtvmmlggsgywypyydnk'
3841 ECZ71120.1 hypothetical protein marine metagenome	15.4574	535.457	520	PR	DTE	'miaydwtvmmlggsgywypyydnk'
3842 ECV04588.1 hypothetical protein marine metagenome	15.4574	535.457	520	PR	DTE	'miaydwtvmmlggsgywypyydnk'
3844 EDC74085.1 hypothetical protein marine metagenome	15.4574	535.457	520	PR	DTE	'miaydwtvmmlggsgywypyydnk'
3845 EBD08101.1 hypothetical protein partial marine metagenome	15.4574	535.457	520	PR	DTE	'miaydwtvmmlggsgywypyydnk'
3848 ECN73874.1 hypothetical protein partial marine metagenome	15.4574	535.457	520	PR	DTE	'miaydwtvmmlggsgywypyydnk'
3849 EDG58884.1 hypothetical protein marine metagenome	15.4574	535.457	520	PR	DTE	'miaydwtvmmlggsgywypyydnk'
3856 EBQ36776.1 hypothetical protein marine metagenome	15.4574	535.457	520	PR	DTE	'miaydwtvmmlggsgywypyydnk'
3858 ECH43993.1 hypothetical protein partial marine metagenome	15.4574	535.457	520	PR	DTE	'miaydwtvmmlggsgywypyydnk'
3859 EBV51975.1 hypothetical protein marine metagenome	15.4574	535.457	520	PR	DTE	'miaydwtvmmlggsgywypyydnk'
3863 EDH73158.1 hypothetical protein marine metagenome	15.4574	535.457	520	PR	DTE	'miaydwtvmmlggsgywypyydnk'
3864 ECA54464.1 hypothetical protein marine metagenome	15.4574	535.457	520	PR	DTE	'miaydwtvmmlggsgywypyydnk'
3868 EBC90346.1 hypothetical protein marine metagenome	15.4574	535.457	520	PR	DTE	'miaydwtvmmlggsgywypyydnk'
3869 EDH18858.1 hypothetical protein marine metagenome	15.4574	535.457	520	PR	DTE	'miaydwtvmmlggsgywypyydnk'
3874 ECP38513.1 hypothetical protein partial marine metagenome	15.4574	535.457	520	PR	DTE	'miaydwtvmmlggsgywypyydnk'
3875 EDF79507.1 hypothetical protein marine metagenome	15.4574	535.457	520	PR	DTE	'miaydwtvmmlggsgywypyydnk'
3877 EBU89115.1 hypothetical protein partial marine metagenome	15.4574	535.457	520	PR	DTE	'miaydwtvmmlggsgywypyydnk'
3879 EDB65070.1 hypothetical protein marine metagenome	15.4574	535.457	520	PR	DTE	'miaydwtvmmlggsgywypyydnk'
3880 EDJ65405.1 hypothetical protein marine metagenome	15.4574	535.457	520	PR	DTE	'miaydwtvmmlggsgywypyydnk'
3881 EBE90710.1 hypothetical protein marine metagenome	15.4574	535.457	520	PR	DTE	'miaydwtvmmlggsgywypyydnk'
3882 EBK60995.1 hypothetical protein marine metagenome	15.4574	535.457	520	PR	DTE	'miaydwtvmmlggsgywypyydnk'
3884 EDG81040.1 hypothetical protein marine metagenome	15.4574	535.457	520	PR	DTE	'miaydwtvmmlggsgywypyydnk'
3885 EBJ57716.1 hypothetical protein marine metagenome	15.4574	535.457	520	PR	DTE	'miaydwtvmmlggsgywypyydnk'
3886 EBJ54007.1 hypothetical protein partial marine metagenome	15.4574	535.457	520	PR	DTE	'miaydwtvmmlggsgywypyydnk'
3887 ECR96168.1 hypothetical protein partial marine metagenome	15.4574	535.457	520	PR	DTE	'miaydwtvmmlggsgywypyydnk'
3888 EDB51644.1 hypothetical protein marine metagenome	15.4574	535.457	520	PR	DTE	'miaydwtvmmlggsgywypyydnk'
3890 EDF47096.1 hypothetical protein marine metagenome	15.4574	535.457	520	PR	DTE	'miaydwtvmmlggsgywypyydnk'
3891 EDC01254.1 hypothetical protein marine metagenome	15.4574	535.457	520	PR	DTE	'miaydwtvmmlggsgywypyydnk'
3892 EBQ88052.1 hypothetical protein marine metagenome	15.4574	535.457	520	PR	DTE	'miaydwtvmmlggsgywypyydnk'
3893 EBL36385.1 hypothetical protein partial marine metagenome	15.4574	535.457	520	PR	DTE	'miaydwtvmmlggsgywypyydnk'
3894 EDG99162.1 hypothetical protein marine metagenome	15.4574	535.457	520	PR	DTE	'miaydwtvmmlggsgywypyydnk'
3895 EDE84899.1 hypothetical protein marine metagenome	15.4574	535.457	520	PR	DTE	'miaydwtvmmlggsgywypyydnk'
3896 EBW62834.1 hypothetical protein partial marine metagenome	15.4574	535.457	520	PR	DTE	'miaydwtvmmlggsgywypyydnk'
3897 EDG61263.1 hypothetical protein marine metagenome	15.4574	535.457	520	PR	DTE	'miaydwtvmmlggsgywypyydnk'
3898 ECU32222.1 hypothetical protein partial marine metagenome	15.4574	535.457	520	PR	DTE	'miaydwtvmmlggsgywypyydnk'
3899 ECH25970.1 hypothetical protein marine metagenome	15.4574	535.457	520	PR	DTE	'miaydwtvmmlggsgywypyydnk'
3902 EBD17415.1 hypothetical protein partial marine metagenome	15.4574	535.457	520	PR	DTE	'miaydwtvmmlggsgywypyydnk'
3906 ECY31850.1 hypothetical protein marine metagenome	15.4574	535.457	520	PR	DTE	'miaydwtvmmlggsgywypyydnk'
3909 EBP65660.1 hypothetical protein marine metagenome	15.4574	535.457	520	PR	DTE	'miaydwtvmmlggsgywypyydnk'
3911 EDG76196.1 hypothetical protein partial marine metagenome	15.4574	535.457	520	PR	DTE	'miaydwtvmmlggsgywypyydnk'
3913 EBE44340.1 hypothetical protein marine metagenome	15.4574	535.457	520	PR	DTE	'miaydwtvmmlggsgywypyydnk'
3915 EBD61777.1 hypothetical protein marine metagenome	15.4574	535.457	520	PR	DTE	'miaydwtvmmlggsgywypyydnk'
3918 ECZ51714.1 hypothetical protein marine metagenome	15.4574	535.457	520	PR	DTE	'miaydwtvmmlggsgywypyydnk'
3922 ECM44034.1 hypothetical protein partial marine metagenome	15.4574	535.457	520	PR	DTE	'miaydwtvmmlggsgywypyydnk'
3924 EBM90981.1 hypothetical protein marine metagenome	15.4574	535.457	520	PR	DTE	'miaydwtvmmlggsgywypyydnk'
3927 ECY49585.1 hypothetical protein marine metagenome	15.4574	535.457	520	PR	DTE	'miaydwtvmmlggsgywypyydnk'
3929 EDF80923.1 hypothetical protein marine metagenome	15.4574	535.457	520	PR	DTE	'miaydwtvmmlggsgywypyydnk'
3959 ECY50972.1 hypothetical protein marine metagenome	15.4574	535.457	520	PR	DTE	'miaydwtvmmlggsgywypyydnk'
4164 SAMEA2622843 1052415 39 /location(44275 45003 -1) /stationTARA 125 /depth140 /filter0.45-0.8	15.4574	535.457	520	PR	DTE	'miaydwtvmmlggsgywypyydnk'
4200 SAMEA2622710 2374628 24 /location(22728 23453 -1) /stationTARA 123 /depth5 /filter0.22-3	15.4574	535.457	520	PR	DTE	'miaydwtvmmlggsgywypyydnk'
4205 SAMEA2621037 1454367 1 /location(72 848 1) /stationTARA 068 /depth50 /filter0.22-3	15.4574	535.457	520	PR	DTE	'miaydwtvmmlggsgywypyydnk'
4218 SAMEA2621259 2616127 1 /location(3 653 1) /stationTARA 078 /depth5 /filter0.22-0.45	15.4574	535.457	520	PR	DTE	'miaydwtvmmlggsgywypyydnk'
4224 SAMEA2621132 987846 12 /location(9536 10255 -1) /stationTARA 072 /depth5 /filter0.22-3	15.4574	535.457	520	PR	DTE	'miaydwtvmmlggsgywypyydnk'
4225 SAMEA2623116 65335 10 /location(8393 9124 1) /stationTARA 133 /depth5 /filter0.22-3	15.4574	535.457	520	PR	DTE	'miaydwtvmmlggsgywypyydnk'
4234 SAMEA2623446 1545299 1 /location(57 776 -1) /stationTARA 141 /depth5 /filter0.22-3	15.4574	535.457	520	PR	DTE	'miaydwtvmmlggsgywypyydnk'
4259 SAMEA2620081 1111313 8 /location(6727 7452 1) /stationTARA 039 /depth25 /filter0.22-1.6	15.4574	535.457	520	PR	DTE	'miaydwtvmmlggsgywypyydnk'
4261 SAMEA2621423 1559714 12 /location(10733 11467 -1) /stationTARA 082 /depth40 /filter0.22-3	15.4574	535.457	520	PR	DTE	'miaydwtvmmlggsgywypyydnk'
4292 SAMEA2621254 2433940 9 /location(8530 9243 1) /stationTARA 078 /depth5 /filter0.22-3	15.4574	535.457	520	PR	DTE	'miaydwtvmmlggsgywypyydnk'
4308 SAMEA2623627 2862838 2 /location(1433 2233 -1) /stationTARA 145 /depth5 /filter0.22-3	15.4574	535.457	520	PR	DTE	'miaydwtvmmlggsgywypyydnk'
4322 SAMEA2621423 838368 24 /location(20102 20821 1) /stationTARA 082 /depth40 /filter0.22-3	15.4574	535.457	520	PR	DTE	'miaydwtvmmlggsgywypyydnk'
4351 SAMEA2621487 818947 36 /location(36897 37646 -1) /stationTARA 084 /depth5 /filter0.22-3	15.4574	535.457	520	PR	DTE	'miaydwtvmmlggsgywypyydnk'
4410 SAMEA2621423 1219162 2 /location(561 1283 -1) /stationTARA 082 /depth40 /filter0.22-3	15.4574	535.457	520	PR	DTE	'miaydwtvmmlggsgywypyydnk'
4441 SAMEA2620970 1224033 1 /location(108 824 -1) /stationTARA 067 /depth5 /filter0.22-3	15.4574	535.457	520	PR	DTE	'miaydwtvmmlggsgywypyydnk'
4470 SAMEA2623446 1712242 2 /location(601 1317 1) /stationTARA 141 /depth5 /filter0.22-3	15.4574	535.457	520	PR	DTE	'miaydwtvmmlggsgywypyydnk'
4493 SAMEA2621401 1377494 6 /location(4338 5066 1) /stationTARA 082 /depth5 /filter0.22-3	15.4574	535.457	520	PR	DTE	'miaydwtvmmlggsgywypyydnk'
4495 SAMEA2619399 3283695 1 /location(114 833 1) /stationTARA 004 /depth40 /filter0.22-1.6	15.4574	535.457	520	PR	DTE	'miaydwtvmmlggsgywypyydnk'
4523 SAMEA2623370 371893 10 /location(10815 11546 1) /stationTARA 138 /depth60 /filter0.22-3	15.4574	535.457	520	PR	DTE	'miaydwtvmmlggsgywypyydnk'
4542 SAMEA2621839 1025607 6 /location(9946 10659 -1) /stationTARA 094 /depth5 /filter0.22-3	15.4574	535.457	520	PR	DTE	'miaydwtvmmlggsgywypyydnk'
4554 SAMEA2620980 410171 3 /location(1792 2523 1) /stationTARA 067 /depth5 /filter0.45-0.8	15.4574	535.457	520	PR	DTE	'miaydwtvmmlggsgywypyydnk'
4562 SAMEA2623463 73921 2 /location(956 1675 1) /stationTARA 142 /depth5 /filter0.22-3	15.4574	535.457	520	PR	DTE	'miaydwtvmmlggsgywypyydnk'
4578 SAMEA2623446 1314981 9 /location(6332 7081 -1) /stationTARA 141 /depth5 /filter0.22-3	15.4574	535.457	520	PR	DTE	'miaydwtvmmlggsgywypyydnk'
4583 SAMEA2619376 15765 8 /location(4692 5456 -1) /stationTARA 004 /depth5 /filter0.22-1.6	15.4574	535.457	520	PR	DTE	'miaydwtvmmlggsgywypyydnk'
4589 SAMEA2591057 606306 2 /location(1771 2481 -1) /stationTARA 007 /depth5 /filter0.22-1.6	15.4574	535.457	520	PR	DTE	'miaydwtvmmlggsgywypyydnk'
4661 SAMEA2620970 486096 44 /location(50148 50882 -1) /stationTARA 067 /depth5 /filter0.22-3	15.4574	535.457	520	PR	DTE	'miaydwtvmmlggsgywypyydnk'
4749 SAMEA2621260 956261 16 /location(14822 15646 -1) /stationTARA 078 /depth5 /filter0.45-0.8	15.4574	535.457	520	PR	DTE	'miaydwtvmmlggsgywypyydnk'
4799 SAMEA2591122 1125353 5 /location(4574 5296 -1) /stationTARA 030 /depth70 /filter0.22-1.6	15.4574	535.457	520	PR	DTE	'miaydwtvmmlggsgywypyydnk'
4811 SAMEA2622710 1507532 4 /location(1678 2421 1) /stationTARA 123 /depth5 /filter0.22-3	15.4574	535.457	520	PR	DTE	'miaydwtvmmlggsgywypyydnk'
4823 SAMEA2620404 738237 4 /location(2465 3241 -1) /stationTARA 048 /depth5 /filter0.22-1.6	15.4574	535.457	520	PR	DTE	'miaydwtvmmlggsgywypyydnk'
4826 SAMEA2619840 1030260 6 /location(3035 3745 1) /stationTARA 032 /depth80 /filter0.22-1.6	15.4574	535.457	520	PR	DTE	'miaydwtvmmlggsgywypyydnk'
4846 SAMEA2623919 1141576 4 /location(4500 5216 -1) /stationTARA 152 /depth25 /filter0.22-3	15.4574	535.457	520	PR	DTE	'miaydwtvmmlggsgywypyydnk'
4859 SAMEA2621075 480974 3 /location(1552 2274 1) /stationTARA 070 /depth5 /filter0.22-0.45	15.4574	535.457	520	PR	DTE	'miaydwtvmmlggsgywypyydnk'
4860 SAMEA2591108 599275 5 /location(2138 2842 -1) /stationTARA 030 /depth5 /filter0.22-1.6	15.4574	535.457	520	PR	DTE	'miaydwtvmmlggsgywypyydnk'
4864 SAMEA2621260 813344 4 /location(3287 4045 -1) /stationTARA 078 /depth5 /filter0.45-0.8	15.4574	535.457	520	PR	DTE	'miaydwtvmmlggsgywypyydnk'
4866 SAMEA2619399 3065632 3 /location(1972 2697 -1) /stationTARA 004 /depth40 /filter0.22-1.6	15.4574	535.457	520	PR	DTE	'miaydwtvmmlggsgywypyydnk'
4877 SAMEA2591122 2250840 26 /location(26042 26770 1) /stationTARA 030 /depth70 /filter0.22-1.6	15.4574	535.457	520	PR	DTE	'miaydwtvmmlggsgywypyydnk'
4882 SAMEA2621839 2157259 1 /location(64 792 -1) /stationTARA 094 /depth5 /filter0.22-3	15.4574	535.457	520	PR	DTE	'miaydwtvmmlggsgywypyydnk'
4890 SAMEA2622695 257008 3 /location(1468 2202 1) /stationTARA 122 /depth115 /filter0.22-0.45	15.4574	535.457	520	PR	DTE	'miaydwtvmmlggsgywypyydnk'
4897 SAMEA2620980 803529 3 /location(1458 2243 -1) /stationTARA 067 /depth5 /filter0.45-0.8	15.4574	535.457	520	PR	DTE	'miaydwtvmmlggsgywypyydnk'
4911 SAMEA2623446 593122 14 /location(13287 14081 -1) /stationTARA 141 /depth5 /filter0.22-3	15.4574	535.457	520	PR	DTE	'miaydwtvmmlggsgywypyydnk'
4919 SAMEA2621075 2512630 4 /location(5081 5818 1) /stationTARA 070 /depth5 /filter0.22-0.45	15.4574	535.457	520	PR	DTE	'miaydwtvmmlggsgywypyydnk'
4921 SAMEA2619782 21286 4 /location(3399 4121 -1) /stationTARA 025 /depth50 /filter0.22-1.6	15.4574	535.457	520	PR	DTE	'miaydwtvmmlggsgywypyydnk'
4931 SAMEA2619548 2483572 4 /location(2539 3270 1) /stationTARA 009 /depth55 /filter0.22-1.6	15.4574	535.457	520	PR	DTE	'miaydwtvmmlggsgywypyydnk'
4939 SAMEA2619678 1441038 9 /location(8398 9123 1) /stationTARA 018 /depth60 /filter0.22-1.6	15.4574	535.457	520	PR	DTE	'miaydwtvmmlggsgywypyydnk'
4941 SAMEA2620970 14670 6 /location(4836 5558 -1) /stationTARA 067 /depth5 /filter0.22-3	15.4574	535.457	520	PR	DTE	'miaydwtvmmlggsgywypyydnk'
4969 SAMEA2621423 1973137 5 /location(4136 4864 -1) /stationTARA 082 /depth40 /filter0.22-3	15.4574	535.457	520	PR	DTE	'miaydwtvmmlggsgywypyydnk'
4986 SAMEA2621509 991321 3 /location(2970 3701 1) /stationTARA 085 /depth5 /filter0.22-3	15.4574	535.457	520	PR	DTE	'miaydwtvmmlggsgywypyydnk'
5029 SAMEA2620970 626409 5 /location(4835 5557 -1) /stationTARA 067 /depth5 /filter0.22-3	15.4574	535.457	520	PR	DTE	'miaydwtvmmlggsgywypyydnk'
5044 SAMEA2619766 1787 16 /location(13165 13875 -1) /stationTARA 025 /depth5 /filter0.22-1.6	15.4574	535.457	520	PR	DTE	'miaydwtvmmlggsgywypyydnk'
5045 SAMEA2621045 731448 4 /location(1467 2189 -1) /stationTARA 068 /depth50 /filter0.45-0.8	15.4574	535.457	520	PR	DTE	'miaydwtvmmlggsgywypyydnk'
5078 SAMEA2591108 1846850 31 /location(26977 27726 -1) /stationTARA 030 /depth5 /filter0.22-1.6	15.4574	535.457	520	PR	DTE	'miaydwtvmmlggsgywypyydnk'
5083 SAMEA2620980 1434656 26 /location(31712 32434 1) /stationTARA 067 /depth5 /filter0.45-0.8	15.4574	535.457	520	PR	DTE	'miaydwtvmmlggsgywypyydnk'
5093 SAMEA2619399 1376213 11 /location(9927 10658 1) /stationTARA 004 /depth40 /filter0.22-1.6	15.4574	535.457	520	PR	DTE	'miaydwtvmmlggsgywypyydnk'
5095 SAMEA2621401 490410 5 /location(3388 4113 1) /stationTARA 082 /depth5 /filter0.22-3	15.4574	535.457	520	PR	DTE	'miaydwtvmmlggsgywypyydnk'
5108 SAMEA2619782 23792 4 /location(3465 4250 1) /stationTARA 025 /depth50 /filter0.22-1.6	15.4574	535.457	520	PR	DTE	'miaydwtvmmlggsgywypyydnk'
5131 SAMEA2619952 1850203 9 /location(8164 8901 -1) /stationTARA 036 /depth17 /filter0.22-1.6	15.4574	535.457	520	PR	DTE	'miaydwtvmmlggsgywypyydnk'
5153 SAMEA2621812 1161027 3 /location(2357 3082 -1) /stationTARA 093 /depth35 /filter0.22-3	15.4574	535.457	520	PR	DTE	'miaydwtvmmlggsgywypyydnk'
5155 SAMEA2623850 2043511 9 /location(8680 9408 -1) /stationTARA 151 /depth5 /filter0.22-3	15.4574	535.457	520	PR	DTE	'miaydwtvmmlggsgywypyydnk'
5194 SAMEA2623116 3701610 5 /location(5159 5890 -1) /stationTARA 133 /depth5 /filter0.22-3	15.4574	535.457	520	PR	DTE	'miaydwtvmmlggsgywypyydnk'
5239 SAMEA2619840 630085 6 /location(1849 2559 -1) /stationTARA 032 /depth80 /filter0.22-1.6	15.4574	535.457	520	PR	DTE	'miaydwtvmmlggsgywypyydnk'
5252 SAMEA2621859 988221 2 /location(313 1035 -1) /stationTARA 096 /depth5 /filter0.22-3	15.4574	535.457	520	PR	DTE	'miaydwtvmmlggsgywypyydnk'
5254 SAMEA2621551 1300142 18 /location(18928 19653 -1) /stationTARA 085 /depth790 /filter0.22-3	15.4574	535.457	520	PR	DTE	'miaydwtvmmlggsgywypyydnk'
5263 SAMEA2622452 3082956 40 /location(27969 28694 -1) /stationTARA 111 /depth5 /filter0.22-3	15.4574	535.457	520	PR	DTE	'miaydwtvmmlggsgywypyydnk'
5275 SAMEA2623734 3302266 2 /location(1140 1907 -1) /stationTARA 148 /depth5 /filter0.22-3	15.4574	535.457	520	PR	DTE	'miaydwtvmmlggsgywypyydnk'
5280 SAMEA2621551 337221 55 /location(60230 60958 -1) /stationTARA 085 /depth790 /filter0.22-3	15.4574	535.457	520	PR	DTE	'miaydwtvmmlggsgywypyydnk'
5298 SAMEA2623059 1154397 4 /location(2857 3573 -1) /stationTARA 132 /depth5 /filter0.22-3	15.4574	535.457	520	PR	DTE	'miaydwtvmmlggsgywypyydnk'
5305 SAMEA2621551 160655 2 /location(991 1722 -1) /stationTARA 085 /depth790 /filter0.22-3	15.4574	535.457	520	PR	DTE	'miaydwtvmmlggsgywypyydnk'
5306 SAMEA2620217 1043587 3 /location(2465 3169 1) /stationTARA 041 /depth60 /filter0.22-1.6	15.4574	535.457	520	PR	DTE	'miaydwtvmmlggsgywypyydnk'
5310 SAMEA2621812 1814825 77 /location(75224 76003 1) /stationTARA 093 /depth35 /filter0.22-3	15.4574	535.457	520	PR	DTE	'miaydwtvmmlggsgywypyydnk'
5319 SAMEA2621536 1978433 22 /location(25238 25957 -1) /stationTARA 085 /depth90 /filter0.22-3	15.4574	535.457	520	PR	DTE	'miaydwtvmmlggsgywypyydnk'
5336 SAMEA2621812 90986 9 /location(7395 8174 1) /stationTARA 093 /depth35 /filter0.22-3	15.4574	535.457	520	PR	DTE	'miaydwtvmmlggsgywypyydnk'
5338 SAMEA2621423 1637224 44 /location(45861 46583 1) /stationTARA 082 /depth40 /filter0.22-3	15.4574	535.457	520	PR	DTE	'miaydwtvmmlggsgywypyydnk'
5365 SAMEA2621509 758605 2 /location(1705 2460 -1) /stationTARA 085 /depth5 /filter0.22-3	15.4574	535.457	520	PR	DTE	'miaydwtvmmlggsgywypyydnk'
5388 SAMEA2621551 2619725 4 /location(2763 3488 -1) /stationTARA 085 /depth790 /filter0.22-3	15.4574	535.457	520	PR	DTE	'miaydwtvmmlggsgywypyydnk'
5391 SAMEA2620980 19116 14 /location(11248 12006 -1) /stationTARA 067 /depth5 /filter0.45-0.8	15.4574	535.457	520	PR	DTE	'miaydwtvmmlggsgywypyydnk'
0697 KGA04460.1 hypothetical protein GM43 5495 actinobacterium acMicro4	14.9846	534.602	520	PR	DTE	'miaydwttlmigfsswwyptydnk'
0702 OUV18487.1 hypothetical protein CBC58 00815 Cellulomonadaceae bacterium TMED98	14.9846	534.602	520	PR	DTE	'miaydwttlmigfsswwyptydnk'
0705 KRO39854.1 hypothetical protein ABR66 01515 Microbacteriaceae bacterium BACL25 MAG120322bin65	14.9846	534.602	520	PR	DTE	'miaydwttlmigfsswwyptydnk'
3992 EDH30867.1 hypothetical protein marine metagenome	14.9846	534.602	520	PR	DTE	'miaydwttlmigfsswwyptydnk'
3998 EBA71900.1 hypothetical protein marine metagenome	14.9846	534.602	520	PR	DTE	'miaydwttlmigfsswwyptydnk'
3999 ECT68072.1 hypothetical protein partial marine metagenome	14.9846	534.602	520	PR	DTE	'miaydwttlmigfsswwyptydnk'
4001 EBF08868.1 hypothetical protein partial marine metagenome	14.9846	534.602	520	PR	DTE	'miaydwttlmigfsswwyptydnk'
4002 EBF44078.1 hypothetical protein marine metagenome	14.9846	534.602	520	PR	DTE	'miaydwttlmigfsswwyptydnk'
4003 ECK15244.1 hypothetical protein partial marine metagenome	14.9846	534.602	520	PR	DTE	'miaydwttlmigfsswwyptydnk'
4681 SAMEA2619531 1917517 3 /location(3253 3984 1) /stationTARA 009 /depth5 /filter0.22-1.6	14.9846	534.602	520	PR	DTE	'miaydwttlmigfsswwyptydnk'
0682 WP 063770343.1 hypothetical protein Mesorhizobium sp. F7	14.5285	534.116	520	PR	DTE	'miaydwttlmigfstwwyptydnk'
2021 KIF37192.1 rhodopsin Hassallia byssoidea VB512170	14.3422	551.32	537	CyanHR	TSD	'miaytwstlmigyscywypwfdsk'
1792 WP 099700801.1 hypothetical protein Chroococcales cyanobacterium IPPAS B1203	13.9954	525.578	525	NaR	NDQ	'---ynwdvlmiggstywypyydsk'
1838 WP 047006274.1 hypothetical protein Erythrobacter gangjinensis	13.6119	538.602	525	NaR	NDQ	'fvaynwdvlmiggstmwypyydsk'
1589 WP 017301364.1 hypothetical protein Nodosilinea nodulosa	12.9607	556.089	545	CyanDTE	DTS	'lvaydwttimigyscefypwidak'
2120 PSO81870.1 rhodopsin Cyanobacteria bacterium QS 4 48 99	11.7483	556.741	545	CyanDTE	DTD	'miaydwttlmigystfwypwydak'
2121 PSO74148.1 rhodopsin Cyanobacteria bacterium QS 1 48 34	11.7483	556.741	545	CyanDTE	DTD	'miaydwttlmigystfwypwydak'
2122 PSO76378.1 rhodopsin Cyanobacteria bacterium QH 8 48 120	11.7483	556.741	545	CyanDTE	DTD	'miaydwttlmigystfwypwydak'
2123 PSO68105.1 rhodopsin Cyanobacteria bacterium QH 7 48 89	11.7483	556.741	545	CyanDTE	DTD	'miaydwttlmigystfwypwydak'
2124 PSO60175.1 rhodopsin Cyanobacteria bacterium QH 2 48 84	11.7483	556.741	545	CyanDTE	DTD	'miaydwttlmigystfwypwydak'
2125 PSO53854.1 rhodopsin Cyanobacteria bacterium QH 10 48 56	11.7483	556.741	545	CyanDTE	DTD	'miaydwttlmigystfwypwydak'
2126 PSO62648.1 rhodopsin Cyanobacteria bacterium QH 6 48 35	11.7483	556.741	545	CyanDTE	DTD	'miaydwttlmigystfwypwydak'
2127 PSO50292.1 rhodopsin Cyanobacteria bacterium QH 1 48 107	11.7483	556.741	545	CyanDTE	DTD	'miaydwttlmigystfwypwydak'
0093 PSP78566.1 rhodopsin Halobacteriales archaeon QS 4 69 225	11.6208	571.574	560	BR	DTA	'maaydwttlmvgwstlwypwfdak'
0791 KRP09924.1 rhodopsin Sphingobacteriales bacterium BACL12 MAG120802bin5	11.406	531.385	520	PR	DTE	'miaydwtvmmlggssywypyydnk'
0839 WP 086104925.1 rhodopsin Chitinophagaceae bacterium IBVUCB2	11.406	531.385	520	PR	DTE	'miaydwtvmmlggssywypyydnk'
0859 KRP08428.1 rhodopsin Sphingobacteriales bacterium BACL12 MAG120802bin5	11.406	531.385	520	PR	DTE	'miaydwtvmmlggssywypyydnk'
4480 SAMEA2621401 1198262 5 /location(3585 4322 1) /stationTARA 082 /depth5 /filter0.22-3	11.406	531.385	520	PR	DTE	'miaydwtvmmlggssywypyydnk'
3307 EBC07742.1 hypothetical protein partial marine metagenome	11.0423	530.821	520	PR	HTE	'mvayhwtvqmlgfgmwwypyydnk'
1833 WP 022671827.1 rhodopsin Sphingopyxis baekryungensis	11.0308	541.029	530	ClR	NTQ	'hvaynwtvlmiggssfwypyfdtk'
0710 KRO62090.1 rhodopsin Cryomorphaceae bacterium BACL11 MAG121015bin20	10.9232	530.898	520	PR	DTE	'miaydwtvmmlggstywypyydnk'
0761 OUU03259.1 rhodopsin Flammeovirgaceae bacterium TMED32	10.9232	530.898	520	PR	DTE	'miaydwtvmmlggstywypyydnk'
0784 OUU96365.1 rhodopsin Flavobacteriales bacterium TMED84	10.9232	530.898	520	PR	DTE	'miaydwtvmmlggstywypyydnk'
0826 PDH51251.1 rhodopsin Bacteroidetes bacterium MEDG17	10.9232	530.898	520	PR	DTE	'miaydwtvmmlggstywypyydnk'
0840 PWL28924.1 rhodopsin Fluviicola sp. XM24bin1	10.9232	530.898	520	PR	DTE	'miaydwtvmmlggstywypyydnk'
0850 KRO55315.1 rhodopsin Cryomorphaceae bacterium BACL11 MAG121001bin54	10.9232	530.898	520	PR	DTE	'miaydwtvmmlggstywypyydnk'
0874 OUV70045.1 rhodopsin Flavobacteriales bacterium TMED123	10.9232	530.898	520	PR	DTE	'miaydwtvmmlggstywypyydnk'
1013 WP 070726946.1 rhodopsin Hymenobacter lapidarius	10.9232	530.898	520	PR	DTE	'miaydwtvmmlggstywypyydnk'
1014 WP 092670396.1 rhodopsin Siccationidurans arizonensis	10.9232	530.898	520	PR	DTE	'miaydwtvmmlggstywypyydnk'
1015 WP 054412465.1 rhodopsin Hymenobacter sp. DG25A	10.9232	530.898	520	PR	DTE	'miaydwtvmmlggstywypyydnk'
1030 WP 044221904.1 rhodopsin Phaeodactylibacter xiamenensis	10.9232	530.898	520	PR	DTE	'miaydwtvmmlggstywypyydnk'
1118 WP 068229480.1 rhodopsin Hymenobacter sp. PAMC 26628	10.9232	530.898	520	PR	DTE	'miaydwtvmmlggstywypyydnk'
1126 WP 070743837.1 rhodopsin Hymenobacter coccineus	10.9232	530.898	520	PR	DTE	'miaydwtvmmlggstywypyydnk'
3783 EDD18250.1 hypothetical protein marine metagenome	10.9232	530.898	520	PR	DTE	'miaydwtvmmlggstywypyydnk'
3843 EDJ21551.1 hypothetical protein marine metagenome	10.9232	530.898	520	PR	DTE	'miaydwtvmmlggstywypyydnk'
3857 EBX41452.1 hypothetical protein marine metagenome	10.9232	530.898	520	PR	DTE	'miaydwtvmmlggstywypyydnk'
4241 SAMEA2623116 798889 15 /location(12681 13424 -1) /stationTARA 133 /depth5 /filter0.22-3	10.9232	530.898	520	PR	DTE	'miaydwtvmmlggstywypyydnk'
4244 SAMEA2622316 2540784 15 /location(10040 10822 1) /stationTARA 109 /depth5 /filter0.22-3	10.9232	530.898	520	PR	DTE	'miaydwtvmmlggstywypyydnk'
4273 SAMEA2620756 77093 67 /location(73318 74064 1) /stationTARA 062 /depth5 /filter0.22-3	10.9232	530.898	520	PR	DTE	'miaydwtvmmlggstywypyydnk'
4276 SAMEA2622173 82207 25 /location(17710 18486 -1) /stationTARA 102 /depth5 /filter0.22-3	10.9232	530.898	520	PR	DTE	'miaydwtvmmlggstywypyydnk'
4284 SAMEA2620980 740681 71 /location(71516 72271 -1) /stationTARA 067 /depth5 /filter0.45-0.8	10.9232	530.898	520	PR	DTE	'miaydwtvmmlggstywypyydnk'
4307 SAMEA2620339 928492 2 /location(534 1271 1) /stationTARA 045 /depth5 /filter0.22-1.6	10.9232	530.898	520	PR	DTE	'miaydwtvmmlggstywypyydnk'
4337 SAMEA2619818 1424 7 /location(7386 8129 1) /stationTARA 032 /depth5 /filter0.22-1.6	10.9232	530.898	520	PR	DTE	'miaydwtvmmlggstywypyydnk'
4376 SAMEA2621839 2332429 3 /location(1696 2451 -1) /stationTARA 094 /depth5 /filter0.22-3	10.9232	530.898	520	PR	DTE	'miaydwtvmmlggstywypyydnk'
4406 SAMEA2619857 1137559 10 /location(8783 9541 1) /stationTARA 033 /depth5 /filter0.22-1.6	10.9232	530.898	520	PR	DTE	'miaydwtvmmlggstywypyydnk'
4418 SAMEA2623850 3073888 1 /location(129 920 1) /stationTARA 151 /depth5 /filter0.22-3	10.9232	530.898	520	PR	DTE	'miaydwtvmmlggstywypyydnk'
4496 SAMEA2621487 1556363 6 /location(5485 6216 1) /stationTARA 084 /depth5 /filter0.22-3	10.9232	530.898	520	PR	DTE	'miaydwtvmmlggstywypyydnk'
4556 SAMEA2620980 1995190 2 /location(603 1337 -1) /stationTARA 067 /depth5 /filter0.45-0.8	10.9232	530.898	520	PR	DTE	'miaydwtvmmlggstywypyydnk'
4610 SAMEA2621536 804487 3 /location(1301 2041 -1) /stationTARA 085 /depth90 /filter0.22-3	10.9232	530.898	520	PR	DTE	'miaydwtvmmlggstywypyydnk'
4612 SAMEA2619376 17652 4 /location(2375 3115 1) /stationTARA 004 /depth5 /filter0.22-1.6	10.9232	530.898	520	PR	DTE	'miaydwtvmmlggstywypyydnk'
4694 SAMEA2621045 1018390 7 /location(3453 4202 1) /stationTARA 068 /depth50 /filter0.45-0.8	10.9232	530.898	520	PR	DTE	'miaydwtvmmlggstywypyydnk'
4699 SAMEA2621076 546360 42 /location(44699 45424 -1) /stationTARA 070 /depth5 /filter0.45-0.8	10.9232	530.898	520	PR	DTE	'miaydwtvmmlggstywypyydnk'
4709 SAMEA2620672 1088177 6 /location(4142 5002 -1) /stationTARA 057 /depth5 /filter0.22-3	10.9232	530.898	520	PR	DTE	'miaydwtvmmlggstywypyydnk'
4750 SAMEA2622336 531757 3 /location(2147 2887 -1) /stationTARA 109 /depth30 /filter0.22-3	10.9232	530.898	520	PR	DTE	'miaydwtvmmlggstywypyydnk'
4801 SAMEA2619678 752514 75 /location(68850 69584 1) /stationTARA 018 /depth60 /filter0.22-1.6	10.9232	530.898	520	PR	DTE	'miaydwtvmmlggstywypyydnk'
4810 SAMEA2621423 890552 4 /location(2555 3295 1) /stationTARA 082 /depth40 /filter0.22-3	10.9232	530.898	520	PR	DTE	'miaydwtvmmlggstywypyydnk'
4842 SAMEA2591122 492929 4 /location(1398 2129 1) /stationTARA 030 /depth70 /filter0.22-1.6	10.9232	530.898	520	PR	DTE	'miaydwtvmmlggstywypyydnk'
4999 SAMEA2622765 1488339 1 /location(79 813 -1) /stationTARA 124 /depth5 /filter0.45-0.8	10.9232	530.898	520	PR	DTE	'miaydwtvmmlggstywypyydnk'
5034 SAMEA2623627 921618 15 /location(13614 14369 -1) /stationTARA 145 /depth5 /filter0.22-3	10.9232	530.898	520	PR	DTE	'miaydwtvmmlggstywypyydnk'
5055 SAMEA2620672 245924 1 /location(109 846 -1) /stationTARA 057 /depth5 /filter0.22-3	10.9232	530.898	520	PR	DTE	'miaydwtvmmlggstywypyydnk'
5062 SAMEA2621401 1502271 3 /location(3333 4055 -1) /stationTARA 082 /depth5 /filter0.22-3	10.9232	530.898	520	PR	DTE	'miaydwtvmmlggstywypyydnk'
5110 SAMEA2623734 1132328 2 /location(535 1287 1) /stationTARA 148 /depth5 /filter0.22-3	10.9232	530.898	520	PR	DTE	'miaydwtvmmlggstywypyydnk'
5124 SAMEA2620980 1977965 73 /location(79522 80274 1) /stationTARA 067 /depth5 /filter0.45-0.8	10.9232	530.898	520	PR	DTE	'miaydwtvmmlggstywypyydnk'
5127 SAMEA2620979 525353 2 /location(1001 1729 1) /stationTARA 067 /depth5 /filter0.22-0.45	10.9232	530.898	520	PR	DTE	'miaydwtvmmlggstywypyydnk'
5208 SAMEA2620929 1600779 6 /location(4000 4749 -1) /stationTARA 066 /depth5 /filter0.22-3	10.9232	530.898	520	PR	DTE	'miaydwtvmmlggstywypyydnk'
5214 SAMEA2622716 1030288 9 /location(5261 5992 -1) /stationTARA 123 /depth5 /filter0.45-0.8	10.9232	530.898	520	PR	DTE	'miaydwtvmmlggstywypyydnk'
5235 SAMEA2622074 1468380 3 /location(1373 2152 1) /stationTARA 099 /depth5 /filter0.22-3	10.9232	530.898	520	PR	DTE	'miaydwtvmmlggstywypyydnk'
5318 SAMEA2620979 1724555 6 /location(4293 5024 -1) /stationTARA 067 /depth5 /filter0.22-0.45	10.9232	530.898	520	PR	DTE	'miaydwtvmmlggstywypyydnk'
5346 SAMEA2622173 654706 7 /location(5191 5913 1) /stationTARA 102 /depth5 /filter0.22-3	10.9232	530.898	520	PR	DTE	'miaydwtvmmlggstywypyydnk'
5376 SAMEA2619399 1397592 7 /location(5382 6104 -1) /stationTARA 004 /depth40 /filter0.22-1.6	10.9232	530.898	520	PR	DTE	'miaydwtvmmlggstywypyydnk'
1796 WP 106137740.1 rhodopsin Spirosoma oryzae	10.7346	535.734	525	NaR	NDQ	'mvaynwdvlmiggstmwypyydsk'
4169 SAMEA2622690 2233797 22 /location(22854 23561 -1) /stationTARA 122 /depth115 /filter0.22-3	10.6931	527.234	520	PR	DTE	'miaydwtvqmlglgfwwypyydnk'
5115 SAMEA2620980 1827033 1 /location(441 1169 1) /stationTARA 067 /depth5 /filter0.45-0.8	10.6412	530.192	520	PR	DTE	'miaydwtvmmlgastywypyydnk'
0703 WP 104913209.1 rhodopsin Pontimonas salivibrio	10.5278	528.878	520	PR	DTE	'miaydwttlmigfsswwypvfdnk'
1411 WP 099821981.1 hypothetical protein Tatumella sp. OPLPL6	10.5104	545.356	535	DTG	DTG	'fvaydwttlmvgyscfwypffdak'
1412 WP 092678153.1 hypothetical protein Rosenbergiella nectarea	10.5104	545.356	535	DTG	DTG	'fvaydwttlmvgyscfwypffdak'
1438 WP 056407319.1 hypothetical protein Sphingomonas sp. Leaf226	10.5104	545.356	535	DTG	DTG	'fvaydwttlmvgyscfwypffdak'
3757 ECV93033.1 hypothetical protein marine metagenome	10.353	530.319	520	PR	DTE	'miaydwtvmmlggstwwypyydnk'
3373 EBP74881.1 hypothetical protein partial marine metagenome	10.1903	526.596	520	PR	DTE	'-vaydwtvlmlgfgmwwypyydnk'
3420 EDH95742.1 hypothetical protein partial marine metagenome	10.1903	526.596	520	PR	DTE	'-vaydwtvlmlgfgmwwypyydnk'
3448 ECK29607.1 hypothetical protein marine metagenome	10.1903	526.596	520	PR	DTE	'-vaydwtvlmlgfgmwwypyydnk'
3475 EDC29734.1 hypothetical protein partial marine metagenome	10.1903	526.596	520	PR	DTE	'-vaydwtvlmlgfgmwwypyydnk'
3490 EBX41755.1 hypothetical protein partial marine metagenome	10.1903	526.596	520	PR	DTE	'-vaydwtvlmlgfgmwwypyydnk'
3499 EDH99928.1 hypothetical protein partial marine metagenome	10.1903	526.596	520	PR	DTE	'-vaydwtvlmlgfgmwwypyydnk'
3505 ECX86796.1 hypothetical protein marine metagenome	10.1903	526.596	520	PR	DTE	'-vaydwtvlmlgfgmwwypyydnk'
3524 ECL50863.1 hypothetical protein partial marine metagenome	10.1903	526.596	520	PR	DTE	'-vaydwtvlmlgfgmwwypyydnk'
3535 EBQ67974.1 hypothetical protein partial marine metagenome	10.1903	526.596	520	PR	DTE	'-vaydwtvlmlgfgmwwypyydnk'
3549 EBX95290.1 hypothetical protein partial marine metagenome	10.1903	526.596	520	PR	DTE	'-vaydwtvlmlgfgmwwypyydnk'
3567 ECA01904.1 hypothetical protein partial marine metagenome	10.1903	526.596	520	PR	DTE	'-vaydwtvlmlgfgmwwypyydnk'
3569 EBQ54456.1 hypothetical protein partial marine metagenome	10.1903	526.596	520	PR	DTE	'-vaydwtvlmlgfgmwwypyydnk'
3595 EBP72895.1 hypothetical protein partial marine metagenome	10.1903	526.596	520	PR	DTE	'-vaydwtvlmlgfgmwwypyydnk'
3615 ECO13301.1 hypothetical protein partial marine metagenome	10.1903	526.596	520	PR	DTE	'-vaydwtvlmlgfgmwwypyydnk'
3647 EBO61087.1 hypothetical protein partial marine metagenome	10.1903	526.596	520	PR	DTE	'-vaydwtvlmlgfgmwwypyydnk'
3668 ECY40818.1 hypothetical protein marine metagenome	10.1903	526.596	520	PR	DTE	'-vaydwtvlmlgfgmwwypyydnk'
0004 PaR	10.1332	544.986	535	DTG	DTG	'fvaydwttlmigyscfwypffdak'
0005 PvR	10.1332	544.986	535	DTG	DTG	'fvaydwttlmigyscfwypffdak'
1408 WP 046102963.1 hypothetical protein Pantoea anthophila	10.1332	544.986	535	DTG	DTG	'fvaydwttlmigyscfwypffdak'
1409 WP 058957156.1 hypothetical protein TypeF symbiont of Plautia stali	10.1332	544.986	535	DTG	DTG	'fvaydwttlmigyscfwypffdak'
1410 WP 033736758.1 hypothetical protein Pantoea sp. Sc1	10.1332	544.986	535	DTG	DTG	'fvaydwttlmigyscfwypffdak'
1418 WP 095706981.1 hypothetical protein Pantoea vagans	10.1332	544.986	535	DTG	DTG	'fvaydwttlmigyscfwypffdak'
1419 PVY86959.1 bacteriorhodopsin Pantoea ananatis	10.1332	544.986	535	DTG	DTG	'fvaydwttlmigyscfwypffdak'
1420 WP 054634118.1 hypothetical protein Pantoea stewartii	10.1332	544.986	535	DTG	DTG	'fvaydwttlmigyscfwypffdak'
1421 WP 039340894.1 hypothetical protein Pantoea stewartii	10.1332	544.986	535	DTG	DTG	'fvaydwttlmigyscfwypffdak'
1422 WP 058701340.1 hypothetical protein Pantoea stewartii	10.1332	544.986	535	DTG	DTG	'fvaydwttlmigyscfwypffdak'
1423 KGD84588.1 hypothetical protein HA47 05760 Pantoea stewartii subsp. indologenes	10.1332	544.986	535	DTG	DTG	'fvaydwttlmigyscfwypffdak'
1424 WP 058708453.1 hypothetical protein Pantoea stewartii	10.1332	544.986	535	DTG	DTG	'fvaydwttlmigyscfwypffdak'
1425 WP 071668340.1 MULTISPECIES: hypothetical protein Pantoea	10.1332	544.986	535	DTG	DTG	'fvaydwttlmigyscfwypffdak'
1426 WP 065647393.1 hypothetical protein Pantoea eucrina	10.1332	544.986	535	DTG	DTG	'fvaydwttlmigyscfwypffdak'
1427 WP 094111597.1 hypothetical protein Pantoea eucrina	10.1332	544.986	535	DTG	DTG	'fvaydwttlmigyscfwypffdak'
1428 WP 104085650.1 hypothetical protein Pantoea sp. ICBG 1758	10.1332	544.986	535	DTG	DTG	'fvaydwttlmigyscfwypffdak'
1429 WP 105080228.1 hypothetical protein Pantoea ananatis	10.1332	544.986	535	DTG	DTG	'fvaydwttlmigyscfwypffdak'
1430 WP 105091465.1 hypothetical protein Pantoea ananatis	10.1332	544.986	535	DTG	DTG	'fvaydwttlmigyscfwypffdak'
1431 WP 072136755.1 hypothetical protein Pantoea ananatis	10.1332	544.986	535	DTG	DTG	'fvaydwttlmigyscfwypffdak'
1432 WP 041457634.1 hypothetical protein Pantoea ananatis	10.1332	544.986	535	DTG	DTG	'fvaydwttlmigyscfwypffdak'
1433 WP 072138758.1 hypothetical protein Pantoea ananatis	10.1332	544.986	535	DTG	DTG	'fvaydwttlmigyscfwypffdak'
1434 WP 014593707.1 MULTISPECIES: hypothetical protein Pantoea	10.1332	544.986	535	DTG	DTG	'fvaydwttlmigyscfwypffdak'
1435 WP 031393626.1 hypothetical protein Sphingomonas sp. STIS6.2	10.1332	544.986	535	DTG	DTG	'fvaydwttlmigyscfwypffdak'
1436 WP 031438915.1 hypothetical protein Sphingomonas sp. FUKUSWIS1	10.1332	544.986	535	DTG	DTG	'fvaydwttlmigyscfwypffdak'
1437 WP 107930291.1 hypothetical protein Sphingomonas aerolata	10.1332	544.986	535	DTG	DTG	'fvaydwttlmigyscfwypffdak'
1439 WP 055875688.1 hypothetical protein Sphingomonas sp. Leaf34	10.1332	544.986	535	DTG	DTG	'fvaydwttlmigyscfwypffdak'
1440 WP 056475157.1 hypothetical protein Sphingomonas sp. Leaf38	10.1332	544.986	535	DTG	DTG	'fvaydwttlmigyscfwypffdak'
1442 WP 010215292.1 hypothetical protein Sphingomonas sp. PAMC 26621	10.1332	544.986	535	DTG	DTG	'fvaydwttlmigyscfwypffdak'
1443 ORM79064.1 hypothetical protein HA42 15950 Pantoea deleyi	10.1332	544.986	535	DTG	DTG	'fvaydwttlmigyscfwypffdak'
1444 WP 033733120.1 hypothetical protein Pantoea vagans	10.1332	544.986	535	DTG	DTG	'fvaydwttlmigyscfwypffdak'
1445 WP 033783451.1 hypothetical protein Pantoea sp. 9140	10.1332	544.986	535	DTG	DTG	'fvaydwttlmigyscfwypffdak'
1446 WP 107319869.1 hypothetical protein Pantoea vagans	10.1332	544.986	535	DTG	DTG	'fvaydwttlmigyscfwypffdak'
1447 WP 013358343.1 hypothetical protein Pantoea vagans	10.1332	544.986	535	DTG	DTG	'fvaydwttlmigyscfwypffdak'
1448 WP 003852428.1 MULTISPECIES: hypothetical protein Pantoea	10.1332	544.986	535	DTG	DTG	'fvaydwttlmigyscfwypffdak'
1451 PTM47286.1 bacteriorhodopsin Sphingomonas aerolata	10.1332	544.986	535	DTG	DTG	'fvaydwttlmigyscfwypffdak'
1452 ADD77066.1 Hypothetical Protein PANA 1899 Pantoea ananatis LMG 20103	10.1332	544.986	535	DTG	DTG	'fvaydwttlmigyscfwypffdak'
1490 EIB96672.1 hypothetical Protein S7A 18844 Pantoea sp. Sc1	10.1332	544.986	535	DTG	DTG	'fvaydwttlmigyscfwypffdak'
5218 SAMEA2620929 575338 3 /location(2125 2787 -1) /stationTARA 066 /depth5 /filter0.22-3	10.1001	530.1	520	PR	DTE	'liaydwtvlmlgfgswwypyydnk'
0026 SyHR	10.0848	546.999	537	CyanHR	TSD	'miaytwstlmigyscfwypwydsk'
2020 WP 015160177.1 bacteriorhodopsin Chamaesiphon minutus	10.0848	546.999	537	CyanHR	TSD	'miaytwstlmigyscfwypwydsk'
2022 WP 009632765.1 bacteriorhodopsin Synechocystis sp. PCC 7509	10.0848	546.999	537	CyanHR	TSD	'miaytwstlmigyscfwypwydsk'
2023 WP 106370523.1 rhodopsin Chlorogloea sp. CCALA 695	10.0848	546.999	537	CyanHR	TSD	'miaytwstlmigyscfwypwydsk'
2025 WP 045053084.1 rhodopsin Aliterella atlantica	10.0848	546.999	537	CyanHR	TSD	'miaytwstlmigyscfwypwydsk'
0041 PoClR	9.97729	539.773	530	ClR	NTQ	'hvaynwtilmiggstfwyayydsk'
0038 SrNaR	9.78925	534.655	525	NaR	NDQ	'fvaynwdvlmiggstywypyfdsk'
0097 ERH13177.1 bacteriorhodopsin partial halophilic archaeon J07HB67	9.52393	550.921	560	BR	DTD	'---ydwttlmigwstfwypwydak'
4769 SAMEA2619678 815378 49 /location(41176 41895 -1) /stationTARA 018 /depth60 /filter0.22-1.6	9.21741	528.093	520	PR	DTE	'miaydwtvmmlggsgywypfydnk'
3954 EBH93097.1 hypothetical protein partial marine metagenome	8.90969	523.922	520	PR	DTE	'-iaydwtvmmlggagywypyydnk'
5353 SAMEA2621101 2045660 6 /location(2962 3735 -1) /stationTARA 070 /depth800 /filter0.45-0.8	8.81956	521.747	520	PR	ETT	'cityewtmsmvgfwmwwypyydnk'
4076 EDF35451.1 hypothetical protein partial marine metagenome	8.36612	524.917	538	HmDTK	DTK	'---ydwtvmmiglggwwypyydnk'
4085 EBY61228.1 hypothetical protein partial marine metagenome	8.36612	524.917	538	HmDTK	DTK	'---ydwtvmmiglggwwypyydnk'
1224 SNS80697.1 Bacteriorhodopsin Geodermatophilus pulveris	8.14233	547.43	540	ActR	DTE	'llaydwtvlmiggstlfypyydak'
1316 WP 089306604.1 rhodopsin Geodermatophilus pulveris	8.14233	547.43	540	ActR	DTE	'llaydwtvlmiggstlfypyydak'
4587 SAMEA2620666 34680 3 /location(2207 2977 1) /stationTARA 056 /depth1000 /filter0.22-3	8.09714	521.138	520	PR	DTE	'cvaydwtmlmvgfwmwwypyydnk'
0191 prf||0501217A bacteriorhodopsin	8.02288	563.785	560	BR	DTD	'mvaydwttlmig-stmwypwfdak'
1565 WP 056413711.1 hypothetical protein partial Sphingomonas sp. Leaf28	8.00542	536.53	535	DTG	DTS	'-vaydwttlmigyscfwypfidak'
0100 PSQ40115.1 rhodopsin partial Halobacteriales archaeon SW 5 70 135	7.59068	562.096	560	BR	DTD	'-iaydwttlmigwstlwypwfdak'
5375 SAMEA2623390 2005742 4 /location(3726 4493 1) /stationTARA 138 /depth450 /filter0.22-3	7.42175	521.048	520	PR	DTQ	'ciaydwtvimvgfymwwypyydnk'
2168 WP 071848999.1 hypothetical protein Alkalibacterium sp. 20	7.21997	571.972	565	XeR	DTA	'misydwttlmigygtlwypwfpsk'
3602 ECX70593.1 hypothetical protein marine metagenome	7.06152	507.543	520	PR	DTE	'--aydwtvqmlgfgmwwypyydnk'
3663 ECI99115.1 hypothetical protein partial marine metagenome	7.06152	507.543	520	PR	DTE	'--aydwtvqmlgfgmwwypyydnk'
3664 EBJ33950.1 hypothetical protein partial marine metagenome	7.06152	507.543	520	PR	DTE	'--aydwtvqmlgfgmwwypyydnk'
3674 EBZ26876.1 hypothetical protein partial marine metagenome	7.06152	507.543	520	PR	DTE	'--aydwtvqmlgfgmwwypyydnk'
3675 EDF31290.1 hypothetical protein partial marine metagenome	7.06152	507.543	520	PR	DTE	'--aydwtvqmlgfgmwwypyydnk'
3736 ECP09741.1 hypothetical protein partial marine metagenome	7.06152	507.543	520	PR	DTE	'--aydwtvqmlgfgmwwypyydnk'
3762 EBS54516.1 hypothetical protein partial marine metagenome	7.06152	507.543	520	PR	DTE	'--aydwtvqmlgfgmwwypyydnk'
3861 ECL70406.1 hypothetical protein partial marine metagenome	7.06152	507.543	520	PR	DTE	'--aydwtvqmlgfgmwwypyydnk'
1832 WP 095997474.1 rhodopsin Sphingomonas sp. 1PNM20	6.88514	531.587	525	NaR	NDQ	'fvaynwdvlmvggstfwypyfdsk'
0040 NmClR	6.82409	536.785	530	ClR	NTQ	'hvaynwtilmiggstfwypyfdsk'
1793 WP 052184120.1 hypothetical protein Psychroserpens sp. Hel I 66	6.82409	536.785	530	ClR	NTQ	'hvaynwtilmiggstfwypyfdsk'
1798 WP 090754236.1 hypothetical protein Nonlabens sp. Hel1 33 55	6.82409	536.785	530	ClR	NTQ	'hvaynwtilmiggstfwypyfdsk'
4144 KKN47138.1 hypothetical protein marine sediment metagenome	6.82409	536.785	530	ClR	NTQ	'hvaynwtilmiggstfwypyfdsk'
3735 EBK07141.1 hypothetical protein partial marine metagenome	6.7332	506.53	520	PR	DTE	'--aydwtvqmlgwgmwwypyydnk'
4520 SAMEA2623446 116969 1 /location(170 952 1) /stationTARA 141 /depth5 /filter0.22-3	6.3957	531.275	525	NaR	NDQ	'mvaynwdvlmvggstywypyydsk'
3407 EBB26298.1 hypothetical protein partial marine metagenome	6.32507	501.766	520	PR	DTE	'---ydwtvqmlgfgmwwypyydnk'
3646 EDB13624.1 hypothetical protein marine metagenome	6.32507	501.766	520	PR	DTE	'---ydwtvqmlgfgmwwypyydnk'
1269 SFD31338.1 Bacteriorhodopsin Klenkia taihuensis	6.07466	545.228	540	ActR	DTE	'liaydwtvlmiggssyfypyydak'
1272 WP 091561020.1 rhodopsin Klenkia taihuensis	6.07466	545.228	540	ActR	DTE	'liaydwtvlmiggssyfypyydak'
4739 SAMEA2620666 8116 4 /location(1710 2576 -1) /stationTARA 056 /depth1000 /filter0.22-3	6.06834	536.029	530	ClR	NTQ	'hvaynwtvlmiggstfwypyfdsk'
4840 SAMEA2620666 2911 22 /location(22317 23183 1) /stationTARA 056 /depth1000 /filter0.22-3	6.06834	536.029	530	ClR	NTQ	'hvaynwtvlmiggstfwypyfdsk'
4912 SAMEA2620666 81 27 /location(29545 30411 1) /stationTARA 056 /depth1000 /filter0.22-3	6.06834	536.029	530	ClR	NTQ	'hvaynwtvlmiggstfwypyfdsk'
3851 EBS91509.1 hypothetical protein partial marine metagenome	6.05416	500.753	520	PR	DTE	'---ydwtvqmlgwgmwwypyydnk'
1495 WP 069365475.1 rhodopsin Bacillus beveridgei	6.00455	537.695	532	ESR	DTK	'mvaydwttlmigfgtwwypyydnk'
1497 WP 026697097.1 rhodopsin Bacillus chagannorensis	6.00455	537.695	532	ESR	DTK	'mvaydwttlmigfgtwwypyydnk'
1519 WP 093073848.1 rhodopsin Salisediminibacterium haloalkalitolerans	6.00455	537.695	532	ESR	DTK	'mvaydwttlmigfgtwwypyydnk'
1520 WP 091611415.1 rhodopsin Marinococcus luteus	6.00455	537.695	532	ESR	DTK	'mvaydwttlmigfgtwwypyydnk'
1795 WP 061913042.1 hypothetical protein Bellilinea caldifistulae	5.99181	530.905	525	NaR	NDQ	'mvaynwdvlmiggstywypyydsk'
1836 WP 105220454.1 rhodopsin Gloeocapsopsis sp. AAB1 1H9	5.99181	530.905	525	NaR	NDQ	'mvaynwdvlmiggstywypyydsk'
1844 WP 104548269.1 rhodopsin Chroococcidiopsis sp. TS821	5.99181	530.905	525	NaR	NDQ	'mvaynwdvlmiggstywypyydsk'
1845 WP 073549921.1 hypothetical protein Chroogloeocystis siderophila	5.99181	530.905	525	NaR	NDQ	'mvaynwdvlmiggstywypyydsk'
0968 WP 085113892.1 biphenyl 23dioxygenase Candidatus Pelagibacter sp. HIMB1321	5.89527	524.611	520	PR	DTE	'cvaydwtvlmlgfgmwwypyydnk'
0969 WP 028036566.1 biphenyl 23dioxygenase Candidatus Pelagibacter ubique	5.89527	524.611	520	PR	DTE	'cvaydwtvlmlgfgmwwypyydnk'
0970 WP 023648072.1 biphenyl 23dioxygenase Candidatus Pelagibacter ubique	5.89527	524.611	520	PR	DTE	'cvaydwtvlmlgfgmwwypyydnk'
0971 WP 014952819.1 biphenyl 23dioxygenase alpha proteobacterium HIMB5	5.89527	524.611	520	PR	DTE	'cvaydwtvlmlgfgmwwypyydnk'
0972 WP 023854907.1 bacteriorhodopsin Candidatus Pelagibacter ubique	5.89527	524.611	520	PR	DTE	'cvaydwtvlmlgfgmwwypyydnk'
0989 PHX89409.1 biphenyl 23dioxygenase Pelagibacteraceae bacterium	5.89527	524.611	520	PR	DTE	'cvaydwtvlmlgfgmwwypyydnk'
1008 KRO60697.1 biphenyl 23dioxygenase Pelagibacteraceae bacterium BACL5 MAG121128bin54	5.89527	524.611	520	PR	DTE	'cvaydwtvlmlgfgmwwypyydnk'
1009 KRO55859.1 biphenyl 23dioxygenase Pelagibacteraceae bacterium BACL5 MAG121015bin10	5.89527	524.611	520	PR	DTE	'cvaydwtvlmlgfgmwwypyydnk'
2993 ECV54823.1 hypothetical protein marine metagenome	5.89527	524.611	520	PR	DTE	'cvaydwtvlmlgfgmwwypyydnk'
3092 ECE97898.1 hypothetical protein partial marine metagenome	5.89527	524.611	520	PR	DTE	'cvaydwtvlmlgfgmwwypyydnk'
3095 EBK67721.1 hypothetical protein marine metagenome	5.89527	524.611	520	PR	DTE	'cvaydwtvlmlgfgmwwypyydnk'
3105 ECC62526.1 hypothetical protein partial marine metagenome	5.89527	524.611	520	PR	DTE	'cvaydwtvlmlgfgmwwypyydnk'
3109 EBX43445.1 hypothetical protein partial marine metagenome	5.89527	524.611	520	PR	DTE	'cvaydwtvlmlgfgmwwypyydnk'
3132 EBG14023.1 hypothetical protein marine metagenome	5.89527	524.611	520	PR	DTE	'cvaydwtvlmlgfgmwwypyydnk'
3140 EDC30289.1 hypothetical protein marine metagenome	5.89527	524.611	520	PR	DTE	'cvaydwtvlmlgfgmwwypyydnk'
3142 EDE03375.1 hypothetical protein marine metagenome	5.89527	524.611	520	PR	DTE	'cvaydwtvlmlgfgmwwypyydnk'
3145 ECJ40903.1 hypothetical protein partial marine metagenome	5.89527	524.611	520	PR	DTE	'cvaydwtvlmlgfgmwwypyydnk'
3150 EBK63046.1 hypothetical protein marine metagenome	5.89527	524.611	520	PR	DTE	'cvaydwtvlmlgfgmwwypyydnk'
3158 ECX88372.1 hypothetical protein marine metagenome	5.89527	524.611	520	PR	DTE	'cvaydwtvlmlgfgmwwypyydnk'
3166 EBN98585.1 hypothetical protein marine metagenome	5.89527	524.611	520	PR	DTE	'cvaydwtvlmlgfgmwwypyydnk'
3168 ECP94324.1 hypothetical protein partial marine metagenome	5.89527	524.611	520	PR	DTE	'cvaydwtvlmlgfgmwwypyydnk'
3174 EBO50250.1 hypothetical protein partial marine metagenome	5.89527	524.611	520	PR	DTE	'cvaydwtvlmlgfgmwwypyydnk'
3176 ECY31968.1 hypothetical protein marine metagenome	5.89527	524.611	520	PR	DTE	'cvaydwtvlmlgfgmwwypyydnk'
3177 EBI38286.1 hypothetical protein marine metagenome	5.89527	524.611	520	PR	DTE	'cvaydwtvlmlgfgmwwypyydnk'
3179 ECY15518.1 hypothetical protein marine metagenome	5.89527	524.611	520	PR	DTE	'cvaydwtvlmlgfgmwwypyydnk'
3184 EBX67942.1 hypothetical protein marine metagenome	5.89527	524.611	520	PR	DTE	'cvaydwtvlmlgfgmwwypyydnk'
3190 EDI12670.1 hypothetical protein marine metagenome	5.89527	524.611	520	PR	DTE	'cvaydwtvlmlgfgmwwypyydnk'
3193 EBB71780.1 hypothetical protein partial marine metagenome	5.89527	524.611	520	PR	DTE	'cvaydwtvlmlgfgmwwypyydnk'
3196 EBM06264.1 hypothetical protein partial marine metagenome	5.89527	524.611	520	PR	DTE	'cvaydwtvlmlgfgmwwypyydnk'
3198 EBQ13628.1 hypothetical protein marine metagenome	5.89527	524.611	520	PR	DTE	'cvaydwtvlmlgfgmwwypyydnk'
3201 EDB49621.1 hypothetical protein marine metagenome	5.89527	524.611	520	PR	DTE	'cvaydwtvlmlgfgmwwypyydnk'
3202 EDC32902.1 hypothetical protein marine metagenome	5.89527	524.611	520	PR	DTE	'cvaydwtvlmlgfgmwwypyydnk'
3212 EDH68657.1 hypothetical protein marine metagenome	5.89527	524.611	520	PR	DTE	'cvaydwtvlmlgfgmwwypyydnk'
3216 ECN20859.1 hypothetical protein partial marine metagenome	5.89527	524.611	520	PR	DTE	'cvaydwtvlmlgfgmwwypyydnk'
3217 ECG14996.1 hypothetical protein partial marine metagenome	5.89527	524.611	520	PR	DTE	'cvaydwtvlmlgfgmwwypyydnk'
3220 EDH64623.1 hypothetical protein marine metagenome	5.89527	524.611	520	PR	DTE	'cvaydwtvlmlgfgmwwypyydnk'
3253 ECY38116.1 hypothetical protein marine metagenome	5.89527	524.611	520	PR	DTE	'cvaydwtvlmlgfgmwwypyydnk'
3320 EBC01043.1 hypothetical protein partial marine metagenome	5.89527	524.611	520	PR	DTE	'cvaydwtvlmlgfgmwwypyydnk'
3376 EBX89819.1 hypothetical protein partial marine metagenome	5.89527	524.611	520	PR	DTE	'cvaydwtvlmlgfgmwwypyydnk'
3417 EDG99082.1 hypothetical protein partial marine metagenome	5.89527	524.611	520	PR	DTE	'cvaydwtvlmlgfgmwwypyydnk'
4373 SAMEA2619548 2864805 10 /location(7587 8360 -1) /stationTARA 009 /depth55 /filter0.22-1.6	5.89527	524.611	520	PR	DTE	'cvaydwtvlmlgfgmwwypyydnk'
4637 SAMEA2620979 1670346 8 /location(5341 6111 -1) /stationTARA 067 /depth5 /filter0.22-0.45	5.89527	524.611	520	PR	DTE	'cvaydwtvlmlgfgmwwypyydnk'
5128 SAMEA2623627 1806757 7 /location(5421 6188 1) /stationTARA 145 /depth5 /filter0.22-3	5.89527	524.611	520	PR	DTE	'cvaydwtvlmlgfgmwwypyydnk'
1158 WP 082556644.1 rhodopsin Modestobacter sp. Leaf380	5.70206	544.742	540	ActR	DTE	'liaydwtvlmiggstyfypyydak'
1266 WP 083628661.1 rhodopsin Geodermatophilus nigrescens	5.70206	544.742	540	ActR	DTE	'liaydwtvlmiggstyfypyydak'
1283 SHG30246.1 Bacteriorhodopsin Geodermatophilus nigrescens	5.70206	544.742	540	ActR	DTE	'liaydwtvlmiggstyfypyydak'
1313 SDD54308.1 Bacteriorhodopsin Geodermatophilus telluris	5.70206	544.742	540	ActR	DTE	'liaydwtvlmiggstyfypyydak'
1319 WP 091369214.1 rhodopsin Geodermatophilus telluris	5.70206	544.742	540	ActR	DTE	'liaydwtvlmiggstyfypyydak'
2247 CEK30979.1 Bacteriorhodopsinlike protein Clostridium sordellii	5.57652	562.002	565	XeR	ETM	'fisyewttlmigigsfwypwspfk'
0236 PSP55321.1 rhodopsin Halobacteriales archaeon QS 1 67 19	5.53888	550.43	545	CyanDTE	DTD	'miaydwttlmigwstfwypwfdak'
1546 WP 007920898.1 rhodopsin a chromoprotein Ktedonobacter racemifer	5.42127	538.242	535	DTG	DTN	'siaydwttlmigfscfwypwydak'
0687 WP 009576753.1 lactococcin gamma proteobacterium IMCC3088	5.40269	525.311	520	PR	DTE	'lvaydwtvlmlgfgmwwypyydnk'
0688 KFX72063.1 biphenyl 23dioxygenase alpha proteobacterium QL1	5.40269	525.311	520	PR	DTE	'lvaydwtvlmlgfgmwwypyydnk'
0699 WP 099340517.1 biphenyl 23dioxygenase Candidatus Fonsibacter ubiquis	5.40269	525.311	520	PR	DTE	'lvaydwtvlmlgfgmwwypyydnk'
0813 WP 082856178.1 lactococcin Vibrio sp. HI00D65	5.40269	525.311	520	PR	DTE	'lvaydwtvlmlgfgmwwypyydnk'
0878 APF29545.1 proteorhodopsin uncultured bacterium	5.40269	525.311	520	PR	DTE	'lvaydwtvlmlgfgmwwypyydnk'
0880 KRP31524.1 biphenyl 23dioxygenase OM182 bacterium BACL3 MAG121001bin29	5.40269	525.311	520	PR	DTE	'lvaydwtvlmlgfgmwwypyydnk'
0886 APF29553.1 proteorhodopsin uncultured bacterium	5.40269	525.311	520	PR	DTE	'lvaydwtvlmlgfgmwwypyydnk'
0887 WP 014954459.1 lactococcin alpha proteobacterium HIMB59	5.40269	525.311	520	PR	DTE	'lvaydwtvlmlgfgmwwypyydnk'
0908 WP 008519995.1 lactococcin alpha proteobacterium IMCC14465	5.40269	525.311	520	PR	DTE	'lvaydwtvlmlgfgmwwypyydnk'
0918 APF29544.1 proteorhodopsin partial uncultured bacterium	5.40269	525.311	520	PR	DTE	'lvaydwtvlmlgfgmwwypyydnk'
0920 WP 050557393.1 lactococcin Vibrio campbellii	5.40269	525.311	520	PR	DTE	'lvaydwtvlmlgfgmwwypyydnk'
0921 WP 048814304.1 lactococcin Vibrio campbellii	5.40269	525.311	520	PR	DTE	'lvaydwtvlmlgfgmwwypyydnk'
0922 WP 051118098.1 lactococcin Vibrio campbellii	5.40269	525.311	520	PR	DTE	'lvaydwtvlmlgfgmwwypyydnk'
0952 WP 009605106.1 lactococcin SAR116 cluster alpha proteobacterium HIMB100	5.40269	525.311	520	PR	DTE	'lvaydwtvlmlgfgmwwypyydnk'
0966 WP 006997279.1 biphenyl 23dioxygenase Candidatus Pelagibacter ubique	5.40269	525.311	520	PR	DTE	'lvaydwtvlmlgfgmwwypyydnk'
0967 WP 011281819.1 bacteriorhodopsin Candidatus Pelagibacter ubique	5.40269	525.311	520	PR	DTE	'lvaydwtvlmlgfgmwwypyydnk'
0976 APF29554.1 proteorhodopsin uncultured bacterium	5.40269	525.311	520	PR	DTE	'lvaydwtvlmlgfgmwwypyydnk'
0985 ABR27794.1 proteorhodopsin partial Candidatus Pelagibacter ubique HTCC1002	5.40269	525.311	520	PR	DTE	'lvaydwtvlmlgfgmwwypyydnk'
0986 ABR27795.1 proteorhodopsin partial Candidatus Pelagibacter ubique	5.40269	525.311	520	PR	DTE	'lvaydwtvlmlgfgmwwypyydnk'
0987 ABR27800.1 proteorhodopsin partial Candidatus Pelagibacter ubique	5.40269	525.311	520	PR	DTE	'lvaydwtvlmlgfgmwwypyydnk'
0988 WP 068633839.1 biphenyl 23dioxygenase Variovorax sp. PAMC 28711	5.40269	525.311	520	PR	DTE	'lvaydwtvlmlgfgmwwypyydnk'
0996 WP 008035605.1 lactococcin Rhodobacterales bacterium HTCC2255	5.40269	525.311	520	PR	DTE	'lvaydwtvlmlgfgmwwypyydnk'
0997 AAY68065.1 proteorhodopsin partial uncultured bacterium	5.40269	525.311	520	PR	DTE	'lvaydwtvlmlgfgmwwypyydnk'
0998 WP 108863421.1 biphenyl 23dioxygenase Rhodobacteraceae bacterium WaterBin34	5.40269	525.311	520	PR	DTE	'lvaydwtvlmlgfgmwwypyydnk'
1028 KRO88526.1 biphenyl 23dioxygenase Rhodobacter sp. BACL10 MAG120910bin24	5.40269	525.311	520	PR	DTE	'lvaydwtvlmlgfgmwwypyydnk'
1036 PHY07572.1 biphenyl 23dioxygenase Alcaligenaceae bacterium	5.40269	525.311	520	PR	DTE	'lvaydwtvlmlgfgmwwypyydnk'
1047 WP 013046996.1 lactococcin Candidatus Puniceispirillum marinum	5.40269	525.311	520	PR	DTE	'lvaydwtvlmlgfgmwwypyydnk'
1048 AAY68055.1 proteorhodopsin uncultured bacterium	5.40269	525.311	520	PR	DTE	'lvaydwtvlmlgfgmwwypyydnk'
1049 KRO73439.1 biphenyl 23dioxygenase OM182 bacterium BACL3 MAG120507bin80	5.40269	525.311	520	PR	DTE	'lvaydwtvlmlgfgmwwypyydnk'
1050 PAW86747.1 biphenyl 23dioxygenase Opitutae bacterium TousC10FEB	5.40269	525.311	520	PR	DTE	'lvaydwtvlmlgfgmwwypyydnk'
1064 WP 043991483.1 lactococcin Vibrio sp. AND4	5.40269	525.311	520	PR	DTE	'lvaydwtvlmlgfgmwwypyydnk'
1065 OUX89116.1 lactococcin Alteromonas sp. TMED35	5.40269	525.311	520	PR	DTE	'lvaydwtvlmlgfgmwwypyydnk'
1066 WP 032096848.1 MULTISPECIES: hypothetical protein Alteromonas	5.40269	525.311	520	PR	DTE	'lvaydwtvlmlgfgmwwypyydnk'
1067 WP 045750668.1 hypothetical protein Candidatus Methylopumilus turicensis	5.40269	525.311	520	PR	DTE	'lvaydwtvlmlgfgmwwypyydnk'
1068 WP 089515542.1 biphenyl 23dioxygenase Polynucleobacter cosmopolitanus	5.40269	525.311	520	PR	DTE	'lvaydwtvlmlgfgmwwypyydnk'
1069 WP 100379941.1 biphenyl 23dioxygenase Polynucleobacter sp. UBDomoW1	5.40269	525.311	520	PR	DTE	'lvaydwtvlmlgfgmwwypyydnk'
1073 WP 023471763.1 Greenlight absorbing proteorhodopsin precursor Betaproteobacteria bacterium MOLA814	5.40269	525.311	520	PR	DTE	'lvaydwtvlmlgfgmwwypyydnk'
1074 OYY49443.1 biphenyl 23dioxygenase Methylophilales bacterium 284411	5.40269	525.311	520	PR	DTE	'lvaydwtvlmlgfgmwwypyydnk'
1080 WP 088526317.1 biphenyl 23dioxygenase Polynucleobacter aenigmaticus	5.40269	525.311	520	PR	DTE	'lvaydwtvlmlgfgmwwypyydnk'
1081 PHX98072.1 biphenyl 23dioxygenase Gemmatimonadetes bacterium	5.40269	525.311	520	PR	DTE	'lvaydwtvlmlgfgmwwypyydnk'
1086 WP 096672020.1 biphenyl 23dioxygenase Polynucleobacter meluiroseus	5.40269	525.311	520	PR	DTE	'lvaydwtvlmlgfgmwwypyydnk'
1088 OUU43752.1 biphenyl 23dioxygenase Candidatus Puniceispirillum sp. TMED52	5.40269	525.311	520	PR	DTE	'lvaydwtvlmlgfgmwwypyydnk'
1092 PHX86534.1 biphenyl 23dioxygenase Opitutae bacterium	5.40269	525.311	520	PR	DTE	'lvaydwtvlmlgfgmwwypyydnk'
1096 OYY52513.1 biphenyl 23dioxygenase Polaromonas sp. 3563240	5.40269	525.311	520	PR	DTE	'lvaydwtvlmlgfgmwwypyydnk'
1097 OUV14090.1 lactococcin Gammaproteobacteria bacterium TMED92	5.40269	525.311	520	PR	DTE	'lvaydwtvlmlgfgmwwypyydnk'
1100 APF29555.1 proteorhodopsin uncultured bacterium	5.40269	525.311	520	PR	DTE	'lvaydwtvlmlgfgmwwypyydnk'
1105 EDP60157.1 bacteriorhodopsin Vibrio sp. AND4	5.40269	525.311	520	PR	DTE	'lvaydwtvlmlgfgmwwypyydnk'
1106 WP 105025169.1 lactococcin Vibrio chagasii	5.40269	525.311	520	PR	DTE	'lvaydwtvlmlgfgmwwypyydnk'
1107 WP 004741718.1 lactococcin Vibrio splendidus	5.40269	525.311	520	PR	DTE	'lvaydwtvlmlgfgmwwypyydnk'
1108 KZX69872.1 lactococcin Vibrio sp. HI00D65	5.40269	525.311	520	PR	DTE	'lvaydwtvlmlgfgmwwypyydnk'
1112 ADC84422.1 proteorhodopsin Vibrio campbellii	5.40269	525.311	520	PR	DTE	'lvaydwtvlmlgfgmwwypyydnk'
1121 WP 100971559.1 lactococcin Alteromonas sp. MB3u76	5.40269	525.311	520	PR	DTE	'lvaydwtvlmlgfgmwwypyydnk'
1128 WP 040520845.1 lactococcin Glaciecola punicea	5.40269	525.311	520	PR	DTE	'lvaydwtvlmlgfgmwwypyydnk'
1146 GAB56156.1 bluelight absorbing proteorhodopsin Glaciecola punicea ACAM 611	5.40269	525.311	520	PR	DTE	'lvaydwtvlmlgfgmwwypyydnk'
1147 WP 014107434.1 lactococcin Glaciecola nitratireducens	5.40269	525.311	520	PR	DTE	'lvaydwtvlmlgfgmwwypyydnk'
1148 WP 006008821.1 bluelight absorbing proteorhodopsin Glaciecola pallidula	5.40269	525.311	520	PR	DTE	'lvaydwtvlmlgfgmwwypyydnk'
1149 WP 101179552.1 lactococcin Glaciecola sp. 33A	5.40269	525.311	520	PR	DTE	'lvaydwtvlmlgfgmwwypyydnk'
1150 WP 007636130.1 bluelight absorbing proteorhodopsin Paraglaciecola psychrophila	5.40269	525.311	520	PR	DTE	'lvaydwtvlmlgfgmwwypyydnk'
1167 WP 029208735.1 lactococcin gamma proteobacterium HIMB30	5.40269	525.311	520	PR	DTE	'lvaydwtvlmlgfgmwwypyydnk'
1243 WP 029388784.1 lactococcin Vibrio campbellii	5.40269	525.311	520	PR	DTE	'lvaydwtvlmlgfgmwwypyydnk'
1244 WP 005528242.1 hypothetical protein Vibrio campbellii	5.40269	525.311	520	PR	DTE	'lvaydwtvlmlgfgmwwypyydnk'
1245 WP 012127874.1 lactococcin Vibrio campbellii	5.40269	525.311	520	PR	DTE	'lvaydwtvlmlgfgmwwypyydnk'
2906 EDI33656.1 hypothetical protein marine metagenome	5.40269	525.311	520	PR	DTE	'lvaydwtvlmlgfgmwwypyydnk'
2907 EDH84260.1 hypothetical protein marine metagenome	5.40269	525.311	520	PR	DTE	'lvaydwtvlmlgfgmwwypyydnk'
2908 EDH83579.1 hypothetical protein marine metagenome	5.40269	525.311	520	PR	DTE	'lvaydwtvlmlgfgmwwypyydnk'
2911 EDI53441.1 hypothetical protein marine metagenome	5.40269	525.311	520	PR	DTE	'lvaydwtvlmlgfgmwwypyydnk'
2913 EDI77722.1 hypothetical protein marine metagenome	5.40269	525.311	520	PR	DTE	'lvaydwtvlmlgfgmwwypyydnk'
2925 EBK26726.1 hypothetical protein partial marine metagenome	5.40269	525.311	520	PR	DTE	'lvaydwtvlmlgfgmwwypyydnk'
2932 EBB93866.1 hypothetical protein marine metagenome	5.40269	525.311	520	PR	DTE	'lvaydwtvlmlgfgmwwypyydnk'
2936 EBN83995.1 hypothetical protein marine metagenome	5.40269	525.311	520	PR	DTE	'lvaydwtvlmlgfgmwwypyydnk'
2944 EBC68077.1 hypothetical protein marine metagenome	5.40269	525.311	520	PR	DTE	'lvaydwtvlmlgfgmwwypyydnk'
2951 EBP95282.1 hypothetical protein marine metagenome	5.40269	525.311	520	PR	DTE	'lvaydwtvlmlgfgmwwypyydnk'
2954 EDI82152.1 hypothetical protein marine metagenome	5.40269	525.311	520	PR	DTE	'lvaydwtvlmlgfgmwwypyydnk'
2956 EBQ49255.1 hypothetical protein marine metagenome	5.40269	525.311	520	PR	DTE	'lvaydwtvlmlgfgmwwypyydnk'
2957 ECC25804.1 hypothetical protein partial marine metagenome	5.40269	525.311	520	PR	DTE	'lvaydwtvlmlgfgmwwypyydnk'
2962 EBP59548.1 hypothetical protein marine metagenome	5.40269	525.311	520	PR	DTE	'lvaydwtvlmlgfgmwwypyydnk'
2965 EBM71741.1 hypothetical protein marine metagenome	5.40269	525.311	520	PR	DTE	'lvaydwtvlmlgfgmwwypyydnk'
2966 EDH85487.1 hypothetical protein marine metagenome	5.40269	525.311	520	PR	DTE	'lvaydwtvlmlgfgmwwypyydnk'
2980 EDH00013.1 hypothetical protein marine metagenome	5.40269	525.311	520	PR	DTE	'lvaydwtvlmlgfgmwwypyydnk'
2995 EBU47206.1 hypothetical protein partial marine metagenome	5.40269	525.311	520	PR	DTE	'lvaydwtvlmlgfgmwwypyydnk'
2997 EBF45722.1 hypothetical protein partial marine metagenome	5.40269	525.311	520	PR	DTE	'lvaydwtvlmlgfgmwwypyydnk'
3004 ECJ27212.1 hypothetical protein partial marine metagenome	5.40269	525.311	520	PR	DTE	'lvaydwtvlmlgfgmwwypyydnk'
3017 ECW37498.1 hypothetical protein partial marine metagenome	5.40269	525.311	520	PR	DTE	'lvaydwtvlmlgfgmwwypyydnk'
3018 EBF33557.1 hypothetical protein partial marine metagenome	5.40269	525.311	520	PR	DTE	'lvaydwtvlmlgfgmwwypyydnk'
3020 EBA72136.1 hypothetical protein partial marine metagenome	5.40269	525.311	520	PR	DTE	'lvaydwtvlmlgfgmwwypyydnk'
3022 EBA70604.1 hypothetical protein partial marine metagenome	5.40269	525.311	520	PR	DTE	'lvaydwtvlmlgfgmwwypyydnk'
3023 ECV99506.1 hypothetical protein marine metagenome	5.40269	525.311	520	PR	DTE	'lvaydwtvlmlgfgmwwypyydnk'
3051 ECY02465.1 hypothetical protein marine metagenome	5.40269	525.311	520	PR	DTE	'lvaydwtvlmlgfgmwwypyydnk'
3070 ECY02328.1 hypothetical protein marine metagenome	5.40269	525.311	520	PR	DTE	'lvaydwtvlmlgfgmwwypyydnk'
3074 EDH43377.1 hypothetical protein marine metagenome	5.40269	525.311	520	PR	DTE	'lvaydwtvlmlgfgmwwypyydnk'
3079 ECX88884.1 hypothetical protein marine metagenome	5.40269	525.311	520	PR	DTE	'lvaydwtvlmlgfgmwwypyydnk'
3123 ECR73097.1 hypothetical protein marine metagenome	5.40269	525.311	520	PR	DTE	'lvaydwtvlmlgfgmwwypyydnk'
3130 ECV02678.1 hypothetical protein marine metagenome	5.40269	525.311	520	PR	DTE	'lvaydwtvlmlgfgmwwypyydnk'
3186 ECU53549.1 hypothetical protein partial marine metagenome	5.40269	525.311	520	PR	DTE	'lvaydwtvlmlgfgmwwypyydnk'
3188 EDE46489.1 hypothetical protein marine metagenome	5.40269	525.311	520	PR	DTE	'lvaydwtvlmlgfgmwwypyydnk'
3210 EDH69858.1 hypothetical protein marine metagenome	5.40269	525.311	520	PR	DTE	'lvaydwtvlmlgfgmwwypyydnk'
3222 EDI51751.1 hypothetical protein marine metagenome	5.40269	525.311	520	PR	DTE	'lvaydwtvlmlgfgmwwypyydnk'
3232 EBQ51879.1 hypothetical protein marine metagenome	5.40269	525.311	520	PR	DTE	'lvaydwtvlmlgfgmwwypyydnk'
3235 EBQ41251.1 hypothetical protein marine metagenome	5.40269	525.311	520	PR	DTE	'lvaydwtvlmlgfgmwwypyydnk'
3236 ECY24559.1 hypothetical protein marine metagenome	5.40269	525.311	520	PR	DTE	'lvaydwtvlmlgfgmwwypyydnk'
3238 EBQ36842.1 hypothetical protein marine metagenome	5.40269	525.311	520	PR	DTE	'lvaydwtvlmlgfgmwwypyydnk'
3239 EBP35528.1 hypothetical protein marine metagenome	5.40269	525.311	520	PR	DTE	'lvaydwtvlmlgfgmwwypyydnk'
3241 EBX71401.1 hypothetical protein partial marine metagenome	5.40269	525.311	520	PR	DTE	'lvaydwtvlmlgfgmwwypyydnk'
3364 ECM35888.1 hypothetical protein partial marine metagenome	5.40269	525.311	520	PR	DTE	'lvaydwtvlmlgfgmwwypyydnk'
3388 EDI30527.1 hypothetical protein marine metagenome	5.40269	525.311	520	PR	DTE	'lvaydwtvlmlgfgmwwypyydnk'
3436 ECS84315.1 hypothetical protein partial marine metagenome	5.40269	525.311	520	PR	DTE	'lvaydwtvlmlgfgmwwypyydnk'
3691 EDB04043.1 hypothetical protein marine metagenome	5.40269	525.311	520	PR	DTE	'lvaydwtvlmlgfgmwwypyydnk'
3778 EDC57763.1 hypothetical protein marine metagenome	5.40269	525.311	520	PR	DTE	'lvaydwtvlmlgfgmwwypyydnk'
3792 EBD66683.1 hypothetical protein marine metagenome	5.40269	525.311	520	PR	DTE	'lvaydwtvlmlgfgmwwypyydnk'
3801 EDE85097.1 hypothetical protein marine metagenome	5.40269	525.311	520	PR	DTE	'lvaydwtvlmlgfgmwwypyydnk'
4187 SAMEA2620979 1292117 4 /location(3115 3885 -1) /stationTARA 067 /depth5 /filter0.22-0.45	5.40269	525.311	520	PR	DTE	'lvaydwtvlmlgfgmwwypyydnk'
4198 SAMEA2591074 1428164 3 /location(2024 2812 -1) /stationTARA 007 /depth42 /filter0.22-1.6	5.40269	525.311	520	PR	DTE	'lvaydwtvlmlgfgmwwypyydnk'
4331 SAMEA2623627 2805135 39 /location(37750 38508 1) /stationTARA 145 /depth5 /filter0.22-3	5.40269	525.311	520	PR	DTE	'lvaydwtvlmlgfgmwwypyydnk'
4391 SAMEA2620980 497774 1 /location(38 805 -1) /stationTARA 067 /depth5 /filter0.45-0.8	5.40269	525.311	520	PR	DTE	'lvaydwtvlmlgfgmwwypyydnk'
4668 SAMEA2620979 686649 4 /location(3080 3847 1) /stationTARA 067 /depth5 /filter0.22-0.45	5.40269	525.311	520	PR	DTE	'lvaydwtvlmlgfgmwwypyydnk'
4695 SAMEA2620980 1729517 59 /location(57386 58153 1) /stationTARA 067 /depth5 /filter0.45-0.8	5.40269	525.311	520	PR	DTE	'lvaydwtvlmlgfgmwwypyydnk'
4802 SAMEA2621044 1635182 3 /location(5100 5828 1) /stationTARA 068 /depth50 /filter0.22-0.45	5.40269	525.311	520	PR	DTE	'lvaydwtvlmlgfgmwwypyydnk'
4920 SAMEA2621812 167166 1 /location(190 975 1) /stationTARA 093 /depth35 /filter0.22-3	5.40269	525.311	520	PR	DTE	'lvaydwtvlmlgfgmwwypyydnk'
4944 SAMEA2621401 340617 46 /location(47700 48482 -1) /stationTARA 082 /depth5 /filter0.22-3	5.40269	525.311	520	PR	DTE	'lvaydwtvlmlgfgmwwypyydnk'
4968 SAMEA2619766 4779 3 /location(1380 2162 -1) /stationTARA 025 /depth5 /filter0.22-1.6	5.40269	525.311	520	PR	DTE	'lvaydwtvlmlgfgmwwypyydnk'
4981 SAMEA2623426 2654996 3 /location(1824 2522 1) /stationTARA 140 /depth5 /filter0.22-3	5.40269	525.311	520	PR	DTE	'lvaydwtvlmlgfgmwwypyydnk'
5003 SAMEA2591074 1081096 2 /location(1653 2438 -1) /stationTARA 007 /depth42 /filter0.22-1.6	5.40269	525.311	520	PR	DTE	'lvaydwtvlmlgfgmwwypyydnk'
5088 SAMEA2591057 859571 4 /location(2603 3367 1) /stationTARA 007 /depth5 /filter0.22-1.6	5.40269	525.311	520	PR	DTE	'lvaydwtvlmlgfgmwwypyydnk'
5097 SAMEA2622316 434266 5 /location(4150 4917 -1) /stationTARA 109 /depth5 /filter0.22-3	5.40269	525.311	520	PR	DTE	'lvaydwtvlmlgfgmwwypyydnk'
5109 SAMEA2620980 1294662 12 /location(7357 8106 -1) /stationTARA 067 /depth5 /filter0.45-0.8	5.40269	525.311	520	PR	DTE	'lvaydwtvlmlgfgmwwypyydnk'
5122 SAMEA2621509 1503325 5 /location(3981 4679 -1) /stationTARA 085 /depth5 /filter0.22-3	5.40269	525.311	520	PR	DTE	'lvaydwtvlmlgfgmwwypyydnk'
5138 SAMEA2621779 336054 2 /location(1212 1991 -1) /stationTARA 093 /depth5 /filter0.22-3	5.40269	525.311	520	PR	DTE	'lvaydwtvlmlgfgmwwypyydnk'
5162 SAMEA2621812 555212 2 /location(1454 2224 -1) /stationTARA 093 /depth35 /filter0.22-3	5.40269	525.311	520	PR	DTE	'lvaydwtvlmlgfgmwwypyydnk'
5185 SAMEA2619548 2641415 7 /location(4259 5014 1) /stationTARA 009 /depth55 /filter0.22-1.6	5.40269	525.311	520	PR	DTE	'lvaydwtvlmlgfgmwwypyydnk'
5198 SAMEA2591074 57460 56 /location(65788 66609 -1) /stationTARA 007 /depth42 /filter0.22-1.6	5.40269	525.311	520	PR	DTE	'lvaydwtvlmlgfgmwwypyydnk'
0002 BR	5.39832	565.398	560	BR	DTD	'mvaydwttlmigwstmwypwfdak'
0008 AR1	5.39832	565.398	560	BR	DTD	'mvaydwttlmigwstmwypwfdak'
0010 AR3	5.39832	565.398	560	BR	DTD	'mvaydwttlmigwstmwypwfdak'
0115 ELZ48240.1 bacteriorhodopsin Halorubrum californiensis DSM 19288	5.39832	565.398	560	BR	DTD	'mvaydwttlmigwstmwypwfdak'
0116 ELZ28944.1 bacteriorhodopsin Halorubrum terrestre JCM 10247	5.39832	565.398	560	BR	DTD	'mvaydwttlmigwstmwypwfdak'
0204 AEB26832.1 ArchT synthetic construct	5.39832	565.398	560	BR	DTD	'mvaydwttlmigwstmwypwfdak'
0218 AAA72184.1 bacteriorhodopsin synthetic construct	5.39832	565.398	560	BR	DTD	'mvaydwttlmigwstmwypwfdak'
0270 WP 096393672.1 rhodopsin Halorubrum trapanicum	5.39832	565.398	560	BR	DTD	'mvaydwttlmigwstmwypwfdak'
0272 AAS15567.1 archaerhodopsin BD1 Halorubrum xinjiangense	5.39832	565.398	560	BR	DTD	'mvaydwttlmigwstmwypwfdak'
0273 BAU51614.1 archaerhodopsin Halorubrum sp. ejinoor	5.39832	565.398	560	BR	DTD	'mvaydwttlmigwstmwypwfdak'
0274 WP 080505974.1 MULTISPECIES: rhodopsin Halorubrum	5.39832	565.398	560	BR	DTD	'mvaydwttlmigwstmwypwfdak'
0275 WP 092921078.1 rhodopsin Halorubrum sodomense	5.39832	565.398	560	BR	DTD	'mvaydwttlmigwstmwypwfdak'
0276 WP 094526580.1 MULTISPECIES: rhodopsin Halorubrum	5.39832	565.398	560	BR	DTD	'mvaydwttlmigwstmwypwfdak'
0277 WP 092562058.1 rhodopsin Halorubrum sp. SD626R	5.39832	565.398	560	BR	DTD	'mvaydwttlmigwstmwypwfdak'
0280 CAA49762.1 bacterioopsin synthetic construct	5.39832	565.398	560	BR	DTD	'mvaydwttlmigwstmwypwfdak'
0284 WP 082224238.1 rhodopsin Halorubrum sp. T3	5.39832	565.398	560	BR	DTD	'mvaydwttlmigwstmwypwfdak'
0288 WP 080508572.1 MULTISPECIES: rhodopsin Halorubrum	5.39832	565.398	560	BR	DTD	'mvaydwttlmigwstmwypwfdak'
0289 WP 080510750.1 rhodopsin Halorubrum californiense	5.39832	565.398	560	BR	DTD	'mvaydwttlmigwstmwypwfdak'
0291 ESS04915.1 bacteriorhodopsin uncultured archaeon A07HR67	5.39832	565.398	560	BR	DTD	'mvaydwttlmigwstmwypwfdak'
0298 WP 010903069.1 rhodopsin Halobacterium salinarum	5.39832	565.398	560	BR	DTD	'mvaydwttlmigwstmwypwfdak'
0299 prf||0712242A bacteriorhodopsin precursor	5.39832	565.398	560	BR	DTD	'mvaydwttlmigwstmwypwfdak'
0590 ADB03115.1 ssPrlArch synthetic construct	5.39832	565.398	560	BR	DTD	'mvaydwttlmigwstmwypwfdak'
2207 EPZ55494.1 bacteriorhodopsinlike family protein Clostridium sordellii ATCC 9714	5.31201	561.421	565	XeR	DTM	'fisydwttlmigigsfwypwspfk'
2208 CEO32212.1 Bacteriorhodopsinlike protein Clostridium sordellii	5.31201	561.421	565	XeR	DTM	'fisydwttlmigigsfwypwspfk'
2209 WP 057579944.1 hypothetical protein Paeniclostridium sordellii	5.31201	561.421	565	XeR	DTM	'fisydwttlmigigsfwypwspfk'
2210 CEN75956.1 Bacteriorhodopsinlike protein Clostridium sordellii	5.31201	561.421	565	XeR	DTM	'fisydwttlmigigsfwypwspfk'
2211 CEQ09397.1 Bacteriorhodopsinlike protein Clostridium sordellii	5.31201	561.421	565	XeR	DTM	'fisydwttlmigigsfwypwspfk'
2212 WP 021128959.1 bacteriorhodopsinlike family protein Paeniclostridium sordellii	5.31201	561.421	565	XeR	DTM	'fisydwttlmigigsfwypwspfk'
2213 WP 057552646.1 hypothetical protein Paeniclostridium sordellii	5.31201	561.421	565	XeR	DTM	'fisydwttlmigigsfwypwspfk'
2214 CEP84698.1 Bacteriorhodopsinlike protein Clostridium sordellii	5.31201	561.421	565	XeR	DTM	'fisydwttlmigigsfwypwspfk'
2215 WP 057544416.1 hypothetical protein Paeniclostridium sordellii	5.31201	561.421	565	XeR	DTM	'fisydwttlmigigsfwypwspfk'
2216 WP 057556460.1 hypothetical protein Paeniclostridium sordellii	5.31201	561.421	565	XeR	DTM	'fisydwttlmigigsfwypwspfk'
2217 WP 057535643.1 hypothetical protein Paeniclostridium sordellii	5.31201	561.421	565	XeR	DTM	'fisydwttlmigigsfwypwspfk'
2220 WP 057557203.1 hypothetical protein Paeniclostridium sordellii	5.31201	561.421	565	XeR	DTM	'fisydwttlmigigsfwypwspfk'
2221 WP 057538407.1 hypothetical protein Paeniclostridium sordellii	5.31201	561.421	565	XeR	DTM	'fisydwttlmigigsfwypwspfk'
2222 WP 057585814.1 hypothetical protein Paeniclostridium sordellii	5.31201	561.421	565	XeR	DTM	'fisydwttlmigigsfwypwspfk'
2223 WP 057570472.1 hypothetical protein Paeniclostridium sordellii	5.31201	561.421	565	XeR	DTM	'fisydwttlmigigsfwypwspfk'
2224 WP 057559968.1 hypothetical protein Paeniclostridium sordellii	5.31201	561.421	565	XeR	DTM	'fisydwttlmigigsfwypwspfk'
2225 WP 057546593.1 hypothetical protein Paeniclostridium sordellii	5.31201	561.421	565	XeR	DTM	'fisydwttlmigigsfwypwspfk'
2226 WP 055332433.1 hypothetical protein Paeniclostridium sordellii	5.31201	561.421	565	XeR	DTM	'fisydwttlmigigsfwypwspfk'
2227 WP 057550001.1 hypothetical protein Paeniclostridium sordellii	5.31201	561.421	565	XeR	DTM	'fisydwttlmigigsfwypwspfk'
2228 WP 055329718.1 hypothetical protein Paeniclostridium sordellii	5.31201	561.421	565	XeR	DTM	'fisydwttlmigigsfwypwspfk'
2229 WP 057543607.1 hypothetical protein Paeniclostridium sordellii	5.31201	561.421	565	XeR	DTM	'fisydwttlmigigsfwypwspfk'
2230 WP 057577588.1 hypothetical protein Paeniclostridium sordellii	5.31201	561.421	565	XeR	DTM	'fisydwttlmigigsfwypwspfk'
2231 WP 057561343.1 hypothetical protein Paeniclostridium sordellii	5.31201	561.421	565	XeR	DTM	'fisydwttlmigigsfwypwspfk'
2232 WP 057567803.1 hypothetical protein Paeniclostridium sordellii	5.31201	561.421	565	XeR	DTM	'fisydwttlmigigsfwypwspfk'
0863 WP 050046213.1 hypothetical protein Tolypothrix bouteillei	5.21026	550.033	545	CyanDTE	DTE	'miaydwttlmigwssfwypwydak'
0044 FR	5.16358	535.146	530	ClR	NTQ	'hvaynwtvlmiggstfwypyydsk'
0020 GPR	5.14525	525.144	520	PR	DTE	'lvaydwtvlmlgfgcwwypyydnk'
0856 AAO73927.1 proteorhodopsin partial uncultured bacterium	5.14525	525.144	520	PR	DTE	'lvaydwtvlmlgfgcwwypyydnk'
0877 ABL97257.1 pop proteorhodopsin uncultured marine bacterium EB0 50A10	5.14525	525.144	520	PR	DTE	'lvaydwtvlmlgfgcwwypyydnk'
0883 AAK30187.1 proteorhodopsin partial uncultured bacterium	5.14525	525.144	520	PR	DTE	'lvaydwtvlmlgfgcwwypyydnk'
0889 AAO73929.1 proteorhodopsin partial uncultured bacterium	5.14525	525.144	520	PR	DTE	'lvaydwtvlmlgfgcwwypyydnk'
0892 APF29514.1 proteorhodopsin uncultured bacterium	5.14525	525.144	520	PR	DTE	'lvaydwtvlmlgfgcwwypyydnk'
0893 ABL97630.1 pop proteorhodopsin uncultured marine bacterium EB0 39H12	5.14525	525.144	520	PR	DTE	'lvaydwtvlmlgfgcwwypyydnk'
0901 AAT09903.1 proteorhodopsin partial uncultured bacterium	5.14525	525.144	520	PR	DTE	'lvaydwtvlmlgfgcwwypyydnk'
0902 AAT09902.1 proteorhodopsin partial uncultured bacterium	5.14525	525.144	520	PR	DTE	'lvaydwtvlmlgfgcwwypyydnk'
0903 AAO73928.1 proteorhodopsin partial uncultured bacterium	5.14525	525.144	520	PR	DTE	'lvaydwtvlmlgfgcwwypyydnk'
0904 AAO73925.1 proteorhodopsin partial uncultured bacterium	5.14525	525.144	520	PR	DTE	'lvaydwtvlmlgfgcwwypyydnk'
0905 AAO73926.1 proteorhodopsin partial uncultured bacterium	5.14525	525.144	520	PR	DTE	'lvaydwtvlmlgfgcwwypyydnk'
0906 AAO73924.1 proteorhodopsin partial uncultured bacterium	5.14525	525.144	520	PR	DTE	'lvaydwtvlmlgfgcwwypyydnk'
0907 AAO73931.1 proteorhodopsin partial uncultured bacterium	5.14525	525.144	520	PR	DTE	'lvaydwtvlmlgfgcwwypyydnk'
0916 AAK30176.1 proteorhodopsin partial uncultured bacterium	5.14525	525.144	520	PR	DTE	'lvaydwtvlmlgfgcwwypyydnk'
0917 AAK30182.1 proteorhodopsin partial uncultured bacterium	5.14525	525.144	520	PR	DTE	'lvaydwtvlmlgfgcwwypyydnk'
0929 AAK30174.1 proteorhodopsin partial uncultured bacterium	5.14525	525.144	520	PR	DTE	'lvaydwtvlmlgfgcwwypyydnk'
2897 EBX94457.1 hypothetical protein marine metagenome	5.14525	525.144	520	PR	DTE	'lvaydwtvlmlgfgcwwypyydnk'
2898 EDI71036.1 hypothetical protein marine metagenome	5.14525	525.144	520	PR	DTE	'lvaydwtvlmlgfgcwwypyydnk'
2899 EDI35212.1 hypothetical protein partial marine metagenome	5.14525	525.144	520	PR	DTE	'lvaydwtvlmlgfgcwwypyydnk'
2900 EBX52636.1 hypothetical protein marine metagenome	5.14525	525.144	520	PR	DTE	'lvaydwtvlmlgfgcwwypyydnk'
2902 EDH12037.1 hypothetical protein marine metagenome	5.14525	525.144	520	PR	DTE	'lvaydwtvlmlgfgcwwypyydnk'
2904 EDH88634.1 hypothetical protein marine metagenome	5.14525	525.144	520	PR	DTE	'lvaydwtvlmlgfgcwwypyydnk'
4361 SAMEA2620979 262029 1 /location(40 792 1) /stationTARA 067 /depth5 /filter0.22-0.45	5.14525	525.144	520	PR	DTE	'lvaydwtvlmlgfgcwwypyydnk'
4582 SAMEA2619399 702530 6 /location(5719 6468 1) /stationTARA 004 /depth40 /filter0.22-1.6	5.14525	525.144	520	PR	DTE	'lvaydwtvlmlgfgcwwypyydnk'
4760 SAMEA2619531 1795340 7 /location(4379 5122 -1) /stationTARA 009 /depth5 /filter0.22-1.6	5.14525	525.144	520	PR	DTE	'lvaydwtvlmlgfgcwwypyydnk'
5016 SAMEA2591074 701683 4 /location(4426 5178 -1) /stationTARA 007 /depth42 /filter0.22-1.6	5.14525	525.144	520	PR	DTE	'lvaydwtvlmlgfgcwwypyydnk'
5332 SAMEA2620929 65453 4 /location(3092 3784 1) /stationTARA 066 /depth5 /filter0.22-3	5.14525	525.144	520	PR	DTE	'lvaydwtvlmlgfgcwwypyydnk'
4425 SAMEA2619399 1220811 18 /location(11133 11852 1) /stationTARA 004 /depth40 /filter0.22-1.6	5.11337	524.481	520	PR	DTE	'miaydwtvmmlggggywypyydnk'
1585 WP 053070631.1 hypothetical protein Halomonas sp. PRM31	5.07239	537.396	535	DTG	DTS	'siaydwttlmigwsmfwypwydak'
2237 WP 104419923.1 lactococcin Lewinella xylanilytica	4.92131	569.313	565	XeR	DSS	'mvsydwstlmigygclwypwfpsk'
0293 PSP63080.1 rhodopsin Halobacteriales archaeon QH 8 64 26	4.77173	549.547	545	CyanDTE	DTD	'miaydwttlmigwstfwypwydak'
0296 PSP43215.1 rhodopsin Halobacteriales archaeon QH 6 64 20	4.77173	549.547	545	CyanDTE	DTD	'miaydwttlmigwstfwypwydak'
0864 WP 086837499.1 hypothetical protein Nostoc sp. RF31Y	4.77173	549.547	545	CyanDTE	DTE	'miaydwttlmigwstfwypwydak'
0865 WP 086765463.1 hypothetical protein Nostoc sp. 106C	4.77173	549.547	545	CyanDTE	DTE	'miaydwttlmigwstfwypwydak'
0866 WP 096588514.1 rhodopsin Calothrix sp. NIES2098	4.77173	549.547	545	CyanDTE	DTE	'miaydwttlmigwstfwypwydak'
0006 PspR	4.76354	538.805	535	DTG	DTG	'fvaydwttlmigfscfwypffdak'
1371 WP 058785159.1 hypothetical protein Pseudomonas psychrotolerans	4.76354	538.805	535	DTG	DTG	'fvaydwttlmigfscfwypffdak'
1372 WP 058794031.1 hypothetical protein Pseudomonas psychrotolerans	4.76354	538.805	535	DTG	DTG	'fvaydwttlmigfscfwypffdak'
1373 WP 058774201.1 hypothetical protein Pseudomonas psychrotolerans	4.76354	538.805	535	DTG	DTG	'fvaydwttlmigfscfwypffdak'
1374 WP 058760551.1 hypothetical protein Pseudomonas psychrotolerans	4.76354	538.805	535	DTG	DTG	'fvaydwttlmigfscfwypffdak'
1375 WP 058769065.1 hypothetical protein Pseudomonas psychrotolerans	4.76354	538.805	535	DTG	DTG	'fvaydwttlmigfscfwypffdak'
1376 WP 058788889.1 hypothetical protein Pseudomonas psychrotolerans	4.76354	538.805	535	DTG	DTG	'fvaydwttlmigfscfwypffdak'
1377 WP 049696659.1 hypothetical protein Pseudomonas parafulva	4.76354	538.805	535	DTG	DTG	'fvaydwttlmigfscfwypffdak'
1378 WP 058605961.1 hypothetical protein Pseudomonas parafulva	4.76354	538.805	535	DTG	DTG	'fvaydwttlmigfscfwypffdak'
1379 WP 023534529.1 MULTISPECIES: bacteriorhodopsinlike family protein Pseudomonas	4.76354	538.805	535	DTG	DTG	'fvaydwttlmigfscfwypffdak'
1380 WP 058638407.1 hypothetical protein Pseudomonas parafulva	4.76354	538.805	535	DTG	DTG	'fvaydwttlmigfscfwypffdak'
1381 WP 104925764.1 hypothetical protein Pseudomonas fulva	4.76354	538.805	535	DTG	DTG	'fvaydwttlmigfscfwypffdak'
1382 WP 028687114.1 MULTISPECIES: hypothetical protein Pseudomonas	4.76354	538.805	535	DTG	DTG	'fvaydwttlmigfscfwypffdak'
1383 WP 059230995.1 hypothetical protein Pseudomonas sp. EpS/L25	4.76354	538.805	535	DTG	DTG	'fvaydwttlmigfscfwypffdak'
1384 WP 058782483.1 hypothetical protein Pseudomonas psychrotolerans	4.76354	538.805	535	DTG	DTG	'fvaydwttlmigfscfwypffdak'
1385 WP 007161042.1 hypothetical protein Pseudomonas psychrotolerans	4.76354	538.805	535	DTG	DTG	'fvaydwttlmigfscfwypffdak'
1386 WP 044343138.1 hypothetical protein Pseudomonas oryzihabitans	4.76354	538.805	535	DTG	DTG	'fvaydwttlmigfscfwypffdak'
1387 WP 027599977.1 MULTISPECIES: hypothetical protein Pseudomonas	4.76354	538.805	535	DTG	DTG	'fvaydwttlmigfscfwypffdak'
1388 WP 042137509.1 hypothetical protein Pseudomonas oryzihabitans	4.76354	538.805	535	DTG	DTG	'fvaydwttlmigfscfwypffdak'
1389 WP 027601004.1 MULTISPECIES: hypothetical protein Pseudomonas	4.76354	538.805	535	DTG	DTG	'fvaydwttlmigfscfwypffdak'
1390 WP 074584804.1 hypothetical protein Pseudomonas psychrotolerans	4.76354	538.805	535	DTG	DTG	'fvaydwttlmigfscfwypffdak'
1392 WP 093257454.1 hypothetical protein Pseudomonas sp. Snoq117.2	4.76354	538.805	535	DTG	DTG	'fvaydwttlmigfscfwypffdak'
1394 WP 064309084.1 hypothetical protein Pseudomonas oryzihabitans	4.76354	538.805	535	DTG	DTG	'fvaydwttlmigfscfwypffdak'
1395 WP 017642714.1 hypothetical protein Pseudomonas sp. 313	4.76354	538.805	535	DTG	DTG	'fvaydwttlmigfscfwypffdak'
1396 WP 065988843.1 hypothetical protein Pseudomonas graminis	4.76354	538.805	535	DTG	DTG	'fvaydwttlmigfscfwypffdak'
1401 WP 060392443.1 hypothetical protein Pseudomonas monteilii	4.76354	538.805	535	DTG	DTG	'fvaydwttlmigfscfwypffdak'
1404 WP 062016219.1 hypothetical protein Aureimonas sp. AU4	4.76354	538.805	535	DTG	DTG	'fvaydwttlmigfscfwypffdak'
1862 PSQ36400.1 capsular biosynthesis protein CpsH Halobacteriales archaeon QS 9 70 65	4.66751	562.338	577	HR	TSA	'i-sytwstimcgfscfwypwydak'
4566 SAMEA2623794 3320667 8 /location(5742 6653 1) /stationTARA 149 /depth740 /filter0.22-3	4.4757	531.058	530	ClR	STQ	'fvafswtvlmvggssfwypyydsk'
1963 WP 092692940.1 capsular biosynthesis protein CpsH Halorientalis regularis	4.26657	580.215	577	HR	TSA	'vvsytwstimcgfssfwypwydak'
1964 WP 092663908.1 capsular biosynthesis protein CpsH Halorientalis persicus	4.26657	580.215	577	HR	TSA	'vvsytwstimcgfssfwypwydak'
3347 EBP49480.1 hypothetical protein marine metagenome	4.20224	523.635	520	PR	DTE	'fvaydwtvlmlgfgmwwypyydnk'
0811 KQV26676.1 hypothetical protein ASC54 07450 Yonghaparkia sp. Root332	3.97588	519.556	520	PR	DTE	'miaydwttlmigfsvwwyptydnk'
1247 WP 082514917.1 hypothetical protein Yonghaparkia sp. Root332	3.97588	519.556	520	PR	DTE	'miaydwttlmigfsvwwyptydnk'
1248 WP 082598957.1 hypothetical protein Yonghaparkia sp. Soil809	3.97588	519.556	520	PR	DTE	'miaydwttlmigfsvwwyptydnk'
3957 EBT97751.1 hypothetical protein partial marine metagenome	3.94546	529.372	538	HmDTK	DTK	'-iaydwtvmmiglggwwypyydnk'
3991 ECG92652.1 hypothetical protein partial marine metagenome	3.94546	529.372	538	HmDTK	DTK	'-iaydwtvmmiglggwwypyydnk'
4006 ECJ42023.1 hypothetical protein partial marine metagenome	3.94546	529.372	538	HmDTK	DTK	'-iaydwtvmmiglggwwypyydnk'
4010 EBX65081.1 hypothetical protein partial marine metagenome	3.94546	529.372	538	HmDTK	DTK	'-iaydwtvmmiglggwwypyydnk'
0025 MrHR	3.93081	536.792	537	CyanHR	TSD	'miaftwstlmlgyscywypwydsk'
2084 WP 017314391.1 hypothetical protein Mastigocladopsis repens	3.93081	536.792	537	CyanHR	TSD	'miaftwstlmlgyscywypwydsk'
2085 WP 050046369.1 rhodopsin Tolypothrix bouteillei	3.93081	536.792	537	CyanHR	TSD	'miaftwstlmlgyscywypwydsk'
2088 WP 094350412.1 rhodopsin Nostoc sp. Peltigera membranacea cyanobiont 210A	3.93081	536.792	537	CyanHR	TSD	'miaftwstlmlgyscywypwydsk'
2089 WP 104904749.1 rhodopsin Nostoc sp. Lobaria pulmonaria (5183) cyanobiont	3.93081	536.792	537	CyanHR	TSD	'miaftwstlmlgyscywypwydsk'
2090 WP 073627837.1 rhodopsin Scytonema sp. HK05	3.93081	536.792	537	CyanHR	TSD	'miaftwstlmlgyscywypwydsk'
2091 WP 086688308.1 rhodopsin Nostoc sp. T09	3.93081	536.792	537	CyanHR	TSD	'miaftwstlmlgyscywypwydsk'
2092 WP 086761271.1 MULTISPECIES: rhodopsin Nostoc	3.93081	536.792	537	CyanHR	TSD	'miaftwstlmlgyscywypwydsk'
2093 WP 041033109.1 rhodopsin Tolypothrix campylonemoides	3.93081	536.792	537	CyanHR	TSD	'miaftwstlmlgyscywypwydsk'
5112 SAMEA2622316 1666072 2 /location(587 1372 1) /stationTARA 109 /depth5 /filter0.22-3	3.92656	528.835	525	NaR	NDQ	'mvaynwdvlmiggssfwypyfdsk'
2155 WP 008824696.1 rhodopsin Haloplasma contractile	3.90818	566.204	565	XeR	DTA	'iisydwttlmigygmlwypwfpsk'
0824 WP 069677657.1 rhodopsin Formosa sp. Hel1 33 131	3.90425	522.59	520	PR	DTE	'miaydwtvmmlggsaywypyydnk'
3872 EDC15335.1 hypothetical protein marine metagenome	3.90425	522.59	520	PR	DTE	'miaydwtvmmlggsaywypyydnk'
3873 ECW87531.1 hypothetical protein marine metagenome	3.90425	522.59	520	PR	DTE	'miaydwtvmmlggsaywypyydnk'
4397 SAMEA2621779 133093 3 /location(2619 3344 1) /stationTARA 093 /depth5 /filter0.22-3	3.90425	522.59	520	PR	DTE	'miaydwtvmmlggsaywypyydnk'
5311 SAMEA2622219 1383220 7 /location(4901 5650 -1) /stationTARA 102 /depth40 /filter0.22-3	3.90425	522.59	520	PR	DTE	'miaydwtvmmlggsaywypyydnk'
5371 SAMEA2620980 65050 68 /location(69945 70670 -1) /stationTARA 067 /depth5 /filter0.45-0.8	3.90425	522.59	520	PR	DTE	'miaydwtvmmlggsaywypyydnk'
2083 WP 048872079.1 rhodopsin Scytonema tolypothrichoides	3.88181	536.728	537	CyanHR	TSD	'miaftwstlmigyscywypwydsk'
2086 WP 073623558.1 rhodopsin Calothrix sp. HK06	3.88181	536.728	537	CyanHR	TSD	'miaftwstlmigyscywypwydsk'
2087 WP 096685476.1 MULTISPECIES: rhodopsin Calothrix	3.88181	536.728	537	CyanHR	TSD	'miaftwstlmigyscywypwydsk'
3271 ECZ88728.1 hypothetical protein partial marine metagenome	3.84221	512.922	520	PR	DTE	'-vaydwtvqmlgfgmwwypyydnk'
3393 ECH82580.1 hypothetical protein partial marine metagenome	3.84221	512.922	520	PR	DTE	'-vaydwtvqmlgfgmwwypyydnk'
3415 EBY97599.1 hypothetical protein partial marine metagenome	3.84221	512.922	520	PR	DTE	'-vaydwtvqmlgfgmwwypyydnk'
3416 EBJ02887.1 hypothetical protein partial marine metagenome	3.84221	512.922	520	PR	DTE	'-vaydwtvqmlgfgmwwypyydnk'
3421 EBI91812.1 hypothetical protein partial marine metagenome	3.84221	512.922	520	PR	DTE	'-vaydwtvqmlgfgmwwypyydnk'
3450 EBG76256.1 hypothetical protein partial marine metagenome	3.84221	512.922	520	PR	DTE	'-vaydwtvqmlgfgmwwypyydnk'
3451 EBL13128.1 hypothetical protein partial marine metagenome	3.84221	512.922	520	PR	DTE	'-vaydwtvqmlgfgmwwypyydnk'
3454 ECE56960.1 hypothetical protein partial marine metagenome	3.84221	512.922	520	PR	DTE	'-vaydwtvqmlgfgmwwypyydnk'
3458 EBD16386.1 hypothetical protein partial marine metagenome	3.84221	512.922	520	PR	DTE	'-vaydwtvqmlgfgmwwypyydnk'
3462 ECQ12715.1 hypothetical protein partial marine metagenome	3.84221	512.922	520	PR	DTE	'-vaydwtvqmlgfgmwwypyydnk'
3465 ECZ78133.1 hypothetical protein partial marine metagenome	3.84221	512.922	520	PR	DTE	'-vaydwtvqmlgfgmwwypyydnk'
3467 ECS30480.1 hypothetical protein partial marine metagenome	3.84221	512.922	520	PR	DTE	'-vaydwtvqmlgfgmwwypyydnk'
3474 ECS17490.1 hypothetical protein partial marine metagenome	3.84221	512.922	520	PR	DTE	'-vaydwtvqmlgfgmwwypyydnk'
3493 ECB04883.1 hypothetical protein partial marine metagenome	3.84221	512.922	520	PR	DTE	'-vaydwtvqmlgfgmwwypyydnk'
3498 EBS86447.1 hypothetical protein partial marine metagenome	3.84221	512.922	520	PR	DTE	'-vaydwtvqmlgfgmwwypyydnk'
3507 EDG44606.1 hypothetical protein partial marine metagenome	3.84221	512.922	520	PR	DTE	'-vaydwtvqmlgfgmwwypyydnk'
3508 EBH45356.1 hypothetical protein partial marine metagenome	3.84221	512.922	520	PR	DTE	'-vaydwtvqmlgfgmwwypyydnk'
3520 EDA13895.1 hypothetical protein partial marine metagenome	3.84221	512.922	520	PR	DTE	'-vaydwtvqmlgfgmwwypyydnk'
3538 EBB53497.1 hypothetical protein partial marine metagenome	3.84221	512.922	520	PR	DTE	'-vaydwtvqmlgfgmwwypyydnk'
3541 EDA01448.1 hypothetical protein partial marine metagenome	3.84221	512.922	520	PR	DTE	'-vaydwtvqmlgfgmwwypyydnk'
3565 ECR20193.1 hypothetical protein partial marine metagenome	3.84221	512.922	520	PR	DTE	'-vaydwtvqmlgfgmwwypyydnk'
3573 EBD82117.1 hypothetical protein partial marine metagenome	3.84221	512.922	520	PR	DTE	'-vaydwtvqmlgfgmwwypyydnk'
3581 EBH55684.1 hypothetical protein partial marine metagenome	3.84221	512.922	520	PR	DTE	'-vaydwtvqmlgfgmwwypyydnk'
3588 EBJ03265.1 hypothetical protein partial marine metagenome	3.84221	512.922	520	PR	DTE	'-vaydwtvqmlgfgmwwypyydnk'
3592 EBE15067.1 hypothetical protein partial marine metagenome	3.84221	512.922	520	PR	DTE	'-vaydwtvqmlgfgmwwypyydnk'
3599 EDC03329.1 hypothetical protein partial marine metagenome	3.84221	512.922	520	PR	DTE	'-vaydwtvqmlgfgmwwypyydnk'
3640 ECB43352.1 hypothetical protein partial marine metagenome	3.84221	512.922	520	PR	DTE	'-vaydwtvqmlgfgmwwypyydnk'
3679 EBQ87308.1 hypothetical protein partial marine metagenome	3.84221	512.922	520	PR	DTE	'-vaydwtvqmlgfgmwwypyydnk'
3693 ECI31362.1 hypothetical protein partial marine metagenome	3.84221	512.922	520	PR	DTE	'-vaydwtvqmlgfgmwwypyydnk'
3763 EBW82045.1 hypothetical protein marine metagenome	3.84221	512.922	520	PR	DTE	'-vaydwtvqmlgfgmwwypyydnk'
3853 EBZ12005.1 hypothetical protein partial marine metagenome	3.84221	512.922	520	PR	DTE	'-vaydwtvqmlgfgmwwypyydnk'
3871 EDF22647.1 hypothetical protein partial marine metagenome	3.84221	512.922	520	PR	DTE	'-vaydwtvqmlgfgmwwypyydnk'
0007 NsXeR	3.81307	561.424	565	XeR	DSA	'aisydwstilvgygvlfypwlpck'
2152 EGQ40596.1 bacteriorhodopsin Candidatus Nanosalinarum sp. J07AB56	3.81307	561.424	565	XeR	DSA	'aisydwstilvgygvlfypwlpck'
2142 PRY12051.1 bacteriorhodopsin Kineococcus rhizosphaerae	3.80302	542.185	540	ActR	DTE	'liaydwtvlmiggstffypyfdak'
2143 WP 106213880.1 hypothetical protein Kineococcus rhizosphaerae	3.80302	542.185	540	ActR	DTE	'liaydwtvlmiggstffypyfdak'
1797 WP 051314804.1 hypothetical protein Bacillus aurantiacus	3.74876	529.761	530	ClR	NTQ	'hiaynwtllmvgfgsywylyydsk'
3835 EDD66245.1 hypothetical protein partial marine metagenome	3.74774	502.746	520	PR	DTE	'-syydwtvqmlgfgmwwypyydnk'
0190 ERH12702.1 bacteriorhodopsin halophilic archaeon J07HB67	3.65309	563.337	560	BR	DTD	'mvaydwttlmvgwstlwypwfdak'
3473 ECF39642.1 hypothetical protein partial marine metagenome	3.64095	511.908	520	PR	DTE	'-vaydwtvqmlgwgmwwypyydnk'
3506 ECJ78954.1 hypothetical protein partial marine metagenome	3.64095	511.908	520	PR	DTE	'-vaydwtvqmlgwgmwwypyydnk'
1799 SDG56460.1 Bacteriorhodopsinlike protein Psychroflexus sediminis	3.50879	528.349	525	NaR	NDQ	'mvaynwdvlmiggstfwypyfdsk'
1834 WP 093365882.1 rhodopsin Psychroflexus sediminis	3.50879	528.349	525	NaR	NDQ	'mvaynwdvlmiggstfwypyfdsk'
1223 SCX56670.1 Bacteriorhodopsin Actinobacteria bacterium DSM 45722	3.47705	541.673	540	ActR	DTE	'liaydwtvlmvggstffypyydak'
1286 WP 092806664.1 rhodopsin Actinobacteria bacterium DSM 45722	3.47705	541.673	540	ActR	DTE	'liaydwtvlmvggstffypyydak'
4126 EDE48388.1 hypothetical protein partial marine metagenome	3.44435	542.545	568	XR	DTE	'--aydwtvlmiggstfwypyydak'
4154 EDE36364.1 hypothetical protein partial marine metagenome	3.44435	542.545	568	XR	DTE	'--aydwtvlmiggstfwypyydak'
1894 ERH11544.1 bacteriorhodopsin halophilic archaeon J07HB67	3.38379	578.887	577	HR	TSA	'ivsytwstimcgfstfwypwydak'
1226 WP 097183953.1 rhodopsin Blastococcus sp. DSM 44270	3.35452	541.592	540	ActR	DTE	'llaydwtvlmiggstffypyydak'
1262 WP 091152235.1 rhodopsin Geodermatophilus africanus	3.35452	541.592	540	ActR	DTE	'llaydwtvlmiggstffypyydak'
1267 WP 093578756.1 rhodopsin Geodermatophilus amargosae	3.35452	541.592	540	ActR	DTE	'llaydwtvlmiggstffypyydak'
1280 SDX60326.1 Bacteriorhodopsin Geodermatophilus africanus	3.35452	541.592	540	ActR	DTE	'llaydwtvlmiggstffypyydak'
1287 SFT51832.1 Bacteriorhodopsin Geodermatophilus amargosae	3.35452	541.592	540	ActR	DTE	'llaydwtvlmiggstffypyydak'
1304 WP 089403455.1 rhodopsin Geodermatophilus saharensis	3.35452	541.592	540	ActR	DTE	'llaydwtvlmiggstffypyydak'
1310 WP 104523425.1 rhodopsin partial Blastococcus sp. P6	3.35452	541.592	540	ActR	DTE	'llaydwtvlmiggstffypyydak'
1312 SNS20283.1 Bacteriorhodopsin Geodermatophilus saharensis	3.35452	541.592	540	ActR	DTE	'llaydwtvlmiggstffypyydak'
0664 KRO31627.1 xanthorhodopsin partial Actinobacteria bacterium BACL2 MAG121220bin52	3.2438	536.768	568	XR	DTE	'---ydwtvlmiggstfwypyydak'
4093 EBB62871.1 hypothetical protein partial marine metagenome	3.2438	536.768	568	XR	DTE	'---ydwtvlmiggstfwypyydak'
0106 EMA35897.1 Bacteriorhodopsin Halobiforma lacisalsi AJ5	3.18097	562.967	560	BR	DTD	'mvaydwttlmigwstlwypwfdak'
0114 ESS10224.1 bacteriorhodopsin uncultured archaeon A07HN63	3.18097	562.967	560	BR	DTD	'mvaydwttlmigwstlwypwfdak'
0133 WP 089785273.1 rhodopsin Halobiforma haloterrestris	3.18097	562.967	560	BR	DTD	'mvaydwttlmigwstlwypwfdak'
0134 WP 076738773.1 rhodopsin Halobiforma lacisalsi	3.18097	562.967	560	BR	DTD	'mvaydwttlmigwstlwypwfdak'
0175 ERH02723.1 bacteriorhodopsin Halonotius sp. J07HN6	3.18097	562.967	560	BR	DTD	'mvaydwttlmigwstlwypwfdak'
0196 ERH07167.1 bacteriorhodopsin Halonotius sp. J07HN4	3.18097	562.967	560	BR	DTD	'mvaydwttlmigwstlwypwfdak'
0212 ERH02720.1 bacteriorhodopsin Halonotius sp. J07HN6	3.18097	562.967	560	BR	DTD	'mvaydwttlmigwstlwypwfdak'
4476 SAMEA2622074 2349373 4 /location(1293 1955 -1) /stationTARA 099 /depth5 /filter0.22-3	3.13562	522.64	520	PR	DTE	'lvaydwtvqmlgfgtwwypyydnk'
1956 WP 049981837.1 capsular biosynthesis protein CpsH Halolamina rubra	3.11658	579.695	577	HR	TSA	'visytwstimcgyssfwypwydak'
4340 SAMEA2623627 1069644 18 /location(14487 15164 -1) /stationTARA 145 /depth5 /filter0.22-3	3.11262	522.575	520	PR	DTE	'lvaydwtvqmigfgtwwypyydnk'
4421 SAMEA2621839 1228563 4 /location(3902 4621 -1) /stationTARA 094 /depth5 /filter0.22-3	3.11262	522.575	520	PR	DTE	'lvaydwtvqmigfgtwwypyydnk'
4593 SAMEA2619766 28677 3 /location(2041 2976 -1) /stationTARA 025 /depth5 /filter0.22-1.6	3.11262	522.575	520	PR	DTE	'lvaydwtvqmigfgtwwypyydnk'
4763 SAMEA2620404 1869347 9 /location(5108 5770 1) /stationTARA 048 /depth5 /filter0.22-1.6	3.11262	522.575	520	PR	DTE	'lvaydwtvqmigfgtwwypyydnk'
5140 SAMEA2621203 2414665 8 /location(11546 12229 1) /stationTARA 076 /depth5 /filter0.22-0.45	3.11262	522.575	520	PR	DTE	'lvaydwtvqmigfgtwwypyydnk'
1809 OMQ16403.1 rhodopsin Modestobacter sp. VKM Ac2676	2.98523	527.836	525	NaR	NDQ	'mvaynwdvlmvggstfwypyydsk'
1814 WP 073020395.1 rhodopsin Flavobacterium micromati	2.98523	527.836	525	NaR	NDQ	'mvaynwdvlmvggstfwypyydsk'
5303 SAMEA2621287 2831940 5 /location(2531 3298 -1) /stationTARA 078 /depth800 /filter0.22-3	2.96202	520.414	520	PR	DTA	'mvtydwtvqmlgfgiwwypyydnk'
0032 KR2	2.9524	527.952	525	NaR	NDQ	'mvaynwdvlmiggssfwypyydsk'
0036 GlNaR	2.9524	527.952	525	NaR	NDQ	'mvaynwdvlmiggssfwypyydsk'
1801 BAV92789.1 chimeric lightdriven sodium ion pump I2K5NaR synthetic construct	2.9524	527.952	525	NaR	NDQ	'mvaynwdvlmiggssfwypyydsk'
1802 BAV92791.1 chimeric lightdriven sodium ion pump I4K3NaR synthetic construct	2.9524	527.952	525	NaR	NDQ	'mvaynwdvlmiggssfwypyydsk'
1806 BAV92788.1 chimeric lightdriven sodium ion pump I1K6NaR synthetic construct	2.9524	527.952	525	NaR	NDQ	'mvaynwdvlmiggssfwypyydsk'
1815 BAR64843.1 lightdriven sodium ion pump KR2 eukaryotic synthetic construct	2.9524	527.952	525	NaR	NDQ	'mvaynwdvlmiggssfwypyydsk'
1822 WP 040506994.1 rhodopsin Gillisia limnaea	2.9524	527.952	525	NaR	NDQ	'mvaynwdvlmiggssfwypyydsk'
1823 WP 013750003.1 rhodopsin Dokdonia sp. 4H375	2.9524	527.952	525	NaR	NDQ	'mvaynwdvlmiggssfwypyydsk'
1824 BAN14808.1 sodium pumping rhodopsin Dokdonia eikasta	2.9524	527.952	525	NaR	NDQ	'mvaynwdvlmiggssfwypyydsk'
1825 WP 035334410.1 rhodopsin Dokdonia sp. PRO95	2.9524	527.952	525	NaR	NDQ	'mvaynwdvlmiggssfwypyydsk'
1826 WP 108878055.1 rhodopsin Dokdonia sp. DokdP16	2.9524	527.952	525	NaR	NDQ	'mvaynwdvlmiggssfwypyydsk'
1846 EHQ02967.1 rhodopsin Gillisia limnaea DSM 15749	2.9524	527.952	525	NaR	NDQ	'mvaynwdvlmiggssfwypyydsk'
5390 SAMEA2620979 662545 4 /location(3408 4151 1) /stationTARA 067 /depth5 /filter0.22-0.45	2.69316	521.755	520	PR	DTE	'lvaydwtvlmlgfgvwwypyydnk'
3243 EBN26549.1 hypothetical protein partial marine metagenome	2.61339	507.976	520	PR	DTE	'-vaydwtvqmlgfgiwwypyydnk'
3449 EBV99181.1 hypothetical protein partial marine metagenome	2.61339	507.976	520	PR	DTE	'-vaydwtvqmlgfgiwwypyydnk'
3455 ECY77425.1 hypothetical protein partial marine metagenome	2.61339	507.976	520	PR	DTE	'-vaydwtvqmlgfgiwwypyydnk'
3470 ECU31526.1 hypothetical protein partial marine metagenome	2.61339	507.976	520	PR	DTE	'-vaydwtvqmlgfgiwwypyydnk'
1837 WP 052001698.1 hypothetical protein Lyngbya aestuarii	2.60504	521.659	525	NaR	NDQ	'qvaynwdvlmiggstywypyydsk'
1842 ERT09063.1 putative membrane protein Lyngbya aestuarii BL J	2.60504	521.659	525	NaR	NDQ	'qvaynwdvlmiggstywypyydsk'
1198 AMM22645.1 hypothetical protein AX769 21135 (plasmid) Frondihabitans sp. PAMC 28766	2.55381	534.68	540	ActR	DTE	'liaydwtvlmiggsgmwypfldak'
1237 WP 058741719.1 hypothetical protein Curtobacterium citreum	2.55381	534.68	540	ActR	DTE	'liaydwtvlmiggsgmwypfldak'
1251 WP 058749072.1 hypothetical protein Curtobacterium oceanosedimentum	2.55381	534.68	540	ActR	DTE	'liaydwtvlmiggsgmwypfldak'
1252 WP 058728708.1 hypothetical protein Curtobacterium oceanosedimentum	2.55381	534.68	540	ActR	DTE	'liaydwtvlmiggsgmwypfldak'
1254 WP 071275909.1 hypothetical protein Curtobacterium sp. MMLR14 010	2.55381	534.68	540	ActR	DTE	'liaydwtvlmiggsgmwypfldak'
1255 WP 066657486.1 hypothetical protein Curtobacterium sp. MR MD2014	2.55381	534.68	540	ActR	DTE	'liaydwtvlmiggsgmwypfldak'
1258 WP 066516309.1 hypothetical protein Curtobacterium ammoniigenes	2.55381	534.68	540	ActR	DTE	'liaydwtvlmiggsgmwypfldak'
1294 WP 082764154.1 hypothetical protein Frondihabitans sp. PAMC 28766	2.55381	534.68	540	ActR	DTE	'liaydwtvlmiggsgmwypfldak'
1306 WP 071298603.1 hypothetical protein Curtobacterium sp. MCBA15 001	2.55381	534.68	540	ActR	DTE	'liaydwtvlmiggsgmwypfldak'
1311 WP 096900044.1 rhodopsin Curtobacterium sp. Ferrero	2.55381	534.68	540	ActR	DTE	'liaydwtvlmiggsgmwypfldak'
3652 EBW42088.1 hypothetical protein partial marine metagenome	2.51851	505.559	520	PR	DTE	'-vaydwtvqmlgfgmwwypfydnk'
0033 FdNaR	2.48004	527.466	525	NaR	NDQ	'mvaynwdvlmiggstfwypyydsk'
0034 NdNaR	2.48004	527.466	525	NaR	NDQ	'mvaynwdvlmiggstfwypyydsk'
0035 NmNaR	2.48004	527.466	525	NaR	NDQ	'mvaynwdvlmiggstfwypyydsk'
0037 IaNaR	2.48004	527.466	525	NaR	NDQ	'mvaynwdvlmiggstfwypyydsk'
1794 ESQ10031.1 hypothetical protein N839 00740 uncultured Desulfofustis sp. PBSRB1	2.48004	527.466	525	NaR	NDQ	'mvaynwdvlmiggstfwypyydsk'
1800 WP 106133859.1 rhodopsin Mongoliibacter ruber	2.48004	527.466	525	NaR	NDQ	'mvaynwdvlmiggstfwypyydsk'
1803 BAV92793.1 chimeric lightdriven sodium ion pump I6K1NaR synthetic construct	2.48004	527.466	525	NaR	NDQ	'mvaynwdvlmiggstfwypyydsk'
1804 WP 009036080.1 rhodopsin Indibacter alkaliphilus	2.48004	527.466	525	NaR	NDQ	'mvaynwdvlmiggstfwypyydsk'
1805 BAV92792.1 chimeric lightdriven sodium ion pump I5K2NaR synthetic construct	2.48004	527.466	525	NaR	NDQ	'mvaynwdvlmiggstfwypyydsk'
1807 WP 015361652.1 NQ rhodopsin Nonlabens dokdonensis	2.48004	527.466	525	NaR	NDQ	'mvaynwdvlmiggstfwypyydsk'
1808 WP 052091190.1 rhodopsin Modestobacter caceresii	2.48004	527.466	525	NaR	NDQ	'mvaynwdvlmiggstfwypyydsk'
1810 WP 055412149.1 rhodopsin Nonlabens sp. YIK11	2.48004	527.466	525	NaR	NDQ	'mvaynwdvlmiggstfwypyydsk'
1811 WP 105981684.1 rhodopsin Nonlabens agnitus	2.48004	527.466	525	NaR	NDQ	'mvaynwdvlmiggstfwypyydsk'
1812 AHN13815.2 sodium ion rhodopsin Nonlabens sp. YIKSED11	2.48004	527.466	525	NaR	NDQ	'mvaynwdvlmiggstfwypyydsk'
1813 WP 041494860.1 rhodopsin Nonlabens marinus	2.48004	527.466	525	NaR	NDQ	'mvaynwdvlmiggstfwypyydsk'
1816 AHN13814.2 sodium ion rhodopsin Nonlabens sp. MIC269	2.48004	527.466	525	NaR	NDQ	'mvaynwdvlmiggstfwypyydsk'
1817 WP 060525010.1 rhodopsin Nonlabens sp. MIC269	2.48004	527.466	525	NaR	NDQ	'mvaynwdvlmiggstfwypyydsk'
1818 WP 085775650.1 rhodopsin Nonlabens sediminis	2.48004	527.466	525	NaR	NDQ	'mvaynwdvlmiggstfwypyydsk'
1819 WP 105018567.1 rhodopsin Nonlabens tegetincola	2.48004	527.466	525	NaR	NDQ	'mvaynwdvlmiggstfwypyydsk'
1820 WP 042277224.1 rhodopsin Nonlabens sediminis	2.48004	527.466	525	NaR	NDQ	'mvaynwdvlmiggstfwypyydsk'
1821 WP 092981016.1 rhodopsin Robiginitalea myxolifaciens	2.48004	527.466	525	NaR	NDQ	'mvaynwdvlmiggstfwypyydsk'
1827 WP 104420499.1 rhodopsin Lewinella xylanilytica	2.48004	527.466	525	NaR	NDQ	'mvaynwdvlmiggstfwypyydsk'
1828 WP 054558945.1 rhodopsin Croceitalea dokdonensis	2.48004	527.466	525	NaR	NDQ	'mvaynwdvlmiggstfwypyydsk'
1829 WP 090754244.1 rhodopsin Nonlabens sp. Hel1 33 55	2.48004	527.466	525	NaR	NDQ	'mvaynwdvlmiggstfwypyydsk'
1830 WP 109646037.1 rhodopsin Gracilimonas sp. 8A47	2.48004	527.466	525	NaR	NDQ	'mvaynwdvlmiggstfwypyydsk'
1831 WP 101072799.1 rhodopsin Rhodohalobacter barkolensis	2.48004	527.466	525	NaR	NDQ	'mvaynwdvlmiggstfwypyydsk'
1835 WP 013179397.1 rhodopsin Truepera radiovictrix	2.48004	527.466	525	NaR	NDQ	'mvaynwdvlmiggstfwypyydsk'
1841 KPP99569.1 bacteriorhodopsin Bacteroidetes bacterium HLUCCA01	2.48004	527.466	525	NaR	NDQ	'mvaynwdvlmiggstfwypyydsk'
4377 SAMEA2619782 72 113 /location(112019 112783 -1) /stationTARA 025 /depth50 /filter0.22-1.6	2.36102	521.484	520	PR	DTE	'lvaydwtvlmlgfglwwypyydnk'
1403 WP 028971367.1 hypothetical protein Sphingopyxis baekryungensis	2.34338	533.568	535	DTG	DTG	'fvaydwttlmigyscfwypfidak'
1441 WP 037533723.1 hypothetical protein Sphingomonas sp. RIT328	2.34338	533.568	535	DTG	DTG	'fvaydwttlmigyscfwypfidak'
1450 WP 037523293.1 hypothetical protein Sphingomonas sp. Mn802worker	2.34338	533.568	535	DTG	DTG	'fvaydwttlmigyscfwypfidak'
1571 WP 076714729.1 hypothetical protein Sphingomonas sp. LK11	2.34338	533.568	535	DTG	DTS	'fvaydwttlmigyscfwypfidak'
1572 WP 058744770.1 hypothetical protein Sphingomonas yabuuchiae	2.34338	533.568	535	DTG	DTS	'fvaydwttlmigyscfwypfidak'
1573 WP 056431997.1 hypothetical protein Sphingomonas sp. Leaf257	2.34338	533.568	535	DTG	DTS	'fvaydwttlmigyscfwypfidak'
1574 PXA94706.1 hypothetical protein DMC47 20320 Nostoc sp. 3335mG	2.34338	533.568	535	DTG	DTS	'fvaydwttlmigyscfwypfidak'
1576 EGI56673.1 bacteriorhodopsin family protein Sphingomonas sp. S17	2.34338	533.568	535	DTG	DTS	'fvaydwttlmigyscfwypfidak'
1577 WP 056413798.1 hypothetical protein Sphingomonas sp. Leaf28	2.34338	533.568	535	DTG	DTS	'fvaydwttlmigyscfwypfidak'
1581 WP 038658594.1 hypothetical protein Sphingomonas taxi	2.34338	533.568	535	DTG	DTS	'fvaydwttlmigyscfwypfidak'
1582 WP 056677359.1 hypothetical protein Sphingomonas sp. Leaf30	2.34338	533.568	535	DTG	DTS	'fvaydwttlmigyscfwypfidak'
1583 WP 093333672.1 hypothetical protein Sphingomonas rubra	2.34338	533.568	535	DTG	DTS	'fvaydwttlmigyscfwypfidak'
1584 WP 037567788.1 MULTISPECIES: hypothetical protein Sphingomonas	2.34338	533.568	535	DTG	DTS	'fvaydwttlmigyscfwypfidak'
1588 WP 093007023.1 hypothetical protein Sphingomonas sp. JS211	2.34338	533.568	535	DTG	DTS	'fvaydwttlmigyscfwypfidak'
4274 SAMEA2623513 2758011 3 /location(1687 2388 -1) /stationTARA 142 /depth640 /filter0.22-3	2.34338	533.568	535	DTG	DTT	'fvaydwttlmigyscfwypfidak'
4450 SAMEA2619879 938572 8 /location(11948 12817 -1) /stationTARA 034 /depth5 /filter0.22-1.6	2.33719	534.519	538	HmDTK	DTK	'miaydwtvmmiglsgwwypyydnk'
5293 SAMEA2591074 886735 4 /location(5781 6650 -1) /stationTARA 007 /depth42 /filter0.22-1.6	2.33719	534.519	538	HmDTK	DTK	'miaydwtvmmiglsgwwypyydnk'
1309 WP 091073269.1 hypothetical protein Friedmanniella sagamiharensis	2.29985	540.821	540	ActR	DTE	'liaydwtvlmiggstfwypyfdak'
3564 ECI09067.1 hypothetical protein partial marine metagenome	2.25362	506.527	520	PR	DTE	'-iaydwtvqmvgfgmwwypyydnk'
3753 ECC02905.1 hypothetical protein partial marine metagenome	2.25362	506.527	520	PR	DTE	'-iaydwtvqmvgfgmwwypyydnk'
0209 WP 074382570.1 hypothetical protein Phormidesmis priestleyi	2.21575	545.571	545	CyanDTE	DTD	'miaydwttlmigyscfwypwydak'
0252 WP 089128886.1 rhodopsin Tolypothrix sp. NIES4075	2.21575	545.571	545	CyanDTE	DTD	'miaydwttlmigyscfwypwydak'
0021 ESR	2.20515	532.705	532	ESR	DTK	'mvaydwttlmigygcwwypyydnk'
1498 AGA56231.1 PR Exiguobacterium sp. JL3	2.20515	532.705	532	ESR	DTK	'mvaydwttlmigygcwwypyydnk'
1499 WP 058265916.1 rhodopsin Exiguobacterium enclense	2.20515	532.705	532	ESR	DTK	'mvaydwttlmigygcwwypyydnk'
1500 WP 069940660.1 rhodopsin Exiguobacterium sp. U131	2.20515	532.705	532	ESR	DTK	'mvaydwttlmigygcwwypyydnk'
1501 WP 029341656.1 rhodopsin Exiguobacterium acetylicum	2.20515	532.705	532	ESR	DTK	'mvaydwttlmigygcwwypyydnk'
1502 WP 064300950.1 rhodopsin Exiguobacterium sp. KKBO11	2.20515	532.705	532	ESR	DTK	'mvaydwttlmigygcwwypyydnk'
1503 WP 053453324.1 rhodopsin Exiguobacterium sp. BMCKP	2.20515	532.705	532	ESR	DTK	'mvaydwttlmigygcwwypyydnk'
1504 WP 050677895.1 rhodopsin Exiguobacterium acetylicum	2.20515	532.705	532	ESR	DTK	'mvaydwttlmigygcwwypyydnk'
1505 WP 058705368.1 rhodopsin Exiguobacterium indicum	2.20515	532.705	532	ESR	DTK	'mvaydwttlmigygcwwypyydnk'
1506 WP 023468260.1 MULTISPECIES: rhodopsin Exiguobacterium	2.20515	532.705	532	ESR	DTK	'mvaydwttlmigygcwwypyydnk'
1507 WP 075642311.1 rhodopsin Exiguobacterium indicum	2.20515	532.705	532	ESR	DTK	'mvaydwttlmigygcwwypyydnk'
1508 WP 055968011.1 rhodopsin Exiguobacterium sp. Leaf187	2.20515	532.705	532	ESR	DTK	'mvaydwttlmigygcwwypyydnk'
1509 WP 016509804.1 bacteriorhodopsin family protein Exiguobacterium sp. S17	2.20515	532.705	532	ESR	DTK	'mvaydwttlmigygcwwypyydnk'
1510 WP 071397866.1 rhodopsin Exiguobacterium sp. SH31	2.20515	532.705	532	ESR	DTK	'mvaydwttlmigygcwwypyydnk'
1511 WP 024371316.1 rhodopsin Exiguobacterium sp. ZOR0005	2.20515	532.705	532	ESR	DTK	'mvaydwttlmigygcwwypyydnk'
1512 WP 070329409.1 rhodopsin Exiguobacterium aurantiacum	2.20515	532.705	532	ESR	DTK	'mvaydwttlmigygcwwypyydnk'
1513 WP 031423082.1 MULTISPECIES: rhodopsin Exiguobacterium	2.20515	532.705	532	ESR	DTK	'mvaydwttlmigygcwwypyydnk'
1514 WP 074036440.1 rhodopsin Exiguobacterium profundum	2.20515	532.705	532	ESR	DTK	'mvaydwttlmigygcwwypyydnk'
1515 WP 047795150.1 rhodopsin Exiguobacterium sp. JLM2	2.20515	532.705	532	ESR	DTK	'mvaydwttlmigygcwwypyydnk'
1516 KDN57156.1 rhodopsin Exiguobacterium sp. AB2	2.20515	532.705	532	ESR	DTK	'mvaydwttlmigygcwwypyydnk'
1518 WP 034809188.1 rhodopsin Exiguobacterium sp. AB2	2.20515	532.705	532	ESR	DTK	'mvaydwttlmigygcwwypyydnk'
1521 ALL27266.1 proteorhodopsin Exiguobacterium sp. yc3	2.20515	532.705	532	ESR	DTK	'mvaydwttlmigygcwwypyydnk'
1522 WP 026828439.1 rhodopsin Exiguobacterium sibiricum	2.20515	532.705	532	ESR	DTK	'mvaydwttlmigygcwwypyydnk'
1523 WP 012370306.1 rhodopsin Exiguobacterium sibiricum	2.20515	532.705	532	ESR	DTK	'mvaydwttlmigygcwwypyydnk'
1524 WP 028106368.1 rhodopsin Exiguobacterium undae	2.20515	532.705	532	ESR	DTK	'mvaydwttlmigygcwwypyydnk'
1525 WP 014970318.1 rhodopsin Exiguobacterium antarcticum	2.20515	532.705	532	ESR	DTK	'mvaydwttlmigygcwwypyydnk'
1526 WP 026831280.1 MULTISPECIES: rhodopsin Exiguobacterium	2.20515	532.705	532	ESR	DTK	'mvaydwttlmigygcwwypyydnk'
1527 WP 026833079.1 rhodopsin Exiguobacterium undae	2.20515	532.705	532	ESR	DTK	'mvaydwttlmigygcwwypyydnk'
1530 ACQ69666.1 rhodopsin Exiguobacterium sp. AT1b	2.20515	532.705	532	ESR	DTK	'mvaydwttlmigygcwwypyydnk'
1861 WP 011405484.1 capsular polysaccharide biosynthesis protein CpsH Salinibacter ruber	2.19294	578.367	577	HR	TSA	'iisytwstimcgystfwypwydak'
1970 BAA75201.2 halorhodopsin Haloterrigena sp. arg4	2.19294	578.367	577	HR	TSA	'iisytwstimcgystfwypwydak'
1971 WP 006185564.1 halorhodopsin Natrinema pallidum	2.19294	578.367	577	HR	TSA	'iisytwstimcgystfwypwydak'
1974 WP 007108985.1 halorhodopsin Natrinema altunense	2.19294	578.367	577	HR	TSA	'iisytwstimcgystfwypwydak'
2016 O93741.1 RecName: FullHalorhodopsin ShortHR	2.19294	578.367	577	HR	TSA	'iisytwstimcgystfwypwydak'
2218 WP 055341192.1 hypothetical protein Paeniclostridium sordellii	2.17763	554.662	565	XeR	DTM	'fisydwttlmigigsfwypwspck'
2219 WP 057549109.1 hypothetical protein Paeniclostridium sordellii	2.17763	554.662	565	XeR	DTM	'fisydwttlmigigsfwypwspck'
2233 WP 055334998.1 hypothetical protein Paeniclostridium sordellii	2.17763	554.662	565	XeR	DTM	'fisydwttlmigigsfwypwspck'
2234 WP 055338564.1 hypothetical protein Paeniclostridium sordellii	2.17763	554.662	565	XeR	DTM	'fisydwttlmigigsfwypwspck'
3472 ECQ36514.1 hypothetical protein partial marine metagenome	2.17431	506.221	520	PR	DTE	'-iaydwtvqmlgfgmwwypyydnk'
3492 ECZ00674.1 hypothetical protein partial marine metagenome	2.17431	506.221	520	PR	DTE	'-iaydwtvqmlgfgmwwypyydnk'
3609 EDG45170.1 hypothetical protein partial marine metagenome	2.17431	506.221	520	PR	DTE	'-iaydwtvqmlgfgmwwypyydnk'
3692 ECB98815.1 hypothetical protein partial marine metagenome	2.17431	506.221	520	PR	DTE	'-iaydwtvqmlgfgmwwypyydnk'
3543 EBE10535.1 hypothetical protein partial marine metagenome	2.1659	506.157	520	PR	DTE	'-iaydwtvqmigfgmwwypyydnk'
4119 ECN92594.1 hypothetical protein partial marine metagenome	2.13876	553.915	568	XR	DTE	'-vaydwtvlmigfssfwypyydak'
3251 ECK24872.1 hypothetical protein partial marine metagenome	1.97446	520.365	520	PR	DTE	'lvaydwtvlmlgfgiwwypyydnk'
4327 SAMEA2620929 631349 4 /location(2737 3513 1) /stationTARA 066 /depth5 /filter0.22-3	1.97446	520.365	520	PR	DTE	'lvaydwtvlmlgfgiwwypyydnk'
4925 SAMEA2622759 2659135 48 /location(44472 45317 -1) /stationTARA 124 /depth5 /filter0.22-3	1.97446	520.365	520	PR	DTE	'lvaydwtvlmlgfgiwwypyydnk'
4938 SAMEA2621536 1271648 7 /location(4480 5256 1) /stationTARA 085 /depth90 /filter0.22-3	1.97446	520.365	520	PR	DTE	'lvaydwtvlmlgfgiwwypyydnk'
5197 SAMEA2621487 16548 9 /location(5388 6146 1) /stationTARA 084 /depth5 /filter0.22-3	1.97446	520.365	520	PR	DTE	'lvaydwtvlmlgfgiwwypyydnk'
0686 ABL97548.1 pop proteorhodopsin uncultured marine bacterium EB0 35D03	1.79267	520.767	520	PR	DTE	'mvaydwtvlmlgfgmwwypyydnk'
0696 WP 013695533.1 biphenyl 23dioxygenase Candidatus Pelagibacter sp. IMCC9063	1.79267	520.767	520	PR	DTE	'mvaydwtvlmlgfgmwwypyydnk'
0698 WP 009360471.1 bacteriorhodopsin alpha proteobacterium HIMB114	1.79267	520.767	520	PR	DTE	'mvaydwtvlmlgfgmwwypyydnk'
0706 WP 053820684.1 biphenyl 23dioxygenase Candidatus Thioglobus singularis	1.79267	520.767	520	PR	DTE	'mvaydwtvlmlgfgmwwypyydnk'
0707 WP 065353814.1 biphenyl 23dioxygenase Candidatus Thioglobus singularis	1.79267	520.767	520	PR	DTE	'mvaydwtvlmlgfgmwwypyydnk'
0954 AAO73934.1 proteorhodopsin partial uncultured bacterium	1.79267	520.767	520	PR	DTE	'mvaydwtvlmlgfgmwwypyydnk'
0956 AAO73933.1 proteorhodopsin partial uncultured bacterium	1.79267	520.767	520	PR	DTE	'mvaydwtvlmlgfgmwwypyydnk'
1059 AAU20796.1 proteorhodopsin partial uncultured bacterium	1.79267	520.767	520	PR	DTE	'mvaydwtvlmlgfgmwwypyydnk'
2964 EBQ43687.1 hypothetical protein marine metagenome	1.79267	520.767	520	PR	DTE	'mvaydwtvlmlgfgmwwypyydnk'
3329 EBQ08712.1 hypothetical protein partial marine metagenome	1.79267	520.767	520	PR	DTE	'mvaydwtvlmlgfgmwwypyydnk'
3333 EBX56567.1 hypothetical protein partial marine metagenome	1.79267	520.767	520	PR	DTE	'mvaydwtvlmlgfgmwwypyydnk'
3335 ECH11030.1 hypothetical protein partial marine metagenome	1.79267	520.767	520	PR	DTE	'mvaydwtvlmlgfgmwwypyydnk'
3337 EDI08357.1 hypothetical protein marine metagenome	1.79267	520.767	520	PR	DTE	'mvaydwtvlmlgfgmwwypyydnk'
3338 EBD01167.1 hypothetical protein partial marine metagenome	1.79267	520.767	520	PR	DTE	'mvaydwtvlmlgfgmwwypyydnk'
3395 EDI09013.1 hypothetical protein marine metagenome	1.79267	520.767	520	PR	DTE	'mvaydwtvlmlgfgmwwypyydnk'
3459 ECO78587.1 hypothetical protein partial marine metagenome	1.79267	520.767	520	PR	DTE	'mvaydwtvlmlgfgmwwypyydnk'
3489 ECA80613.1 hypothetical protein partial marine metagenome	1.79267	520.767	520	PR	DTE	'mvaydwtvlmlgfgmwwypyydnk'
3503 EBG33012.1 hypothetical protein marine metagenome	1.79267	520.767	520	PR	DTE	'mvaydwtvlmlgfgmwwypyydnk'
3554 EBP03142.1 hypothetical protein marine metagenome	1.79267	520.767	520	PR	DTE	'mvaydwtvlmlgfgmwwypyydnk'
3594 EDE84514.1 hypothetical protein partial marine metagenome	1.79267	520.767	520	PR	DTE	'mvaydwtvlmlgfgmwwypyydnk'
4282 SAMEA2619840 2486130 7 /location(8877 9581 1) /stationTARA 032 /depth80 /filter0.22-1.6	1.79267	520.767	520	PR	DTE	'mvaydwtvlmlgfgmwwypyydnk'
4287 SAMEA2621045 1281069 15 /location(7864 8568 -1) /stationTARA 068 /depth50 /filter0.45-0.8	1.79267	520.767	520	PR	DTE	'mvaydwtvlmlgfgmwwypyydnk'
4325 SAMEA2591074 637059 2 /location(371 1066 1) /stationTARA 007 /depth42 /filter0.22-1.6	1.79267	520.767	520	PR	DTE	'mvaydwtvlmlgfgmwwypyydnk'
4395 SAMEA2619766 64065 4 /location(1245 1949 -1) /stationTARA 025 /depth5 /filter0.22-1.6	1.79267	520.767	520	PR	DTE	'mvaydwtvlmlgfgmwwypyydnk'
4628 SAMEA2622796 1860376 5 /location(3054 3758 -1) /stationTARA 124 /depth120 /filter0.22-3	1.79267	520.767	520	PR	DTE	'mvaydwtvlmlgfgmwwypyydnk'
4725 SAMEA2619548 2069993 3 /location(2914 3609 -1) /stationTARA 009 /depth55 /filter0.22-1.6	1.79267	520.767	520	PR	DTE	'mvaydwtvlmlgfgmwwypyydnk'
4754 SAMEA2621423 2037844 1 /location(279 986 1) /stationTARA 082 /depth40 /filter0.22-3	1.79267	520.767	520	PR	DTE	'mvaydwtvlmlgfgmwwypyydnk'
4888 SAMEA2620979 1506124 9 /location(6673 7434 -1) /stationTARA 067 /depth5 /filter0.22-0.45	1.79267	520.767	520	PR	DTE	'mvaydwtvlmlgfgmwwypyydnk'
5226 SAMEA2620979 1731696 5 /location(3025 3804 1) /stationTARA 067 /depth5 /filter0.22-0.45	1.79267	520.767	520	PR	DTE	'mvaydwtvlmlgfgmwwypyydnk'
5255 SAMEA2619818 1880 2 /location(2424 3122 1) /stationTARA 032 /depth5 /filter0.22-1.6	1.79267	520.767	520	PR	DTE	'mvaydwtvlmlgfgmwwypyydnk'
5396 SAMEA2623627 1549160 3 /location(1784 2488 -1) /stationTARA 145 /depth5 /filter0.22-3	1.79267	520.767	520	PR	DTE	'mvaydwtvlmlgfgmwwypyydnk'
5397 SAMEA2623135 239033 3 /location(1749 2522 1) /stationTARA 133 /depth45 /filter0.22-3	1.79267	520.767	520	PR	DTE	'mvaydwtvlmlgfgmwwypyydnk'
4602 SAMEA2619879 718344 2 /location(748 1494 1) /stationTARA 034 /depth5 /filter0.22-1.6	1.7379	520.6	520	PR	DTE	'mvaydwtvlmlgfgcwwypyydnk'
1566 WP 019950568.1 hypothetical protein Kushneria aurantia	1.71343	531.751	535	DTG	DTS	'wiaydwttlmigwsmfwypwydak'
1567 WP 090134412.1 hypothetical protein Kushneria avicenniae	1.71343	531.751	535	DTG	DTS	'wiaydwttlmigwsmfwypwydak'
1569 WP 108841690.1 hypothetical protein Kushneria sp. EAod3	1.71343	531.751	535	DTG	DTS	'wiaydwttlmigwsmfwypwydak'
1570 WP 086899996.1 hypothetical protein Kushneria marisflavi	1.71343	531.751	535	DTG	DTS	'wiaydwttlmigwsmfwypwydak'
4571 SAMEA2622696 970089 10 /location(16078 16755 1) /stationTARA 122 /depth115 /filter0.45-0.8	1.71343	531.751	535	DTG	DTS	'wiaydwttlmigwsmfwypwydak'
0690 KRO94700.1 biphenyl 23dioxygenase SAR92 bacterium BACL26 MAG121220bin70	1.65617	518.922	520	PR	DTE	'lvaydwtvlmlgfamwwypyydnk'
2901 EDH98023.1 hypothetical protein partial marine metagenome	1.65617	518.922	520	PR	DTE	'lvaydwtvlmlgfamwwypyydnk'
2910 EBJ56945.1 hypothetical protein marine metagenome	1.65617	518.922	520	PR	DTE	'lvaydwtvlmlgfamwwypyydnk'
2912 EDH97158.1 hypothetical protein marine metagenome	1.65617	518.922	520	PR	DTE	'lvaydwtvlmlgfamwwypyydnk'
2919 ECW83499.1 hypothetical protein marine metagenome	1.65617	518.922	520	PR	DTE	'lvaydwtvlmlgfamwwypyydnk'
4275 SAMEA2621812 1118336 2 /location(288 1028 -1) /stationTARA 093 /depth35 /filter0.22-3	1.65617	518.922	520	PR	DTE	'lvaydwtvlmlgfamwwypyydnk'
4683 SAMEA2621536 1493439 1 /location(610 1308 1) /stationTARA 085 /depth90 /filter0.22-3	1.65617	518.922	520	PR	DTE	'lvaydwtvlmlgfamwwypyydnk'
4978 SAMEA2623059 634052 4 /location(2772 3461 1) /stationTARA 132 /depth5 /filter0.22-3	1.65617	518.922	520	PR	DTE	'lvaydwtvlmlgfamwwypyydnk'
5007 SAMEA2621812 672916 4 /location(2636 3325 1) /stationTARA 093 /depth35 /filter0.22-3	1.65617	518.922	520	PR	DTE	'lvaydwtvlmlgfamwwypyydnk'
5264 SAMEA2620855 2026574 3 /location(1191 1946 -1) /stationTARA 065 /depth5 /filter0.22-3	1.65617	518.922	520	PR	DTE	'lvaydwtvlmlgfamwwypyydnk'
2236 WP 084006442.1 hypothetical protein Anaerobacillus macyae	1.57708	562.779	565	XeR	DSS	'misydwstlmigygmlwypwfpsk'
0802 PDH39979.1 rhodopsin Rhodothermaeota bacterium MEDG19	1.57062	518.092	520	PR	DTE	'miaydwtvmmlggagywypyydnk'
4199 SAMEA2621221 903572 1 /location(1 729 1) /stationTARA 076 /depth150 /filter0.22-0.45	1.57062	518.092	520	PR	DTE	'miaydwtvmmlggagywypyydnk'
4330 SAMEA2619548 214064 2 /location(702 1427 1) /stationTARA 009 /depth55 /filter0.22-1.6	1.57062	518.092	520	PR	DTE	'miaydwtvmmlggagywypyydnk'
4831 SAMEA2619548 200329 9 /location(8703 9425 -1) /stationTARA 009 /depth55 /filter0.22-1.6	1.57062	518.092	520	PR	DTE	'miaydwtvmmlggagywypyydnk'
4789 SAMEA2619907 1433952 2 /location(1999 2763 1) /stationTARA 034 /depth60 /filter0.22-1.6	1.49683	503.847	520	PR	DTQ	'mvaydwtvqmvgfwmwwypyydnk'
4065 ECD03786.1 hypothetical protein partial marine metagenome	1.33889	548.41	568	XR	DTE	'-vaydwtvlmiggssfwypyydak'
4147 EDC42036.1 hypothetical protein partial marine metagenome	1.30335	547.988	568	XR	DTE	'-vaydwtvlmlggstfwypyydak'
4332 SAMEA2622822 1061884 2 /location(1464 2225 1) /stationTARA 125 /depth5 /filter0.22-0.45	1.2943	503.786	520	PR	DTQ	'cvaydwtmlmfgflvwwypyydnk'
0683 KRO45880.1 xanthorhodopsin partial Actinobacteria bacterium BACL4 MAG120813bin39	1.2897	547.924	568	XR	DTE	'-vaydwtvlmiggstfwypyydak'
4081 EBP00315.1 hypothetical protein partial marine metagenome	1.2897	547.924	568	XR	DTE	'-vaydwtvlmiggstfwypyydak'
4089 EBO40791.1 hypothetical protein partial marine metagenome	1.2897	547.924	568	XR	DTE	'-vaydwtvlmiggstfwypyydak'
4100 ECF31313.1 hypothetical protein partial marine metagenome	1.2897	547.924	568	XR	DTE	'-vaydwtvlmiggstfwypyydak'
4131 EBO25721.1 hypothetical protein partial marine metagenome	1.2897	547.924	568	XR	DTE	'-vaydwtvlmiggstfwypyydak'
4139 EBO62367.1 hypothetical protein partial marine metagenome	1.2897	547.924	568	XR	DTE	'-vaydwtvlmiggstfwypyydak'
3486 ECO01849.1 hypothetical protein partial marine metagenome	1.28915	497.2	520	PR	DTE	'-vaydwtvqmlggalwwypyydnk'
4110 EDE61859.1 hypothetical protein marine metagenome	1.28652	533.39	568	XR	DTE	'-s-ydwtvlmiggsgmwypyydak'
4664 SAMEA2623295 1786585 5 /location(3236 3991 1) /stationTARA 137 /depth40 /filter0.22-3	1.20846	491.648	520	PR	DTE	'ciahdwtmlmvsfwmwwypyydnk'
5312 SAMEA2622822 1729720 2 /location(1927 2694 1) /stationTARA 125 /depth5 /filter0.22-0.45	1.20489	496.345	520	PR	ETV	'tvayewtmqmvglwmwwypyydnk'
1284 WP 055949892.1 hypothetical protein Curtobacterium sp. Leaf261	1.20259	530.136	540	ActR	DTE	'miaydwtvlmiggsgmwypfldak'
0281 AFI80052.1 bacteriorhodopsin uncultured archaeon	1.11828	546.839	560	BR	DTD	'miaydwttlmigwsdlwypwfdak'
5047 SAMEA2622048 4063490 15 /location(16700 17461 1) /stationTARA 098 /depth488 /filter0.22-3	1.11618	500.741	520	PR	DTQ	'mvaydwtiqmlgfwvwwypyydnk'
4872 SAMEA2622738 1361998 19 /location(19606 20307 -1) /stationTARA 123 /depth150 /filter0.45-0.8	1.06227	518.068	520	PR	DTE	'mvaydwtvqmlgfsmwwypyydnk'
5261 SAMEA2619766 675 32 /location(29560 30270 -1) /stationTARA 025 /depth5 /filter0.22-1.6	1.06227	518.068	520	PR	DTE	'mvaydwtvqmlgfsmwwypyydnk'
3542 EBH63267.1 hypothetical protein marine metagenome	0.867091	495.444	520	PR	ETI	'tiayewtmqmvgfwmwwypyydnk'
2174 WP 034405140.1 hypothetical protein Deinococcus sp. RL	0.853115	562.551	565	XeR	DTA	'misydwttlmigysvfwypwfpsk'
4525 SAMEA2623627 1310370 9 /location(7712 8455 -1) /stationTARA 145 /depth5 /filter0.22-3	0.85225	517.211	520	PR	DTE	'mvaydwtvlmlgfgvwwypyydnk'
2937 EDG00239.1 hypothetical protein marine metagenome	0.84559	518.096	520	PR	DTE	'mvaydwtvqmlgfgtwwypyydnk'
3321 EDJ64666.1 hypothetical protein partial marine metagenome	0.84559	518.096	520	PR	DTE	'mvaydwtvqmlgfgtwwypyydnk'
4313 SAMEA2619952 1677347 9 /location(8646 9359 -1) /stationTARA 036 /depth17 /filter0.22-1.6	0.84559	518.096	520	PR	DTE	'mvaydwtvqmlgfgtwwypyydnk'
4403 SAMEA2620979 282473 12 /location(11584 12294 -1) /stationTARA 067 /depth5 /filter0.22-0.45	0.84559	518.096	520	PR	DTE	'mvaydwtvqmlgfgtwwypyydnk'
4535 SAMEA2621221 1194624 2 /location(718 1422 1) /stationTARA 076 /depth150 /filter0.22-0.45	0.84559	518.096	520	PR	DTE	'mvaydwtvqmlgfgtwwypyydnk'
4552 SAMEA2622074 2562117 7 /location(5297 6028 1) /stationTARA 099 /depth5 /filter0.22-3	0.84559	518.096	520	PR	DTE	'mvaydwtvqmlgfgtwwypyydnk'
4608 SAMEA2591108 697781 4 /location(3590 4306 1) /stationTARA 030 /depth5 /filter0.22-1.6	0.84559	518.096	520	PR	DTE	'mvaydwtvqmlgfgtwwypyydnk'
4991 SAMEA2623116 648899 8 /location(7609 8337 1) /stationTARA 133 /depth5 /filter0.22-3	0.84559	518.096	520	PR	DTE	'mvaydwtvqmlgfgtwwypyydnk'
3559 EBI15388.1 hypothetical protein marine metagenome	0.830216	497.5	520	PR	ETV	'miayewtmqmvgfwmwwypyydnk'
4455 SAMEA2622568 61469 2 /location(1689 2456 1) /stationTARA 112 /depth696 /filter0.22-3	0.830216	497.5	520	PR	ETM	'miayewtmqmvgfwmwwypyydnk'
4137 EBF59104.1 hypothetical protein marine metagenome	0.74943	519.861	532	ESR	DTT	'wiaydwttlmigfscvwypfydnk'
0669 KRO43920.1 hypothetical protein ABR67 03410 Acidimicrobium sp. BACL17 MAG120823bin42	0.737279	540.166	568	XR	DTE	'-iaydwtvlmigfslmwypyydak'
4477 SAMEA2622677 485980 2 /location(393 1145 -1) /stationTARA 122 /depth600 /filter0.22-0.45	0.732389	497.311	520	PR	DTE	'miaydwtlqmigfwmwwypyydnk'
1860 WP 097009653.1 capsular biosynthesis protein CpsH Natronoarchaeum philippinense	0.718885	572.673	577	HR	TSA	'iisytwstimcgfssfwypwydak'
1866 WP 076430303.1 capsular biosynthesis protein CpsH Haladaptatus litoreus	0.718885	572.673	577	HR	TSA	'iisytwstimcgfssfwypwydak'
1911 SNZ15146.1 halorhodopsin Natronoarchaeum philippinense	0.718885	572.673	577	HR	TSA	'iisytwstimcgfssfwypwydak'
1924 SIR16175.1 halorhodopsin Haladaptatus litoreus	0.718885	572.673	577	HR	TSA	'iisytwstimcgfssfwypwydak'
1942 PSP42042.1 capsular biosynthesis protein CpsH Halobacteriales archaeon QH 6 64 20	0.718885	572.673	577	HR	TSA	'iisytwstimcgfssfwypwydak'
1943 PSP61717.1 capsular biosynthesis protein CpsH Halobacteriales archaeon QH 8 64 26	0.718885	572.673	577	HR	TSA	'iisytwstimcgfssfwypwydak'
1945 PSQ22689.1 capsular biosynthesis protein CpsH Halobacteriales archaeon QS 8 65 32	0.718885	572.673	577	HR	TSA	'iisytwstimcgfssfwypwydak'
1996 ERH00228.1 bacteriorhodopsin Haloquadratum sp. J07HQX50	0.718885	572.673	577	HR	TSA	'iisytwstimcgfssfwypwydak'
0677 WP 106880649.1 xanthorhodopsin partial filamentous cyanobacterium CCP5	0.682961	541.223	568	XR	DTE	'-iaydwtvlmiggstfwypyydak'
5205 SAMEA2620035 1387165 2 /location(396 1166 1) /stationTARA 038 /depth340 /filter0.22-1.6	0.667321	496.841	520	PR	DTE	'miaydwtvqmlgfwmwwypyydnk'
1865 WP 081704331.1 MULTISPECIES: capsular biosynthesis protein CpsH Natrinema	0.629693	572.187	577	HR	TSA	'iisytwstimcgfstfwypwydak'
1877 WP 083865997.1 capsular biosynthesis protein CpsH Natrinema gari	0.629693	572.187	577	HR	TSA	'iisytwstimcgfstfwypwydak'
1952 AFO56918.1 halorhodopsin Natrinema sp. J72	0.629693	572.187	577	HR	TSA	'iisytwstimcgfstfwypwydak'
1975 ELY82395.1 halorhodopsin Natrinema gari JCM 14663	0.629693	572.187	577	HR	TSA	'iisytwstimcgfstfwypwydak'
1852 OWY63898.1 rhodopsin cyanobacterium TDX16	0.606828	526.62	537	CyanHR	SSI	'mvayswstltigyscywypwvdsk'
1853 WP 106546185.1 rhodopsin Chroococcidiopsis sp. CCALA 051	0.606828	526.62	537	CyanHR	SSI	'mvayswstltigyscywypwvdsk'
1854 WP 015154399.1 MULTISPECIES: rhodopsin Cyanobacteria	0.606828	526.62	537	CyanHR	SSI	'mvayswstltigyscywypwvdsk'
2068 WP 097206327.1 rhodopsin Geodermatophilus sabuli	0.597336	527.883	540	ActR	DTE	'llafdwtvlmiggstffypyydak'
2069 SNX96239.1 Bacteriorhodopsin Geodermatophilus sabuli	0.597336	527.883	540	ActR	DTE	'llafdwtvlmiggstffypyydak'
4005 EBB00907.1 hypothetical protein partial marine metagenome	0.589124	537.865	568	XR	DTE	'-vaydwtvmmigfsmywypyydnk'
0681 OUD98180.1 Greenlight absorbing proteorhodopsin precursor Clavibacter michiganensis subsp. michiganensis	0.578882	538.521	568	XR	DTE	'-maydwtvlmiggstfwypyydak'
0701 OUX42333.1 biphenyl 23dioxygenase bacterium TMED277	0.545804	515.821	520	PR	DTE	'mvaydwtvlmlgfgiwwypyydnk'
4431 SAMEA2623116 1967869 7 /location(5241 5945 1) /stationTARA 133 /depth5 /filter0.22-3	0.545804	515.821	520	PR	DTE	'mvaydwtvlmlgfgiwwypyydnk'
4596 SAMEA2620097 293239 24 /location(22493 23248 1) /stationTARA 039 /depth270 /filter0.22-1.6	0.539243	487.102	520	PR	DTQ	'cvaydwtmlmvcfwmwwypyydnk'
4141 ECU41856.1 hypothetical protein partial marine metagenome	0.538737	505.529	568	XR	DTE	'---ydwtvlmigwamfwypfydak'
2179 WP 095997476.1 lactococcin Sphingomonas sp. 1PNM20	0.502986	560.802	565	XeR	DTA	'misydwttlmigygclwypwfpsk'
2156 WP 059350860.1 hypothetical protein Bacillus coahuilensis	0.494905	559.223	565	XeR	DSA	'misydwstlmigygvlwypwfpsk'
2157 WP 059282687.1 hypothetical protein Bacillus coahuilensis	0.494905	559.223	565	XeR	DSA	'misydwstlmigygvlwypwfpsk'
2161 WP 093408438.1 hypothetical protein Verrucosispora sediminis	0.494905	559.223	565	XeR	DSA	'misydwstlmigygvlwypwfpsk'
1402 SEP40562.1 Bacteriorhodopsinlike protein Methylobacterium sp. UNC300MFChir4.1	0.488069	500.39	535	DTG	DTG	'-vaydwttlmiafscfwyplidak'
1407 WP 067681543.1 hypothetical protein Erythrobacter sp. HI0063	0.483823	527.758	535	DTG	DTG	'fvaydwttlmvgfscfwypfidak'
4958 SAMEA2623116 1528666 34 /location(31901 32620 1) /stationTARA 133 /depth5 /filter0.22-3	0.471151	513.273	520	PR	DTE	'mvaydwtvqmlgygmwwypyydnk'
4917 SAMEA2622733 715709 4 /location(2560 3312 1) /stationTARA 123 /depth150 /filter0.22-3	0.47043	483.603	520	PR	ETQ	'sivyewtilmvslwmwwypyydnk'
4079 EBM16635.1 hypothetical protein partial marine metagenome	0.456635	510.875	532	ESR	DTK	'mvaydwttlmiafscewypfydnk'
2235 WP 098442936.1 lactococcin Bacillus sp. es.036	0.439227	558.952	565	XeR	DSS	'misydwstlmigygllwypwfpsk'
0009 AR2	0.424392	557.13	560	BR	DTD	'mvaydwttlmigwstfwypwfdak'
0117 ELZ43925.1 bacteriorhodopsin Halorubrum coriense DSM 10284	0.424392	557.13	560	BR	DTD	'mvaydwttlmigwstfwypwfdak'
0119 KOX96493.1 rhodopsin Halorubrum tropicale	0.424392	557.13	560	BR	DTD	'mvaydwttlmigwstfwypwfdak'
0120 ELZ59265.1 bacteriorhodopsin I Halorubrum hochstenium ATCC 700873	0.424392	557.13	560	BR	DTD	'mvaydwttlmigwstfwypwfdak'
0121 ELZ36446.1 bacteriorhodopsin I Halorubrum tebenquichense DSM 14210	0.424392	557.13	560	BR	DTD	'mvaydwttlmigwstfwypwfdak'
0262 AAG42454.1 rhodopsin Halobacterium salinarum	0.424392	557.13	560	BR	DTD	'mvaydwttlmigwstfwypwfdak'
0278 WP 015410562.1 bacteriorhodopsin Natronomonas moolapensis	0.424392	557.13	560	BR	DTD	'mvaydwttlmigwstfwypwfdak'
0282 WP 080510461.1 rhodopsin Halorubrum coriense	0.424392	557.13	560	BR	DTD	'mvaydwttlmigwstfwypwfdak'
0283 P29563.1 RecName: FullArchaerhodopsin2 ShortAR 2 Flags: Precursor	0.424392	557.13	560	BR	DTD	'mvaydwttlmigwstfwypwfdak'
0285 WP 077152273.1 rhodopsin Halorubrum tropicale	0.424392	557.13	560	BR	DTD	'mvaydwttlmigwstfwypwfdak'
0286 WP 080507133.1 rhodopsin Halorubrum hochstenium	0.424392	557.13	560	BR	DTD	'mvaydwttlmigwstfwypwfdak'
0287 WP 082238251.1 rhodopsin Halorubrum tebenquichense	0.424392	557.13	560	BR	DTD	'mvaydwttlmigwstfwypwfdak'
4210 SAMEA2620979 1307452 3 /location(1975 2631 1) /stationTARA 067 /depth5 /filter0.22-0.45	0.392015	516.426	520	PR	DTE	'liaydwtvqmlgfgswwypyydnk'
4281 SAMEA2623919 2812720 6 /location(8406 9062 -1) /stationTARA 152 /depth25 /filter0.22-3	0.392015	516.426	520	PR	DTE	'liaydwtvqmlgfgswwypyydnk'
5294 SAMEA2591122 1007180 16 /location(8513 9298 1) /stationTARA 030 /depth70 /filter0.22-1.6	0.362012	513.534	520	PR	DTE	'miaydwtvmmlggatywypyydnk'
1370 WP 058792926.1 hypothetical protein Pseudomonas psychrotolerans	0.3397	527.388	535	DTG	DTG	'fvaydwttlmigfscfwypfidak'
1391 WP 059316285.1 hypothetical protein Pseudomonas oryzihabitans	0.3397	527.388	535	DTG	DTG	'fvaydwttlmigfscfwypfidak'
1393 WP 068384329.1 hypothetical protein Pseudomonas sp. HUK17	0.3397	527.388	535	DTG	DTG	'fvaydwttlmigfscfwypfidak'
1397 WP 056845308.1 hypothetical protein Pseudomonas sp. Leaf129	0.3397	527.388	535	DTG	DTG	'fvaydwttlmigfscfwypfidak'
1398 WP 090360757.1 hypothetical protein Pseudomonas coleopterorum	0.3397	527.388	535	DTG	DTG	'fvaydwttlmigfscfwypfidak'
1399 WP 049862423.1 hypothetical protein Pseudomonas sp. RITPIa	0.3397	527.388	535	DTG	DTG	'fvaydwttlmigfscfwypfidak'
1400 KTC41594.1 hypothetical protein AO269 09575 Pseudomonas putida	0.3397	527.388	535	DTG	DTG	'fvaydwttlmigfscfwypfidak'
1405 WP 090673261.1 hypothetical protein Aureimonas jatrophae	0.3397	527.388	535	DTG	DTG	'fvaydwttlmigfscfwypfidak'
1406 WP 090958402.1 hypothetical protein Aureimonas phyllosphaerae	0.3397	527.388	535	DTG	DTG	'fvaydwttlmigfscfwypfidak'
1453 WP 010165414.1 hypothetical protein Sphingomonas sp. PAMC 26617	0.3397	527.388	535	DTG	DTG	'fvaydwttlmigfscfwypfidak'
1578 WP 090674335.1 hypothetical protein Aureimonas jatrophae	0.3397	527.388	535	DTG	DTS	'fvaydwttlmigfscfwypfidak'
1579 WP 090962321.1 hypothetical protein Aureimonas phyllosphaerae	0.3397	527.388	535	DTG	DTS	'fvaydwttlmigfscfwypfidak'
1580 PVE60066.1 hypothetical protein DC425 06830 Sphingomonas sp. TPD3009	0.3397	527.388	535	DTG	DTS	'fvaydwttlmigfscfwypfidak'
1323 OLP97058.1 putative PKHDtype hydroxylase Symbiodinium microadriaticum	0.332905	475.955	520	PR	DTE	'pfhydwttmmlgfsvfwypvldsk'
4790 SAMEA2622149 590498 2 /location(569 1324 1) /stationTARA 100 /depth177 /filter0.22-3	0.319978	481.435	520	PR	DTQ	'yiaydwtmlmvslwmwwypyydnk'
0003 HwBR	0.302094	558.698	560	BR	DTD	'miaydwttlmigwstmwypwfdak'
0158 PSP38043.1 rhodopsin Halobacteriales archaeon QH 7 65 31	0.302094	558.698	560	BR	DTD	'miaydwttlmigwstmwypwfdak'
0159 WP 075937441.1 rhodopsin Natronomonas sp. CBA1134	0.302094	558.698	560	BR	DTD	'miaydwttlmigwstmwypwfdak'
0189 PNW61075.1 rhodopsin partial Euhalothece sp. KZN 001	0.302094	558.698	560	BR	DTD	'miaydwttlmigwstmwypwfdak'
0221 WP 004514987.1 MULTISPECIES: rhodopsin Haloarcula	0.302094	558.698	560	BR	DTD	'miaydwttlmigwstmwypwfdak'
0261 WP 011570311.1 rhodopsin Haloquadratum walsbyi	0.302094	558.698	560	BR	DTD	'miaydwttlmigwstmwypwfdak'
0264 ABT17372.1 bacteriorhodopsin uncultured haloarchaeon FLAS10H9	0.302094	558.698	560	BR	DTD	'miaydwttlmigwstmwypwfdak'
0266 ESS06917.1 bacteriorhodopsin uncultured archaeon A07HB70	0.302094	558.698	560	BR	DTD	'miaydwttlmigwstmwypwfdak'
0269 WP 079890635.1 rhodopsin Halorubrum sp. AJ67	0.302094	558.698	560	BR	DTD	'miaydwttlmigwstmwypwfdak'
0271 PSQ55883.1 rhodopsin Halobacteriales archaeon SW 8 68 21	0.302094	558.698	560	BR	DTD	'miaydwttlmigwstmwypwfdak'
0279 WP 092694354.1 rhodopsin Halorientalis regularis	0.302094	558.698	560	BR	DTD	'miaydwttlmigwstmwypwfdak'
0294 PSQ14869.1 rhodopsin Halobacteriales archaeon QS 8 69 73	0.302094	558.698	560	BR	DTD	'miaydwttlmigwstmwypwfdak'
0295 PSQ41454.1 rhodopsin Halobacteriales archaeon SW 5 68 122	0.302094	558.698	560	BR	DTD	'miaydwttlmigwstmwypwfdak'
0297 PSP81705.1 rhodopsin Halobacteriales archaeon QS 4 69 225	0.302094	558.698	560	BR	DTD	'miaydwttlmigwstmwypwfdak'
0307 PSQ10526.1 rhodopsin Halobacteriales archaeon QS 5 70 15	0.302094	558.698	560	BR	DTD	'miaydwttlmigwstmwypwfdak'
0323 ERH00078.1 bacteriorhodopsin Haloquadratum sp. J07HQX50	0.302094	558.698	560	BR	DTD	'miaydwttlmigwstmwypwfdak'
5272 SAMEA2621536 1601225 25 /location(23765 24628 1) /stationTARA 085 /depth90 /filter0.22-3	0.294507	523.913	538	HmDTK	DTK	'miaydwtvmmvglggwwypyydnk'
1413 WP 047004083.1 hypothetical protein Erythrobacter luteus	0.282955	526.045	535	DTG	DTG	'fvaydwttlmigfscfwypfvdak'
1253 KQM57478.1 hypothetical protein ASE64 15030 Agreia sp. Leaf210	0.264726	524.632	540	ActR	DTE	'llaydwtvlmiggsawwypyldvk'
1297 WP 082466400.1 hypothetical protein Agreia sp. Leaf210	0.264726	524.632	540	ActR	DTE	'llaydwtvlmiggsawwypyldvk'
2238 WP 077130011.1 hypothetical protein Spirosoma montaniterrae	0.261025	555.899	565	XeR	DTS	'mvsydwttlmigygclwypwlpsk'
4188 SAMEA2619970 2376903 2 /location(2106 2870 1) /stationTARA 037 /depth600 /filter0.22-1.6	0.258313	492.527	520	PR	DTE	'miaydwtmqmvgffmwwypyydnk'
0255 XP 005834333.1 hypothetical protein GUITHDRAFT 106800 Guillardia theta CCMP2712	0.233645	537.121	560	BR	DTD	'misydwtgiyvgwgllwypwldak'
0260 XP 005841335.1 hypothetical protein GUITHDRAFT 99837 Guillardia theta CCMP2712	0.233645	537.121	560	BR	DTD	'misydwtgiyvgwgllwypwldak'
0292 XP 005834332.1 hypothetical protein GUITHDRAFT 86360 Guillardia theta CCMP2712	0.233645	537.121	560	BR	DTD	'misydwtgiyvgwgllwypwldak'
0304 XP 005831807.1 hypothetical protein GUITHDRAFT 109252 Guillardia theta CCMP2712	0.233645	537.121	560	BR	DTD	'misydwtgiyvgwgllwypwldak'
0309 XP 005831829.1 hypothetical protein GUITHDRAFT 152884 Guillardia theta CCMP2712	0.233645	537.121	560	BR	DTD	'misydwtgiyvgwgllwypwldak'
1537 OUX22448.1 hypothetical protein CBE12 02230 Euryarchaeota archaeon TMED252	0.230821	523.543	538	HmDTK	DTK	'miaydwtvmmiglggwwypyydnk'
1538 OUV93256.1 hypothetical protein CBD01 08855 Euryarchaeota archaeon TMED141	0.230821	523.543	538	HmDTK	DTK	'miaydwtvmmiglggwwypyydnk'
3935 EDB45990.1 hypothetical protein marine metagenome	0.230821	523.543	538	HmDTK	DTK	'miaydwtvmmiglggwwypyydnk'
3937 EBK49372.1 hypothetical protein marine metagenome	0.230821	523.543	538	HmDTK	DTK	'miaydwtvmmiglggwwypyydnk'
3942 EDH03900.1 hypothetical protein marine metagenome	0.230821	523.543	538	HmDTK	DTK	'miaydwtvmmiglggwwypyydnk'
3948 EBQ13417.1 hypothetical protein marine metagenome	0.230821	523.543	538	HmDTK	DTK	'miaydwtvmmiglggwwypyydnk'
3955 EDH82399.1 hypothetical protein partial marine metagenome	0.230821	523.543	538	HmDTK	DTK	'miaydwtvmmiglggwwypyydnk'
3956 ECX13737.1 hypothetical protein marine metagenome	0.230821	523.543	538	HmDTK	DTK	'miaydwtvmmiglggwwypyydnk'
3958 ECH02163.1 hypothetical protein partial marine metagenome	0.230821	523.543	538	HmDTK	DTK	'miaydwtvmmiglggwwypyydnk'
3960 EDF48909.1 hypothetical protein marine metagenome	0.230821	523.543	538	HmDTK	DTK	'miaydwtvmmiglggwwypyydnk'
3963 ECX31501.1 hypothetical protein marine metagenome	0.230821	523.543	538	HmDTK	DTK	'miaydwtvmmiglggwwypyydnk'
3965 EDE00125.1 hypothetical protein marine metagenome	0.230821	523.543	538	HmDTK	DTK	'miaydwtvmmiglggwwypyydnk'
3966 ECX42026.1 hypothetical protein marine metagenome	0.230821	523.543	538	HmDTK	DTK	'miaydwtvmmiglggwwypyydnk'
3974 ECJ42223.1 hypothetical protein partial marine metagenome	0.230821	523.543	538	HmDTK	DTK	'miaydwtvmmiglggwwypyydnk'
4033 EDC06870.1 hypothetical protein marine metagenome	0.230821	523.543	538	HmDTK	DTK	'miaydwtvmmiglggwwypyydnk'
4185 SAMEA2621423 375348 4 /location(3408 4286 -1) /stationTARA 082 /depth40 /filter0.22-3	0.230821	523.543	538	HmDTK	DTK	'miaydwtvmmiglggwwypyydnk'
4227 SAMEA2619802 16128 2 /location(1023 1922 -1) /stationTARA 031 /depth5 /filter0.22-1.6	0.230821	523.543	538	HmDTK	DTK	'miaydwtvmmiglggwwypyydnk'
4260 SAMEA2622923 52265 18 /location(16144 17088 1) /stationTARA 128 /depth40 /filter0.22-3	0.230821	523.543	538	HmDTK	DTK	'miaydwtvmmiglggwwypyydnk'
4320 SAMEA2619857 405215 2 /location(80 967 -1) /stationTARA 033 /depth5 /filter0.22-1.6	0.230821	523.543	538	HmDTK	DTK	'miaydwtvmmiglggwwypyydnk'
4339 SAMEA2622316 1028038 3 /location(2220 3152 1) /stationTARA 109 /depth5 /filter0.22-3	0.230821	523.543	538	HmDTK	DTK	'miaydwtvmmiglggwwypyydnk'
4384 SAMEA2620828 2648935 4 /location(2169 3020 1) /stationTARA 064 /depth65 /filter0.22-3	0.230821	523.543	538	HmDTK	DTK	'miaydwtvmmiglggwwypyydnk'
4463 SAMEA2619879 313579 3 /location(2033 2983 1) /stationTARA 034 /depth5 /filter0.22-1.6	0.230821	523.543	538	HmDTK	DTK	'miaydwtvmmiglggwwypyydnk'
4517 SAMEA2620734 222131 2 /location(547 1389 -1) /stationTARA 058 /depth66 /filter0.22-3	0.230821	523.543	538	HmDTK	DTK	'miaydwtvmmiglggwwypyydnk'
4700 SAMEA2622219 2257336 4 /location(3653 4693 -1) /stationTARA 102 /depth40 /filter0.22-3	0.230821	523.543	538	HmDTK	DTK	'miaydwtvmmiglggwwypyydnk'
4726 SAMEA2620929 1889583 4 /location(3804 4640 1) /stationTARA 066 /depth5 /filter0.22-3	0.230821	523.543	538	HmDTK	DTK	'miaydwtvmmiglggwwypyydnk'
4735 SAMEA2619548 1236059 15 /location(12676 13536 1) /stationTARA 009 /depth55 /filter0.22-1.6	0.230821	523.543	538	HmDTK	DTK	'miaydwtvmmiglggwwypyydnk'
4845 SAMEA2623135 2189284 2 /location(997 1893 -1) /stationTARA 133 /depth45 /filter0.22-3	0.230821	523.543	538	HmDTK	DTK	'miaydwtvmmiglggwwypyydnk'
4848 SAMEA2623826 2535505 7 /location(6421 7293 1) /stationTARA 150 /depth40 /filter0.22-3	0.230821	523.543	538	HmDTK	DTK	'miaydwtvmmiglggwwypyydnk'
4899 SAMEA2622173 1414316 2 /location(1354 2274 -1) /stationTARA 102 /depth5 /filter0.22-3	0.230821	523.543	538	HmDTK	DTK	'miaydwtvmmiglggwwypyydnk'
4957 SAMEA2621278 1955789 69 /location(70638 71567 1) /stationTARA 078 /depth120 /filter0.45-0.8	0.230821	523.543	538	HmDTK	DTK	'miaydwtvmmiglggwwypyydnk'
5043 SAMEA2620217 1364836 15 /location(13676 14527 1) /stationTARA 041 /depth60 /filter0.22-1.6	0.230821	523.543	538	HmDTK	DTK	'miaydwtvmmiglggwwypyydnk'
5054 SAMEA2619927 684581 5 /location(3147 3992 1) /stationTARA 036 /depth5 /filter0.22-1.6	0.230821	523.543	538	HmDTK	DTK	'miaydwtvmmiglggwwypyydnk'
5195 SAMEA2622716 529501 37 /location(35704 36615 -1) /stationTARA 123 /depth5 /filter0.45-0.8	0.230821	523.543	538	HmDTK	DTK	'miaydwtvmmiglggwwypyydnk'
5267 SAMEA2619879 861072 4 /location(2491 3333 1) /stationTARA 034 /depth5 /filter0.22-1.6	0.230821	523.543	538	HmDTK	DTK	'miaydwtvmmiglggwwypyydnk'
5284 SAMEA2619548 2353923 4 /location(2182 3054 -1) /stationTARA 009 /depth55 /filter0.22-1.6	0.230821	523.543	538	HmDTK	DTK	'miaydwtvmmiglggwwypyydnk'
5295 SAMEA2591074 1191599 6 /location(5528 6427 1) /stationTARA 007 /depth42 /filter0.22-1.6	0.230821	523.543	538	HmDTK	DTK	'miaydwtvmmiglggwwypyydnk'
5343 SAMEA2620194 2510007 3 /location(1653 2597 -1) /stationTARA 041 /depth5 /filter0.22-1.6	0.230821	523.543	538	HmDTK	DTK	'miaydwtvmmiglggwwypyydnk'
5350 SAMEA2623079 383332 3 /location(2497 3372 1) /stationTARA 132 /depth115 /filter0.22-3	0.230821	523.543	538	HmDTK	DTK	'miaydwtvmmiglggwwypyydnk'
2153 WP 095509440.1 lactococcin Rubrivirga marina	0.226116	557.413	565	XeR	DTA	'misydwttlmigygvlwypwfpsk'
2154 KGX92319.1 lactococcin Pontibacillus halophilus JSM 076056 DSM 19796	0.226116	557.413	565	XeR	DTA	'misydwttlmigygvlwypwfpsk'
2158 WP 034553162.1 lactococcin partial Carnobacterium funditum	0.226116	557.413	565	XeR	DTA	'misydwttlmigygvlwypwfpsk'
2159 WP 072578064.1 hypothetical protein Bacillus weihaiensis	0.226116	557.413	565	XeR	DTA	'misydwttlmigygvlwypwfpsk'
2160 WP 052115083.1 hypothetical protein Pontibacillus chungwhensis	0.226116	557.413	565	XeR	DTA	'misydwttlmigygvlwypwfpsk'
2162 WP 099847757.1 lactococcin Verrucosispora sp. CNZ293	0.226116	557.413	565	XeR	DTA	'misydwttlmigygvlwypwfpsk'
2163 WP 085558709.1 hypothetical protein Carnobacterium iners	0.226116	557.413	565	XeR	DTA	'misydwttlmigygvlwypwfpsk'
2167 WP 092378434.1 hypothetical protein Xiangella phaseoli	0.226116	557.413	565	XeR	DTA	'misydwttlmigygvlwypwfpsk'
2170 WP 041055746.1 hypothetical protein partial Jeotgalibacillus campisalis	0.226116	557.413	565	XeR	DTA	'misydwttlmigygvlwypwfpsk'
2181 WP 081658242.1 hypothetical protein Pontibacillus halophilus	0.226116	557.413	565	XeR	DTA	'misydwttlmigygvlwypwfpsk'
4506 SAMEA2622759 2927040 2 /location(428 1144 -1) /stationTARA 124 /depth5 /filter0.22-3	0.210949	514.562	520	PR	DTE	'liaydwtvmmlgfglwwypyydnk'
5358 SAMEA2621551 2365717 3 /location(687 1451 -1) /stationTARA 085 /depth790 /filter0.22-3	0.206154	492.384	520	PR	DTE	'miaydwtvqmigffmwwypyydnk'
4880 SAMEA2622822 409924 2 /location(1023 1793 1) /stationTARA 125 /depth5 /filter0.22-0.45	0.203572	502.556	520	PR	DTQ	'mvtydwtmqvvaysiwwypyydnk'
0173 WP 076430091.1 rhodopsin Haladaptatus litoreus	0.202916	556.753	560	BR	DTD	'miaydwttlmigwsslwypwfdak'
5023 SAMEA2622817 1699528 1 /location(3 854 1) /stationTARA 125 /depth5 /filter0.22-3	0.186989	510.597	520	PR	DTE	'mvaydwtvqmlgfgcwwypwydnk'
2027 PSQ39802.1 capsular biosynthesis protein CpsH Halobacteriales archaeon SW 5 70 135	0.154364	568.558	577	HR	TSG	'vvsytwstimcgfscfwypwydak'
2028 PSQ40233.1 capsular biosynthesis protein CpsH Halobacteriales archaeon SW 12 71 31	0.154364	568.558	577	HR	TSG	'vvsytwstimcgfscfwypwydak'
2164 WP 051254743.1 hypothetical protein Halobacillus kuroshimensis	0.140275	556.023	565	XeR	DTA	'misydwttlmigygilwypwfpsk'
0955 AAO73932.1 proteorhodopsin partial uncultured bacterium	0.136408	511.364	520	PR	DTE	'mmaydwtvlmlgfgmwwypyydnk'
1885 WP 096593707.1 capsular biosynthesis protein CpsH Halorubrum chaoviator	0.129506	560.732	577	HR	TSA	'ivsytwstimcgyscfwypwsdak'
4047 EDI92736.1 hypothetical protein partial marine metagenome	0.11816	520.501	568	XR	DTE	'-vaydwtvmmigfamywypyydnk'
4104 EBD06681.1 hypothetical protein partial marine metagenome	0.11816	520.501	568	XR	DTE	'-vaydwtvmmigfamywypyydnk'
1568 WP 086621627.1 hypothetical protein Kushneria konosiri	0.112552	523.09	535	DTG	DTS	'riaydwttlmigwsmfwypwydak'
0101 AMP40941.1 bacteriorhodopsin Natrinema sp. IM1	0.109959	556.267	560	BR	DTD	'miaydwttlmigwstlwypwfdak'
0102 AFO58045.1 Bacteriorhodopsin Natrinema sp. J72	0.109959	556.267	560	BR	DTD	'miaydwttlmigwstlwypwfdak'
0103 ELY44998.1 Bacteriorhodopsin Natronorubrum sulfidifaciens JCM 14089	0.109959	556.267	560	BR	DTD	'miaydwttlmigwstlwypwfdak'
0104 ELY83560.1 Bacteriorhodopsin Natrinema altunense JCM 12890	0.109959	556.267	560	BR	DTD	'miaydwttlmigwstlwypwfdak'
0105 ELY79053.1 Bacteriorhodopsin Natrinema pellirubrum DSM 15624	0.109959	556.267	560	BR	DTD	'miaydwttlmigwstlwypwfdak'
0107 EMA37023.1 Bacteriorhodopsin Halobiforma lacisalsi AJ5	0.109959	556.267	560	BR	DTD	'miaydwttlmigwstlwypwfdak'
0108 ELY76010.1 Bacteriorhodopsin Natrinema pallidum DSM 3751	0.109959	556.267	560	BR	DTD	'miaydwttlmigwstlwypwfdak'
0109 OLZ39562.1 rhodopsin Haloterrigena saccharevitans	0.109959	556.267	560	BR	DTD	'miaydwttlmigwstlwypwfdak'
0110 ELZ18291.1 Bacteriorhodopsin Haloterrigena thermotolerans DSM 11522	0.109959	556.267	560	BR	DTD	'miaydwttlmigwstlwypwfdak'
0112 KTG10593.1 rhodopsin Haloprofundus marisrubri	0.109959	556.267	560	BR	DTD	'miaydwttlmigwstlwypwfdak'
0118 KDS91827.1 rhodopsin Halorubrum saccharovorum	0.109959	556.267	560	BR	DTD	'miaydwttlmigwstlwypwfdak'
0122 EMA62282.1 bacteriorhodopsin Halorubrum kocurii JCM 14978	0.109959	556.267	560	BR	DTD	'miaydwttlmigwstlwypwfdak'
0123 EMA12126.1 bacteriorhodopsin Haloarcula sinaiiensis ATCC 33800	0.109959	556.267	560	BR	DTD	'miaydwttlmigwstlwypwfdak'
0124 AEM56052.1 bacteriorhodopsin Haloarcula hispanica ATCC 33960	0.109959	556.267	560	BR	DTD	'miaydwttlmigwstlwypwfdak'
0125 EMA22434.1 bacteriorhodopsin Haloarcula argentinensis DSM 12282	0.109959	556.267	560	BR	DTD	'miaydwttlmigwstlwypwfdak'
0126 EMA00745.1 bacteriorhodopsin Haloarcula vallismortis ATCC 29715	0.109959	556.267	560	BR	DTD	'miaydwttlmigwstlwypwfdak'
0127 KOX94702.1 rhodopsin Haloarcula rubripromontorii	0.109959	556.267	560	BR	DTD	'miaydwttlmigwstlwypwfdak'
0128 EMA19462.1 bacteriorhodopsin Haloarcula amylolytica JCM 13557	0.109959	556.267	560	BR	DTD	'miaydwttlmigwstlwypwfdak'
0129 EMA28897.1 bacteriorhodopsin Haloarcula japonica DSM 6131	0.109959	556.267	560	BR	DTD	'miaydwttlmigwstlwypwfdak'
0130 CCQ32655.1 bacteriorhodopsin Halorhabdus tiamatea SARL4B	0.109959	556.267	560	BR	DTD	'miaydwttlmigwstlwypwfdak'
0131 SEW20188.1 bacteriorhodopsin Halobacterium jilantaiense	0.109959	556.267	560	BR	DTD	'miaydwttlmigwstlwypwfdak'
0136 WP 081704365.1 MULTISPECIES: rhodopsin Natrinema	0.109959	556.267	560	BR	DTD	'miaydwttlmigwstlwypwfdak'
0137 WP 081603399.1 rhodopsin Natrinema altunense	0.109959	556.267	560	BR	DTD	'miaydwttlmigwstlwypwfdak'
0138 WP 015298686.1 rhodopsin Natrinema pellirubrum	0.109959	556.267	560	BR	DTD	'miaydwttlmigwstlwypwfdak'
0139 WP 097380337.1 rhodopsin Natrinema ejinorense	0.109959	556.267	560	BR	DTD	'miaydwttlmigwstlwypwfdak'
0140 WP 090619596.1 rhodopsin Natrinema salaciae	0.109959	556.267	560	BR	DTD	'miaydwttlmigwstlwypwfdak'
0141 WP 083864605.1 rhodopsin Natrinema pallidum	0.109959	556.267	560	BR	DTD	'miaydwttlmigwstlwypwfdak'
0142 WP 076142910.1 rhodopsin Haloterrigena saccharevitans	0.109959	556.267	560	BR	DTD	'miaydwttlmigwstlwypwfdak'
0143 WP 076782711.1 rhodopsin Haloterrigena mahii	0.109959	556.267	560	BR	DTD	'miaydwttlmigwstlwypwfdak'
0144 WP 084813269.1 rhodopsin Haloterrigena thermotolerans	0.109959	556.267	560	BR	DTD	'miaydwttlmigwstlwypwfdak'
0145 WP 084158279.1 rhodopsin Haloterrigena jeotgali	0.109959	556.267	560	BR	DTD	'miaydwttlmigwstlwypwfdak'
0146 WP 008010692.1 bacteriorhodopsin Haloterrigena limicola	0.109959	556.267	560	BR	DTD	'miaydwttlmigwstlwypwfdak'
0147 WP 092930575.1 rhodopsin Haloterrigena hispanica	0.109959	556.267	560	BR	DTD	'miaydwttlmigwstlwypwfdak'
0148 WP 089785941.1 rhodopsin Halobiforma haloterrestris	0.109959	556.267	560	BR	DTD	'miaydwttlmigwstlwypwfdak'
0149 WP 076738706.1 rhodopsin Halobiforma lacisalsi	0.109959	556.267	560	BR	DTD	'miaydwttlmigwstlwypwfdak'
0150 WP 083902468.1 rhodopsin Natronorubrum sulfidifaciens	0.109959	556.267	560	BR	DTD	'miaydwttlmigwstlwypwfdak'
0151 WP 006066255.1 bacteriorhodopsin Natronorubrum bangense	0.109959	556.267	560	BR	DTD	'miaydwttlmigwstlwypwfdak'
0152 WP 076609139.1 rhodopsin Natronorubrum thiooxidans	0.109959	556.267	560	BR	DTD	'miaydwttlmigwstlwypwfdak'
0153 WP 089823426.1 rhodopsin Halogranum amylolyticum	0.109959	556.267	560	BR	DTD	'miaydwttlmigwstlwypwfdak'
0162 WP 097381431.1 rhodopsin Natrinema ejinorense	0.109959	556.267	560	BR	DTD	'miaydwttlmigwstlwypwfdak'
0163 PSQ27706.1 rhodopsin Halobacteriales archaeon QS 9 68 17	0.109959	556.267	560	BR	DTD	'miaydwttlmigwstlwypwfdak'
0164 WP 008320464.1 bacteriorhodopsin Haloferax mucosum	0.109959	556.267	560	BR	DTD	'miaydwttlmigwstlwypwfdak'
0165 WP 092887723.1 rhodopsin Halopelagius inordinatus	0.109959	556.267	560	BR	DTD	'miaydwttlmigwstlwypwfdak'
0166 WP 082230616.1 rhodopsin Haloprofundus marisrubri	0.109959	556.267	560	BR	DTD	'miaydwttlmigwstlwypwfdak'
0168 ELZ28902.1 bacteriorhodopsin Halosimplex carlsbadense 291	0.109959	556.267	560	BR	DTD	'miaydwttlmigwstlwypwfdak'
0169 PSQ02490.1 rhodopsin Halobacteriales archaeon QS 5 70 17	0.109959	556.267	560	BR	DTD	'miaydwttlmigwstlwypwfdak'
0170 WP 089804277.1 rhodopsin Halogeometricum rufum	0.109959	556.267	560	BR	DTD	'miaydwttlmigwstlwypwfdak'
0171 WP 103423952.1 rhodopsin Salinigranum rubrum	0.109959	556.267	560	BR	DTD	'miaydwttlmigwstlwypwfdak'
0177 WP 103427376.1 rhodopsin Salinigranum rubrum	0.109959	556.267	560	BR	DTD	'miaydwttlmigwstlwypwfdak'
0182 PSQ05804.1 rhodopsin Halobacteriales archaeon QS 6 71 20	0.109959	556.267	560	BR	DTD	'miaydwttlmigwstlwypwfdak'
0183 PSQ29434.1 rhodopsin Halobacteriales archaeon SW 10 68 16	0.109959	556.267	560	BR	DTD	'miaydwttlmigwstlwypwfdak'
0184 SET05120.1 bacteriorhodopsin Haloterrigena hispanica	0.109959	556.267	560	BR	DTD	'miaydwttlmigwstlwypwfdak'
0185 WP 089670532.1 rhodopsin Halohasta litchfieldiae	0.109959	556.267	560	BR	DTD	'miaydwttlmigwstlwypwfdak'
0186 WP 092633323.1 rhodopsin Haloplanus vescus	0.109959	556.267	560	BR	DTD	'miaydwttlmigwstlwypwfdak'
0187 WP 094533093.1 rhodopsin Halorubrum halodurans	0.109959	556.267	560	BR	DTD	'miaydwttlmigwstlwypwfdak'
0194 WP 097009508.1 rhodopsin Natronoarchaeum philippinense	0.109959	556.267	560	BR	DTD	'miaydwttlmigwstlwypwfdak'
0195 WP 089766925.1 rhodopsin Halobellus clavatus	0.109959	556.267	560	BR	DTD	'miaydwttlmigwstlwypwfdak'
0197 WP 095635717.1 rhodopsin Halorubrum sp. WN019	0.109959	556.267	560	BR	DTD	'miaydwttlmigwstlwypwfdak'
0198 WP 080506168.1 rhodopsin Halorubrum sp. BV1	0.109959	556.267	560	BR	DTD	'miaydwttlmigwstlwypwfdak'
0199 WP 082222429.1 rhodopsin Halorubrum halophilum	0.109959	556.267	560	BR	DTD	'miaydwttlmigwstlwypwfdak'
0200 WP 080509958.1 rhodopsin Halorubrum saccharovorum	0.109959	556.267	560	BR	DTD	'miaydwttlmigwstlwypwfdak'
0201 WP 080510635.1 rhodopsin Halorubrum kocurii	0.109959	556.267	560	BR	DTD	'miaydwttlmigwstlwypwfdak'
0202 WP 099254591.1 rhodopsin Halorubrum persicum	0.109959	556.267	560	BR	DTD	'miaydwttlmigwstlwypwfdak'
0203 WP 080505136.1 rhodopsin Halorubrum aethiopicum	0.109959	556.267	560	BR	DTD	'miaydwttlmigwstlwypwfdak'
0206 WP 103990737.1 rhodopsin Halobellus limi	0.109959	556.267	560	BR	DTD	'miaydwttlmigwstlwypwfdak'
0207 WP 081927063.1 rhodopsin Halobellus rufus	0.109959	556.267	560	BR	DTD	'miaydwttlmigwstlwypwfdak'
0208 WP 073311051.1 rhodopsin Halobaculum gomorrense	0.109959	556.267	560	BR	DTD	'miaydwttlmigwstlwypwfdak'
0213 PSQ45039.1 rhodopsin Halobacteriales archaeon SW 6 65 15	0.109959	556.267	560	BR	DTD	'miaydwttlmigwstlwypwfdak'
0214 WP 080506568.1 rhodopsin Halolamina pelagica	0.109959	556.267	560	BR	DTD	'miaydwttlmigwstlwypwfdak'
0215 WP 082224603.1 rhodopsin Halolamina rubra	0.109959	556.267	560	BR	DTD	'miaydwttlmigwstlwypwfdak'
0216 WP 079978568.1 rhodopsin Halolamina sediminis	0.109959	556.267	560	BR	DTD	'miaydwttlmigwstlwypwfdak'
0217 WP 084509876.1 rhodopsin Haloplanus natans	0.109959	556.267	560	BR	DTD	'miaydwttlmigwstlwypwfdak'
0219 PSP50476.1 rhodopsin Halobacteriales archaeon QH 7 69 31	0.109959	556.267	560	BR	DTD	'miaydwttlmigwstlwypwfdak'
0220 O93740.1 RecName: FullBacteriorhodopsin ShortBR	0.109959	556.267	560	BR	DTD	'miaydwttlmigwstlwypwfdak'
0222 WP 074654814.1 rhodopsin Haloarcula vallismortis	0.109959	556.267	560	BR	DTD	'miaydwttlmigwstlwypwfdak'
0223 WP 011224644.1 MULTISPECIES: rhodopsin Haloarcula	0.109959	556.267	560	BR	DTD	'miaydwttlmigwstlwypwfdak'
0224 WP 101349151.1 rhodopsin Haloarcula taiwanensis	0.109959	556.267	560	BR	DTD	'miaydwttlmigwstlwypwfdak'
0225 WP 077067746.1 rhodopsin Haloarcula rubripromontorii	0.109959	556.267	560	BR	DTD	'miaydwttlmigwstlwypwfdak'
0226 WP 082229918.1 rhodopsin Haloarcula sinaiiensis	0.109959	556.267	560	BR	DTD	'miaydwttlmigwstlwypwfdak'
0227 WP 079990731.1 rhodopsin Haloarcula sp. CBA1127	0.109959	556.267	560	BR	DTD	'miaydwttlmigwstlwypwfdak'
0228 WP 023843114.1 MULTISPECIES: rhodopsin Haloarcula	0.109959	556.267	560	BR	DTD	'miaydwttlmigwstlwypwfdak'
0229 WP 080505475.1 rhodopsin Haloarcula argentinensis	0.109959	556.267	560	BR	DTD	'miaydwttlmigwstlwypwfdak'
0230 Q57101.1 RecName: FullCruxrhodopsin1 ShortCOP1 ShortCR1	0.109959	556.267	560	BR	DTD	'miaydwttlmigwstlwypwfdak'
0231 WP 080504310.1 rhodopsin Haloarcula amylolytica	0.109959	556.267	560	BR	DTD	'miaydwttlmigwstlwypwfdak'
0232 WP 080509720.1 rhodopsin Haloarcula japonica	0.109959	556.267	560	BR	DTD	'miaydwttlmigwstlwypwfdak'
0233 PSP82706.1 rhodopsin Halobacteriales archaeon QS 6 64 34	0.109959	556.267	560	BR	DTD	'miaydwttlmigwstlwypwfdak'
0234 WP 080505795.1 rhodopsin Halomicrobium katesii	0.109959	556.267	560	BR	DTD	'miaydwttlmigwstlwypwfdak'
0235 WP 079979647.1 rhodopsin Halomicrobium mukohataei	0.109959	556.267	560	BR	DTD	'miaydwttlmigwstlwypwfdak'
0237 AFB77278.1 bacteriorhodopsin Natrinema altunense	0.109959	556.267	560	BR	DTD	'miaydwttlmigwstlwypwfdak'
0238 WP 021029282.1 bacteriorhodopsin Halorhabdus tiamatea	0.109959	556.267	560	BR	DTD	'miaydwttlmigwstlwypwfdak'
0241 PSP46191.1 rhodopsin Halobacteriales archaeon QH 1 68 42	0.109959	556.267	560	BR	DTD	'miaydwttlmigwstlwypwfdak'
0242 PSP65679.1 rhodopsin Halobacteriales archaeon QH 6 68 27	0.109959	556.267	560	BR	DTD	'miaydwttlmigwstlwypwfdak'
0243 PSQ07929.1 rhodopsin Halobacteriales archaeon QS 5 68 33	0.109959	556.267	560	BR	DTD	'miaydwttlmigwstlwypwfdak'
0244 PSP64105.1 rhodopsin Halobacteriales archaeon QH 8 67 36	0.109959	556.267	560	BR	DTD	'miaydwttlmigwstlwypwfdak'
0245 PSQ43909.1 rhodopsin Halobacteriales archaeon SW 7 68 16	0.109959	556.267	560	BR	DTD	'miaydwttlmigwstlwypwfdak'
0246 PSQ04921.1 rhodopsin Halobacteriales archaeon QS 4 69 31	0.109959	556.267	560	BR	DTD	'miaydwttlmigwstlwypwfdak'
0247 WP 012795379.1 rhodopsin Halorhabdus utahensis	0.109959	556.267	560	BR	DTD	'miaydwttlmigwstlwypwfdak'
0248 PSP57642.1 rhodopsin Halobacteriales archaeon QH 7 66 37	0.109959	556.267	560	BR	DTD	'miaydwttlmigwstlwypwfdak'
0249 PSQ61522.1 rhodopsin Halobacteriales archaeon SW 8 66 22	0.109959	556.267	560	BR	DTD	'miaydwttlmigwstlwypwfdak'
0251 PSP34568.1 rhodopsin Halobacteriales archaeon QH 10 67 22	0.109959	556.267	560	BR	DTD	'miaydwttlmigwstlwypwfdak'
0254 WP 089669377.1 rhodopsin Halobacterium jilantaiense	0.109959	556.267	560	BR	DTD	'miaydwttlmigwstlwypwfdak'
0257 PSP69422.1 rhodopsin Halobacteriales archaeon QH 8 67 27	0.109959	556.267	560	BR	DTD	'miaydwttlmigwstlwypwfdak'
0258 PSQ22786.1 rhodopsin Halobacteriales archaeon QS 9 67 15	0.109959	556.267	560	BR	DTD	'miaydwttlmigwstlwypwfdak'
0263 Q53496.1 RecName: FullCruxrhodopsin2 ShortCOP2 ShortCR2	0.109959	556.267	560	BR	DTD	'miaydwttlmigwstlwypwfdak'
0265 PSP94021.1 rhodopsin Halobacteriales archaeon QS 4 62 28	0.109959	556.267	560	BR	DTD	'miaydwttlmigwstlwypwfdak'
0290 WP 082223244.1 rhodopsin Halosimplex carlsbadense	0.109959	556.267	560	BR	DTD	'miaydwttlmigwstlwypwfdak'
0301 PSQ44089.1 rhodopsin Halobacteriales archaeon SW 7 68 16	0.109959	556.267	560	BR	DTD	'miaydwttlmigwstlwypwfdak'
0302 PSQ15436.1 rhodopsin Halobacteriales archaeon QS 8 69 26	0.109959	556.267	560	BR	DTD	'miaydwttlmigwstlwypwfdak'
0303 WP 084509904.1 rhodopsin Haloplanus natans	0.109959	556.267	560	BR	DTD	'miaydwttlmigwstlwypwfdak'
0305 PSQ39102.1 rhodopsin Halobacteriales archaeon SW 12 71 31	0.109959	556.267	560	BR	DTD	'miaydwttlmigwstlwypwfdak'
0306 PSQ58413.1 rhodopsin Halobacteriales archaeon SW 7 71 33	0.109959	556.267	560	BR	DTD	'miaydwttlmigwstlwypwfdak'
0308 PSQ19254.1 rhodopsin Halobacteriales archaeon QS 8 69 26	0.109959	556.267	560	BR	DTD	'miaydwttlmigwstlwypwfdak'
0310 PSP70651.1 rhodopsin Halobacteriales archaeon QH 9 66 26	0.109959	556.267	560	BR	DTD	'miaydwttlmigwstlwypwfdak'
0311 PSQ65083.1 rhodopsin Halobacteriales archaeon SW 9 67 24	0.109959	556.267	560	BR	DTD	'miaydwttlmigwstlwypwfdak'
0313 PSP90836.1 rhodopsin Halobacteriales archaeon QS 4 69 34	0.109959	556.267	560	BR	DTD	'miaydwttlmigwstlwypwfdak'
0316 PSQ24707.1 rhodopsin Halobacteriales archaeon QS 8 65 32	0.109959	556.267	560	BR	DTD	'miaydwttlmigwstlwypwfdak'
0317 PSP61833.1 rhodopsin Halobacteriales archaeon QH 8 64 26	0.109959	556.267	560	BR	DTD	'miaydwttlmigwstlwypwfdak'
0318 PSP73950.1 rhodopsin Halobacteriales archaeon QS 3 64 16	0.109959	556.267	560	BR	DTD	'miaydwttlmigwstlwypwfdak'
0023 NpHR	0.104927	573.897	577	HR	TSA	'ivsytwstimcgyscfwypwydak'
1858 OYR79803.1 capsular biosynthesis protein CpsH partial Halorubrum sp. E3	0.104927	573.897	577	HR	TSA	'ivsytwstimcgyscfwypwydak'
1867 WP 076609747.1 capsular biosynthesis protein CpsH Natronorubrum thiooxidans	0.104927	573.897	577	HR	TSA	'ivsytwstimcgyscfwypwydak'
1868 WP 007998119.1 halorhodopsin Halorubrum aidingense	0.104927	573.897	577	HR	TSA	'ivsytwstimcgyscfwypwydak'
1869 WP 094590428.1 capsular biosynthesis protein CpsH Halorubrum sp. Hd13	0.104927	573.897	577	HR	TSA	'ivsytwstimcgyscfwypwydak'
1870 WP 094525411.1 MULTISPECIES: capsular biosynthesis protein CpsH Halorubrum	0.104927	573.897	577	HR	TSA	'ivsytwstimcgyscfwypwydak'
1871 WP 094526709.1 capsular biosynthesis protein CpsH Halorubrum sp. Ea8	0.104927	573.897	577	HR	TSA	'ivsytwstimcgyscfwypwydak'
1872 WP 092566765.1 capsular biosynthesis protein CpsH Halorubrum sp. SD626R	0.104927	573.897	577	HR	TSA	'ivsytwstimcgyscfwypwydak'
1873 WP 049912201.1 capsular biosynthesis protein CpsH Halorubrum kocurii	0.104927	573.897	577	HR	TSA	'ivsytwstimcgyscfwypwydak'
1874 WP 066418410.1 capsular biosynthesis protein CpsH Halorubrum aethiopicum	0.104927	573.897	577	HR	TSA	'ivsytwstimcgyscfwypwydak'
1875 EMA18952.1 halorhodopsin Haloarcula argentinensis DSM 12282	0.104927	573.897	577	HR	TSA	'ivsytwstimcgyscfwypwydak'
1878 WP 095636721.1 capsular biosynthesis protein CpsH Halorubrum sp. WN019	0.104927	573.897	577	HR	TSA	'ivsytwstimcgyscfwypwydak'
1880 WP 049920289.1 capsular biosynthesis protein CpsH Halobiforma nitratireducens	0.104927	573.897	577	HR	TSA	'ivsytwstimcgyscfwypwydak'
1881 WP 048078306.1 capsular biosynthesis protein CpsH Halorubrum sp. AJ67	0.104927	573.897	577	HR	TSA	'ivsytwstimcgyscfwypwydak'
1882 WP 049911079.1 capsular biosynthesis protein CpsH Halorubrum lipolyticum	0.104927	573.897	577	HR	TSA	'ivsytwstimcgyscfwypwydak'
1883 WP 092921360.1 capsular biosynthesis protein CpsH Halorubrum sodomense	0.104927	573.897	577	HR	TSA	'ivsytwstimcgyscfwypwydak'
1884 WP 096396138.1 capsular biosynthesis protein CpsH Halorubrum trapanicum	0.104927	573.897	577	HR	TSA	'ivsytwstimcgyscfwypwydak'
1886 WP 086220664.1 MULTISPECIES: capsular biosynthesis protein CpsH Halorubrum	0.104927	573.897	577	HR	TSA	'ivsytwstimcgyscfwypwydak'
1887 WP 049932498.1 MULTISPECIES: capsular biosynthesis protein CpsH Halorubrum	0.104927	573.897	577	HR	TSA	'ivsytwstimcgyscfwypwydak'
1888 WP 085682882.1 capsular biosynthesis protein CpsH Halorubrum ezzemoulense	0.104927	573.897	577	HR	TSA	'ivsytwstimcgyscfwypwydak'
1890 WP 089785540.1 capsular biosynthesis protein CpsH Halobiforma haloterrestris	0.104927	573.897	577	HR	TSA	'ivsytwstimcgyscfwypwydak'
1891 WP 007142221.1 capsular polysaccharide biosynthesis protein CpsH Halobiforma lacisalsi	0.104927	573.897	577	HR	TSA	'ivsytwstimcgyscfwypwydak'
1892 WP 019991557.1 capsular polysaccharide biosynthesis protein CpsH Natronorubrum tibetense	0.104927	573.897	577	HR	TSA	'ivsytwstimcgyscfwypwydak'
1893 WP 049889611.1 capsular biosynthesis protein CpsH Natronorubrum bangense	0.104927	573.897	577	HR	TSA	'ivsytwstimcgyscfwypwydak'
1900 WP 008581782.1 halorhodopsin Halorubrum hochstenium	0.104927	573.897	577	HR	TSA	'ivsytwstimcgyscfwypwydak'
1901 WP 006629827.1 halorhodopsin Halorubrum tebenquichense	0.104927	573.897	577	HR	TSA	'ivsytwstimcgyscfwypwydak'
1902 WP 008440504.1 halorhodopsin Halorubrum californiense	0.104927	573.897	577	HR	TSA	'ivsytwstimcgyscfwypwydak'
1903 WP 017342512.1 capsular polysaccharide biosynthesis protein CpsH Halorubrum sp. T3	0.104927	573.897	577	HR	TSA	'ivsytwstimcgyscfwypwydak'
1904 WP 086219590.1 capsular biosynthesis protein CpsH Halorubrum sp. SD612	0.104927	573.897	577	HR	TSA	'ivsytwstimcgyscfwypwydak'
1905 WP 008365852.1 halorhodopsin Halorubrum litoreum	0.104927	573.897	577	HR	TSA	'ivsytwstimcgyscfwypwydak'
1906 OYR81790.1 capsular biosynthesis protein CpsH Halorubrum distributum	0.104927	573.897	577	HR	TSA	'ivsytwstimcgyscfwypwydak'
1907 WP 004596521.1 MULTISPECIES: halorhodopsin Halorubrum	0.104927	573.897	577	HR	TSA	'ivsytwstimcgyscfwypwydak'
1908 WP 099254100.1 capsular biosynthesis protein CpsH Halorubrum persicum	0.104927	573.897	577	HR	TSA	'ivsytwstimcgyscfwypwydak'
1909 PSQ55478.1 capsular biosynthesis protein CpsH Halobacteriales archaeon SW 8 68 21	0.104927	573.897	577	HR	TSA	'ivsytwstimcgyscfwypwydak'
1910 WP 053771964.1 capsular biosynthesis protein CpsH Halorubrum tropicale	0.104927	573.897	577	HR	TSA	'ivsytwstimcgyscfwypwydak'
1912 EMA61083.1 halorhodopsin Halorubrum kocurii JCM 14978	0.104927	573.897	577	HR	TSA	'ivsytwstimcgyscfwypwydak'
1915 WP 049939787.1 capsular biosynthesis protein CpsH Natronomonas pharaonis	0.104927	573.897	577	HR	TSA	'ivsytwstimcgyscfwypwydak'
1916 WP 049926625.1 capsular biosynthesis protein CpsH Natronomonas moolapensis	0.104927	573.897	577	HR	TSA	'ivsytwstimcgyscfwypwydak'
1917 WP 049933641.1 capsular biosynthesis protein CpsH Halorubrum lacusprofundi	0.104927	573.897	577	HR	TSA	'ivsytwstimcgyscfwypwydak'
1918 WP 050026789.1 MULTISPECIES: capsular biosynthesis protein CpsH Halorubrum	0.104927	573.897	577	HR	TSA	'ivsytwstimcgyscfwypwydak'
1923 WP 075936443.1 capsular biosynthesis protein CpsH Natronomonas sp. CBA1134	0.104927	573.897	577	HR	TSA	'ivsytwstimcgyscfwypwydak'
1925 WP 004517017.1 halorhodopsin Haloarcula vallismortis	0.104927	573.897	577	HR	TSA	'ivsytwstimcgyscfwypwydak'
1928 WP 049944118.1 capsular biosynthesis protein CpsH Haloarcula argentinensis	0.104927	573.897	577	HR	TSA	'ivsytwstimcgyscfwypwydak'
1929 Q48315.1 RecName: FullHalorhodopsin ShortHR Flags: Precursor	0.104927	573.897	577	HR	TSA	'ivsytwstimcgyscfwypwydak'
1930 WP 011223771.1 capsular polysaccharide biosynthesis protein CpsH Haloarcula marismortui	0.104927	573.897	577	HR	TSA	'ivsytwstimcgyscfwypwydak'
1931 WP 004957575.1 MULTISPECIES: halorhodopsin Haloarcula	0.104927	573.897	577	HR	TSA	'ivsytwstimcgyscfwypwydak'
1932 WP 101350630.1 capsular biosynthesis protein CpsH Haloarcula taiwanensis	0.104927	573.897	577	HR	TSA	'ivsytwstimcgyscfwypwydak'
1933 WP 053967607.1 capsular biosynthesis protein CpsH Haloarcula rubripromontorii	0.104927	573.897	577	HR	TSA	'ivsytwstimcgyscfwypwydak'
1934 WP 004591497.1 halorhodopsin Haloarcula japonica	0.104927	573.897	577	HR	TSA	'ivsytwstimcgyscfwypwydak'
1935 WP 008312723.1 halorhodopsin Haloarcula amylolytica	0.104927	573.897	577	HR	TSA	'ivsytwstimcgyscfwypwydak'
1936 WP 044951950.1 MULTISPECIES: capsular biosynthesis protein CpsH Haloarcula	0.104927	573.897	577	HR	TSA	'ivsytwstimcgyscfwypwydak'
1937 WP 058994743.1 capsular biosynthesis protein CpsH Haloarcula sp. CBA1127	0.104927	573.897	577	HR	TSA	'ivsytwstimcgyscfwypwydak'
1938 Q48314.1 RecName: FullHalorhodopsin ShortHR Flags: Precursor	0.104927	573.897	577	HR	TSA	'ivsytwstimcgyscfwypwydak'
1940 ESS08869.1 bacteriorhodopsin uncultured archaeon A07HN63	0.104927	573.897	577	HR	TSA	'ivsytwstimcgyscfwypwydak'
1941 ERH02478.1 bacteriorhodopsin Halonotius sp. J07HN6	0.104927	573.897	577	HR	TSA	'ivsytwstimcgyscfwypwydak'
1946 ERH06841.1 bacteriorhodopsin Halonotius sp. J07HN4	0.104927	573.897	577	HR	TSA	'ivsytwstimcgyscfwypwydak'
1959 WP 089671312.1 capsular biosynthesis protein CpsH Halohasta litchfieldiae	0.104927	573.897	577	HR	TSA	'ivsytwstimcgyscfwypwydak'
1961 WP 103426848.1 capsular biosynthesis protein CpsH Salinigranum rubrum	0.104927	573.897	577	HR	TSA	'ivsytwstimcgyscfwypwydak'
1968 WP 089733501.1 capsular biosynthesis protein CpsH Haloarchaeobius iranensis	0.104927	573.897	577	HR	TSA	'ivsytwstimcgyscfwypwydak'
1969 EMA31051.1 halorhodopsin Halobiforma nitratireducens JCM 10879	0.104927	573.897	577	HR	TSA	'ivsytwstimcgyscfwypwydak'
1972 O93742.1 RecName: FullHalorhodopsin ShortHR	0.104927	573.897	577	HR	TSA	'ivsytwstimcgyscfwypwydak'
1977 SIS05480.1 halorhodopsin Natronorubrum thiooxidans	0.104927	573.897	577	HR	TSA	'ivsytwstimcgyscfwypwydak'
1978 P33742.1 RecName: FullHalorhodopsin ShortHR	0.104927	573.897	577	HR	TSA	'ivsytwstimcgyscfwypwydak'
1979 SNR29628.1 halorhodopsin Halorubrum chaoviator	0.104927	573.897	577	HR	TSA	'ivsytwstimcgyscfwypwydak'
1981 EMA61972.1 halorhodopsin Halorubrum lipolyticum DSM 21995	0.104927	573.897	577	HR	TSA	'ivsytwstimcgyscfwypwydak'
1982 SFR37571.1 halorhodopsin Halorubrum sodomense	0.104927	573.897	577	HR	TSA	'ivsytwstimcgyscfwypwydak'
1983 AEM57789.1 halorhodopsin precursor Haloarcula hispanica ATCC 33960	0.104927	573.897	577	HR	TSA	'ivsytwstimcgyscfwypwydak'
1984 ESS02630.1 bacteriorhodopsin uncultured archaeon A07HR67	0.104927	573.897	577	HR	TSA	'ivsytwstimcgyscfwypwydak'
1987 ELY52278.1 halorhodopsin Natronorubrum bangense JCM 10635	0.104927	573.897	577	HR	TSA	'ivsytwstimcgyscfwypwydak'
1993 ELY38232.1 halorhodopsin Natronorubrum tibetense GA33	0.104927	573.897	577	HR	TSA	'ivsytwstimcgyscfwypwydak'
1995 BAU51615.1 halorhodopsin Halorubrum sp. ejinoor	0.104927	573.897	577	HR	TSA	'ivsytwstimcgyscfwypwydak'
1997 ACM56176.1 rhodopsin Halorubrum lacusprofundi ATCC 49239	0.104927	573.897	577	HR	TSA	'ivsytwstimcgyscfwypwydak'
2006 P15647.1 RecName: FullHalorhodopsin ShortHR AltName: FullNpHR	0.104927	573.897	577	HR	TSA	'ivsytwstimcgyscfwypwydak'
2011 ERH03513.1 bacteriorhodopsin Halorubrum sp. J07HR59	0.104927	573.897	577	HR	TSA	'ivsytwstimcgyscfwypwydak'
2012 SFB69187.1 halorhodopsin Halobiforma haloterrestris	0.104927	573.897	577	HR	TSA	'ivsytwstimcgyscfwypwydak'
2013 CCQ35499.1 halorhodopsin Natronomonas moolapensis 8.8.11	0.104927	573.897	577	HR	TSA	'ivsytwstimcgyscfwypwydak'
2018 SDM90345.1 halorhodopsin Haloarchaeobius iranensis	0.104927	573.897	577	HR	TSA	'ivsytwstimcgyscfwypwydak'
2037 WP 094534435.1 capsular biosynthesis protein CpsH Halorubrum halodurans	0.104927	573.897	577	HR	TST	'ivsytwstimcgyscfwypwydak'
3530 EBK68673.1 hypothetical protein marine metagenome	0.0944852	513.845	520	PR	DTE	'miaydwtvmmlgfgmwwypyydnk'
4858 SAMEA2622316 640431 11 /location(12422 13093 1) /stationTARA 109 /depth5 /filter0.22-3	0.0944852	513.845	520	PR	DTE	'miaydwtvmmlgfgmwwypyydnk'
5402 SAMEA2620979 610591 6 /location(4493 5197 1) /stationTARA 067 /depth5 /filter0.22-0.45	0.0944852	513.845	520	PR	DTE	'miaydwtvmmlgfgmwwypyydnk'
3359 ECX10507.1 hypothetical protein marine metagenome	0.0924264	507.208	520	PR	DTE	'mvaydwtvqmlgfgvwwypwydnk'
3365 EBD88760.1 hypothetical protein marine metagenome	0.0924264	507.208	520	PR	DTE	'mvaydwtvqmlgfgvwwypwydnk'
3468 ECM10776.1 hypothetical protein partial marine metagenome	0.0924264	507.208	520	PR	DTE	'mvaydwtvqmlgfgvwwypwydnk'
4182 SAMEA2620194 943871 9 /location(7881 8693 -1) /stationTARA 041 /depth5 /filter0.22-1.6	0.0924264	507.208	520	PR	DTE	'mvaydwtvqmlgfgvwwypwydnk'
4468 SAMEA2621076 2477777 10 /location(16622 17440 -1) /stationTARA 070 /depth5 /filter0.45-0.8	0.0924264	507.208	520	PR	DTE	'mvaydwtvqmlgfgvwwypwydnk'
5349 SAMEA2621132 2828502 13 /location(12166 12966 1) /stationTARA 072 /depth5 /filter0.22-3	0.0924264	507.208	520	PR	DTE	'mvaydwtvqmlgfgvwwypwydnk'
1879 WP 089384048.1 capsular biosynthesis protein CpsH Halorubrum vacuolatum	0.0914891	567.716	577	HR	TSA	'ivsytwstimcgfscfwypwydak'
1899 WP 049911180.1 capsular biosynthesis protein CpsH Halorubrum coriense	0.0914891	567.716	577	HR	TSA	'ivsytwstimcgfscfwypwydak'
1947 ELZ44447.1 halorhodopsin Halorubrum coriense DSM 10284	0.0914891	567.716	577	HR	TSA	'ivsytwstimcgfscfwypwydak'
1973 WP 089808075.1 capsular biosynthesis protein CpsH Halogeometricum rufum	0.0914891	567.716	577	HR	TSA	'ivsytwstimcgfscfwypwydak'
1985 SNR35428.1 halorhodopsin Halorubrum vacuolatum	0.0914891	567.716	577	HR	TSA	'ivsytwstimcgfscfwypwydak'
1992 SFR57922.1 halorhodopsin Halogeometricum rufum	0.0914891	567.716	577	HR	TSA	'ivsytwstimcgfscfwypwydak'
2007 PSP77432.1 capsular biosynthesis protein CpsH Halobacteriales archaeon QS 4 69 225	0.0914891	567.716	577	HR	TSA	'ivsytwstimcgfscfwypwydak'
2008 PSQ43431.1 capsular biosynthesis protein CpsH Halobacteriales archaeon QS 9 68 42	0.0914891	567.716	577	HR	TSA	'ivsytwstimcgfscfwypwydak'
1141 WP 079533889.1 xanthorhodopsin Clavibacter michiganensis	0.0888771	534.263	568	XR	DTE	'qvaydwtvlmigrstfwypyydak'
4454 SAMEA2621132 1844252 3 /location(2461 3372 1) /stationTARA 072 /depth5 /filter0.22-3	0.0693492	506.937	520	PR	DTE	'mvaydwtvqmlgfglwwypwydnk'
4824 SAMEA2620542 1573674 16 /location(24009 24878 -1) /stationTARA 052 /depth5 /filter0.22-1.6	0.0605706	517.154	538	HmDTK	DTK	'miaydwtvmmiglagwwypyydnk'
5098 SAMEA2621216 3319480 3 /location(2924 3778 -1) /stationTARA 076 /depth150 /filter0.22-3	0.0587054	510.382	520	PR	DTE	'miaydwtvqmlgwgtwwypyydnk'
2166 WP 094549673.1 hypothetical protein Rubricoccus marinus	0.0482995	551.232	565	XeR	DTA	'misydwttlmigfgvlwypwfpsk'
0135 KXS16496.1 family A G proteincoupled receptorlike protein Gonapodya prolifera JEL478	0.0405983	546.377	560	BR	DTD	'fiaydwttlmigfgsywypwydak'
2929 ECU86578.1 hypothetical protein partial marine metagenome	0.0381322	506.202	520	PR	DTE	'mvaydwtvqmlggatwwypyydnk'
2938 EDC20536.1 hypothetical protein marine metagenome	0.0381322	506.202	520	PR	DTE	'mvaydwtvqmlggatwwypyydnk'
2940 EBE34237.1 hypothetical protein marine metagenome	0.0381322	506.202	520	PR	DTE	'mvaydwtvqmlggatwwypyydnk'
2943 EBI80097.1 hypothetical protein marine metagenome	0.0381322	506.202	520	PR	DTE	'mvaydwtvqmlggatwwypyydnk'
2945 EDF54420.1 hypothetical protein marine metagenome	0.0381322	506.202	520	PR	DTE	'mvaydwtvqmlggatwwypyydnk'
2947 EBJ70055.1 hypothetical protein partial marine metagenome	0.0381322	506.202	520	PR	DTE	'mvaydwtvqmlggatwwypyydnk'
2972 ECW97495.1 hypothetical protein marine metagenome	0.0381322	506.202	520	PR	DTE	'mvaydwtvqmlggatwwypyydnk'
2976 ECU90518.1 hypothetical protein partial marine metagenome	0.0381322	506.202	520	PR	DTE	'mvaydwtvqmlggatwwypyydnk'
2981 EDG75395.1 hypothetical protein partial marine metagenome	0.0381322	506.202	520	PR	DTE	'mvaydwtvqmlggatwwypyydnk'
2982 EBK59661.1 hypothetical protein marine metagenome	0.0381322	506.202	520	PR	DTE	'mvaydwtvqmlggatwwypyydnk'
2985 EBJ05339.1 hypothetical protein partial marine metagenome	0.0381322	506.202	520	PR	DTE	'mvaydwtvqmlggatwwypyydnk'
3000 ECV36956.1 hypothetical protein partial marine metagenome	0.0381322	506.202	520	PR	DTE	'mvaydwtvqmlggatwwypyydnk'
3005 ECS96523.1 hypothetical protein partial marine metagenome	0.0381322	506.202	520	PR	DTE	'mvaydwtvqmlggatwwypyydnk'
4378 SAMEA2620217 233994 8 /location(7497 8264 -1) /stationTARA 041 /depth60 /filter0.22-1.6	0.0381322	506.202	520	PR	DTE	'mvaydwtvqmlggatwwypyydnk'
4595 SAMEA2623135 1045247 4 /location(2794 3579 -1) /stationTARA 133 /depth45 /filter0.22-3	0.0381322	506.202	520	PR	DTE	'mvaydwtvqmlggatwwypyydnk'
4600 SAMEA2622452 2958485 1 /location(10 690 -1) /stationTARA 111 /depth5 /filter0.22-3	0.0381322	506.202	520	PR	DTE	'mvaydwtvqmlggatwwypyydnk'
4903 SAMEA2623079 2977145 23 /location(23380 24180 1) /stationTARA 132 /depth115 /filter0.22-3	0.0381322	506.202	520	PR	DTE	'mvaydwtvqmlggatwwypyydnk'
4959 SAMEA2619678 1610908 6 /location(5741 6469 1) /stationTARA 018 /depth60 /filter0.22-1.6	0.0381322	506.202	520	PR	DTE	'mvaydwtvqmlggatwwypyydnk'
5175 SAMEA2622097 927456 5 /location(3054 3800 -1) /stationTARA 100 /depth5 /filter0.22-3	0.0381322	506.202	520	PR	DTE	'mvaydwtvqmlggatwwypyydnk'
1517 PHX63106.1 rhodopsin Planctomycetaceae bacterium	0.03555	493.511	532	ESR	DTK	'mvaydwttlmiafacewypfydnk'
1528 PHY03036.1 rhodopsin Planctomycetaceae bacterium	0.03555	493.511	532	ESR	DTK	'mvaydwttlmiafacewypfydnk'
4283 SAMEA2620021 1355569 1 /location(142 897 1) /stationTARA 038 /depth25 /filter0.22-1.6	0.03555	493.511	532	ESR	DTK	'mvaydwttlmiafacewypfydnk'
3591 EBH73829.1 hypothetical protein marine metagenome	0.0352865	475.988	520	PR	DTE	'ycaydwtvqmlgfgiwwypyydnk'
4190 SAMEA2591122 496093 3 /location(585 1358 -1) /stationTARA 030 /depth70 /filter0.22-1.6	0.0351481	511.572	520	PR	DTE	'lvaydwtvqmigfgmwwypyydnk'
5144 SAMEA2621075 1283535 6 /location(2492 3166 1) /stationTARA 070 /depth5 /filter0.22-0.45	0.0351481	511.572	520	PR	DTE	'lvaydwtvqmigfgmwwypyydnk'
3547 EDD42806.1 hypothetical protein marine metagenome	0.0348106	507.672	520	PR	DTE	'mvaydwtvqmlgfgmywypyydnk'
3962 EBB74050.1 hypothetical protein partial marine metagenome	0.0345057	493.289	532	ESR	DTK	'mvaydwttmmiafacewypfydnk'
3964 EBB72767.1 hypothetical protein marine metagenome	0.0345057	493.289	532	ESR	DTK	'mvaydwttmmiafacewypfydnk'
0091 WP 018262734.1 rhodopsin Methylobacterium sp. WSM2598	0.0332749	505.286	535	DTG	DTA	'lvaydwttlmiayscfwyplidak'
0092 WP 012330516.1 rhodopsin Methylobacterium sp. 446	0.0332749	505.286	535	DTG	DTA	'lvaydwttlmiayscfwyplidak'
2200 WP 106171514.1 lactococcin filamentous cyanobacterium CCP2	0.0325904	555.818	565	XeR	DTA	'misydwttlvigygtfwypwfpsk'
2205 WP 016877934.1 hypothetical protein Chlorogloeopsis fritschii	0.0325904	555.818	565	XeR	DTA	'misydwttlvigygtfwypwfpsk'
2246 AFY92621.1 bacteriorhodopsin Chamaesiphon minutus PCC 6605	0.0325904	555.818	565	XeR	DTT	'misydwttlvigygtfwypwfpsk'
2180 KPQ35581.1 cateriorhodopsin Bop Phormidesmis priestleyi Ana	0.031469	551.447	565	XeR	DSA	'misydwstlvigfgtfwypwfpsk'
5363 SAMEA2621076 2297893 5 /location(3673 4494 1) /stationTARA 070 /depth5 /filter0.45-0.8	0.0308033	501.873	520	PR	DTE	'mvaydwtvqmlglgmywypyydnk'
3346 EBQ51172.1 hypothetical protein marine metagenome	0.0300779	511.637	520	PR	DTE	'lvaydwtvqmlgfgmwwypyydnk'
3755 EDF72943.1 hypothetical protein partial marine metagenome	0.0300779	511.637	520	PR	DTE	'lvaydwtvqmlgfgmwwypyydnk'
3814 EDA11486.1 hypothetical protein partial marine metagenome	0.0300779	511.637	520	PR	DTE	'lvaydwtvqmlgfgmwwypyydnk'
3854 ECZ61799.1 hypothetical protein marine metagenome	0.0300779	511.637	520	PR	DTE	'lvaydwtvqmlgfgmwwypyydnk'
3860 ECU82341.1 hypothetical protein partial marine metagenome	0.0300779	511.637	520	PR	DTE	'lvaydwtvqmlgfgmwwypyydnk'
4235 SAMEA2621155 981157 2 /location(225 890 1) /stationTARA 072 /depth100 /filter0.22-3	0.0300779	511.637	520	PR	DTE	'lvaydwtvqmlgfgmwwypyydnk'
4324 SAMEA2622801 321873 14 /location(9169 9843 1) /stationTARA 124 /depth120 /filter0.45-0.8	0.0300779	511.637	520	PR	DTE	'lvaydwtvqmlgfgmwwypyydnk'
4508 SAMEA2619667 1232 25 /location(18981 19652 1) /stationTARA 018 /depth5 /filter0.22-1.6	0.0300779	511.637	520	PR	DTE	'lvaydwtvqmlgfgmwwypyydnk'
4545 SAMEA2619667 8827 6 /location(4471 5145 -1) /stationTARA 018 /depth5 /filter0.22-1.6	0.0300779	511.637	520	PR	DTE	'lvaydwtvqmlgfgmwwypyydnk'
4572 SAMEA2620570 2349695 4 /location(2012 2701 1) /stationTARA 052 /depth75 /filter0.22-1.6	0.0300779	511.637	520	PR	DTE	'lvaydwtvqmlgfgmwwypyydnk'
4635 SAMEA2591057 169883 4 /location(2455 3168 1) /stationTARA 007 /depth5 /filter0.22-1.6	0.0300779	511.637	520	PR	DTE	'lvaydwtvqmlgfgmwwypyydnk'
4861 SAMEA2619531 1038908 20 /location(17210 17905 1) /stationTARA 009 /depth5 /filter0.22-1.6	0.0300779	511.637	520	PR	DTE	'lvaydwtvqmlgfgmwwypyydnk'
4924 SAMEA2621259 110584 12 /location(10676 11371 1) /stationTARA 078 /depth5 /filter0.22-0.45	0.0300779	511.637	520	PR	DTE	'lvaydwtvqmlgfgmwwypyydnk'
5020 SAMEA2619667 21759 3 /location(1814 2518 -1) /stationTARA 018 /depth5 /filter0.22-1.6	0.0300779	511.637	520	PR	DTE	'lvaydwtvqmlgfgmwwypyydnk'
5022 SAMEA2619782 88 121 /location(121995 122765 1) /stationTARA 025 /depth50 /filter0.22-1.6	0.0300779	511.637	520	PR	DTE	'lvaydwtvqmlgfgmwwypyydnk'
5064 SAMEA2619678 18326 3 /location(1532 2227 -1) /stationTARA 018 /depth60 /filter0.22-1.6	0.0300779	511.637	520	PR	DTE	'lvaydwtvqmlgfgmwwypyydnk'
5170 SAMEA2621859 166720 2 /location(2830 3540 -1) /stationTARA 096 /depth5 /filter0.22-3	0.0300779	511.637	520	PR	DTE	'lvaydwtvqmlgfgmwwypyydnk'
5215 SAMEA2623350 824910 38 /location(44646 45359 -1) /stationTARA 138 /depth5 /filter0.22-3	0.0300779	511.637	520	PR	DTE	'lvaydwtvqmlgfgmwwypyydnk'
5268 SAMEA2623116 3599626 3 /location(1229 1942 -1) /stationTARA 133 /depth5 /filter0.22-3	0.0300779	511.637	520	PR	DTE	'lvaydwtvqmlgfgmwwypyydnk'
1948 WP 020445263.1 halorhodopsin Salinarchaeum sp. HarchtBsk1	0.0297685	564.72	577	HR	TSA	'visytwstimcgfsafwypwydak'
1417 WP 025822576.1 hypothetical protein Asaia astilbis	0.0201014	498.644	535	DTG	DTG	'avaydwttlmvafscfwyplldak'
0132 WP 011564997.1 rhodopsin Rubrobacter xylanophilus	0.0199741	551.443	560	BR	DTD	'miaydwttlmigfstfwypwfdak'
4856 SAMEA2623850 3184622 3 /location(5296 6108 -1) /stationTARA 151 /depth5 /filter0.22-3	0.019799	499.562	520	PR	DTE	'mvaydwtvqmlgfgcwwypfydnk'
1415 WP 023977478.1 MULTISPECIES: rhodopsin Asaia	0.0195568	498.829	535	DTG	DTG	'avaydwttlmvafscfwyplidak'
1416 WP 025840800.1 hypothetical protein Asaia platycodi	0.0195568	498.829	535	DTG	DTG	'avaydwttlmvafscfwyplidak'
1449 WP 025884814.1 hypothetical protein Asaia prunellae	0.0195568	498.829	535	DTG	DTG	'avaydwttlmvafscfwyplidak'
1939 AID59893.1 Jaws synthetic construct	0.0180735	562.862	577	HR	TSA	'ivsytwstimcgyscfwypfydak'
3362 ECV58699.1 hypothetical protein marine metagenome	0.016679	499.729	520	PR	DTE	'mvaydwtvqmlgfgmwwypfydnk'
4214 SAMEA2623808 1740844 1 /location(149 952 -1) /stationTARA 150 /depth5 /filter0.22-3	0.016679	499.729	520	PR	DTE	'mvaydwtvqmlgfgmwwypfydnk'
4379 SAMEA2621044 1456650 2 /location(285 962 -1) /stationTARA 068 /depth50 /filter0.22-0.45	0.016679	499.729	520	PR	DTE	'mvaydwtvqmlgfgmwwypfydnk'
4729 SAMEA2623627 2069935 1 /location(291 980 1) /stationTARA 145 /depth5 /filter0.22-3	0.016679	499.729	520	PR	DTE	'mvaydwtvqmlgfgmwwypfydnk'
5053 SAMEA2619678 1091987 5 /location(2886 3653 -1) /stationTARA 018 /depth60 /filter0.22-1.6	0.016679	499.729	520	PR	DTE	'mvaydwtvqmlgfgmwwypfydnk'
5079 SAMEA2621044 95932 10 /location(7078 7893 -1) /stationTARA 068 /depth50 /filter0.22-0.45	0.016679	499.729	520	PR	DTE	'mvaydwtvqmlgfgmwwypfydnk'
1414 WP 062164370.1 hypothetical protein Asaia bogorensis	0.0162353	498.459	535	DTG	DTG	'avaydwttlmiafscfwyplidak'
1123 SFH61360.1 Bacteriorhodopsin Cryobacterium levicorallinum	0.0143122	533.334	568	XR	DTE	'qvaydwtvlmiggssfwypyydak'
1142 WP 045529967.1 xanthorhodopsin Clavibacter insidiosus	0.0143122	533.334	568	XR	DTE	'qvaydwtvlmiggssfwypyydak'
1153 WP 104083888.1 xanthorhodopsin Cryobacterium sp. Y11	0.0143122	533.334	568	XR	DTE	'qvaydwtvlmiggssfwypyydak'
1154 WP 104191335.1 xanthorhodopsin Cryobacterium sp. Y82	0.0143122	533.334	568	XR	DTE	'qvaydwtvlmiggssfwypyydak'
1155 WP 092453024.1 xanthorhodopsin Cryobacterium levicorallinum	0.0143122	533.334	568	XR	DTE	'qvaydwtvlmiggssfwypyydak'
1156 WP 104081180.1 xanthorhodopsin Cryobacterium sp. Y11	0.0143122	533.334	568	XR	DTE	'qvaydwtvlmiggssfwypyydak'
1165 WP 092340722.1 MULTISPECIES: xanthorhodopsin Cryobacterium	0.0143122	533.334	568	XR	DTE	'qvaydwtvlmiggssfwypyydak'
1166 WP 092450311.1 MULTISPECIES: xanthorhodopsin Cryobacterium	0.0143122	533.334	568	XR	DTE	'qvaydwtvlmiggssfwypyydak'
1182 WP 094716675.1 xanthorhodopsin Rhodococcus sp. 0522551e	0.0143122	533.334	568	XR	DTE	'qvaydwtvlmiggssfwypyydak'
1186 WP 082323708.1 MULTISPECIES: xanthorhodopsin Rhodococcus	0.0143122	533.334	568	XR	DTE	'qvaydwtvlmiggssfwypyydak'
0250 PSQ17111.1 rhodopsin Halobacteriales archaeon QS 8 69 26	0.0139626	503.729	560	BR	DTD	'mlgydwttvtvgfaglwspwldak'
1085 WP 051972918.1 xanthorhodopsin Cryobacterium sp. MLB32	0.0128333	532.848	568	XR	DTE	'qvaydwtvlmiggstfwypyydak'
1089 WP 083710252.1 xanthorhodopsin Microbacterium sp. RU33B	0.0128333	532.848	568	XR	DTE	'qvaydwtvlmiggstfwypyydak'
1111 PXA72408.1 xanthorhodopsin Cryobacterium arcticum	0.0128333	532.848	568	XR	DTE	'qvaydwtvlmiggstfwypyydak'
1114 WP 088456555.1 MULTISPECIES: xanthorhodopsin Cryobacterium	0.0128333	532.848	568	XR	DTE	'qvaydwtvlmiggstfwypyydak'
1115 WP 103429652.1 xanthorhodopsin Cryobacterium sp. TMB18	0.0128333	532.848	568	XR	DTE	'qvaydwtvlmiggstfwypyydak'
1116 WP 066598531.1 xanthorhodopsin Cryobacterium arcticum	0.0128333	532.848	568	XR	DTE	'qvaydwtvlmiggstfwypyydak'
1143 WP 086521673.1 xanthorhodopsin Clavibacter michiganensis	0.0128333	532.848	568	XR	DTE	'qvaydwtvlmiggstfwypyydak'
1144 WP 104293178.1 xanthorhodopsin Clavibacter michiganensis	0.0128333	532.848	568	XR	DTE	'qvaydwtvlmiggstfwypyydak'
1151 WP 019483147.1 MULTISPECIES: hypothetical protein Arthrobacter	0.0128333	532.848	568	XR	DTE	'qvaydwtvlmiggstfwypyydak'
1152 WP 087028205.1 xanthorhodopsin Arthrobacter agilis	0.0128333	532.848	568	XR	DTE	'qvaydwtvlmiggstfwypyydak'
1163 WP 104100872.1 MULTISPECIES: xanthorhodopsin Cryobacterium	0.0128333	532.848	568	XR	DTE	'qvaydwtvlmiggstfwypyydak'
1170 WP 084141585.1 xanthorhodopsin Cryobacterium roopkundense	0.0128333	532.848	568	XR	DTE	'qvaydwtvlmiggstfwypyydak'
1171 WP 051427381.1 xanthorhodopsin Arthrobacter sp. H20	0.0128333	532.848	568	XR	DTE	'qvaydwtvlmiggstfwypyydak'
1176 OJY43810.1 xanthorhodopsin Pseudonocardia sp. 7321	0.0128333	532.848	568	XR	DTE	'qvaydwtvlmiggstfwypyydak'
1178 KQP67191.1 xanthorhodopsin Nocardioides sp. Leaf285	0.0128333	532.848	568	XR	DTE	'qvaydwtvlmiggstfwypyydak'
1179 KQQ42193.1 xanthorhodopsin Nocardioides sp. Leaf307	0.0128333	532.848	568	XR	DTE	'qvaydwtvlmiggstfwypyydak'
1180 WP 082499943.1 xanthorhodopsin Nocardioides sp. Leaf285	0.0128333	532.848	568	XR	DTE	'qvaydwtvlmiggstfwypyydak'
1181 WP 082503114.1 xanthorhodopsin Nocardioides sp. Leaf307	0.0128333	532.848	568	XR	DTE	'qvaydwtvlmiggstfwypyydak'
1187 WP 056548734.1 xanthorhodopsin Mycobacterium sp. Root135	0.0128333	532.848	568	XR	DTE	'qvaydwtvlmiggstfwypyydak'
1199 WP 082162302.1 xanthorhodopsin Mycolicibacterium chubuense	0.0128333	532.848	568	XR	DTE	'qvaydwtvlmiggstfwypyydak'
1200 WP 082169041.1 xanthorhodopsin Mycolicibacterium chlorophenolicum	0.0128333	532.848	568	XR	DTE	'qvaydwtvlmiggstfwypyydak'
1201 WP 082597788.1 xanthorhodopsin Mycobacterium sp. Soil538	0.0128333	532.848	568	XR	DTE	'qvaydwtvlmiggstfwypyydak'
1221 WP 102807856.1 xanthorhodopsin Mycobacterium sp. ENV421	0.0128333	532.848	568	XR	DTE	'qvaydwtvlmiggstfwypyydak'
1222 WP 104121870.1 xanthorhodopsin Arthrobacter pityocampae	0.0128333	532.848	568	XR	DTE	'qvaydwtvlmiggstfwypyydak'
1225 WP 104167439.1 xanthorhodopsin Arthrobacter sp. SX1312	0.0128333	532.848	568	XR	DTE	'qvaydwtvlmiggstfwypyydak'
1227 WP 082046102.1 xanthorhodopsin Arthrobacter sp. L77	0.0128333	532.848	568	XR	DTE	'qvaydwtvlmiggstfwypyydak'
1233 WP 085179990.1 xanthorhodopsin Mycobacterium bohemicum	0.0128333	532.848	568	XR	DTE	'qvaydwtvlmiggstfwypyydak'
3432 EDC37311.1 hypothetical protein marine metagenome	0.0115327	496.173	520	PR	DTE	'mvaydwtvqmlgfgvwwypfydnk'
3601 EBY85961.1 hypothetical protein partial marine metagenome	0.0115327	496.173	520	PR	DTE	'mvaydwtvqmlgfgvwwypfydnk'
4878 SAMEA2621066 1483717 1 /location(2 829 -1) /stationTARA 070 /depth5 /filter0.22-3	0.0115327	496.173	520	PR	DTE	'mvaydwtvqmlgfgvwwypfydnk'
1590 WP 091721980.1 hypothetical protein Methylobacterium phyllostachyos	0.0110844	492.505	535	DTG	DTS	'tvaydwttlmiafscfwyplidak'
1591 WP 103711018.1 rhodopsin Methylobacterium sp. V23	0.0110844	492.505	535	DTG	DTS	'tvaydwttlmiafscfwyplidak'
1592 WP 055951136.1 rhodopsin Methylobacterium sp. Leaf125	0.0110844	492.505	535	DTG	DTS	'tvaydwttlmiafscfwyplidak'
1593 WP 056265264.1 rhodopsin Methylobacterium sp. Leaf87	0.0110844	492.505	535	DTG	DTS	'tvaydwttlmiafscfwyplidak'
1594 WP 108039070.1 rhodopsin Methylobacterium sp. GV104	0.0110844	492.505	535	DTG	DTS	'tvaydwttlmiafscfwyplidak'
4412 SAMEA2622796 918022 4 /location(2551 3258 -1) /stationTARA 124 /depth120 /filter0.22-3	0.00893446	501.293	520	PR	DTE	'mvaydwtvqmlglgmwwypyydnk'
4798 SAMEA2622837 2773651 11 /location(7620 8378 -1) /stationTARA 125 /depth140 /filter0.22-3	0.00838216	461.648	520	PR	DTE	'ciaydwtvqmiwfgmwwypyydnk'
3405 EDD49584.1 hypothetical protein marine metagenome	0.00807196	501.126	520	PR	DTE	'mvaydwtvqmlglgcwwypyydnk'
3476 EBC13785.1 hypothetical protein partial marine metagenome	0.00807196	501.126	520	PR	DTE	'mvaydwtvqmlglgcwwypyydnk'
4817 SAMEA2623850 2346507 4 /location(4946 5755 -1) /stationTARA 151 /depth5 /filter0.22-3	0.00807196	501.126	520	PR	DTE	'mvaydwtvqmlglgcwwypyydnk'
4722 SAMEA2621075 2553554 7 /location(6025 6807 1) /stationTARA 070 /depth5 /filter0.22-0.45	0.00798062	497.737	520	PR	DTE	'mvaydwtvqmlglgvwwypyydnk'
5094 SAMEA2619802 1232 8 /location(9506 10324 1) /stationTARA 031 /depth5 /filter0.22-1.6	0.00798062	497.737	520	PR	DTE	'mvaydwtvqmlglgvwwypyydnk'
5193 SAMEA2623059 369076 2 /location(1918 2715 1) /stationTARA 132 /depth5 /filter0.22-3	0.00798062	497.737	520	PR	DTE	'mvaydwtvqmlglgvwwypyydnk'
0336 AHH02127.1 protein 106 synthetic construct	0.00736986	511.043	560	BR	DTD	'mcaydwttlmigfslfwypfydak'
1120 WP 084479739.1 xanthorhodopsin Nesterenkonia sp. AN1	0.00724862	527.35	568	XR	DTE	'qvaydwtvlmigfsmfwypyydak'
3641 ECC31768.1 hypothetical protein partial marine metagenome	0.00687593	494.783	520	PR	DTE	'mvaydwtvqmlgfgiwwypfydnk'
4435 SAMEA2620666 14551 7 /location(4085 4870 -1) /stationTARA 056 /depth1000 /filter0.22-3	0.00611135	497.226	520	PR	DTE	'mvaydwtmqmvgfavwwypyydnk'
2239 WP 096681547.1 lactococcin Nostoc sp. NIES2111	0.00515816	543.213	565	XeR	DTS	'misydwttlvigygvfwylwfpsk'
1078 OUW03430.1 hypothetical protein CBD11 03425 Phycisphaera sp. TMED151	0.00477484	498.697	532	ESR	DTE	'miaydwtvmmlayscwwypfydnk'
1079 OUT85321.1 hypothetical protein CBB84 07340 Phycisphaera sp. TMED24	0.00477484	498.697	532	ESR	DTE	'miaydwtvmmlayscwwypfydnk'
4030 EBF17769.1 hypothetical protein partial marine metagenome	0.00477484	498.697	532	ESR	DTE	'miaydwtvmmlayscwwypfydnk'
5212 SAMEA2621812 902089 3 /location(3922 4734 1) /stationTARA 093 /depth35 /filter0.22-3	0.00477484	498.697	532	ESR	DTE	'miaydwtvmmlayscwwypfydnk'
5392 SAMEA2620570 292808 2 /location(893 1570 -1) /stationTARA 052 /depth75 /filter0.22-1.6	0.004267	506.69	520	PR	DTE	'lvaydwtvqmlgfgiwwypyydnk'
1234 PAW66795.1 hypothetical protein B9S30 07790 Verrucomicrobiae bacterium TousC5FEB	0.00345495	498.918	532	ESR	DTE	'miaydwtvlmlayscwwypfydnk'
4026 EDC96728.1 hypothetical protein marine metagenome	0.00345495	498.918	532	ESR	DTE	'miaydwtvlmlayscwwypfydnk'
1063 WP 072788487.1 hypothetical protein Ferrithrix thermotolerans	0.00344408	541.874	568	XR	DTE	'mvaydwtvlmigassfwypyydak'
5220 SAMEA2622843 481120 6 /location(2838 3635 -1) /stationTARA 125 /depth140 /filter0.45-0.8	0.00331217	541.388	568	XR	DTE	'mvaydwtvlmigastfwypyydak'
0094 WP 102126775.1 xanthorhodopsin Deinococcus planocerae	0.00326656	508.351	568	XR	DTA	'maaydwtvimiggscfwhpyhdak'
3824 ECL63797.1 hypothetical protein partial marine metagenome	0.0030637	507.398	520	PR	DTE	'mvaydwtvqmvgfgmwwypyydnk'
1454 WP 092039013.1 rhodopsin Methylobacterium pseudosasicola	0.00202142	497.429	535	DTG	DTG	'fvaydwttlmiafscfwyplidak'
1455 WP 058193963.1 rhodopsin Methylobacterium sp. GXS13	0.00202142	497.429	535	DTG	DTG	'fvaydwttlmiafscfwyplidak'
1456 WP 091860142.1 rhodopsin Methylobacterium brachiatum	0.00202142	497.429	535	DTG	DTG	'fvaydwttlmiafscfwyplidak'
1457 WP 007561624.1 rhodopsin Methylobacterium sp. GXF4	0.00202142	497.429	535	DTG	DTG	'fvaydwttlmiafscfwyplidak'
1458 WP 050732973.1 rhodopsin Methylobacterium sp. ARG1	0.00202142	497.429	535	DTG	DTG	'fvaydwttlmiafscfwyplidak'
1459 WP 063987108.1 rhodopsin Methylobacterium populi	0.00202142	497.429	535	DTG	DTG	'fvaydwttlmiafscfwyplidak'
1461 WP 091716402.1 rhodopsin Methylobacterium phyllostachyos	0.00202142	497.429	535	DTG	DTG	'fvaydwttlmiafscfwyplidak'
1472 WP 010683305.1 rhodopsinlike protein Methylobacterium mesophilicum	0.00202142	497.429	535	DTG	DTG	'fvaydwttlmiafscfwyplidak'
1478 WP 100253850.1 rhodopsin Methylobacterium sp. UNC300MFChir4.1	0.00202142	497.429	535	DTG	DTG	'fvaydwttlmiafscfwyplidak'
1479 WP 091887664.1 rhodopsin Methylobacterium sp. yr596	0.00202142	497.429	535	DTG	DTG	'fvaydwttlmiafscfwyplidak'
1480 WP 060850066.1 MULTISPECIES: rhodopsin Methylobacterium	0.00202142	497.429	535	DTG	DTG	'fvaydwttlmiafscfwyplidak'
1481 WP 048432837.1 rhodopsin Methylobacterium platani	0.00202142	497.429	535	DTG	DTG	'fvaydwttlmiafscfwyplidak'
1482 WP 109972398.1 rhodopsin Methylobacterium sp. 17Sr11	0.00202142	497.429	535	DTG	DTG	'fvaydwttlmiafscfwyplidak'
1483 WP 093568347.1 rhodopsin Methylobacterium sp. 174MFSha1.1	0.00202142	497.429	535	DTG	DTG	'fvaydwttlmiafscfwyplidak'
1484 WP 109961295.1 rhodopsin Methylobacterium sp. 17Sr128	0.00202142	497.429	535	DTG	DTG	'fvaydwttlmiafscfwyplidak'
1485 WP 048428806.1 rhodopsin Methylobacterium platani	0.00202142	497.429	535	DTG	DTG	'fvaydwttlmiafscfwyplidak'
1486 WP 058617028.1 rhodopsin Methylobacterium aquaticum	0.00202142	497.429	535	DTG	DTG	'fvaydwttlmiafscfwyplidak'
1487 SFF35930.1 Bacteriorhodopsin Methylobacterium sp. yr596	0.00202142	497.429	535	DTG	DTG	'fvaydwttlmiafscfwyplidak'
1488 SEP07342.1 Bacteriorhodopsin Methylobacterium sp. ap11	0.00202142	497.429	535	DTG	DTG	'fvaydwttlmiafscfwyplidak'
0160 PSQ21304.1 rhodopsin Halobacteriales archaeon QS 9 67 17	0.00187476	550.43	560	BR	DTD	'miaydwttlmigwstfwypwfdak'
0161 PSP58769.1 rhodopsin Halobacteriales archaeon QH 7 66 36	0.00187476	550.43	560	BR	DTD	'miaydwttlmigwstfwypwfdak'
0172 PSP82450.1 rhodopsin Halobacteriales archaeon QS 1 68 17	0.00187476	550.43	560	BR	DTD	'miaydwttlmigwstfwypwfdak'
0210 WP 092701003.1 rhodopsin Halovenus aranensis	0.00187476	550.43	560	BR	DTD	'miaydwttlmigwstfwypwfdak'
0322 SDJ57511.1 bacteriorhodopsin Halovenus aranensis	0.00187476	550.43	560	BR	DTD	'miaydwttlmigwstfwypwfdak'
2183 WP 084405863.1 hypothetical protein Bacillus aurantiacus	0.00173001	551.946	565	XeR	DTA	'misydwttlmvgygvfwypwfpsk'
0764 WP 046487763.1 xanthorhodopsin Candidatus Methylopumilus planktonicus	0.0017004	540.607	568	XR	DTE	'fvtydwtvlmvgwamfwypyfdak'
5377 SAMEA2622362 1333351 12 /location(9947 10717 -1) /stationTARA 109 /depth380 /filter0.22-3	0.00154438	490.111	520	PR	DTA	'miaydwtiqmlgflmwwypyydnk'
2169 OGX82037.1 hypothetical protein BEN47 05325 Hymenobacter lapidarius	0.00144367	547.205	565	XeR	DSA	'misydwstlmigfgvfwypwfpsk'
2176 WP 081867919.1 hypothetical protein Hymenobacter sp. IS2118	0.00144367	547.205	565	XeR	DSA	'misydwstlmigfgvfwypwfpsk'
2178 WP 088463272.1 lactococcin Hymenobacter sp. CCM 8682	0.00144367	547.205	565	XeR	DSA	'misydwstlmigfgvfwypwfpsk'
2185 WP 083322566.1 hypothetical protein Hymenobacter lapidarius	0.00144367	547.205	565	XeR	DSA	'misydwstlmigfgvfwypwfpsk'
5401 SAMEA2623390 509341 3 /location(1246 2019 -1) /stationTARA 138 /depth450 /filter0.22-3	0.00139343	491.16	520	PR	DTE	'miaydwtiqmvgfvmwwypyydnk'
4022 ECU53899.1 hypothetical protein marine metagenome	0.00135735	552.63	568	XR	DTE	'lvaydwtvlmigfssfwypyydak'
4145 EBL14399.1 hypothetical protein marine metagenome	0.00130602	508.895	568	XR	DTE	'mv-ydwtvmmigfamywypyydnk'
4766 SAMEA2619857 1508546 13 /location(12486 13271 -1) /stationTARA 033 /depth5 /filter0.22-1.6	0.00117848	495.198	520	PR	DTE	'mvaydwtvqmlggamwwypyydnk'
1460 WP 056472945.1 rhodopsin Methylobacterium sp. Leaf104	0.00113408	496.086	535	DTG	DTG	'fvaydwttlmiafscfwyplvdak'
1462 WP 056381366.1 rhodopsin Methylobacterium sp. Leaf465	0.00113408	496.086	535	DTG	DTG	'fvaydwttlmiafscfwyplvdak'
1463 WP 056275516.1 rhodopsin Methylobacterium sp. Leaf88	0.00113408	496.086	535	DTG	DTG	'fvaydwttlmiafscfwyplvdak'
1464 WP 056215049.1 MULTISPECIES: rhodopsin Methylobacterium	0.00113408	496.086	535	DTG	DTG	'fvaydwttlmiafscfwyplvdak'
1465 WP 056352624.1 rhodopsin Methylobacterium sp. Leaf89	0.00113408	496.086	535	DTG	DTG	'fvaydwttlmiafscfwyplvdak'
1466 WP 103708426.1 rhodopsin Methylobacterium sp. V23	0.00113408	496.086	535	DTG	DTG	'fvaydwttlmiafscfwyplvdak'
1467 WP 108038388.1 rhodopsin Methylobacterium sp. GV104	0.00113408	496.086	535	DTG	DTG	'fvaydwttlmiafscfwyplvdak'
1468 WP 055947741.1 rhodopsin Methylobacterium sp. Leaf125	0.00113408	496.086	535	DTG	DTG	'fvaydwttlmiafscfwyplvdak'
1469 WP 056484560.1 rhodopsin Methylobacterium sp. Leaf117	0.00113408	496.086	535	DTG	DTG	'fvaydwttlmiafscfwyplvdak'
1470 WP 056179353.1 rhodopsin Methylobacterium sp. Leaf113	0.00113408	496.086	535	DTG	DTG	'fvaydwttlmiafscfwyplvdak'
1471 WP 056248145.1 rhodopsin Methylobacterium sp. Leaf456	0.00113408	496.086	535	DTG	DTG	'fvaydwttlmiafscfwyplvdak'
1473 WP 056385592.1 rhodopsin Methylobacterium sp. Leaf469	0.00113408	496.086	535	DTG	DTG	'fvaydwttlmiafscfwyplvdak'
1474 WP 056088207.1 rhodopsin Methylobacterium sp. Leaf99	0.00113408	496.086	535	DTG	DTG	'fvaydwttlmiafscfwyplvdak'
1476 WP 091974579.1 rhodopsin Methylobacterium gossipiicola	0.00113408	496.086	535	DTG	DTG	'fvaydwttlmiafscfwyplvdak'
1477 WP 091944047.1 rhodopsin Methylobacterium salsuginis	0.00113408	496.086	535	DTG	DTG	'fvaydwttlmiafscfwyplvdak'
2927 EDA50672.1 hypothetical protein marine metagenome	0.000775848	498.031	520	PR	DTE	'mvaydwtvqmlgggvwwypyydnk'
2930 EBR71791.1 hypothetical protein marine metagenome	0.000775848	498.031	520	PR	DTE	'mvaydwtvqmlgggvwwypyydnk'
2931 EBN48004.1 hypothetical protein marine metagenome	0.000775848	498.031	520	PR	DTE	'mvaydwtvqmlgggvwwypyydnk'
2933 ECY90142.1 hypothetical protein marine metagenome	0.000775848	498.031	520	PR	DTE	'mvaydwtvqmlgggvwwypyydnk'
2942 ECS56559.1 hypothetical protein partial marine metagenome	0.000775848	498.031	520	PR	DTE	'mvaydwtvqmlgggvwwypyydnk'
2968 EDG59213.1 hypothetical protein marine metagenome	0.000775848	498.031	520	PR	DTE	'mvaydwtvqmlgggvwwypyydnk'
3242 ECM10598.1 hypothetical protein partial marine metagenome	0.000775848	498.031	520	PR	DTE	'mvaydwtvqmlgggvwwypyydnk'
4409 SAMEA2622843 2054554 2 /location(1911 2600 1) /stationTARA 125 /depth140 /filter0.45-0.8	0.000775848	498.031	520	PR	DTE	'mvaydwtvqmlgggvwwypyydnk'
5039 SAMEA2619782 11308 2 /location(1597 2283 1) /stationTARA 025 /depth50 /filter0.22-1.6	0.000775848	498.031	520	PR	DTE	'mvaydwtvqmlgggvwwypyydnk'
2974 EDA88121.1 hypothetical protein partial marine metagenome	0.000677377	503.536	520	PR	DTE	'mvaydwtvqmlgfgvwwypyydnk'
2998 EBY46143.1 hypothetical protein partial marine metagenome	0.000677377	503.536	520	PR	DTE	'mvaydwtvqmlgfgvwwypyydnk'
3089 ECP15403.1 hypothetical protein partial marine metagenome	0.000677377	503.536	520	PR	DTE	'mvaydwtvqmlgfgvwwypyydnk'
3191 ECN51260.1 hypothetical protein partial marine metagenome	0.000677377	503.536	520	PR	DTE	'mvaydwtvqmlgfgvwwypyydnk'
3208 EBI01980.1 hypothetical protein partial marine metagenome	0.000677377	503.536	520	PR	DTE	'mvaydwtvqmlgfgvwwypyydnk'
3398 EDG78384.1 hypothetical protein marine metagenome	0.000677377	503.536	520	PR	DTE	'mvaydwtvqmlgfgvwwypyydnk'
4516 SAMEA2619782 4856 10 /location(7573 8277 1) /stationTARA 025 /depth50 /filter0.22-1.6	0.000677377	503.536	520	PR	DTE	'mvaydwtvqmlgfgvwwypyydnk'
4519 SAMEA2622478 3296880 7 /location(5231 5953 -1) /stationTARA 111 /depth90 /filter0.22-3	0.000677377	503.536	520	PR	DTE	'mvaydwtvqmlgfgvwwypyydnk'
4522 SAMEA2619678 2366871 4 /location(1224 1916 -1) /stationTARA 018 /depth60 /filter0.22-1.6	0.000677377	503.536	520	PR	DTE	'mvaydwtvqmlgfgvwwypyydnk'
4669 SAMEA2621045 1926131 2 /location(708 1478 1) /stationTARA 068 /depth50 /filter0.45-0.8	0.000677377	503.536	520	PR	DTE	'mvaydwtvqmlgfgvwwypyydnk'
4674 SAMEA2622478 2884049 7 /location(4032 4802 -1) /stationTARA 111 /depth90 /filter0.22-3	0.000677377	503.536	520	PR	DTE	'mvaydwtvqmlgfgvwwypyydnk'
4752 SAMEA2591108 902452 2 /location(823 1521 -1) /stationTARA 030 /depth5 /filter0.22-1.6	0.000677377	503.536	520	PR	DTE	'mvaydwtvqmlgfgvwwypyydnk'
4792 SAMEA2619678 2729700 18 /location(14299 14991 1) /stationTARA 018 /depth60 /filter0.22-1.6	0.000677377	503.536	520	PR	DTE	'mvaydwtvqmlgfgvwwypyydnk'
4879 SAMEA2622690 2151581 64 /location(72702 73580 1) /stationTARA 122 /depth115 /filter0.22-3	0.000677377	503.536	520	PR	DTE	'mvaydwtvqmlgfgvwwypyydnk'
5111 SAMEA2619766 9023 2 /location(341 1045 -1) /stationTARA 025 /depth5 /filter0.22-1.6	0.000677377	503.536	520	PR	DTE	'mvaydwtvqmlgfgvwwypyydnk'
5176 SAMEA2619907 993517 7 /location(5617 6387 -1) /stationTARA 034 /depth60 /filter0.22-1.6	0.000677377	503.536	520	PR	DTE	'mvaydwtvqmlgfgvwwypyydnk'
5279 SAMEA2622119 1539659 4 /location(2787 3557 -1) /stationTARA 100 /depth50 /filter0.22-3	0.000677377	503.536	520	PR	DTE	'mvaydwtvqmlgfgvwwypyydnk'
3469 ECQ88690.1 hypothetical protein partial marine metagenome	0.000585221	497.76	520	PR	DTE	'mvaydwtvqmlggglwwypyydnk'
2970 EDH06389.1 hypothetical protein marine metagenome	0.000442498	506.926	520	PR	DTE	'mvaydwtvqmlgfgcwwypyydnk'
2973 EDD07274.1 hypothetical protein marine metagenome	0.000442498	506.926	520	PR	DTE	'mvaydwtvqmlgfgcwwypyydnk'
4776 SAMEA2619818 3686 11 /location(8178 8867 1) /stationTARA 032 /depth5 /filter0.22-1.6	0.000442498	506.926	520	PR	DTE	'mvaydwtvqmlgfgcwwypyydnk'
2923 ECV03285.1 hypothetical protein marine metagenome	0.000430401	491.371	520	PR	DTE	'mvaydwtvqmlggalwwypyydnk'
2926 EDA25246.1 hypothetical protein marine metagenome	0.000430401	491.371	520	PR	DTE	'mvaydwtvqmlggalwwypyydnk'
3192 EDA15306.1 hypothetical protein partial marine metagenome	0.000430401	491.371	520	PR	DTE	'mvaydwtvqmlggalwwypyydnk'
4500 SAMEA2620929 562007 5 /location(3069 3905 -1) /stationTARA 066 /depth5 /filter0.22-3	0.000430401	491.371	520	PR	DTE	'mvaydwtvqmlggalwwypyydnk'
5248 SAMEA2619667 26627 3 /location(1165 1926 -1) /stationTARA 018 /depth5 /filter0.22-1.6	0.000430401	491.371	520	PR	DTE	'mvaydwtvqmlggalwwypyydnk'
0024 HsHR	0.000238892	568.038	577	HR	TSA	'visytwstimcgyscfwypwydak'
1876 WP 092701332.1 capsular biosynthesis protein CpsH Halovenus aranensis	0.000238892	568.038	577	HR	TSA	'visytwstimcgyscfwypwydak'
1895 SDJ61642.1 halorhodopsin Halovenus aranensis	0.000238892	568.038	577	HR	TSA	'visytwstimcgyscfwypwydak'
1913 WP 026190164.1 capsular biosynthesis protein CpsH Halomicrobium katesii	0.000238892	568.038	577	HR	TSA	'visytwstimcgyscfwypwydak'
1914 WP 015762030.1 halorhodopsin Halomicrobium mukohataei	0.000238892	568.038	577	HR	TSA	'visytwstimcgyscfwypwydak'
1919 WP 010902090.1 halorhodopsin Halobacterium salinarum	0.000238892	568.038	577	HR	TSA	'visytwstimcgyscfwypwydak'
1926 WP 089668587.1 capsular biosynthesis protein CpsH Halobacterium jilantaiense	0.000238892	568.038	577	HR	TSA	'visytwstimcgyscfwypwydak'
1944 WP 049935143.1 capsular biosynthesis protein CpsH Haloplanus natans	0.000238892	568.038	577	HR	TSA	'visytwstimcgyscfwypwydak'
1965 WP 006179856.1 halorhodopsin Natrinema pellirubrum	0.000238892	568.038	577	HR	TSA	'visytwstimcgyscfwypwydak'
1966 WP 006649569.1 halorhodopsin Haloterrigena thermotolerans	0.000238892	568.038	577	HR	TSA	'visytwstimcgyscfwypwydak'
1967 WP 049966176.1 capsular biosynthesis protein CpsH Haloterrigena jeotgali	0.000238892	568.038	577	HR	TSA	'visytwstimcgyscfwypwydak'
1980 PSP55034.1 capsular biosynthesis protein CpsH Halobacteriales archaeon QS 1 67 19	0.000238892	568.038	577	HR	TSA	'visytwstimcgyscfwypwydak'
0695 ALS55912.1 proteorhodopsin uncultured bacterium EIL68H05	0.000232766	506.079	520	PR	DTE	'mvaydwtvqmlgwgmwwypyydnk'
1119 ABB82977.1 proteorhodopsin uncultured organism HF70 19B12	0.000232766	506.079	520	PR	DTE	'mvaydwtvqmlgwgmwwypyydnk'
3011 EDF42554.1 hypothetical protein marine metagenome	0.000232766	506.079	520	PR	DTE	'mvaydwtvqmlgwgmwwypyydnk'
3015 EBD18965.1 hypothetical protein marine metagenome	0.000232766	506.079	520	PR	DTE	'mvaydwtvqmlgwgmwwypyydnk'
3019 ECV39668.1 hypothetical protein marine metagenome	0.000232766	506.079	520	PR	DTE	'mvaydwtvqmlgwgmwwypyydnk'
3054 EBN60390.1 hypothetical protein marine metagenome	0.000232766	506.079	520	PR	DTE	'mvaydwtvqmlgwgmwwypyydnk'
3057 ECZ88437.1 hypothetical protein partial marine metagenome	0.000232766	506.079	520	PR	DTE	'mvaydwtvqmlgwgmwwypyydnk'
3080 ECW54298.1 hypothetical protein marine metagenome	0.000232766	506.079	520	PR	DTE	'mvaydwtvqmlgwgmwwypyydnk'
3163 EBK58114.1 hypothetical protein partial marine metagenome	0.000232766	506.079	520	PR	DTE	'mvaydwtvqmlgwgmwwypyydnk'
3194 ECV64431.1 hypothetical protein marine metagenome	0.000232766	506.079	520	PR	DTE	'mvaydwtvqmlgwgmwwypyydnk'
3273 ECM31380.1 hypothetical protein partial marine metagenome	0.000232766	506.079	520	PR	DTE	'mvaydwtvqmlgwgmwwypyydnk'
3369 EBN67579.1 hypothetical protein marine metagenome	0.000232766	506.079	520	PR	DTE	'mvaydwtvqmlgwgmwwypyydnk'
3384 EDG64402.1 hypothetical protein marine metagenome	0.000232766	506.079	520	PR	DTE	'mvaydwtvqmlgwgmwwypyydnk'
3513 ECX69674.1 hypothetical protein partial marine metagenome	0.000232766	506.079	520	PR	DTE	'mvaydwtvqmlgwgmwwypyydnk'
4299 SAMEA2591084 1130515 9 /location(7556 8254 -1) /stationTARA 023 /depth5 /filter0.22-1.6	0.000232766	506.079	520	PR	DTE	'mvaydwtvqmlgwgmwwypyydnk'
4362 SAMEA2623826 3198294 7 /location(3326 4138 -1) /stationTARA 150 /depth40 /filter0.22-3	0.000232766	506.079	520	PR	DTE	'mvaydwtvqmlgwgmwwypyydnk'
4483 SAMEA2621045 1488273 4 /location(2473 3303 -1) /stationTARA 068 /depth50 /filter0.45-0.8	0.000232766	506.079	520	PR	DTE	'mvaydwtvqmlgwgmwwypyydnk'
4489 SAMEA2622452 487207 4 /location(2500 3303 1) /stationTARA 111 /depth5 /filter0.22-3	0.000232766	506.079	520	PR	DTE	'mvaydwtvqmlgwgmwwypyydnk'
4546 SAMEA2622518 2681488 9 /location(6077 6847 -1) /stationTARA 112 /depth5 /filter0.22-3	0.000232766	506.079	520	PR	DTE	'mvaydwtvqmlgwgmwwypyydnk'
4604 SAMEA2623627 181376 3 /location(1057 1833 1) /stationTARA 145 /depth5 /filter0.22-3	0.000232766	506.079	520	PR	DTE	'mvaydwtvqmlgwgmwwypyydnk'
4780 SAMEA2622657 1154659 4 /location(1918 2742 1) /stationTARA 122 /depth5 /filter0.22-0.45	0.000232766	506.079	520	PR	DTE	'mvaydwtvqmlgwgmwwypyydnk'
4807 SAMEA2623488 2119868 5 /location(2231 3031 1) /stationTARA 142 /depth125 /filter0.22-3	0.000232766	506.079	520	PR	DTE	'mvaydwtvqmlgwgmwwypyydnk'
4852 SAMEA2619782 20629 6 /location(4388 5095 1) /stationTARA 025 /depth50 /filter0.22-1.6	0.000232766	506.079	520	PR	DTE	'mvaydwtvqmlgwgmwwypyydnk'
4936 SAMEA2621198 998276 3 /location(968 1840 -1) /stationTARA 076 /depth5 /filter0.22-3	0.000232766	506.079	520	PR	DTE	'mvaydwtvqmlgwgmwwypyydnk'
4951 SAMEA2620756 1071958 21 /location(15070 15873 -1) /stationTARA 062 /depth5 /filter0.22-3	0.000232766	506.079	520	PR	DTE	'mvaydwtvqmlgwgmwwypyydnk'
5026 SAMEA2619399 1806407 1 /location(295 1089 1) /stationTARA 004 /depth40 /filter0.22-1.6	0.000232766	506.079	520	PR	DTE	'mvaydwtvqmlgwgmwwypyydnk'
5102 SAMEA2621203 2456461 6 /location(6117 6920 1) /stationTARA 076 /depth5 /filter0.22-0.45	0.000232766	506.079	520	PR	DTE	'mvaydwtvqmlgwgmwwypyydnk'
5204 SAMEA2622119 2716895 4 /location(1475 2251 1) /stationTARA 100 /depth50 /filter0.22-3	0.000232766	506.079	520	PR	DTE	'mvaydwtvqmlgwgmwwypyydnk'
5246 SAMEA2621076 131175 4 /location(1327 2130 -1) /stationTARA 070 /depth5 /filter0.45-0.8	0.000232766	506.079	520	PR	DTE	'mvaydwtvqmlgwgmwwypyydnk'
5368 SAMEA2622219 4424780 3 /location(2619 3422 1) /stationTARA 102 /depth40 /filter0.22-3	0.000232766	506.079	520	PR	DTE	'mvaydwtvqmlgwgmwwypyydnk'
5395 SAMEA2623627 556729 8 /location(6590 7396 1) /stationTARA 145 /depth5 /filter0.22-3	0.000232766	506.079	520	PR	DTE	'mvaydwtvqmlgwgmwwypyydnk'
2182 WP 081846239.1 hypothetical protein Deinococcus marmoris	0.000232745	545.395	565	XeR	DTA	'misydwttlmigfgvfwypwfpsk'
5107 SAMEA2623116 321478 11 /location(6915 7619 1) /stationTARA 133 /depth5 /filter0.22-3	0.000228897	504.872	520	PR	DTE	'liaydwtvqmigfgmwwypyydnk'
0704 APF29427.1 proteorhodopsin uncultured bacterium	0.000228293	504.936	520	PR	DTE	'liaydwtvqmlgfgmwwypyydnk'
4526 SAMEA2619667 8164 3 /location(2729 3511 1) /stationTARA 018 /depth5 /filter0.22-1.6	0.000228293	504.936	520	PR	DTE	'liaydwtvqmlgfgmwwypyydnk'
4814 SAMEA2623756 2724639 2 /location(341 1033 -1) /stationTARA 148b /depth250 /filter0.22-3	0.000228293	504.936	520	PR	DTE	'liaydwtvqmlgfgmwwypyydnk'
4952 SAMEA2591108 1084475 14 /location(13747 14460 1) /stationTARA 030 /depth5 /filter0.22-1.6	0.000228293	504.936	520	PR	DTE	'liaydwtvqmlgfgmwwypyydnk'
0013 PoXeR	0.000215009	554.965	565	XeR	DTL	'misydwttlmigygcfwypwfpsk'
2206 WP 051881467.1 hypothetical protein Parvularcula oceani	0.000215009	554.965	565	XeR	DTL	'misydwttlmigygcfwypwfpsk'
0675 OUW20647.1 biphenyl 23dioxygenase bacterium TMED161	0.00013451	507.092	520	PR	DTE	'mvaydwtvqmlgfgmwwypyydnk'
0676 OUW61978.1 biphenyl 23dioxygenase bacterium TMED198	0.00013451	507.092	520	PR	DTE	'mvaydwtvqmlgfgmwwypyydnk'
0693 OUT58362.1 biphenyl 23dioxygenase bacterium TMED15	0.00013451	507.092	520	PR	DTE	'mvaydwtvqmlgfgmwwypyydnk'
0694 APF29447.1 proteorhodopsin uncultured bacterium	0.00013451	507.092	520	PR	DTE	'mvaydwtvqmlgfgmwwypyydnk'
0890 APF29467.1 proteorhodopsin uncultured bacterium	0.00013451	507.092	520	PR	DTE	'mvaydwtvqmlgfgmwwypyydnk'
0891 APF29440.1 proteorhodopsin uncultured bacterium	0.00013451	507.092	520	PR	DTE	'mvaydwtvqmlgfgmwwypyydnk'
1090 APF29410.1 proteorhodopsin uncultured bacterium	0.00013451	507.092	520	PR	DTE	'mvaydwtvqmlgfgmwwypyydnk'
2928 EDD27896.1 hypothetical protein marine metagenome	0.00013451	507.092	520	PR	DTE	'mvaydwtvqmlgfgmwwypyydnk'
2935 EBE21542.1 hypothetical protein marine metagenome	0.00013451	507.092	520	PR	DTE	'mvaydwtvqmlgfgmwwypyydnk'
2939 ECZ26138.1 hypothetical protein marine metagenome	0.00013451	507.092	520	PR	DTE	'mvaydwtvqmlgfgmwwypyydnk'
2941 ECV77804.1 hypothetical protein marine metagenome	0.00013451	507.092	520	PR	DTE	'mvaydwtvqmlgfgmwwypyydnk'
2946 ECW91683.1 hypothetical protein marine metagenome	0.00013451	507.092	520	PR	DTE	'mvaydwtvqmlgfgmwwypyydnk'
2949 EBH84962.1 hypothetical protein marine metagenome	0.00013451	507.092	520	PR	DTE	'mvaydwtvqmlgfgmwwypyydnk'
2950 EDD16557.1 hypothetical protein partial marine metagenome	0.00013451	507.092	520	PR	DTE	'mvaydwtvqmlgfgmwwypyydnk'
2952 EDF37986.1 hypothetical protein marine metagenome	0.00013451	507.092	520	PR	DTE	'mvaydwtvqmlgfgmwwypyydnk'
2953 ECV15455.1 hypothetical protein marine metagenome	0.00013451	507.092	520	PR	DTE	'mvaydwtvqmlgfgmwwypyydnk'
2955 EBN14945.1 hypothetical protein marine metagenome	0.00013451	507.092	520	PR	DTE	'mvaydwtvqmlgfgmwwypyydnk'
2958 EBR94288.1 hypothetical protein marine metagenome	0.00013451	507.092	520	PR	DTE	'mvaydwtvqmlgfgmwwypyydnk'
2959 EDD01984.1 hypothetical protein marine metagenome	0.00013451	507.092	520	PR	DTE	'mvaydwtvqmlgfgmwwypyydnk'
2960 EDI99625.1 hypothetical protein partial marine metagenome	0.00013451	507.092	520	PR	DTE	'mvaydwtvqmlgfgmwwypyydnk'
2961 EBD41475.1 hypothetical protein marine metagenome	0.00013451	507.092	520	PR	DTE	'mvaydwtvqmlgfgmwwypyydnk'
2963 EBM86616.1 hypothetical protein marine metagenome	0.00013451	507.092	520	PR	DTE	'mvaydwtvqmlgfgmwwypyydnk'
2967 ECV05459.1 hypothetical protein partial marine metagenome	0.00013451	507.092	520	PR	DTE	'mvaydwtvqmlgfgmwwypyydnk'
2969 ECM86361.1 hypothetical protein partial marine metagenome	0.00013451	507.092	520	PR	DTE	'mvaydwtvqmlgfgmwwypyydnk'
2971 ECY67656.1 hypothetical protein marine metagenome	0.00013451	507.092	520	PR	DTE	'mvaydwtvqmlgfgmwwypyydnk'
2975 ECO41813.1 hypothetical protein partial marine metagenome	0.00013451	507.092	520	PR	DTE	'mvaydwtvqmlgfgmwwypyydnk'
2977 EBQ78121.1 hypothetical protein marine metagenome	0.00013451	507.092	520	PR	DTE	'mvaydwtvqmlgfgmwwypyydnk'
2978 EBW46428.1 hypothetical protein partial marine metagenome	0.00013451	507.092	520	PR	DTE	'mvaydwtvqmlgfgmwwypyydnk'
2979 ECS23477.1 hypothetical protein partial marine metagenome	0.00013451	507.092	520	PR	DTE	'mvaydwtvqmlgfgmwwypyydnk'
2983 EBQ75984.1 hypothetical protein marine metagenome	0.00013451	507.092	520	PR	DTE	'mvaydwtvqmlgfgmwwypyydnk'
2986 ECO96670.1 hypothetical protein partial marine metagenome	0.00013451	507.092	520	PR	DTE	'mvaydwtvqmlgfgmwwypyydnk'
2988 ECZ01689.1 hypothetical protein marine metagenome	0.00013451	507.092	520	PR	DTE	'mvaydwtvqmlgfgmwwypyydnk'
2990 ECY91229.1 hypothetical protein marine metagenome	0.00013451	507.092	520	PR	DTE	'mvaydwtvqmlgfgmwwypyydnk'
2991 ECN71182.1 hypothetical protein partial marine metagenome	0.00013451	507.092	520	PR	DTE	'mvaydwtvqmlgfgmwwypyydnk'
2992 EDG79649.1 hypothetical protein marine metagenome	0.00013451	507.092	520	PR	DTE	'mvaydwtvqmlgfgmwwypyydnk'
2994 EBN42967.1 hypothetical protein marine metagenome	0.00013451	507.092	520	PR	DTE	'mvaydwtvqmlgfgmwwypyydnk'
2996 EDG49333.1 hypothetical protein marine metagenome	0.00013451	507.092	520	PR	DTE	'mvaydwtvqmlgfgmwwypyydnk'
2999 ECO68866.1 hypothetical protein marine metagenome	0.00013451	507.092	520	PR	DTE	'mvaydwtvqmlgfgmwwypyydnk'
3002 EBM90218.1 hypothetical protein marine metagenome	0.00013451	507.092	520	PR	DTE	'mvaydwtvqmlgfgmwwypyydnk'
3006 EBH17040.1 hypothetical protein marine metagenome	0.00013451	507.092	520	PR	DTE	'mvaydwtvqmlgfgmwwypyydnk'
3009 ECS94252.1 hypothetical protein partial marine metagenome	0.00013451	507.092	520	PR	DTE	'mvaydwtvqmlgfgmwwypyydnk'
3010 EBL14855.1 hypothetical protein marine metagenome	0.00013451	507.092	520	PR	DTE	'mvaydwtvqmlgfgmwwypyydnk'
3012 EBI69348.1 hypothetical protein marine metagenome	0.00013451	507.092	520	PR	DTE	'mvaydwtvqmlgfgmwwypyydnk'
3013 EBL43381.1 hypothetical protein partial marine metagenome	0.00013451	507.092	520	PR	DTE	'mvaydwtvqmlgfgmwwypyydnk'
3016 EBZ89200.1 hypothetical protein partial marine metagenome	0.00013451	507.092	520	PR	DTE	'mvaydwtvqmlgfgmwwypyydnk'
3021 EBK52213.1 hypothetical protein partial marine metagenome	0.00013451	507.092	520	PR	DTE	'mvaydwtvqmlgfgmwwypyydnk'
3024 EDD41541.1 hypothetical protein partial marine metagenome	0.00013451	507.092	520	PR	DTE	'mvaydwtvqmlgfgmwwypyydnk'
3025 EBK34076.1 hypothetical protein partial marine metagenome	0.00013451	507.092	520	PR	DTE	'mvaydwtvqmlgfgmwwypyydnk'
3026 EBA83505.1 hypothetical protein partial marine metagenome	0.00013451	507.092	520	PR	DTE	'mvaydwtvqmlgfgmwwypyydnk'
3027 ECA47498.1 hypothetical protein marine metagenome	0.00013451	507.092	520	PR	DTE	'mvaydwtvqmlgfgmwwypyydnk'
3028 EDG12105.1 hypothetical protein marine metagenome	0.00013451	507.092	520	PR	DTE	'mvaydwtvqmlgfgmwwypyydnk'
3029 ECY75168.1 hypothetical protein marine metagenome	0.00013451	507.092	520	PR	DTE	'mvaydwtvqmlgfgmwwypyydnk'
3030 EBJ65146.1 hypothetical protein marine metagenome	0.00013451	507.092	520	PR	DTE	'mvaydwtvqmlgfgmwwypyydnk'
3031 ECA25485.1 hypothetical protein partial marine metagenome	0.00013451	507.092	520	PR	DTE	'mvaydwtvqmlgfgmwwypyydnk'
3032 ECN60762.1 hypothetical protein marine metagenome	0.00013451	507.092	520	PR	DTE	'mvaydwtvqmlgfgmwwypyydnk'
3034 EDC39695.1 hypothetical protein marine metagenome	0.00013451	507.092	520	PR	DTE	'mvaydwtvqmlgfgmwwypyydnk'
3035 EBN04911.1 hypothetical protein marine metagenome	0.00013451	507.092	520	PR	DTE	'mvaydwtvqmlgfgmwwypyydnk'
3037 ECD71714.1 hypothetical protein partial marine metagenome	0.00013451	507.092	520	PR	DTE	'mvaydwtvqmlgfgmwwypyydnk'
3038 ECZ32314.1 hypothetical protein marine metagenome	0.00013451	507.092	520	PR	DTE	'mvaydwtvqmlgfgmwwypyydnk'
3039 ECM53432.1 hypothetical protein partial marine metagenome	0.00013451	507.092	520	PR	DTE	'mvaydwtvqmlgfgmwwypyydnk'
3040 EBB81974.1 hypothetical protein marine metagenome	0.00013451	507.092	520	PR	DTE	'mvaydwtvqmlgfgmwwypyydnk'
3041 EBC92238.1 hypothetical protein partial marine metagenome	0.00013451	507.092	520	PR	DTE	'mvaydwtvqmlgfgmwwypyydnk'
3042 ECB57528.1 hypothetical protein partial marine metagenome	0.00013451	507.092	520	PR	DTE	'mvaydwtvqmlgfgmwwypyydnk'
3044 EDF00912.1 hypothetical protein marine metagenome	0.00013451	507.092	520	PR	DTE	'mvaydwtvqmlgfgmwwypyydnk'
3047 ECU83937.1 hypothetical protein marine metagenome	0.00013451	507.092	520	PR	DTE	'mvaydwtvqmlgfgmwwypyydnk'
3048 EBY55058.1 hypothetical protein partial marine metagenome	0.00013451	507.092	520	PR	DTE	'mvaydwtvqmlgfgmwwypyydnk'
3050 EBN29887.1 hypothetical protein marine metagenome	0.00013451	507.092	520	PR	DTE	'mvaydwtvqmlgfgmwwypyydnk'
3052 EDA35693.1 hypothetical protein marine metagenome	0.00013451	507.092	520	PR	DTE	'mvaydwtvqmlgfgmwwypyydnk'
3053 ECY59012.1 hypothetical protein marine metagenome	0.00013451	507.092	520	PR	DTE	'mvaydwtvqmlgfgmwwypyydnk'
3055 ECZ99116.1 hypothetical protein marine metagenome	0.00013451	507.092	520	PR	DTE	'mvaydwtvqmlgfgmwwypyydnk'
3056 EDI70666.1 hypothetical protein partial marine metagenome	0.00013451	507.092	520	PR	DTE	'mvaydwtvqmlgfgmwwypyydnk'
3058 EBN89745.1 hypothetical protein marine metagenome	0.00013451	507.092	520	PR	DTE	'mvaydwtvqmlgfgmwwypyydnk'
3059 ECY65445.1 hypothetical protein marine metagenome	0.00013451	507.092	520	PR	DTE	'mvaydwtvqmlgfgmwwypyydnk'
3060 EBM62505.1 hypothetical protein marine metagenome	0.00013451	507.092	520	PR	DTE	'mvaydwtvqmlgfgmwwypyydnk'
3061 EDE95301.1 hypothetical protein marine metagenome	0.00013451	507.092	520	PR	DTE	'mvaydwtvqmlgfgmwwypyydnk'
3062 EBY63899.1 hypothetical protein partial marine metagenome	0.00013451	507.092	520	PR	DTE	'mvaydwtvqmlgfgmwwypyydnk'
3066 EBW68781.1 hypothetical protein marine metagenome	0.00013451	507.092	520	PR	DTE	'mvaydwtvqmlgfgmwwypyydnk'
3067 ECX10855.1 hypothetical protein partial marine metagenome	0.00013451	507.092	520	PR	DTE	'mvaydwtvqmlgfgmwwypyydnk'
3068 EBS25324.1 hypothetical protein partial marine metagenome	0.00013451	507.092	520	PR	DTE	'mvaydwtvqmlgfgmwwypyydnk'
3071 EBR70119.1 hypothetical protein marine metagenome	0.00013451	507.092	520	PR	DTE	'mvaydwtvqmlgfgmwwypyydnk'
3073 EDG02561.1 hypothetical protein marine metagenome	0.00013451	507.092	520	PR	DTE	'mvaydwtvqmlgfgmwwypyydnk'
3075 ECO25226.1 hypothetical protein partial marine metagenome	0.00013451	507.092	520	PR	DTE	'mvaydwtvqmlgfgmwwypyydnk'
3076 EBW63725.1 hypothetical protein partial marine metagenome	0.00013451	507.092	520	PR	DTE	'mvaydwtvqmlgfgmwwypyydnk'
3077 ECK48499.1 hypothetical protein partial marine metagenome	0.00013451	507.092	520	PR	DTE	'mvaydwtvqmlgfgmwwypyydnk'
3081 ECQ41508.1 hypothetical protein partial marine metagenome	0.00013451	507.092	520	PR	DTE	'mvaydwtvqmlgfgmwwypyydnk'
3082 EDA01824.1 hypothetical protein marine metagenome	0.00013451	507.092	520	PR	DTE	'mvaydwtvqmlgfgmwwypyydnk'
3084 EBN67792.1 hypothetical protein marine metagenome	0.00013451	507.092	520	PR	DTE	'mvaydwtvqmlgfgmwwypyydnk'
3085 EDC99545.1 hypothetical protein marine metagenome	0.00013451	507.092	520	PR	DTE	'mvaydwtvqmlgfgmwwypyydnk'
3087 EDG93974.1 hypothetical protein marine metagenome	0.00013451	507.092	520	PR	DTE	'mvaydwtvqmlgfgmwwypyydnk'
3088 EBR10921.1 hypothetical protein partial marine metagenome	0.00013451	507.092	520	PR	DTE	'mvaydwtvqmlgfgmwwypyydnk'
3090 ECG30943.1 hypothetical protein partial marine metagenome	0.00013451	507.092	520	PR	DTE	'mvaydwtvqmlgfgmwwypyydnk'
3091 EBH72051.1 hypothetical protein marine metagenome	0.00013451	507.092	520	PR	DTE	'mvaydwtvqmlgfgmwwypyydnk'
3093 ECY72795.1 hypothetical protein partial marine metagenome	0.00013451	507.092	520	PR	DTE	'mvaydwtvqmlgfgmwwypyydnk'
3094 EDA44089.1 hypothetical protein marine metagenome	0.00013451	507.092	520	PR	DTE	'mvaydwtvqmlgfgmwwypyydnk'
3097 EDF25140.1 hypothetical protein marine metagenome	0.00013451	507.092	520	PR	DTE	'mvaydwtvqmlgfgmwwypyydnk'
3100 EDA55374.1 hypothetical protein marine metagenome	0.00013451	507.092	520	PR	DTE	'mvaydwtvqmlgfgmwwypyydnk'
3101 EBD42425.1 hypothetical protein partial marine metagenome	0.00013451	507.092	520	PR	DTE	'mvaydwtvqmlgfgmwwypyydnk'
3103 EDA17955.1 hypothetical protein marine metagenome	0.00013451	507.092	520	PR	DTE	'mvaydwtvqmlgfgmwwypyydnk'
3104 ECU02971.1 hypothetical protein marine metagenome	0.00013451	507.092	520	PR	DTE	'mvaydwtvqmlgfgmwwypyydnk'
3106 EBZ26384.1 hypothetical protein partial marine metagenome	0.00013451	507.092	520	PR	DTE	'mvaydwtvqmlgfgmwwypyydnk'
3107 ECY13959.1 hypothetical protein marine metagenome	0.00013451	507.092	520	PR	DTE	'mvaydwtvqmlgfgmwwypyydnk'
3108 EDE98000.1 hypothetical protein marine metagenome	0.00013451	507.092	520	PR	DTE	'mvaydwtvqmlgfgmwwypyydnk'
3110 EBL13794.1 hypothetical protein marine metagenome	0.00013451	507.092	520	PR	DTE	'mvaydwtvqmlgfgmwwypyydnk'
3111 EBE22993.1 hypothetical protein marine metagenome	0.00013451	507.092	520	PR	DTE	'mvaydwtvqmlgfgmwwypyydnk'
3112 ECX36438.1 hypothetical protein marine metagenome	0.00013451	507.092	520	PR	DTE	'mvaydwtvqmlgfgmwwypyydnk'
3113 EBG23858.1 hypothetical protein marine metagenome	0.00013451	507.092	520	PR	DTE	'mvaydwtvqmlgfgmwwypyydnk'
3114 EBW14816.1 hypothetical protein partial marine metagenome	0.00013451	507.092	520	PR	DTE	'mvaydwtvqmlgfgmwwypyydnk'
3115 EBV14482.1 hypothetical protein partial marine metagenome	0.00013451	507.092	520	PR	DTE	'mvaydwtvqmlgfgmwwypyydnk'
3118 ECL85602.1 hypothetical protein partial marine metagenome	0.00013451	507.092	520	PR	DTE	'mvaydwtvqmlgfgmwwypyydnk'
3119 EDH13331.1 hypothetical protein marine metagenome	0.00013451	507.092	520	PR	DTE	'mvaydwtvqmlgfgmwwypyydnk'
3120 EBR13011.1 hypothetical protein partial marine metagenome	0.00013451	507.092	520	PR	DTE	'mvaydwtvqmlgfgmwwypyydnk'
3125 ECH49311.1 hypothetical protein partial marine metagenome	0.00013451	507.092	520	PR	DTE	'mvaydwtvqmlgfgmwwypyydnk'
3127 EDG83414.1 hypothetical protein marine metagenome	0.00013451	507.092	520	PR	DTE	'mvaydwtvqmlgfgmwwypyydnk'
3128 EBB23656.1 hypothetical protein partial marine metagenome	0.00013451	507.092	520	PR	DTE	'mvaydwtvqmlgfgmwwypyydnk'
3129 EBS03920.1 hypothetical protein partial marine metagenome	0.00013451	507.092	520	PR	DTE	'mvaydwtvqmlgfgmwwypyydnk'
3131 EDC10081.1 hypothetical protein marine metagenome	0.00013451	507.092	520	PR	DTE	'mvaydwtvqmlgfgmwwypyydnk'
3133 EBI93555.1 hypothetical protein partial marine metagenome	0.00013451	507.092	520	PR	DTE	'mvaydwtvqmlgfgmwwypyydnk'
3135 ECZ67246.1 hypothetical protein marine metagenome	0.00013451	507.092	520	PR	DTE	'mvaydwtvqmlgfgmwwypyydnk'
3136 EBK43642.1 hypothetical protein partial marine metagenome	0.00013451	507.092	520	PR	DTE	'mvaydwtvqmlgfgmwwypyydnk'
3137 EBI26415.1 hypothetical protein marine metagenome	0.00013451	507.092	520	PR	DTE	'mvaydwtvqmlgfgmwwypyydnk'
3138 EBW97770.1 hypothetical protein marine metagenome	0.00013451	507.092	520	PR	DTE	'mvaydwtvqmlgfgmwwypyydnk'
3139 EDF72222.1 hypothetical protein partial marine metagenome	0.00013451	507.092	520	PR	DTE	'mvaydwtvqmlgfgmwwypyydnk'
3141 EDB05132.1 hypothetical protein partial marine metagenome	0.00013451	507.092	520	PR	DTE	'mvaydwtvqmlgfgmwwypyydnk'
3143 EDB75909.1 hypothetical protein marine metagenome	0.00013451	507.092	520	PR	DTE	'mvaydwtvqmlgfgmwwypyydnk'
3144 EDC47672.1 hypothetical protein marine metagenome	0.00013451	507.092	520	PR	DTE	'mvaydwtvqmlgfgmwwypyydnk'
3146 EBK23232.1 hypothetical protein partial marine metagenome	0.00013451	507.092	520	PR	DTE	'mvaydwtvqmlgfgmwwypyydnk'
3147 EBE74968.1 hypothetical protein partial marine metagenome	0.00013451	507.092	520	PR	DTE	'mvaydwtvqmlgfgmwwypyydnk'
3148 EDC64949.1 hypothetical protein marine metagenome	0.00013451	507.092	520	PR	DTE	'mvaydwtvqmlgfgmwwypyydnk'
3149 EDB38456.1 hypothetical protein marine metagenome	0.00013451	507.092	520	PR	DTE	'mvaydwtvqmlgfgmwwypyydnk'
3151 EBL77069.1 hypothetical protein marine metagenome	0.00013451	507.092	520	PR	DTE	'mvaydwtvqmlgfgmwwypyydnk'
3152 EDD62850.1 hypothetical protein marine metagenome	0.00013451	507.092	520	PR	DTE	'mvaydwtvqmlgfgmwwypyydnk'
3153 EBE94873.1 hypothetical protein marine metagenome	0.00013451	507.092	520	PR	DTE	'mvaydwtvqmlgfgmwwypyydnk'
3154 EBE38842.1 hypothetical protein marine metagenome	0.00013451	507.092	520	PR	DTE	'mvaydwtvqmlgfgmwwypyydnk'
3155 EDD12144.1 hypothetical protein marine metagenome	0.00013451	507.092	520	PR	DTE	'mvaydwtvqmlgfgmwwypyydnk'
3156 EBJ68649.1 hypothetical protein marine metagenome	0.00013451	507.092	520	PR	DTE	'mvaydwtvqmlgfgmwwypyydnk'
3157 ECI78865.1 hypothetical protein partial marine metagenome	0.00013451	507.092	520	PR	DTE	'mvaydwtvqmlgfgmwwypyydnk'
3159 EDF25733.1 hypothetical protein partial marine metagenome	0.00013451	507.092	520	PR	DTE	'mvaydwtvqmlgfgmwwypyydnk'
3160 EBR74935.1 hypothetical protein partial marine metagenome	0.00013451	507.092	520	PR	DTE	'mvaydwtvqmlgfgmwwypyydnk'
3161 EBS47026.1 hypothetical protein partial marine metagenome	0.00013451	507.092	520	PR	DTE	'mvaydwtvqmlgfgmwwypyydnk'
3162 ECS87814.1 hypothetical protein marine metagenome	0.00013451	507.092	520	PR	DTE	'mvaydwtvqmlgfgmwwypyydnk'
3164 ECM88469.1 hypothetical protein partial marine metagenome	0.00013451	507.092	520	PR	DTE	'mvaydwtvqmlgfgmwwypyydnk'
3165 ECF46878.1 hypothetical protein partial marine metagenome	0.00013451	507.092	520	PR	DTE	'mvaydwtvqmlgfgmwwypyydnk'
3167 EBD22261.1 hypothetical protein marine metagenome	0.00013451	507.092	520	PR	DTE	'mvaydwtvqmlgfgmwwypyydnk'
3169 ECJ47394.1 hypothetical protein partial marine metagenome	0.00013451	507.092	520	PR	DTE	'mvaydwtvqmlgfgmwwypyydnk'
3170 ECQ55226.1 hypothetical protein partial marine metagenome	0.00013451	507.092	520	PR	DTE	'mvaydwtvqmlgfgmwwypyydnk'
3171 EBG45388.1 hypothetical protein marine metagenome	0.00013451	507.092	520	PR	DTE	'mvaydwtvqmlgfgmwwypyydnk'
3172 EBL10959.1 hypothetical protein marine metagenome	0.00013451	507.092	520	PR	DTE	'mvaydwtvqmlgfgmwwypyydnk'
3173 EBQ57795.1 hypothetical protein marine metagenome	0.00013451	507.092	520	PR	DTE	'mvaydwtvqmlgfgmwwypyydnk'
3175 EBI22600.1 hypothetical protein marine metagenome	0.00013451	507.092	520	PR	DTE	'mvaydwtvqmlgfgmwwypyydnk'
3178 ECV53087.1 hypothetical protein marine metagenome	0.00013451	507.092	520	PR	DTE	'mvaydwtvqmlgfgmwwypyydnk'
3180 EDD14037.1 hypothetical protein marine metagenome	0.00013451	507.092	520	PR	DTE	'mvaydwtvqmlgfgmwwypyydnk'
3181 EBB18368.1 hypothetical protein marine metagenome	0.00013451	507.092	520	PR	DTE	'mvaydwtvqmlgfgmwwypyydnk'
3183 EBE66439.1 hypothetical protein marine metagenome	0.00013451	507.092	520	PR	DTE	'mvaydwtvqmlgfgmwwypyydnk'
3185 EDC25756.1 hypothetical protein marine metagenome	0.00013451	507.092	520	PR	DTE	'mvaydwtvqmlgfgmwwypyydnk'
3187 ECC09724.1 hypothetical protein partial marine metagenome	0.00013451	507.092	520	PR	DTE	'mvaydwtvqmlgfgmwwypyydnk'
3189 EDA04993.1 hypothetical protein marine metagenome	0.00013451	507.092	520	PR	DTE	'mvaydwtvqmlgfgmwwypyydnk'
3197 EBL80007.1 hypothetical protein marine metagenome	0.00013451	507.092	520	PR	DTE	'mvaydwtvqmlgfgmwwypyydnk'
3200 EDE93120.1 hypothetical protein marine metagenome	0.00013451	507.092	520	PR	DTE	'mvaydwtvqmlgfgmwwypyydnk'
3203 EBW66262.1 hypothetical protein marine metagenome	0.00013451	507.092	520	PR	DTE	'mvaydwtvqmlgfgmwwypyydnk'
3205 EBH36850.1 hypothetical protein marine metagenome	0.00013451	507.092	520	PR	DTE	'mvaydwtvqmlgfgmwwypyydnk'
3206 EBQ17896.1 hypothetical protein marine metagenome	0.00013451	507.092	520	PR	DTE	'mvaydwtvqmlgfgmwwypyydnk'
3207 ECX81439.1 hypothetical protein marine metagenome	0.00013451	507.092	520	PR	DTE	'mvaydwtvqmlgfgmwwypyydnk'
3209 EBE93435.1 hypothetical protein marine metagenome	0.00013451	507.092	520	PR	DTE	'mvaydwtvqmlgfgmwwypyydnk'
3211 ECZ65677.1 hypothetical protein partial marine metagenome	0.00013451	507.092	520	PR	DTE	'mvaydwtvqmlgfgmwwypyydnk'
3213 ECH57453.1 hypothetical protein partial marine metagenome	0.00013451	507.092	520	PR	DTE	'mvaydwtvqmlgfgmwwypyydnk'
3214 EDA16961.1 hypothetical protein marine metagenome	0.00013451	507.092	520	PR	DTE	'mvaydwtvqmlgfgmwwypyydnk'
3218 ECY92338.1 hypothetical protein marine metagenome	0.00013451	507.092	520	PR	DTE	'mvaydwtvqmlgfgmwwypyydnk'
[truncated: 1,023 more rows]
