# Supplementary material for: Exploration of natural red-shifted rhodopsins using a machine learning-based Bayesian experimental design
Source: Commun Biol. 2021 Mar 19;4:362. doi: 10.1038/s42003-021-01878-9 (PMC7979833; doi:10.1038/s42003-021-01878-9)
Supplement: Supplementary file 7 — Supplementary Data 5 [file 42003_2021_1878_MOESM7_ESM.xlsx]

## Sheet: Table-S5
gene	E [gain]	E [f(x)]	base wavelength / nm	group	motif	(observed wavelenth)-(base wavelength) / nm
3972 EDI37328.1 hypothetical protein marine metagenome	45.8643	565.797	520	PR	DTE	NA
2014 PSP18508.1 capsular biosynthesis protein CpsH Halobacteriales archaeon QH 10 67 13	40.9664	617.966	577	HR	TSA	NA
2017 ERH10937.1 bacteriorhodopsin halophilic archaeon J07HX64	40.9664	617.966	577	HR	TSA	NA
1859 WP 094550238.1 rhodopsin Rubricoccus marinus	40.8304	577.83	537	BacHR	TSA	4
1857 WP 095509924.1 rhodopsin Rubrivirga marina	39.9479	576.948	537	BacHR	TSA	11
0088 WP 013179365.1 rhodopsin Truepera radiovictrix	35.1292	612.129	537	BacHR	ASL	NA
1994 PSQ50461.1 capsular biosynthesis protein CpsH Halobacteriales archaeon SW 7 65 23	35.0437	572.044	577	HR	TSA	NA
2026 WP 095512583.1 rhodopsin Rubrivirga marina	34.4416	599.434	537	BacHR	TTD	40
2173 WP 082380780.1 hypothetical protein Bacillus sp. CHD6a	34.4416	599.434	565	XeR	DTA	1
2198 WP 063559373.1 hypothetical protein Bacillus horikoshii	35.5708	572.57	565	XeR	DTA	0
2038 WP 012628826.1 rhodopsin Cyanothece sp. PCC 7425	32.6054	569.605	537	BacHR	TSV	29
2024 OWY65757.1 rhodopsin cyanobacterium TDX16	32.5973	569.597	537	BacHR	TSD	9
1986 WP 079979493.1 capsular biosynthesis protein CpsH Halapricum salinum	31.7404	608.74	577	HR	TSA	NA
2039 WP 052056058.1 rhodopsin Myxosarcina sp. GI1	30.7869	567.787	537	BacHR	TTV	20
2149 PSG98511.1 hypothetical protein BRC29 00100 Nanohaloarchaea archaeon SW 7 43 1	28.601	593.525	565	XeR	DSA	7
5372 SAMEA2621839 1737175 2 /location(1002 1925 -1) /stationTARA 094 /depth5 /filter0.22-3	25.7573	555.741	530	ClR	NTQ	-10
4222 SAMEA2620666 5055 4 /location(3580 4491 1) /stationTARA 056 /depth1000 /filter0.22-3	24.8479	561.846	530	ClR	NTQ	-5
2031 WP 073073184.1 rhodopsin Phormidesmis priestleyi	24.8479	561.846	537	BacHR	TSL	NA
2032 WP 068820240.1 rhodopsin Phormidesmis priestleyi	24.4116	544.213	537	BacHR	TSL	NA
4175 SAMEA2622021 2032039 2 /location(852 1529 1) /stationTARA 098 /depth188 /filter0.22-3	25.1606	555.161	520	PR	DTE	NA
2029 WP 095999607.1 rhodopsin Sphingomonas sp. 1PNM20	23.5975	558.587	535	DTG	TTG	NA
0666 APF29539.1 proteorhodopsin uncultured bacterium	22.0269	541.286	520	PR	DTE	NA
0949 AIG86802.2 proteorhodopsin Nonlabens sp. YIK11	21.5338	541.533	520	PR	DTE	11
4934 SAMEA2622673 750013 58 /location(70380 71303 1) /stationTARA 122 /depth600 /filter0.22-3	21.2686	551.227	530	ClR	NTQ	4
5328 SAMEA2620666 18746 4 /location(3094 4005 1) /stationTARA 056 /depth1000 /filter0.22-3	20.3472	539.734	530	ClR	NTQ	NA
5163 SAMEA2619766 6195 2 /location(1508 2197 1) /stationTARA 025 /depth5 /filter0.22-1.6	20.6201	550.62	520	PR	DTE	NA
3889 EBN24473.1 hypothetical protein marine metagenome	20.001	540.001	520	PR	DTE	5
4992 SAMEA2620404 88891 6 /location(4060 4797 1) /stationTARA 048 /depth5 /filter0.22-1.6	20.001	540.001	520	PR	DTE	7
1489 WP 084709429.1 hypothetical protein Rubrobacter aplysinae	19.3065	544.304	535	DTG	DTG	6
4558 SAMEA2623079 3066221 3 /location(490 1266 -1) /stationTARA 132 /depth115 /filter0.22-3	19.3065	544.304	520	PR	SVG	NA
0039 PoNaR	19.4617	554.459	525	NaR	NDQ	9
1843 WP 051881578.1 hypothetical protein Parvularcula oceani	18.8612	555.858	525	NaR	NDQ	NA
2036 WP 088890041.1 rhodopsin Leptolyngbya ohadii	19.4392	536.246	537	BacHR	TST	NA
4579 SAMEA2622766 213679 12 /location(7801 8481 -1) /stationTARA 124 /depth5 /filter0.22-3	15.621	535.182	565	XeR	DSA	7
4278 SAMEA2622715 1391869 3 /location(2531 3190 -1) /stationTARA 123 /depth5 /filter0.22-0.45	14.9846	534.602	520	PR	DTE	NA
4955 SAMEA2623850 1507933 3 /location(1688 2350 1) /stationTARA 151 /depth5 /filter0.22-3	14.9846	534.602	520	PR	DTE	NA
2934 EBV60052.1 hypothetical protein marine metagenome	17.0478	581.749	520	PR	DTE	NA
0700 WP 100255947.1 biphenyl 23dioxygenase Reinekea forsetii	14.5285	534.116	520	PR	DTE	4
4806 SAMEA2622219 3384338 5 /location(4058 4732 1) /stationTARA 102 /depth40 /filter0.22-3	16.2873	536.286	520	PR	DTE	NA
0823 PSR14004.1 rhodopsin Bacteroidetes bacterium	16.8004	536.8	520	PR	DTE	17
5391 SAMEA2620980 19116 14 /location(11248 12006 -1) /stationTARA 067 /depth5 /filter0.45-0.8	16.8004	536.8	520	PR	DTE	16
3992 EDH30867.1 hypothetical protein marine metagenome	16.3142	536.314	520	PR	DTE	NA
4681 SAMEA2619531 1917517 3 /location(3253 3984 1) /stationTARA 009 /depth5 /filter0.22-1.6	15.4574	535.457	520	PR	DTE	17
0682 WP 063770343.1 hypothetical protein Mesorhizobium sp. F7	15.4574	535.457	520	PR	DTE	NA
2021 KIF37192.1 rhodopsin Hassallia byssoidea VB512170	14.3422	551.32	537	BacHR	TSD	-2
1792 WP 099700801.1 hypothetical protein Chroococcales cyanobacterium IPPAS B1203	13.9954	525.578	525	NaR	NDQ	NA
1838 WP 047006274.1 hypothetical protein Erythrobacter gangjinensis	13.6119	538.602	525	NaR	NDQ	6
2127 PSO50292.1 rhodopsin Cyanobacteria bacterium QH 1 48 107	10.5278	528.878	545	CyanDTE	DTD	3
0093 PSP78566.1 rhodopsin Halobacteriales archaeon QS 4 69 225	11.7483	556.741	560	BR	DTA	NA
0859 KRP08428.1 rhodopsin Sphingobacteriales bacterium BACL12 MAG120802bin5	11.4693	551.446	520	PR	DTE	11
4480 SAMEA2621401 1198262 5 /location(3585 4322 1) /stationTARA 082 /depth5 /filter0.22-3	10.6931	527.234	520	PR	DTE	14
1833 WP 022671827.1 rhodopsin Sphingopyxis baekryungensis	11.0308	541.029	530	ClR	NTQ	-12
0840 PWL28924.1 rhodopsin Fluviicola sp. XM24bin1	11.406	531.385	520	PR	DTE	18
5346 SAMEA2622173 654706 7 /location(5191 5913 1) /stationTARA 102 /depth5 /filter0.22-3	11.406	531.385	520	PR	DTE	10
5376 SAMEA2619399 1397592 7 /location(5382 6104 -1) /stationTARA 004 /depth40 /filter0.22-1.6	10.7346	535.734	520	PR	DTE	9
1796 WP 106137740.1 rhodopsin Spirosoma oryzae	10.0848	546.999	525	NaR	NDQ	8
4169 SAMEA2622690 2233797 22 /location(22854 23561 -1) /stationTARA 122 /depth115 /filter0.22-3	10.5104	545.356	520	PR	DTE	NA
5115 SAMEA2620980 1827033 1 /location(441 1169 1) /stationTARA 067 /depth5 /filter0.45-0.8	10.6412	530.192	520	PR	DTE	17
0703 WP 104913209.1 rhodopsin Pontimonas salivibrio	10.9232	530.898	520	PR	DTE	18
1412 WP 092678153.1 hypothetical protein Rosenbergiella nectarea	10.9232	530.898	535	DTG	DTG	-2
3757 ECV93033.1 hypothetical protein marine metagenome	10.9232	530.898	520	PR	DTE	22
1439 WP 055875688.1 hypothetical protein Sphingomonas sp. Leaf34	10.1332	544.986	535	DTG	DTG	5
1440 WP 056475157.1 hypothetical protein Sphingomonas sp. Leaf38	10.1332	544.986	535	DTG	DTG	5
5218 SAMEA2620929 575338 3 /location(2125 2787 -1) /stationTARA 066 /depth5 /filter0.22-3	10.353	530.319	520	PR	DTE	NA
2025 WP 045053084.1 rhodopsin Aliterella atlantica	10.1001	530.1	537	BacHR	TSD	-4
