# Supplementary material for: Exploration of natural red-shifted rhodopsins using a machine learning-based Bayesian experimental design
Source: Commun Biol. 2021 Mar 19;4:362. doi: 10.1038/s42003-021-01878-9 (PMC7979833; doi:10.1038/s42003-021-01878-9)
Supplement: Supplementary file 8 — Supplementary Data 6 [file 42003_2021_1878_MOESM8_ESM.xlsx]

## Sheet: L_Q, G_P, A_STスイッチ分布
Subfamily	Motif	Origin	[gain]	(observed wavelength)− (base wavelength) / nm	Residue at BR Leu93	Residue at BR Pro186	Residue at BR A215
BacHR	TTD	Rubrivirga marina	35.4794	40	L	P	A
BacHR	TSV	Cyanothece sp. PCC 7425	32.8841	29	I	P	A
PR	DTE	Metagenome sequence	10.2941	22	M	P	N
BacHR	TTV	Myxosarcina sp. GI1	31.1816	20	L	P	A
PR	DTE	Pontimonas salivibrio	12.1978	18	L	P	N
PR	DTE	Fluviicola sp. XM24bin1	10.3648	18	M	P	N
PR	DTE	Bacteroidetes bacterium	15.3694	17	M	P	N
PR	DTE	Metagenome sequence	17.9785	17	L	P	N
PR	DTE	Metagenome sequence	10.3949	17	M	P	N
PR	DTE	Metagenome sequence	15.3694	16	M	P	N
PR	DTE	Metagenome sequence	10.869	14	M	P	N
PR	DTE	Sphingobacteriales bacterium BACL12 MAG120802bin5	10.869	11	M	P	N
PR	DTE	Nonlabens sp. YIK11	21.499	11	M	P	N
BacHR	TSA	Rubrivirga marina	39.8153	11	L	P	A
PR	DTE	Metagenome sequence	10.3648	10	M	P	N
NaR	NDQ	Parvularcula oceani	19.6788	9	L	T	S
BacHR	TSD	Cyanobacterium TDX16	32.8558	9	L	P	A
PR	DTE	Metagenome sequence	10.3648	9	M	P	N
NaR	NDQ	Spirosoma oryzae	10.8048	8	L	P	S
XeR	DSA	Nanohaloarchaea archaeon SW 7 43 1	29.2024	7	I	P	C
XeR	DSA	Metagenome sequence	17.7941	7	I	P	C
PR	DTE	Metagenome sequence	19.9805	7	M	P	N
DTG	DTG	Rubrobacter aplysinae	19.5259	6	L	P	A
NaR	NDQ	Erythrobacter gangjinensis	13.6983	6	L	P	S
DTG	DTG	Sphingomonas sp. Leaf34	10.3458	5	L	P	A
DTG	DTG	Sphingomonas sp. Leaf38	10.3458	5	L	P	A
PR	DTE	Metagenome sequence	19.9805	5	M	P	N
PR	DTE	Reinekea forsetii	17.0642	4	L	P	N
BacHR	TSA	Rubricoccus marinus	40.731	4	L	P	A
ClR	NTQ	Metagenome sequence	21.4116	4	L	P	S
CyanDTE	DTD	Cyanobacteria bacterium QH 1 48 107	11.9752	3	L	P	A
XeR	DTA	Bacillus sp. CHD6a	35.2534	1	L	P	S
XeR	DTA	Bacillus horikoshii	35.2534	0	L	P	S
DTG	DTG	Rosenbergiella nectarea	10.77	-2	L	P	A
BacHR	TSD	Hassallia byssoidea VB512170	15.1064	-2	L	P	S
BacHR	TSD	Aliterella atlantica	10.7963	-4	L	P	S
ClR	NTQ	Metagenome sequence	25.1047	-5	L	P	T
ClR	NTQ	Metagenome sequence	25.6662	-10	L	P	T
ClR	NTQ	Sphingopyxis baekryungensis	10.9537	-12	L	P	T
