# Supplementary material for: Exploration of natural red-shifted rhodopsins using a machine learning-based Bayesian experimental design
Source: Commun Biol. 2021 Mar 19;4:362. doi: 10.1038/s42003-021-01878-9 (PMC7979833; doi:10.1038/s42003-021-01878-9)
Supplement: Supplementary file 9 — Supplementary Data 7 [file 42003_2021_1878_MOESM9_ESM.xlsx]

## Sheet: Table-S7
The physicochemical properties (TableS2) were first scaled to [0,1] (when properties are positive values only), [-1,0] (when properties are negative values only) or [-1,1] (when properties are both positive and negative values). This scaled 18 dimensional numerical representation is replaced with each amino acid in a sequence which results in the following numerical table.
BR	0.555556	0.1	0.422222	0.438462	-0.445238	1	0	0	0	1	1	0	0	0	0	0.533457	0.730598	0.731758	0.277778	0	0.933333	0.453846	-0.538095	1	0	0	0	1	1	0	0	0	0	0.553903	0.573618	0.630994	0.111111	0	0.4	0.623077	-0.678571	1	0	0	0	1	1	0	0
KR2	0.555556	0.1	0.422222	0.438462	-0.445238	1	0	0	0	1	1	0	0	0	0	0.533457	0.730598	0.731758	0.277778	0	0.933333	0.453846	-0.538095	1	0	0	0	1	1	0	0	0	0	0.553903	0.573618	0.630994	0.111111	0	0.4	0.623077	-0.678571	1	0	0	0	1	1	0	0
AcetR1	0.555556	0.1	0.422222	0.438462	-0.445238	1	0	0	0	1	1	0	0	0	0	0.533457	0.730598	0.731758	0.444444	0	1	0.4	-0.404762	1	0	0	0	1	1	0	0	0	0	0.55948	0.642315	0.747047	0.111111	0	0.4	0.623077	-0.678571	1	0	0	0	1	1	0	0
AcetR1 D100E	0.555556	0.1	0.422222	0.438462	-0.445238	1	0	0	0	1	1	0	0	0	0	0.533457	0.730598	0.731758	0.444444	0	1	0.4	-0.404762	1	0	0	0	1	1	0	0	0	0	0.55948	0.642315	0.747047	0.111111	0	0.4	0.623077	-0.678571	1	0	0	0	1	1	0	0
AcetR1 D100N	0.555556	0.1	0.422222	0.438462	-0.445238	1	0	0	0	1	1	0	0	0	0	0.533457	0.730598	0.731758	0.444444	0	1	0.4	-0.404762	1	0	0	0	1	1	0	0	0	0	0.55948	0.642315	0.747047	0.111111	0	0.4	0.623077	-0.678571	1	0	0	0	1	1	0	0
AcetR1 D89E	0.555556	0.1	0.422222	0.438462	-0.445238	1	0	0	0	1	1	0	0	0	0	0.533457	0.730598	0.731758	0.444444	0	1	0.4	-0.404762	1	0	0	0	1	1	0	0	0	0	0.55948	0.642315	0.747047	0.111111	0	0.4	0.623077	-0.678571	1	0	0	0	1	1	0	0
AR1	0.555556	0.1	0.422222	0.438462	-0.445238	1	0	0	0	1	1	0	0	0	0	0.533457	0.730598	0.731758	0.277778	0	0.933333	0.453846	-0.538095	1	0	0	0	1	1	0	0	0	0	0.553903	0.573618	0.630994	0.111111	0	0.4	0.623077	-0.678571	1	0	0	0	1	1	0	0
AR1 D108N	0.555556	0.1	0.422222	0.438462	-0.445238	1	0	0	0	1	1	0	0	0	0	0.533457	0.730598	0.731758	0.277778	0	0.933333	0.453846	-0.538095	1	0	0	0	1	1	0	0	0	0	0.553903	0.573618	0.630994	0.111111	0	0.4	0.623077	-0.678571	1	0	0	0	1	1	0	0
AR1 E216Q	0.555556	0.1	0.422222	0.438462	-0.445238	1	0	0	0	1	1	0	0	0	0	0.533457	0.730598	0.731758	0.277778	0	0.933333	0.453846	-0.538095	1	0	0	0	1	1	0	0	0	0	0.553903	0.573618	0.630994	0.111111	0	0.4	0.623077	-0.678571	1	0	0	0	1	1	0	0
AR2	0.555556	0.1	0.422222	0.438462	-0.445238	1	0	0	0	1	1	0	0	0	0	0.533457	0.730598	0.731758	0.277778	0	0.933333	0.453846	-0.538095	1	0	0	0	1	1	0	0	0	0	0.553903	0.573618	0.630994	0.111111	0	0.4	0.623077	-0.678571	1	0	0	0	1	1	0	0
AR2 D107N	0.555556	0.1	0.422222	0.438462	-0.445238	1	0	0	0	1	1	0	0	0	0	0.533457	0.730598	0.731758	0.277778	0	0.933333	0.453846	-0.538095	1	0	0	0	1	1	0	0	0	0	0.553903	0.573618	0.630994	0.111111	0	0.4	0.623077	-0.678571	1	0	0	0	1	1	0	0
AR2 E215Q	0.555556	0.1	0.422222	0.438462	-0.445238	1	0	0	0	1	1	0	0	0	0	0.533457	0.730598	0.731758	0.277778	0	0.933333	0.453846	-0.538095	1	0	0	0	1	1	0	0	0	0	0.553903	0.573618	0.630994	0.111111	0	0.4	0.623077	-0.678571	1	0	0	0	1	1	0	0
AR3	0.555556	0.1	0.422222	0.438462	-0.445238	1	0	0	0	1	1	0	0	0	0	0.533457	0.730598	0.731758	0.277778	0	0.933333	0.453846	-0.538095	1	0	0	0	1	1	0	0	0	0	0.553903	0.573618	0.630994	0.111111	0	0.4	0.623077	-0.678571	1	0	0	0	1	1	0	0
AR3 A225T	0.555556	0.1	0.422222	0.438462	-0.445238	1	0	0	0	1	1	0	0	0	0	0.533457	0.730598	0.731758	0.277778	0	0.933333	0.453846	-0.538095	1	0	0	0	1	1	0	0	0	0	0.553903	0.573618	0.630994	0.111111	0	0.4	0.623077	-0.678571	1	0	0	0	1	1	0	0
AR3 D95N	0.555556	0.1	0.422222	0.438462	-0.445238	1	0	0	0	1	1	0	0	0	0	0.533457	0.730598	0.731758	0.277778	0	0.933333	0.453846	-0.538095	1	0	0	0	1	1	0	0	0	0	0.553903	0.573618	0.630994	0.111111	0	0.4	0.623077	-0.678571	1	0	0	0	1	1	0	0
AR3 G132V	0.555556	0.1	0.422222	0.438462	-0.445238	1	0	0	0	1	1	0	0	0	0	0.533457	0.730598	0.731758	0.277778	0	0.933333	0.453846	-0.538095	1	0	0	0	1	1	0	0	0	0	0.553903	0.573618	0.630994	0.111111	0	0.4	0.623077	-0.678571	1	0	0	0	1	1	0	0
AR3 G132V/A225T	0.555556	0.1	0.422222	0.438462	-0.445238	1	0	0	0	1	1	0	0	0	0	0.533457	0.730598	0.731758	0.277778	0	0.933333	0.453846	-0.538095	1	0	0	0	1	1	0	0	0	0	0.553903	0.573618	0.630994	0.111111	0	0.4	0.623077	-0.678571	1	0	0	0	1	1	0	0
AR3 M128A	0.555556	0.1	0.422222	0.438462	-0.445238	1	0	0	0	1	1	0	0	0	0	0.533457	0.730598	0.731758	0.277778	0	0.933333	0.453846	-0.538095	1	0	0	0	1	1	0	0	0	0	0.553903	0.573618	0.630994	0.111111	0	0.4	0.623077	-0.678571	1	0	0	0	1	1	0	0
AR3 M128A/A225T	0.555556	0.1	0.422222	0.438462	-0.445238	1	0	0	0	1	1	0	0	0	0	0.533457	0.730598	0.731758	0.277778	0	0.933333	0.453846	-0.538095	1	0	0	0	1	1	0	0	0	0	0.553903	0.573618	0.630994	0.111111	0	0.4	0.623077	-0.678571	1	0	0	0	1	1	0	0
AR3 M128A/G132V/A225T	0.555556	0.1	0.422222	0.438462	-0.445238	1	0	0	0	1	1	0	0	0	0	0.533457	0.730598	0.731758	0.277778	0	0.933333	0.453846	-0.538095	1	0	0	0	1	1	0	0	0	0	0.553903	0.573618	0.630994	0.111111	0	0.4	0.623077	-0.678571	1	0	0	0	1	1	0	0
AR3 M128A/S151A	0.555556	0.1	0.422222	0.438462	-0.445238	1	0	0	0	1	1	0	0	0	0	0.533457	0.730598	0.731758	0.277778	0	0.933333	0.453846	-0.538095	1	0	0	0	1	1	0	0	0	0	0.553903	0.573618	0.630994	0.111111	0	0.4	0.623077	-0.678571	1	0	0	0	1	1	0	0
AR3 M128A/S151A/A225T	0.555556	0.1	0.422222	0.438462	-0.445238	1	0	0	0	1	1	0	0	0	0	0.533457	0.730598	0.731758	0.277778	0	0.933333	0.453846	-0.538095	1	0	0	0	1	1	0	0	0	0	0.553903	0.573618	0.630994	0.111111	0	0.4	0.623077	-0.678571	1	0	0	0	1	1	0	0
ASR	0.555556	0.1	0.422222	0.438462	-0.445238	1	0	0	0	1	1	0	0	0	0	0.533457	0.730598	0.731758	0.444444	0	1	0.4	-0.404762	1	0	0	0	1	1	0	0	0	0	0.55948	0.642315	0.747047	0.111111	0.5	-0.177778	0.707692	-0.730952	1	0	0	1	0	0	0	0
ASR D75T	0.555556	0.1	0.422222	0.438462	-0.445238	1	0	0	0	1	1	0	0	0	0	0.533457	0.730598	0.731758	0.444444	0	1	0.4	-0.404762	1	0	0	0	1	1	0	0	0	0	0.55948	0.642315	0.747047	0.111111	0.5	-0.177778	0.707692	-0.730952	1	0	0	1	0	0	0	0
ASR F172T	0.555556	0.1	0.422222	0.438462	-0.445238	1	0	0	0	1	1	0	0	0	0	0.533457	0.730598	0.731758	0.444444	0	1	0.4	-0.404762	1	0	0	0	1	1	0	0	0	0	0.55948	0.642315	0.747047	0.111111	0.5	-0.177778	0.707692	-0.730952	1	0	0	1	0	0	0	0
ASR L83Q	0.555556	0.1	0.422222	0.438462	-0.445238	1	0	0	0	1	1	0	0	0	0	0.533457	0.730598	0.731758	0.444444	0	1	0.4	-0.404762	1	0	0	0	1	1	0	0	0	0	0.55948	0.642315	0.747047	0.111111	0.5	-0.177778	0.707692	-0.730952	1	0	0	1	0	0	0	0
ASR P206A	0.555556	0.1	0.422222	0.438462	-0.445238	1	0	0	0	1	1	0	0	0	0	0.533457	0.730598	0.731758	0.444444	0	1	0.4	-0.404762	1	0	0	0	1	1	0	0	0	0	0.55948	0.642315	0.747047	0.111111	0.5	-0.177778	0.707692	-0.730952	1	0	0	1	0	0	0	0
ASR P206C	0.555556	0.1	0.422222	0.438462	-0.445238	1	0	0	0	1	1	0	0	0	0	0.533457	0.730598	0.731758	0.444444	0	1	0.4	-0.404762	1	0	0	0	1	1	0	0	0	0	0.55948	0.642315	0.747047	0.111111	0.5	-0.177778	0.707692	-0.730952	1	0	0	1	0	0	0	0
ASR P206D	0.555556	0.1	0.422222	0.438462	-0.445238	1	0	0	0	1	1	0	0	0	0	0.533457	0.730598	0.731758	0.444444	0	1	0.4	-0.404762	1	0	0	0	1	1	0	0	0	0	0.55948	0.642315	0.747047	0.111111	0.5	-0.177778	0.707692	-0.730952	1	0	0	1	0	0	0	0
ASR P206E	0.555556	0.1	0.422222	0.438462	-0.445238	1	0	0	0	1	1	0	0	0	0	0.533457	0.730598	0.731758	0.444444	0	1	0.4	-0.404762	1	0	0	0	1	1	0	0	0	0	0.55948	0.642315	0.747047	0.111111	0.5	-0.177778	0.707692	-0.730952	1	0	0	1	0	0	0	0
ASR P206F	0.555556	0.1	0.422222	0.438462	-0.445238	1	0	0	0	1	1	0	0	0	0	0.533457	0.730598	0.731758	0.444444	0	1	0.4	-0.404762	1	0	0	0	1	1	0	0	0	0	0.55948	0.642315	0.747047	0.111111	0.5	-0.177778	0.707692	-0.730952	1	0	0	1	0	0	0	0
ASR P206G	0.555556	0.1	0.422222	0.438462	-0.445238	1	0	0	0	1	1	0	0	0	0	0.533457	0.730598	0.731758	0.444444	0	1	0.4	-0.404762	1	0	0	0	1	1	0	0	0	0	0.55948	0.642315	0.747047	0.111111	0.5	-0.177778	0.707692	-0.730952	1	0	0	1	0	0	0	0
ASR P206H	0.555556	0.1	0.422222	0.438462	-0.445238	1	0	0	0	1	1	0	0	0	0	0.533457	0.730598	0.731758	0.444444	0	1	0.4	-0.404762	1	0	0	0	1	1	0	0	0	0	0.55948	0.642315	0.747047	0.111111	0.5	-0.177778	0.707692	-0.730952	1	0	0	1	0	0	0	0
ASR P206I	0.555556	0.1	0.422222	0.438462	-0.445238	1	0	0	0	1	1	0	0	0	0	0.533457	0.730598	0.731758	0.444444	0	1	0.4	-0.404762	1	0	0	0	1	1	0	0	0	0	0.55948	0.642315	0.747047	0.111111	0.5	-0.177778	0.707692	-0.730952	1	0	0	1	0	0	0	0
ASR P206K	0.555556	0.1	0.422222	0.438462	-0.445238	1	0	0	0	1	1	0	0	0	0	0.533457	0.730598	0.731758	0.444444	0	1	0.4	-0.404762	1	0	0	0	1	1	0	0	0	0	0.55948	0.642315	0.747047	0.111111	0.5	-0.177778	0.707692	-0.730952	1	0	0	1	0	0	0	0
ASR P206L	0.555556	0.1	0.422222	0.438462	-0.445238	1	0	0	0	1	1	0	0	0	0	0.533457	0.730598	0.731758	0.444444	0	1	0.4	-0.404762	1	0	0	0	1	1	0	0	0	0	0.55948	0.642315	0.747047	0.111111	0.5	-0.177778	0.707692	-0.730952	1	0	0	1	0	0	0	0
ASR P206M	0.555556	0.1	0.422222	0.438462	-0.445238	1	0	0	0	1	1	0	0	0	0	0.533457	0.730598	0.731758	0.444444	0	1	0.4	-0.404762	1	0	0	0	1	1	0	0	0	0	0.55948	0.642315	0.747047	0.111111	0.5	-0.177778	0.707692	-0.730952	1	0	0	1	0	0	0	0
ASR P206N	0.555556	0.1	0.422222	0.438462	-0.445238	1	0	0	0	1	1	0	0	0	0	0.533457	0.730598	0.731758	0.444444	0	1	0.4	-0.404762	1	0	0	0	1	1	0	0	0	0	0.55948	0.642315	0.747047	0.111111	0.5	-0.177778	0.707692	-0.730952	1	0	0	1	0	0	0	0
ASR P206Q	0.555556	0.1	0.422222	0.438462	-0.445238	1	0	0	0	1	1	0	0	0	0	0.533457	0.730598	0.731758	0.444444	0	1	0.4	-0.404762	1	0	0	0	1	1	0	0	0	0	0.55948	0.642315	0.747047	0.111111	0.5	-0.177778	0.707692	-0.730952	1	0	0	1	0	0	0	0
ASR P206R	0.555556	0.1	0.422222	0.438462	-0.445238	1	0	0	0	1	1	0	0	0	0	0.533457	0.730598	0.731758	0.444444	0	1	0.4	-0.404762	1	0	0	0	1	1	0	0	0	0	0.55948	0.642315	0.747047	0.111111	0.5	-0.177778	0.707692	-0.730952	1	0	0	1	0	0	0	0
ASR P206S	0.555556	0.1	0.422222	0.438462	-0.445238	1	0	0	0	1	1	0	0	0	0	0.533457	0.730598	0.731758	0.444444	0	1	0.4	-0.404762	1	0	0	0	1	1	0	0	0	0	0.55948	0.642315	0.747047	0.111111	0.5	-0.177778	0.707692	-0.730952	1	0	0	1	0	0	0	0
ASR P206T	0.555556	0.1	0.422222	0.438462	-0.445238	1	0	0	0	1	1	0	0	0	0	0.533457	0.730598	0.731758	0.444444	0	1	0.4	-0.404762	1	0	0	0	1	1	0	0	0	0	0.55948	0.642315	0.747047	0.111111	0.5	-0.177778	0.707692	-0.730952	1	0	0	1	0	0	0	0
ASR P206V	0.555556	0.1	0.422222	0.438462	-0.445238	1	0	0	0	1	1	0	0	0	0	0.533457	0.730598	0.731758	0.444444	0	1	0.4	-0.404762	1	0	0	0	1	1	0	0	0	0	0.55948	0.642315	0.747047	0.111111	0.5	-0.177778	0.707692	-0.730952	1	0	0	1	0	0	0	0
ASR P206W	0.555556	0.1	0.422222	0.438462	-0.445238	1	0	0	0	1	1	0	0	0	0	0.533457	0.730598	0.731758	0.444444	0	1	0.4	-0.404762	1	0	0	0	1	1	0	0	0	0	0.55948	0.642315	0.747047	0.111111	0.5	-0.177778	0.707692	-0.730952	1	0	0	1	0	0	0	0
ASR P206Y	0.555556	0.1	0.422222	0.438462	-0.445238	1	0	0	0	1	1	0	0	0	0	0.533457	0.730598	0.731758	0.444444	0	1	0.4	-0.404762	1	0	0	0	1	1	0	0	0	0	0.55948	0.642315	0.747047	0.111111	0.5	-0.177778	0.707692	-0.730952	1	0	0	1	0	0	0	0
ASR S214D/D217E	0.555556	0.1	0.422222	0.438462	-0.445238	1	0	0	0	1	1	0	0	0	0	0.533457	0.730598	0.731758	0.444444	0	1	0.4	-0.404762	1	0	0	0	1	1	0	0	0	0	0.55948	0.642315	0.747047	0.111111	0.5	-0.177778	0.707692	-0.730952	1	0	0	1	0	0	0	0
ASR S86D	0.555556	0.1	0.422222	0.438462	-0.445238	1	0	0	0	1	1	0	0	0	0	0.533457	0.730598	0.731758	0.444444	0	1	0.4	-0.404762	1	0	0	0	1	1	0	0	0	0	0.55948	0.642315	0.747047	0.111111	0.5	-0.177778	0.707692	-0.730952	1	0	0	1	0	0	0	0
ASR V112N	0.555556	0.1	0.422222	0.438462	-0.445238	1	0	0	0	1	1	0	0	0	0	0.533457	0.730598	0.731758	0.444444	0	1	0.4	-0.404762	1	0	0	0	1	1	0	0	0	0	0.55948	0.642315	0.747047	0.111111	0.5	-0.177778	0.707692	-0.730952	1	0	0	1	0	0	0	0
ASR W76F	0.555556	0.1	0.422222	0.438462	-0.445238	1	0	0	0	1	1	0	0	0	0	0.533457	0.730598	0.731758	0.444444	0	1	0.4	-0.404762	1	0	0	0	1	1	0	0	0	0	0.55948	0.642315	0.747047	0.111111	0.5	-0.177778	0.707692	-0.730952	1	0	0	1	0	0	0	0
ASR W76F/V112N	0.555556	0.1	0.422222	0.438462	-0.445238	1	0	0	0	1	1	0	0	0	0	0.533457	0.730598	0.731758	0.444444	0	1	0.4	-0.404762	1	0	0	0	1	1	0	0	0	0	0.55948	0.642315	0.747047	0.111111	0.5	-0.177778	0.707692	-0.730952	1	0	0	1	0	0	0	0
ASR Y179F	0.555556	0.1	0.422222	0.438462	-0.445238	1	0	0	0	1	1	0	0	0	0	0.533457	0.730598	0.731758	0.444444	0	1	0.4	-0.404762	1	0	0	0	1	1	0	0	0	0	0.55948	0.642315	0.747047	0.111111	0.5	-0.177778	0.707692	-0.730952	1	0	0	1	0	0	0	0
ASR Y73Q	0.555556	0.1	0.422222	0.438462	-0.445238	1	0	0	0	1	1	0	0	0	0	0.533457	0.730598	0.731758	0.444444	0	1	0.4	-0.404762	1	0	0	0	1	1	0	0	0	0	0.55948	0.642315	0.747047	0.111111	0.5	-0.177778	0.707692	-0.730952	1	0	0	1	0	0	0	0
BPR	0.555556	0.1	0.422222	0.438462	-0.445238	1	0	0	0	1	1	0	0	0	0	0.533457	0.730598	0.731758	0.444444	0	1	0.4	-0.404762	1	0	0	0	1	1	0	0	0	0	0.55948	0.642315	0.747047	0.111111	0	0.4	0.623077	-0.678571	1	0	0	0	1	1	0	0
BPR A115R	0.555556	0.1	0.422222	0.438462	-0.445238	1	0	0	0	1	1	0	0	0	0	0.533457	0.730598	0.731758	0.444444	0	1	0.4	-0.404762	1	0	0	0	1	1	0	0	0	0	0.55948	0.642315	0.747047	0.111111	0	0.4	0.623077	-0.678571	1	0	0	0	1	1	0	0
BPR A178R	0.555556	0.1	0.422222	0.438462	-0.445238	1	0	0	0	1	1	0	0	0	0	0.533457	0.730598	0.731758	0.444444	0	1	0.4	-0.404762	1	0	0	0	1	1	0	0	0	0	0.55948	0.642315	0.747047	0.111111	0	0.4	0.623077	-0.678571	1	0	0	0	1	1	0	0
BPR D97N	0.555556	0.1	0.422222	0.438462	-0.445238	1	0	0	0	1	1	0	0	0	0	0.533457	0.730598	0.731758	0.444444	0	1	0.4	-0.404762	1	0	0	0	1	1	0	0	0	0	0.55948	0.642315	0.747047	0.111111	0	0.4	0.623077	-0.678571	1	0	0	0	1	1	0	0
BPR E142Q	0.555556	0.1	0.422222	0.438462	-0.445238	1	0	0	0	1	1	0	0	0	0	0.533457	0.730598	0.731758	0.444444	0	1	0.4	-0.404762	1	0	0	0	1	1	0	0	0	0	0.55948	0.642315	0.747047	0.111111	0	0.4	0.623077	-0.678571	1	0	0	0	1	1	0	0
BPR Q105L	0.555556	0.1	0.422222	0.438462	-0.445238	1	0	0	0	1	1	0	0	0	0	0.533457	0.730598	0.731758	0.444444	0	1	0.4	-0.404762	1	0	0	0	1	1	0	0	0	0	0.55948	0.642315	0.747047	0.111111	0	0.4	0.623077	-0.678571	1	0	0	0	1	1	0	0
BPR Q105L/A115R	0.555556	0.1	0.422222	0.438462	-0.445238	1	0	0	0	1	1	0	0	0	0	0.533457	0.730598	0.731758	0.444444	0	1	0.4	-0.404762	1	0	0	0	1	1	0	0	0	0	0.55948	0.642315	0.747047	0.111111	0	0.4	0.623077	-0.678571	1	0	0	0	1	1	0	0
BPR Q105L/A178R	0.555556	0.1	0.422222	0.438462	-0.445238	1	0	0	0	1	1	0	0	0	0	0.533457	0.730598	0.731758	0.444444	0	1	0.4	-0.404762	1	0	0	0	1	1	0	0	0	0	0.55948	0.642315	0.747047	0.111111	0	0.4	0.623077	-0.678571	1	0	0	0	1	1	0	0
B-DEFG/P-ABC (ppR-BR)	0.555556	0.1	0.422222	0.438462	-0.445238	1	0	0	0	1	1	0	0	0	0	0.533457	0.730598	0.731758	0.444444	0	1	0.4	-0.404762	1	0	0	0	1	1	0	0	0	0	0.55948	0.642315	0.747047	0.111111	0	0.4	0.623077	-0.678571	1	0	0	0	1	1	0	0
BR D115A	0.555556	0.1	0.422222	0.438462	-0.445238	1	0	0	0	1	1	0	0	0	0	0.533457	0.730598	0.731758	0.277778	0	0.933333	0.453846	-0.538095	1	0	0	0	1	1	0	0	0	0	0.553903	0.573618	0.630994	0.111111	0	0.4	0.623077	-0.678571	1	0	0	0	1	1	0	0
BR D115N	0.555556	0.1	0.422222	0.438462	-0.445238	1	0	0	0	1	1	0	0	0	0	0.533457	0.730598	0.731758	0.277778	0	0.933333	0.453846	-0.538095	1	0	0	0	1	1	0	0	0	0	0.553903	0.573618	0.630994	0.111111	0	0.4	0.623077	-0.678571	1	0	0	0	1	1	0	0
BR D212N	0.555556	0.1	0.422222	0.438462	-0.445238	1	0	0	0	1	1	0	0	0	0	0.533457	0.730598	0.731758	0.277778	0	0.933333	0.453846	-0.538095	1	0	0	0	1	1	0	0	0	0	0.553903	0.573618	0.630994	0.111111	0	0.4	0.623077	-0.678571	1	0	0	0	1	1	0	0
BR D85A	0.555556	0.1	0.422222	0.438462	-0.445238	1	0	0	0	1	1	0	0	0	0	0.533457	0.730598	0.731758	0.277778	0	0.933333	0.453846	-0.538095	1	0	0	0	1	1	0	0	0	0	0.553903	0.573618	0.630994	0.111111	0	0.4	0.623077	-0.678571	1	0	0	0	1	1	0	0
BR D85E	0.555556	0.1	0.422222	0.438462	-0.445238	1	0	0	0	1	1	0	0	0	0	0.533457	0.730598	0.731758	0.277778	0	0.933333	0.453846	-0.538095	1	0	0	0	1	1	0	0	0	0	0.553903	0.573618	0.630994	0.111111	0	0.4	0.623077	-0.678571	1	0	0	0	1	1	0	0
BR D85E/Y185F	0.555556	0.1	0.422222	0.438462	-0.445238	1	0	0	0	1	1	0	0	0	0	0.533457	0.730598	0.731758	0.277778	0	0.933333	0.453846	-0.538095	1	0	0	0	1	1	0	0	0	0	0.553903	0.573618	0.630994	0.111111	0	0.4	0.623077	-0.678571	1	0	0	0	1	1	0	0
BR D85L	0.555556	0.1	0.422222	0.438462	-0.445238	1	0	0	0	1	1	0	0	0	0	0.533457	0.730598	0.731758	0.277778	0	0.933333	0.453846	-0.538095	1	0	0	0	1	1	0	0	0	0	0.553903	0.573618	0.630994	0.111111	0	0.4	0.623077	-0.678571	1	0	0	0	1	1	0	0
BR D85N	0.555556	0.1	0.422222	0.438462	-0.445238	1	0	0	0	1	1	0	0	0	0	0.533457	0.730598	0.731758	0.277778	0	0.933333	0.453846	-0.538095	1	0	0	0	1	1	0	0	0	0	0.553903	0.573618	0.630994	0.111111	0	0.4	0.623077	-0.678571	1	0	0	0	1	1	0	0
BR D85N/A103C/G231C	0.555556	0.1	0.422222	0.438462	-0.445238	1	0	0	0	1	1	0	0	0	0	0.533457	0.730598	0.731758	0.277778	0	0.933333	0.453846	-0.538095	1	0	0	0	1	1	0	0	0	0	0.553903	0.573618	0.630994	0.111111	0	0.4	0.623077	-0.678571	1	0	0	0	1	1	0	0
BR D85N/A168C	0.555556	0.1	0.422222	0.438462	-0.445238	1	0	0	0	1	1	0	0	0	0	0.533457	0.730598	0.731758	0.277778	0	0.933333	0.453846	-0.538095	1	0	0	0	1	1	0	0	0	0	0.553903	0.573618	0.630994	0.111111	0	0.4	0.623077	-0.678571	1	0	0	0	1	1	0	0
BR D85N/A184C	0.555556	0.1	0.422222	0.438462	-0.445238	1	0	0	0	1	1	0	0	0	0	0.533457	0.730598	0.731758	0.277778	0	0.933333	0.453846	-0.538095	1	0	0	0	1	1	0	0	0	0	0.553903	0.573618	0.630994	0.111111	0	0.4	0.623077	-0.678571	1	0	0	0	1	1	0	0
BR D85N/A196C	0.555556	0.1	0.422222	0.438462	-0.445238	1	0	0	0	1	1	0	0	0	0	0.533457	0.730598	0.731758	0.277778	0	0.933333	0.453846	-0.538095	1	0	0	0	1	1	0	0	0	0	0.553903	0.573618	0.630994	0.111111	0	0.4	0.623077	-0.678571	1	0	0	0	1	1	0	0
BR D85N/A215C	0.555556	0.1	0.422222	0.438462	-0.445238	1	0	0	0	1	1	0	0	0	0	0.533457	0.730598	0.731758	0.277778	0	0.933333	0.453846	-0.538095	1	0	0	0	1	1	0	0	0	0	0.553903	0.573618	0.630994	0.111111	0	0.4	0.623077	-0.678571	1	0	0	0	1	1	0	0
BR D85N/D212C	0.555556	0.1	0.422222	0.438462	-0.445238	1	0	0	0	1	1	0	0	0	0	0.533457	0.730598	0.731758	0.277778	0	0.933333	0.453846	-0.538095	1	0	0	0	1	1	0	0	0	0	0.553903	0.573618	0.630994	0.111111	0	0.4	0.623077	-0.678571	1	0	0	0	1	1	0	0
BR D85N/D96N	0.555556	0.1	0.422222	0.438462	-0.445238	1	0	0	0	1	1	0	0	0	0	0.533457	0.730598	0.731758	0.277778	0	0.933333	0.453846	-0.538095	1	0	0	0	1	1	0	0	0	0	0.553903	0.573618	0.630994	0.111111	0	0.4	0.623077	-0.678571	1	0	0	0	1	1	0	0
BR D85N/E166C	0.555556	0.1	0.422222	0.438462	-0.445238	1	0	0	0	1	1	0	0	0	0	0.533457	0.730598	0.731758	0.277778	0	0.933333	0.453846	-0.538095	1	0	0	0	1	1	0	0	0	0	0.553903	0.573618	0.630994	0.111111	0	0.4	0.623077	-0.678571	1	0	0	0	1	1	0	0
BR D85N/E194C	0.555556	0.1	0.422222	0.438462	-0.445238	1	0	0	0	1	1	0	0	0	0	0.533457	0.730598	0.731758	0.277778	0	0.933333	0.453846	-0.538095	1	0	0	0	1	1	0	0	0	0	0.553903	0.573618	0.630994	0.111111	0	0.4	0.623077	-0.678571	1	0	0	0	1	1	0	0
BR D85N/E204C	0.555556	0.1	0.422222	0.438462	-0.445238	1	0	0	0	1	1	0	0	0	0	0.533457	0.730598	0.731758	0.277778	0	0.933333	0.453846	-0.538095	1	0	0	0	1	1	0	0	0	0	0.553903	0.573618	0.630994	0.111111	0	0.4	0.623077	-0.678571	1	0	0	0	1	1	0	0
BR D85N/F208C	0.555556	0.1	0.422222	0.438462	-0.445238	1	0	0	0	1	1	0	0	0	0	0.533457	0.730598	0.731758	0.277778	0	0.933333	0.453846	-0.538095	1	0	0	0	1	1	0	0	0	0	0.553903	0.573618	0.630994	0.111111	0	0.4	0.623077	-0.678571	1	0	0	0	1	1	0	0
BR D85N/F219C	0.555556	0.1	0.422222	0.438462	-0.445238	1	0	0	0	1	1	0	0	0	0	0.533457	0.730598	0.731758	0.277778	0	0.933333	0.453846	-0.538095	1	0	0	0	1	1	0	0	0	0	0.553903	0.573618	0.630994	0.111111	0	0.4	0.623077	-0.678571	1	0	0	0	1	1	0	0
BR D85N/G192C	0.555556	0.1	0.422222	0.438462	-0.445238	1	0	0	0	1	1	0	0	0	0	0.533457	0.730598	0.731758	0.277778	0	0.933333	0.453846	-0.538095	1	0	0	0	1	1	0	0	0	0	0.553903	0.573618	0.630994	0.111111	0	0.4	0.623077	-0.678571	1	0	0	0	1	1	0	0
BR D85N/G195C	0.555556	0.1	0.422222	0.438462	-0.445238	1	0	0	0	1	1	0	0	0	0	0.533457	0.730598	0.731758	0.277778	0	0.933333	0.453846	-0.538095	1	0	0	0	1	1	0	0	0	0	0.553903	0.573618	0.630994	0.111111	0	0.4	0.623077	-0.678571	1	0	0	0	1	1	0	0
BR D85N/G197C	0.555556	0.1	0.422222	0.438462	-0.445238	1	0	0	0	1	1	0	0	0	0	0.533457	0.730598	0.731758	0.277778	0	0.933333	0.453846	-0.538095	1	0	0	0	1	1	0	0	0	0	0.553903	0.573618	0.630994	0.111111	0	0.4	0.623077	-0.678571	1	0	0	0	1	1	0	0
BR D85N/G218C	0.555556	0.1	0.422222	0.438462	-0.445238	1	0	0	0	1	1	0	0	0	0	0.533457	0.730598	0.731758	0.277778	0	0.933333	0.453846	-0.538095	1	0	0	0	1	1	0	0	0	0	0.553903	0.573618	0.630994	0.111111	0	0.4	0.623077	-0.678571	1	0	0	0	1	1	0	0
BR D85N/G220C	0.555556	0.1	0.422222	0.438462	-0.445238	1	0	0	0	1	1	0	0	0	0	0.533457	0.730598	0.731758	0.277778	0	0.933333	0.453846	-0.538095	1	0	0	0	1	1	0	0	0	0	0.553903	0.573618	0.630994	0.111111	0	0.4	0.623077	-0.678571	1	0	0	0	1	1	0	0
BR D85N/G231C	0.555556	0.1	0.422222	0.438462	-0.445238	1	0	0	0	1	1	0	0	0	0	0.533457	0.730598	0.731758	0.277778	0	0.933333	0.453846	-0.538095	1	0	0	0	1	1	0	0	0	0	0.553903	0.573618	0.630994	0.111111	0	0.4	0.623077	-0.678571	1	0	0	0	1	1	0	0
BR D85N/I191C	0.555556	0.1	0.422222	0.438462	-0.445238	1	0	0	0	1	1	0	0	0	0	0.533457	0.730598	0.731758	0.277778	0	0.933333	0.453846	-0.538095	1	0	0	0	1	1	0	0	0	0	0.553903	0.573618	0.630994	0.111111	0	0.4	0.623077	-0.678571	1	0	0	0	1	1	0	0
BR D85N/I198C	0.555556	0.1	0.422222	0.438462	-0.445238	1	0	0	0	1	1	0	0	0	0	0.533457	0.730598	0.731758	0.277778	0	0.933333	0.453846	-0.538095	1	0	0	0	1	1	0	0	0	0	0.553903	0.573618	0.630994	0.111111	0	0.4	0.623077	-0.678571	1	0	0	0	1	1	0	0
BR D85N/I203C	0.555556	0.1	0.422222	0.438462	-0.445238	1	0	0	0	1	1	0	0	0	0	0.533457	0.730598	0.731758	0.277778	0	0.933333	0.453846	-0.538095	1	0	0	0	1	1	0	0	0	0	0.553903	0.573618	0.630994	0.111111	0	0.4	0.623077	-0.678571	1	0	0	0	1	1	0	0
BR D85N/I222C	0.555556	0.1	0.422222	0.438462	-0.445238	1	0	0	0	1	1	0	0	0	0	0.533457	0.730598	0.731758	0.277778	0	0.933333	0.453846	-0.538095	1	0	0	0	1	1	0	0	0	0	0.553903	0.573618	0.630994	0.111111	0	0.4	0.623077	-0.678571	1	0	0	0	1	1	0	0
BR D85N/K172C	0.555556	0.1	0.422222	0.438462	-0.445238	1	0	0	0	1	1	0	0	0	0	0.533457	0.730598	0.731758	0.277778	0	0.933333	0.453846	-0.538095	1	0	0	0	1	1	0	0	0	0	0.553903	0.573618	0.630994	0.111111	0	0.4	0.623077	-0.678571	1	0	0	0	1	1	0	0
BR D85N/L174C	0.555556	0.1	0.422222	0.438462	-0.445238	1	0	0	0	1	1	0	0	0	0	0.533457	0.730598	0.731758	0.277778	0	0.933333	0.453846	-0.538095	1	0	0	0	1	1	0	0	0	0	0.553903	0.573618	0.630994	0.111111	0	0.4	0.623077	-0.678571	1	0	0	0	1	1	0	0
BR D85N/L181C	0.555556	0.1	0.422222	0.438462	-0.445238	1	0	0	0	1	1	0	0	0	0	0.533457	0.730598	0.731758	0.277778	0	0.933333	0.453846	-0.538095	1	0	0	0	1	1	0	0	0	0	0.553903	0.573618	0.630994	0.111111	0	0.4	0.623077	-0.678571	1	0	0	0	1	1	0	0
BR D85N/L190C	0.555556	0.1	0.422222	0.438462	-0.445238	1	0	0	0	1	1	0	0	0	0	0.533457	0.730598	0.731758	0.277778	0	0.933333	0.453846	-0.538095	1	0	0	0	1	1	0	0	0	0	0.553903	0.573618	0.630994	0.111111	0	0.4	0.623077	-0.678571	1	0	0	0	1	1	0	0
BR D85N/L201C	0.555556	0.1	0.422222	0.438462	-0.445238	1	0	0	0	1	1	0	0	0	0	0.533457	0.730598	0.731758	0.277778	0	0.933333	0.453846	-0.538095	1	0	0	0	1	1	0	0	0	0	0.553903	0.573618	0.630994	0.111111	0	0.4	0.623077	-0.678571	1	0	0	0	1	1	0	0
BR D85N/L207C	0.555556	0.1	0.422222	0.438462	-0.445238	1	0	0	0	1	1	0	0	0	0	0.533457	0.730598	0.731758	0.277778	0	0.933333	0.453846	-0.538095	1	0	0	0	1	1	0	0	0	0	0.553903	0.573618	0.630994	0.111111	0	0.4	0.623077	-0.678571	1	0	0	0	1	1	0	0
BR D85N/L211C	0.555556	0.1	0.422222	0.438462	-0.445238	1	0	0	0	1	1	0	0	0	0	0.533457	0.730598	0.731758	0.277778	0	0.933333	0.453846	-0.538095	1	0	0	0	1	1	0	0	0	0	0.553903	0.573618	0.630994	0.111111	0	0.4	0.623077	-0.678571	1	0	0	0	1	1	0	0
BR D85N/L221C	0.555556	0.1	0.422222	0.438462	-0.445238	1	0	0	0	1	1	0	0	0	0	0.533457	0.730598	0.731758	0.277778	0	0.933333	0.453846	-0.538095	1	0	0	0	1	1	0	0	0	0	0.553903	0.573618	0.630994	0.111111	0	0.4	0.623077	-0.678571	1	0	0	0	1	1	0	0
BR D85N/L223C	0.555556	0.1	0.422222	0.438462	-0.445238	1	0	0	0	1	1	0	0	0	0	0.533457	0.730598	0.731758	0.277778	0	0.933333	0.453846	-0.538095	1	0	0	0	1	1	0	0	0	0	0.553903	0.573618	0.630994	0.111111	0	0.4	0.623077	-0.678571	1	0	0	0	1	1	0	0
BR D85N/L224C	0.555556	0.1	0.422222	0.438462	-0.445238	1	0	0	0	1	1	0	0	0	0	0.533457	0.730598	0.731758	0.277778	0	0.933333	0.453846	-0.538095	1	0	0	0	1	1	0	0	0	0	0.553903	0.573618	0.630994	0.111111	0	0.4	0.623077	-0.678571	1	0	0	0	1	1	0	0
BR D85N/M209C	0.555556	0.1	0.422222	0.438462	-0.445238	1	0	0	0	1	1	0	0	0	0	0.533457	0.730598	0.731758	0.277778	0	0.933333	0.453846	-0.538095	1	0	0	0	1	1	0	0	0	0	0.553903	0.573618	0.630994	0.111111	0	0.4	0.623077	-0.678571	1	0	0	0	1	1	0	0
BR D85N/N176C	0.555556	0.1	0.422222	0.438462	-0.445238	1	0	0	0	1	1	0	0	0	0	0.533457	0.730598	0.731758	0.277778	0	0.933333	0.453846	-0.538095	1	0	0	0	1	1	0	0	0	0	0.553903	0.573618	0.630994	0.111111	0	0.4	0.623077	-0.678571	1	0	0	0	1	1	0	0
BR D85N/N202C	0.555556	0.1	0.422222	0.438462	-0.445238	1	0	0	0	1	1	0	0	0	0	0.533457	0.730598	0.731758	0.277778	0	0.933333	0.453846	-0.538095	1	0	0	0	1	1	0	0	0	0	0.553903	0.573618	0.630994	0.111111	0	0.4	0.623077	-0.678571	1	0	0	0	1	1	0	0
BR D85N/P165C	0.555556	0.1	0.422222	0.438462	-0.445238	1	0	0	0	1	1	0	0	0	0	0.533457	0.730598	0.731758	0.277778	0	0.933333	0.453846	-0.538095	1	0	0	0	1	1	0	0	0	0	0.553903	0.573618	0.630994	0.111111	0	0.4	0.623077	-0.678571	1	0	0	0	1	1	0	0
BR D85N/P186C	0.555556	0.1	0.422222	0.438462	-0.445238	1	0	0	0	1	1	0	0	0	0	0.533457	0.730598	0.731758	0.277778	0	0.933333	0.453846	-0.538095	1	0	0	0	1	1	0	0	0	0	0.553903	0.573618	0.630994	0.111111	0	0.4	0.623077	-0.678571	1	0	0	0	1	1	0	0
BR D85N/P200C	0.555556	0.1	0.422222	0.438462	-0.445238	1	0	0	0	1	1	0	0	0	0	0.533457	0.730598	0.731758	0.277778	0	0.933333	0.453846	-0.538095	1	0	0	0	1	1	0	0	0	0	0.553903	0.573618	0.630994	0.111111	0	0.4	0.623077	-0.678571	1	0	0	0	1	1	0	0
BR D85N/R175C	0.555556	0.1	0.422222	0.438462	-0.445238	1	0	0	0	1	1	0	0	0	0	0.533457	0.730598	0.731758	0.277778	0	0.933333	0.453846	-0.538095	1	0	0	0	1	1	0	0	0	0	0.553903	0.573618	0.630994	0.111111	0	0.4	0.623077	-0.678571	1	0	0	0	1	1	0	0
BR D85N/R82Q	0.555556	0.1	0.422222	0.438462	-0.445238	1	0	0	0	1	1	0	0	0	0	0.533457	0.730598	0.731758	0.277778	0	0.933333	0.453846	-0.538095	1	0	0	0	1	1	0	0	0	0	0.553903	0.573618	0.630994	0.111111	0	0.4	0.623077	-0.678571	1	0	0	0	1	1	0	0
BR D85N/S169C	0.555556	0.1	0.422222	0.438462	-0.445238	1	0	0	0	1	1	0	0	0	0	0.533457	0.730598	0.731758	0.277778	0	0.933333	0.453846	-0.538095	1	0	0	0	1	1	0	0	0	0	0.553903	0.573618	0.630994	0.111111	0	0.4	0.623077	-0.678571	1	0	0	0	1	1	0	0
BR D85N/S183C	0.555556	0.1	0.422222	0.438462	-0.445238	1	0	0	0	1	1	0	0	0	0	0.533457	0.730598	0.731758	0.277778	0	0.933333	0.453846	-0.538095	1	0	0	0	1	1	0	0	0	0	0.553903	0.573618	0.630994	0.111111	0	0.4	0.623077	-0.678571	1	0	0	0	1	1	0	0
BR D85N/S193C	0.555556	0.1	0.422222	0.438462	-0.445238	1	0	0	0	1	1	0	0	0	0	0.533457	0.730598	0.731758	0.277778	0	0.933333	0.453846	-0.538095	1	0	0	0	1	1	0	0	0	0	0.553903	0.573618	0.630994	0.111111	0	0.4	0.623077	-0.678571	1	0	0	0	1	1	0	0
BR D85N/S214C	0.555556	0.1	0.422222	0.438462	-0.445238	1	0	0	0	1	1	0	0	0	0	0.533457	0.730598	0.731758	0.277778	0	0.933333	0.453846	-0.538095	1	0	0	0	1	1	0	0	0	0	0.553903	0.573618	0.630994	0.111111	0	0.4	0.623077	-0.678571	1	0	0	0	1	1	0	0
BR D85N/T170C	0.555556	0.1	0.422222	0.438462	-0.445238	1	0	0	0	1	1	0	0	0	0	0.533457	0.730598	0.731758	0.277778	0	0.933333	0.453846	-0.538095	1	0	0	0	1	1	0	0	0	0	0.553903	0.573618	0.630994	0.111111	0	0.4	0.623077	-0.678571	1	0	0	0	1	1	0	0
BR D85N/T178C	0.555556	0.1	0.422222	0.438462	-0.445238	1	0	0	0	1	1	0	0	0	0	0.533457	0.730598	0.731758	0.277778	0	0.933333	0.453846	-0.538095	1	0	0	0	1	1	0	0	0	0	0.553903	0.573618	0.630994	0.111111	0	0.4	0.623077	-0.678571	1	0	0	0	1	1	0	0
BR D85N/T205C	0.555556	0.1	0.422222	0.438462	-0.445238	1	0	0	0	1	1	0	0	0	0	0.533457	0.730598	0.731758	0.277778	0	0.933333	0.453846	-0.538095	1	0	0	0	1	1	0	0	0	0	0.553903	0.573618	0.630994	0.111111	0	0.4	0.623077	-0.678571	1	0	0	0	1	1	0	0
BR D85N/V167C	0.555556	0.1	0.422222	0.438462	-0.445238	1	0	0	0	1	1	0	0	0	0	0.533457	0.730598	0.731758	0.277778	0	0.933333	0.453846	-0.538095	1	0	0	0	1	1	0	0	0	0	0.553903	0.573618	0.630994	0.111111	0	0.4	0.623077	-0.678571	1	0	0	0	1	1	0	0
BR D85N/V173C	0.555556	0.1	0.422222	0.438462	-0.445238	1	0	0	0	1	1	0	0	0	0	0.533457	0.730598	0.731758	0.277778	0	0.933333	0.453846	-0.538095	1	0	0	0	1	1	0	0	0	0	0.553903	0.573618	0.630994	0.111111	0	0.4	0.623077	-0.678571	1	0	0	0	1	1	0	0
BR D85N/V177C	0.555556	0.1	0.422222	0.438462	-0.445238	1	0	0	0	1	1	0	0	0	0	0.533457	0.730598	0.731758	0.277778	0	0.933333	0.453846	-0.538095	1	0	0	0	1	1	0	0	0	0	0.553903	0.573618	0.630994	0.111111	0	0.4	0.623077	-0.678571	1	0	0	0	1	1	0	0
BR D85N/V179C	0.555556	0.1	0.422222	0.438462	-0.445238	1	0	0	0	1	1	0	0	0	0	0.533457	0.730598	0.731758	0.277778	0	0.933333	0.453846	-0.538095	1	0	0	0	1	1	0	0	0	0	0.553903	0.573618	0.630994	0.111111	0	0.4	0.623077	-0.678571	1	0	0	0	1	1	0	0
BR D85N/V180C	0.555556	0.1	0.422222	0.438462	-0.445238	1	0	0	0	1	1	0	0	0	0	0.533457	0.730598	0.731758	0.277778	0	0.933333	0.453846	-0.538095	1	0	0	0	1	1	0	0	0	0	0.553903	0.573618	0.630994	0.111111	0	0.4	0.623077	-0.678571	1	0	0	0	1	1	0	0
BR D85N/V187C	0.555556	0.1	0.422222	0.438462	-0.445238	1	0	0	0	1	1	0	0	0	0	0.533457	0.730598	0.731758	0.277778	0	0.933333	0.453846	-0.538095	1	0	0	0	1	1	0	0	0	0	0.553903	0.573618	0.630994	0.111111	0	0.4	0.623077	-0.678571	1	0	0	0	1	1	0	0
BR D85N/V188C	0.555556	0.1	0.422222	0.438462	-0.445238	1	0	0	0	1	1	0	0	0	0	0.533457	0.730598	0.731758	0.277778	0	0.933333	0.453846	-0.538095	1	0	0	0	1	1	0	0	0	0	0.553903	0.573618	0.630994	0.111111	0	0.4	0.623077	-0.678571	1	0	0	0	1	1	0	0
BR D85N/V199C	0.555556	0.1	0.422222	0.438462	-0.445238	1	0	0	0	1	1	0	0	0	0	0.533457	0.730598	0.731758	0.277778	0	0.933333	0.453846	-0.538095	1	0	0	0	1	1	0	0	0	0	0.553903	0.573618	0.630994	0.111111	0	0.4	0.623077	-0.678571	1	0	0	0	1	1	0	0
BR D85N/V210C	0.555556	0.1	0.422222	0.438462	-0.445238	1	0	0	0	1	1	0	0	0	0	0.533457	0.730598	0.731758	0.277778	0	0.933333	0.453846	-0.538095	1	0	0	0	1	1	0	0	0	0	0.553903	0.573618	0.630994	0.111111	0	0.4	0.623077	-0.678571	1	0	0	0	1	1	0	0
BR D85N/V213C	0.555556	0.1	0.422222	0.438462	-0.445238	1	0	0	0	1	1	0	0	0	0	0.533457	0.730598	0.731758	0.277778	0	0.933333	0.453846	-0.538095	1	0	0	0	1	1	0	0	0	0	0.553903	0.573618	0.630994	0.111111	0	0.4	0.623077	-0.678571	1	0	0	0	1	1	0	0
BR D85N/V217C	0.555556	0.1	0.422222	0.438462	-0.445238	1	0	0	0	1	1	0	0	0	0	0.533457	0.730598	0.731758	0.277778	0	0.933333	0.453846	-0.538095	1	0	0	0	1	1	0	0	0	0	0.553903	0.573618	0.630994	0.111111	0	0.4	0.623077	-0.678571	1	0	0	0	1	1	0	0
BR D85N/V49A	0.555556	0.1	0.422222	0.438462	-0.445238	1	0	0	0	1	1	0	0	0	0	0.533457	0.730598	0.731758	0.111111	0	0.4	0.623077	-0.678571	1	0	0	0	1	1	0	0	0	0	0.557621	0.436224	0.419736	0.111111	0	0.4	0.623077	-0.678571	1	0	0	0	1	1	0	0
BR D85N/Y185C	0.555556	0.1	0.422222	0.438462	-0.445238	1	0	0	0	1	1	0	0	0	0	0.533457	0.730598	0.731758	0.277778	0	0.933333	0.453846	-0.538095	1	0	0	0	1	1	0	0	0	0	0.553903	0.573618	0.630994	0.111111	0	0.4	0.623077	-0.678571	1	0	0	0	1	1	0	0
BR D85N/Y185F	0.555556	0.1	0.422222	0.438462	-0.445238	1	0	0	0	1	1	0	0	0	0	0.533457	0.730598	0.731758	0.277778	0	0.933333	0.453846	-0.538095	1	0	0	0	1	1	0	0	0	0	0.553903	0.573618	0.630994	0.111111	0	0.4	0.623077	-0.678571	1	0	0	0	1	1	0	0
BR D85T	0.555556	0.1	0.422222	0.438462	-0.445238	1	0	0	0	1	1	0	0	0	0	0.533457	0.730598	0.731758	0.277778	0	0.933333	0.453846	-0.538095	1	0	0	0	1	1	0	0	0	0	0.553903	0.573618	0.630994	0.111111	0	0.4	0.623077	-0.678571	1	0	0	0	1	1	0	0
BR D85T/E204Q	0.555556	0.1	0.422222	0.438462	-0.445238	1	0	0	0	1	1	0	0	0	0	0.533457	0.730598	0.731758	0.277778	0	0.933333	0.453846	-0.538095	1	0	0	0	1	1	0	0	0	0	0.553903	0.573618	0.630994	0.111111	0	0.4	0.623077	-0.678571	1	0	0	0	1	1	0	0
BR D96N/D115N	0.555556	0.1	0.422222	0.438462	-0.445238	1	0	0	0	1	1	0	0	0	0	0.533457	0.730598	0.731758	0.277778	0	0.933333	0.453846	-0.538095	1	0	0	0	1	1	0	0	0	0	0.553903	0.573618	0.630994	0.111111	0	0.4	0.623077	-0.678571	1	0	0	0	1	1	0	0
BR L93A	0.555556	0.1	0.422222	0.438462	-0.445238	1	0	0	0	1	1	0	0	0	0	0.533457	0.730598	0.731758	0.277778	0	0.933333	0.453846	-0.538095	1	0	0	0	1	1	0	0	0	0	0.553903	0.573618	0.630994	0.111111	0	0.4	0.623077	-0.678571	1	0	0	0	1	1	0	0
BR L93T	0.555556	0.1	0.422222	0.438462	-0.445238	1	0	0	0	1	1	0	0	0	0	0.533457	0.730598	0.731758	0.277778	0	0.933333	0.453846	-0.538095	1	0	0	0	1	1	0	0	0	0	0.553903	0.573618	0.630994	0.111111	0	0.4	0.623077	-0.678571	1	0	0	0	1	1	0	0
BR M145F	0.555556	0.1	0.422222	0.438462	-0.445238	1	0	0	0	1	1	0	0	0	0	0.533457	0.730598	0.731758	0.277778	0	0.933333	0.453846	-0.538095	1	0	0	0	1	1	0	0	0	0	0.553903	0.573618	0.630994	0.111111	0	0.4	0.623077	-0.678571	1	0	0	0	1	1	0	0
BR M163A	0.555556	0.1	0.422222	0.438462	-0.445238	1	0	0	0	1	1	0	0	0	0	0.533457	0.730598	0.731758	0.277778	0	0.933333	0.453846	-0.538095	1	0	0	0	1	1	0	0	0	0	0.553903	0.573618	0.630994	0.111111	0	0.4	0.623077	-0.678571	1	0	0	0	1	1	0	0
BR M163R	0.555556	0.1	0.422222	0.438462	-0.445238	1	0	0	0	1	1	0	0	0	0	0.533457	0.730598	0.731758	0.277778	0	0.933333	0.453846	-0.538095	1	0	0	0	1	1	0	0	0	0	0.553903	0.573618	0.630994	0.111111	0	0.4	0.623077	-0.678571	1	0	0	0	1	1	0	0
BR P186A	0.555556	0.1	0.422222	0.438462	-0.445238	1	0	0	0	1	1	0	0	0	0	0.533457	0.730598	0.731758	0.277778	0	0.933333	0.453846	-0.538095	1	0	0	0	1	1	0	0	0	0	0.553903	0.573618	0.630994	0.111111	0	0.4	0.623077	-0.678571	1	0	0	0	1	1	0	0
BR P200T/V210Y	0.555556	0.1	0.422222	0.438462	-0.445238	1	0	0	0	1	1	0	0	0	0	0.533457	0.730598	0.731758	0.277778	0	0.933333	0.453846	-0.538095	1	0	0	0	1	1	0	0	0	0	0.553903	0.573618	0.630994	0.111111	0	0.4	0.623077	-0.678571	1	0	0	0	1	1	0	0
BR P50A	0.555556	0.1	0.422222	0.438462	-0.445238	1	0	0	0	1	1	0	0	0	0	0.533457	0.730598	0.731758	0.277778	0	0.933333	0.453846	-0.538095	1	0	0	0	1	1	0	0	0	0	0.553903	0.573618	0.630994	0.111111	0	0.4	0.623077	-0.678571	1	0	0	0	1	1	0	0
BR P77D	0.555556	0.1	0.422222	0.438462	-0.445238	1	0	0	0	1	1	0	0	0	0	0.533457	0.730598	0.731758	0.277778	0	0.933333	0.453846	-0.538095	1	0	0	0	1	1	0	0	0	0	0.553903	0.573618	0.630994	0.111111	0	0.4	0.623077	-0.678571	1	0	0	0	1	1	0	0
BR P91A	0.555556	0.1	0.422222	0.438462	-0.445238	1	0	0	0	1	1	0	0	0	0	0.533457	0.730598	0.731758	0.277778	0	0.933333	0.453846	-0.538095	1	0	0	0	1	1	0	0	0	0	0.553903	0.573618	0.630994	0.111111	0	0.4	0.623077	-0.678571	1	0	0	0	1	1	0	0
BR R134K	0.555556	0.1	0.422222	0.438462	-0.445238	1	0	0	0	1	1	0	0	0	0	0.533457	0.730598	0.731758	0.277778	0	0.933333	0.453846	-0.538095	1	0	0	0	1	1	0	0	0	0	0.553903	0.573618	0.630994	0.111111	0	0.4	0.623077	-0.678571	1	0	0	0	1	1	0	0
BR R82A	0.555556	0.1	0.422222	0.438462	-0.445238	1	0	0	0	1	1	0	0	0	0	0.533457	0.730598	0.731758	0.277778	0	0.933333	0.453846	-0.538095	1	0	0	0	1	1	0	0	0	0	0.553903	0.573618	0.630994	0.111111	0	0.4	0.623077	-0.678571	1	0	0	0	1	1	0	0
BR R82K	0.555556	0.1	0.422222	0.438462	-0.445238	1	0	0	0	1	1	0	0	0	0	0.533457	0.730598	0.731758	0.277778	0	0.933333	0.453846	-0.538095	1	0	0	0	1	1	0	0	0	0	0.553903	0.573618	0.630994	0.111111	0	0.4	0.623077	-0.678571	1	0	0	0	1	1	0	0
BR R82Q	0.555556	0.1	0.422222	0.438462	-0.445238	1	0	0	0	1	1	0	0	0	0	0.533457	0.730598	0.731758	0.277778	0	0.933333	0.453846	-0.538095	1	0	0	0	1	1	0	0	0	0	0.553903	0.573618	0.630994	0.111111	0	0.4	0.623077	-0.678571	1	0	0	0	1	1	0	0
BR T46V	0.555556	0.1	0.422222	0.438462	-0.445238	1	0	0	0	1	1	0	0	0	0	0.533457	0.730598	0.731758	0.277778	0	0.933333	0.453846	-0.538095	1	0	0	0	1	1	0	0	0	0	0.553903	0.573618	0.630994	0.111111	0	0.4	0.623077	-0.678571	1	0	0	0	1	1	0	0
BR T90A	0.555556	0.1	0.422222	0.438462	-0.445238	1	0	0	0	1	1	0	0	0	0	0.533457	0.730598	0.731758	0.277778	0	0.933333	0.453846	-0.538095	1	0	0	0	1	1	0	0	0	0	0.553903	0.573618	0.630994	0.111111	0	0.4	0.623077	-0.678571	1	0	0	0	1	1	0	0
BR Y185F	0.555556	0.1	0.422222	0.438462	-0.445238	1	0	0	0	1	1	0	0	0	0	0.533457	0.730598	0.731758	0.277778	0	0.933333	0.453846	-0.538095	1	0	0	0	1	1	0	0	0	0	0.553903	0.573618	0.630994	0.111111	0	0.4	0.623077	-0.678571	1	0	0	0	1	1	0	0
BR Y57F	0.555556	0.1	0.422222	0.438462	-0.445238	1	0	0	0	1	1	0	0	0	0	0.533457	0.730598	0.731758	0.277778	0	0.933333	0.453846	-0.538095	1	0	0	0	1	1	0	0	0	0	0.553903	0.573618	0.630994	0.111111	0	0.4	0.623077	-0.678571	1	0	0	0	1	1	0	0
BR Y57N	0.555556	0.1	0.422222	0.438462	-0.445238	1	0	0	0	1	1	0	0	0	0	0.533457	0.730598	0.731758	0.277778	0	0.933333	0.453846	-0.538095	1	0	0	0	1	1	0	0	0	0	0.553903	0.573618	0.630994	0.111111	0	0.4	0.623077	-0.678571	1	0	0	0	1	1	0	0
BR Y83F	0.555556	0.1	0.422222	0.438462	-0.445238	1	0	0	0	1	1	0	0	0	0	0.533457	0.730598	0.731758	0.277778	0	0.933333	0.453846	-0.538095	1	0	0	0	1	1	0	0	0	0	0.553903	0.573618	0.630994	0.111111	0	0.4	0.623077	-0.678571	1	0	0	0	1	1	0	0
BR Y83N	0.555556	0.1	0.422222	0.438462	-0.445238	1	0	0	0	1	1	0	0	0	0	0.533457	0.730598	0.731758	0.277778	0	0.933333	0.453846	-0.538095	1	0	0	0	1	1	0	0	0	0	0.553903	0.573618	0.630994	0.111111	0	0.4	0.623077	-0.678571	1	0	0	0	1	1	0	0
BR/Rh223-253	0.555556	0.1	0.422222	0.438462	-0.445238	1	0	0	0	1	1	0	0	0	0	0.533457	0.730598	0.731758	0.277778	0	0.933333	0.453846	-0.538095	1	0	0	0	1	1	0	0	0	0	0.553903	0.573618	0.630994	0.111111	0	0.4	0.623077	-0.678571	1	0	0	0	1	1	0	0
BR/Rh223-253 + D96N	0.555556	0.1	0.422222	0.438462	-0.445238	1	0	0	0	1	1	0	0	0	0	0.533457	0.730598	0.731758	0.277778	0	0.933333	0.453846	-0.538095	1	0	0	0	1	1	0	0	0	0	0.553903	0.573618	0.630994	0.111111	0	0.4	0.623077	-0.678571	1	0	0	0	1	1	0	0
C1C2	0.388889	0	0.844444	0.376923	-0.361905	1	0	0	0	1	1	0	0	0	0	0.555762	0.642315	0.747047	0.555556	0.1	0.422222	0.438462	-0.445238	1	0	0	0	1	1	0	0	0	0	0.533457	0.730598	0.731758	0.444444	0	1	0.4	-0.404762	1	0	0	0	1	1	0	0
C1C2 D292N	0.388889	0	0.844444	0.376923	-0.361905	1	0	0	0	1	1	0	0	0	0	0.555762	0.642315	0.747047	0.555556	0.1	0.422222	0.438462	-0.445238	1	0	0	0	1	1	0	0	0	0	0.533457	0.730598	0.731758	0.444444	0	1	0.4	-0.404762	1	0	0	0	1	1	0	0
C1C2 E162Q	0.388889	0	0.844444	0.376923	-0.361905	1	0	0	0	1	1	0	0	0	0	0.555762	0.642315	0.747047	0.555556	0.1	0.422222	0.438462	-0.445238	1	0	0	0	1	1	0	0	0	0	0.533457	0.730598	0.731758	0.444444	0	1	0.4	-0.404762	1	0	0	0	1	1	0	0
C1C2 GA	0.388889	0	0.844444	0.376923	-0.361905	1	0	0	0	1	1	0	0	0	0	0.555762	0.642315	0.747047	0.555556	0.1	0.422222	0.438462	-0.445238	1	0	0	0	1	1	0	0	0	0	0.533457	0.730598	0.731758	0.444444	0	1	0.4	-0.404762	1	0	0	0	1	1	0	0
C1C2 K132A	0.388889	0	0.844444	0.376923	-0.361905	1	0	0	0	1	1	0	0	0	0	0.555762	0.642315	0.747047	0.555556	0.1	0.422222	0.438462	-0.445238	1	0	0	0	1	1	0	0	0	0	0.533457	0.730598	0.731758	0.444444	0	1	0.4	-0.404762	1	0	0	0	1	1	0	0
C1V1	0.388889	0	0.844444	0.376923	-0.361905	1	0	0	0	1	1	0	0	0	0	0.555762	0.642315	0.747047	0.555556	0.1	0.422222	0.438462	-0.445238	1	0	0	0	1	1	0	0	0	0	0.533457	0.730598	0.731758	0.444444	0	1	0.4	-0.404762	1	0	0	0	1	1	0	0
C1V1 E122T	0.388889	0	0.844444	0.376923	-0.361905	1	0	0	0	1	1	0	0	0	0	0.555762	0.642315	0.747047	0.555556	0.1	0.422222	0.438462	-0.445238	1	0	0	0	1	1	0	0	0	0	0.533457	0.730598	0.731758	0.444444	0	1	0.4	-0.404762	1	0	0	0	1	1	0	0
C1V1 E122T E162T	0.388889	0	0.844444	0.376923	-0.361905	1	0	0	0	1	1	0	0	0	0	0.555762	0.642315	0.747047	0.555556	0.1	0.422222	0.438462	-0.445238	1	0	0	0	1	1	0	0	0	0	0.533457	0.730598	0.731758	0.444444	0	1	0.4	-0.404762	1	0	0	0	1	1	0	0
C1V1 E162T	0.388889	0	0.844444	0.376923	-0.361905	1	0	0	0	1	1	0	0	0	0	0.555762	0.642315	0.747047	0.555556	0.1	0.422222	0.438462	-0.445238	1	0	0	0	1	1	0	0	0	0	0.533457	0.730598	0.731758	0.444444	0	1	0.4	-0.404762	1	0	0	0	1	1	0	0
ChEF	0.388889	0	0.844444	0.376923	-0.361905	1	0	0	0	1	1	0	0	0	0	0.555762	0.642315	0.747047	0.555556	0.1	0.422222	0.438462	-0.445238	1	0	0	0	1	1	0	0	0	0	0.533457	0.730598	0.731758	0.444444	0	1	0.4	-0.404762	1	0	0	0	1	1	0	0
ChlEF	0.388889	0	0.844444	0.376923	-0.361905	1	0	0	0	1	1	0	0	0	0	0.555762	0.642315	0.747047	0.555556	0.1	0.422222	0.438462	-0.445238	1	0	0	0	1	1	0	0	0	0	0.533457	0.730598	0.731758	0.444444	0	1	0.4	-0.404762	1	0	0	0	1	1	0	0
Chrimson	0.444444	0	1	0.4	-0.404762	1	0	0	0	1	1	0	0	0	0	0.55948	0.642315	0.747047	0.277778	0	0.933333	0.453846	-0.538095	1	0	0	0	1	1	0	0	0	0	0.553903	0.573618	0.630994	0.222222	0.5	-0.155556	0.661538	-0.7	1	0	0	1	0	0	0	0
Chronos	0.277778	0	0.933333	0.453846	-0.538095	1	0	0	0	1	1	0	0	0	0	0.553903	0.573618	0.630994	0.388889	0	0.844444	0.376923	-0.361905	1	0	0	0	1	1	0	0	0	0	0.555762	0.642315	0.747047	0.777778	0.075	0.622222	0.4	-0.328571	1	0	0	0	1	0	1	0
CrChR1 82-308	0.388889	0	0.844444	0.376923	-0.361905	1	0	0	0	1	1	0	0	0	0	0.555762	0.642315	0.747047	0.555556	0.1	0.422222	0.438462	-0.445238	1	0	0	0	1	1	0	0	0	0	0.533457	0.730598	0.731758	0.444444	0	1	0.4	-0.404762	1	0	0	0	1	1	0	0
ReaChR	0.388889	0	0.844444	0.376923	-0.361905	1	0	0	0	1	1	0	0	0	0	0.555762	0.642315	0.747047	0.555556	0.1	0.422222	0.438462	-0.445238	1	0	0	0	1	1	0	0	0	0	0.533457	0.730598	0.731758	0.444444	0	1	0.4	-0.404762	1	0	0	0	1	1	0	0
CrChR C128A	0.777778	0.075	0.622222	0.4	-0.328571	1	0	0	0	1	0	1	0	0	0	0.509294	0.808843	0.842252	0.555556	0.1	0.422222	0.438462	-0.445238	1	0	0	0	1	1	0	0	0	0	0.533457	0.730598	0.731758	0.444444	0	1	0.4	-0.404762	1	0	0	0	1	1	0	0
CrChR C128S	0.777778	0.075	0.622222	0.4	-0.328571	1	0	0	0	1	0	1	0	0	0	0.509294	0.808843	0.842252	0.555556	0.1	0.422222	0.438462	-0.445238	1	0	0	0	1	1	0	0	0	0	0.533457	0.730598	0.731758	0.444444	0	1	0.4	-0.404762	1	0	0	0	1	1	0	0
CrChR C128S D156A	0.777778	0.075	0.622222	0.4	-0.328571	1	0	0	0	1	0	1	0	0	0	0.509294	0.808843	0.842252	0.555556	0.1	0.422222	0.438462	-0.445238	1	0	0	0	1	1	0	0	0	0	0.533457	0.730598	0.731758	0.444444	0	1	0.4	-0.404762	1	0	0	0	1	1	0	0
CrChR D156A	0.777778	0.075	0.622222	0.4	-0.328571	1	0	0	0	1	0	1	0	0	0	0.509294	0.808843	0.842252	0.555556	0.1	0.422222	0.438462	-0.445238	1	0	0	0	1	1	0	0	0	0	0.533457	0.730598	0.731758	0.444444	0	1	0.4	-0.404762	1	0	0	0	1	1	0	0
CrChR2	0.777778	0.075	0.622222	0.4	-0.328571	1	0	0	0	1	0	1	0	0	0	0.509294	0.808843	0.842252	0.555556	0.1	0.422222	0.438462	-0.445238	1	0	0	0	1	1	0	0	0	0	0.533457	0.730598	0.731758	0.444444	0	1	0.4	-0.404762	1	0	0	0	1	1	0	0
CrChR2 C128T	0.777778	0.075	0.622222	0.4	-0.328571	1	0	0	0	1	0	1	0	0	0	0.509294	0.808843	0.842252	0.555556	0.1	0.422222	0.438462	-0.445238	1	0	0	0	1	1	0	0	0	0	0.533457	0.730598	0.731758	0.444444	0	1	0.4	-0.404762	1	0	0	0	1	1	0	0
CrChR2 D156C	0.777778	0.075	0.622222	0.4	-0.328571	1	0	0	0	1	0	1	0	0	0	0.509294	0.808843	0.842252	0.555556	0.1	0.422222	0.438462	-0.445238	1	0	0	0	1	1	0	0	0	0	0.533457	0.730598	0.731758	0.444444	0	1	0.4	-0.404762	1	0	0	0	1	1	0	0
CrChR2 E123A	0.777778	0.075	0.622222	0.4	-0.328571	1	0	0	0	1	0	1	0	0	0	0.509294	0.808843	0.842252	0.555556	0.1	0.422222	0.438462	-0.445238	1	0	0	0	1	1	0	0	0	0	0.533457	0.730598	0.731758	0.444444	0	1	0.4	-0.404762	1	0	0	0	1	1	0	0
CrChR2 E123D	0.777778	0.075	0.622222	0.4	-0.328571	1	0	0	0	1	0	1	0	0	0	0.509294	0.808843	0.842252	0.555556	0.1	0.422222	0.438462	-0.445238	1	0	0	0	1	1	0	0	0	0	0.533457	0.730598	0.731758	0.444444	0	1	0.4	-0.404762	1	0	0	0	1	1	0	0
CrChR2 E132T	0.777778	0.075	0.622222	0.4	-0.328571	1	0	0	0	1	0	1	0	0	0	0.509294	0.808843	0.842252	0.555556	0.1	0.422222	0.438462	-0.445238	1	0	0	0	1	1	0	0	0	0	0.533457	0.730598	0.731758	0.444444	0	1	0.4	-0.404762	1	0	0	0	1	1	0	0
CrChR2 E90Q	0.777778	0.075	0.622222	0.4	-0.328571	1	0	0	0	1	0	1	0	0	0	0.509294	0.808843	0.842252	0.555556	0.1	0.422222	0.438462	-0.445238	1	0	0	0	1	1	0	0	0	0	0.533457	0.730598	0.731758	0.444444	0	1	0.4	-0.404762	1	0	0	0	1	1	0	0
CrChR2 H134R	0.777778	0.075	0.622222	0.4	-0.328571	1	0	0	0	1	0	1	0	0	0	0.509294	0.808843	0.842252	0.555556	0.1	0.422222	0.438462	-0.445238	1	0	0	0	1	1	0	0	0	0	0.533457	0.730598	0.731758	0.444444	0	1	0.4	-0.404762	1	0	0	0	1	1	0	0
CrChR2 L132C	0.777778	0.075	0.622222	0.4	-0.328571	1	0	0	0	1	0	1	0	0	0	0.509294	0.808843	0.842252	0.555556	0.1	0.422222	0.438462	-0.445238	1	0	0	0	1	1	0	0	0	0	0.533457	0.730598	0.731758	0.444444	0	1	0.4	-0.404762	1	0	0	0	1	1	0	0
CrChR2 T159C	0.777778	0.075	0.622222	0.4	-0.328571	1	0	0	0	1	0	1	0	0	0	0.509294	0.808843	0.842252	0.555556	0.1	0.422222	0.438462	-0.445238	1	0	0	0	1	1	0	0	0	0	0.533457	0.730598	0.731758	0.444444	0	1	0.4	-0.404762	1	0	0	0	1	1	0	0
DChR1	0.444444	0	1	0.4	-0.404762	1	0	0	0	1	1	0	0	0	0	0.55948	0.642315	0.747047	0.388889	0	0.844444	0.376923	-0.361905	1	0	0	0	1	1	0	0	0	0	0.555762	0.642315	0.747047	0.111111	0	0.4	0.623077	-0.678571	1	0	0	0	1	1	0	0
DChR1 A178E	0.444444	0	1	0.4	-0.404762	1	0	0	0	1	1	0	0	0	0	0.55948	0.642315	0.747047	0.388889	0	0.844444	0.376923	-0.361905	1	0	0	0	1	1	0	0	0	0	0.555762	0.642315	0.747047	0.111111	0	0.4	0.623077	-0.678571	1	0	0	0	1	1	0	0
DChR1 E309D	0.444444	0	1	0.4	-0.404762	1	0	0	0	1	1	0	0	0	0	0.55948	0.642315	0.747047	0.388889	0	0.844444	0.376923	-0.361905	1	0	0	0	1	1	0	0	0	0	0.555762	0.642315	0.747047	0.111111	0	0.4	0.623077	-0.678571	1	0	0	0	1	1	0	0
DsNaR PRO95	0.555556	0.1	0.422222	0.438462	-0.445238	1	0	0	0	1	1	0	0	0	0	0.533457	0.730598	0.731758	0.277778	0	0.933333	0.453846	-0.538095	1	0	0	0	1	1	0	0	0	0	0.553903	0.573618	0.630994	0.111111	0	0.4	0.623077	-0.678571	1	0	0	0	1	1	0	0
DTG PaR	0.777778	0.075	0.622222	0.4	-0.328571	1	0	0	0	1	0	1	0	0	0	0.509294	0.808843	0.842252	0.277778	0	0.933333	0.453846	-0.538095	1	0	0	0	1	1	0	0	0	0	0.553903	0.573618	0.630994	0.111111	0	0.4	0.623077	-0.678571	1	0	0	0	1	1	0	0
DTG PspR	0.777778	0.075	0.622222	0.4	-0.328571	1	0	0	0	1	0	1	0	0	0	0.509294	0.808843	0.842252	0.277778	0	0.933333	0.453846	-0.538095	1	0	0	0	1	1	0	0	0	0	0.553903	0.573618	0.630994	0.111111	0	0.4	0.623077	-0.678571	1	0	0	0	1	1	0	0
DTG PspR D74N	0.777778	0.075	0.622222	0.4	-0.328571	1	0	0	0	1	0	1	0	0	0	0.509294	0.808843	0.842252	0.277778	0	0.933333	0.453846	-0.538095	1	0	0	0	1	1	0	0	0	0	0.553903	0.573618	0.630994	0.111111	0	0.4	0.623077	-0.678571	1	0	0	0	1	1	0	0
DTG PvR	0.777778	0.075	0.622222	0.4	-0.328571	1	0	0	0	1	0	1	0	0	0	0.509294	0.808843	0.842252	0.277778	0	0.933333	0.453846	-0.538095	1	0	0	0	1	1	0	0	0	0	0.553903	0.573618	0.630994	0.111111	0	0.4	0.623077	-0.678571	1	0	0	0	1	1	0	0
ESR	0.555556	0.1	0.422222	0.438462	-0.445238	1	0	0	0	1	1	0	0	0	0	0.533457	0.730598	0.731758	0.277778	0	0.933333	0.453846	-0.538095	1	0	0	0	1	1	0	0	0	0	0.553903	0.573618	0.630994	0.111111	0	0.4	0.623077	-0.678571	1	0	0	0	1	1	0	0
ESR D85N	0.555556	0.1	0.422222	0.438462	-0.445238	1	0	0	0	1	1	0	0	0	0	0.533457	0.730598	0.731758	0.277778	0	0.933333	0.453846	-0.538095	1	0	0	0	1	1	0	0	0	0	0.553903	0.573618	0.630994	0.111111	0	0.4	0.623077	-0.678571	1	0	0	0	1	1	0	0
ESR H57M	0.555556	0.1	0.422222	0.438462	-0.445238	1	0	0	0	1	1	0	0	0	0	0.533457	0.730598	0.731758	0.277778	0	0.933333	0.453846	-0.538095	1	0	0	0	1	1	0	0	0	0	0.553903	0.573618	0.630994	0.111111	0	0.4	0.623077	-0.678571	1	0	0	0	1	1	0	0
ESR R82Q	0.555556	0.1	0.422222	0.438462	-0.445238	1	0	0	0	1	1	0	0	0	0	0.533457	0.730598	0.731758	0.277778	0	0.933333	0.453846	-0.538095	1	0	0	0	1	1	0	0	0	0	0.553903	0.573618	0.630994	0.111111	0	0.4	0.623077	-0.678571	1	0	0	0	1	1	0	0
FR	0.444444	0.76	-0.711111	0.8	-0.790476	0	1	0	0	0	0	0	0	0	0	0.70539	0.759732	0.686588	0.277778	0	0.933333	0.453846	-0.538095	1	0	0	0	1	1	0	0	0	0	0.553903	0.573618	0.630994	0.111111	0	0.4	0.623077	-0.678571	1	0	0	0	1	1	0	0
FR DTD	0.444444	0.76	-0.711111	0.8	-0.790476	0	1	0	0	0	0	0	0	0	0	0.70539	0.759732	0.686588	0.277778	0	0.933333	0.453846	-0.538095	1	0	0	0	1	1	0	0	0	0	0.553903	0.573618	0.630994	0.111111	0	0.4	0.623077	-0.678571	1	0	0	0	1	1	0	0
FR DTD/E78I	0.444444	0.76	-0.711111	0.8	-0.790476	0	1	0	0	0	0	0	0	0	0	0.70539	0.759732	0.686588	0.277778	0	0.933333	0.453846	-0.538095	1	0	0	0	1	1	0	0	0	0	0.553903	0.573618	0.630994	0.111111	0	0.4	0.623077	-0.678571	1	0	0	0	1	1	0	0
FR DTD/S255F	0.444444	0.76	-0.711111	0.8	-0.790476	0	1	0	0	0	0	0	0	0	0	0.70539	0.759732	0.686588	0.277778	0	0.933333	0.453846	-0.538095	1	0	0	0	1	1	0	0	0	0	0.553903	0.573618	0.630994	0.111111	0	0.4	0.623077	-0.678571	1	0	0	0	1	1	0	0
FR DTD/S74H	0.444444	0.76	-0.711111	0.8	-0.790476	0	1	0	0	0	0	0	0	0	0	0.70539	0.759732	0.686588	0.277778	0	0.933333	0.453846	-0.538095	1	0	0	0	1	1	0	0	0	0	0.553903	0.573618	0.630994	0.111111	0	0.4	0.623077	-0.678571	1	0	0	0	1	1	0	0
FR DTE	0.444444	0.76	-0.711111	0.8	-0.790476	0	1	0	0	0	0	0	0	0	0	0.70539	0.759732	0.686588	0.277778	0	0.933333	0.453846	-0.538095	1	0	0	0	1	1	0	0	0	0	0.553903	0.573618	0.630994	0.111111	0	0.4	0.623077	-0.678571	1	0	0	0	1	1	0	0
FR DTE/S255F	0.444444	0.76	-0.711111	0.8	-0.790476	0	1	0	0	0	0	0	0	0	0	0.70539	0.759732	0.686588	0.277778	0	0.933333	0.453846	-0.538095	1	0	0	0	1	1	0	0	0	0	0.553903	0.573618	0.630994	0.111111	0	0.4	0.623077	-0.678571	1	0	0	0	1	1	0	0
FR N110A	0.444444	0.76	-0.711111	0.8	-0.790476	0	1	0	0	0	0	0	0	0	0	0.70539	0.759732	0.686588	0.277778	0	0.933333	0.453846	-0.538095	1	0	0	0	1	1	0	0	0	0	0.553903	0.573618	0.630994	0.111111	0	0.4	0.623077	-0.678571	1	0	0	0	1	1	0	0
FR N110D	0.444444	0.76	-0.711111	0.8	-0.790476	0	1	0	0	0	0	0	0	0	0	0.70539	0.759732	0.686588	0.277778	0	0.933333	0.453846	-0.538095	1	0	0	0	1	1	0	0	0	0	0.553903	0.573618	0.630994	0.111111	0	0.4	0.623077	-0.678571	1	0	0	0	1	1	0	0
FR N110Q	0.444444	0.76	-0.711111	0.8	-0.790476	0	1	0	0	0	0	0	0	0	0	0.70539	0.759732	0.686588	0.277778	0	0.933333	0.453846	-0.538095	1	0	0	0	1	1	0	0	0	0	0.553903	0.573618	0.630994	0.111111	0	0.4	0.623077	-0.678571	1	0	0	0	1	1	0	0
FR NDQ	0.444444	0.76	-0.711111	0.8	-0.790476	0	1	0	0	0	0	0	0	0	0	0.70539	0.759732	0.686588	0.277778	0	0.933333	0.453846	-0.538095	1	0	0	0	1	1	0	0	0	0	0.553903	0.573618	0.630994	0.111111	0	0.4	0.623077	-0.678571	1	0	0	0	1	1	0	0
FR NDQ/G72F	0.444444	0.76	-0.711111	0.8	-0.790476	0	1	0	0	0	0	0	0	0	0	0.70539	0.759732	0.686588	0.277778	0	0.933333	0.453846	-0.538095	1	0	0	0	1	1	0	0	0	0	0.553903	0.573618	0.630994	0.111111	0	0.4	0.623077	-0.678571	1	0	0	0	1	1	0	0
FR NDQ/G72F/S255G	0.444444	0.76	-0.711111	0.8	-0.790476	0	1	0	0	0	0	0	0	0	0	0.70539	0.759732	0.686588	0.277778	0	0.933333	0.453846	-0.538095	1	0	0	0	1	1	0	0	0	0	0.553903	0.573618	0.630994	0.111111	0	0.4	0.623077	-0.678571	1	0	0	0	1	1	0	0
FR NDQ/S255G	0.444444	0.76	-0.711111	0.8	-0.790476	0	1	0	0	0	0	0	0	0	0	0.70539	0.759732	0.686588	0.277778	0	0.933333	0.453846	-0.538095	1	0	0	0	1	1	0	0	0	0	0.553903	0.573618	0.630994	0.111111	0	0.4	0.623077	-0.678571	1	0	0	0	1	1	0	0
FR NDQ/V60S	0.444444	0.76	-0.711111	0.8	-0.790476	0	1	0	0	0	0	0	0	0	0	0.70539	0.759732	0.686588	0.277778	0	0.933333	0.453846	-0.538095	1	0	0	0	1	1	0	0	0	0	0.553903	0.573618	0.630994	0.111111	0	0.4	0.623077	-0.678571	1	0	0	0	1	1	0	0
FR NDQ/V60S/G72F	0.444444	0.76	-0.711111	0.8	-0.790476	0	1	0	0	0	0	0	0	0	0	0.70539	0.759732	0.686588	0.277778	0	0.933333	0.453846	-0.538095	1	0	0	0	1	1	0	0	0	0	0.553903	0.573618	0.630994	0.111111	0	0.4	0.623077	-0.678571	1	0	0	0	1	1	0	0
FR NDQ/V60S/P61N	0.444444	0.76	-0.711111	0.8	-0.790476	0	1	0	0	0	0	0	0	0	0	0.70539	0.759732	0.686588	0.277778	0	0.933333	0.453846	-0.538095	1	0	0	0	1	1	0	0	0	0	0.553903	0.573618	0.630994	0.111111	0	0.4	0.623077	-0.678571	1	0	0	0	1	1	0	0
FR Q121D	0.444444	0.76	-0.711111	0.8	-0.790476	0	1	0	0	0	0	0	0	0	0	0.70539	0.759732	0.686588	0.277778	0	0.933333	0.453846	-0.538095	1	0	0	0	1	1	0	0	0	0	0.553903	0.573618	0.630994	0.111111	0	0.4	0.623077	-0.678571	1	0	0	0	1	1	0	0
FR Q121E	0.444444	0.76	-0.711111	0.8	-0.790476	0	1	0	0	0	0	0	0	0	0	0.70539	0.759732	0.686588	0.277778	0	0.933333	0.453846	-0.538095	1	0	0	0	1	1	0	0	0	0	0.553903	0.573618	0.630994	0.111111	0	0.4	0.623077	-0.678571	1	0	0	0	1	1	0	0
FR S70A	0.444444	0.76	-0.711111	0.8	-0.790476	0	1	0	0	0	0	0	0	0	0	0.70539	0.759732	0.686588	0.277778	0	0.933333	0.453846	-0.538095	1	0	0	0	1	1	0	0	0	0	0.553903	0.573618	0.630994	0.111111	0	0.4	0.623077	-0.678571	1	0	0	0	1	1	0	0
FR T114A	0.444444	0.76	-0.711111	0.8	-0.790476	0	1	0	0	0	0	0	0	0	0	0.70539	0.759732	0.686588	0.277778	0	0.933333	0.453846	-0.538095	1	0	0	0	1	1	0	0	0	0	0.553903	0.573618	0.630994	0.111111	0	0.4	0.623077	-0.678571	1	0	0	0	1	1	0	0
FR T114S	0.444444	0.76	-0.711111	0.8	-0.790476	0	1	0	0	0	0	0	0	0	0	0.70539	0.759732	0.686588	0.277778	0	0.933333	0.453846	-0.538095	1	0	0	0	1	1	0	0	0	0	0.553903	0.573618	0.630994	0.111111	0	0.4	0.623077	-0.678571	1	0	0	0	1	1	0	0
GlNaR	0.555556	0.1	0.422222	0.438462	-0.445238	1	0	0	0	1	1	0	0	0	0	0.533457	0.730598	0.731758	0.277778	0	0.933333	0.453846	-0.538095	1	0	0	0	1	1	0	0	0	0	0.553903	0.573618	0.630994	0.111111	0	0.4	0.623077	-0.678571	1	0	0	0	1	1	0	0
GlNaR	0.555556	0.1	0.422222	0.438462	-0.445238	1	0	0	0	1	1	0	0	0	0	0.533457	0.730598	0.731758	0.277778	0	0.933333	0.453846	-0.538095	1	0	0	0	1	1	0	0	0	0	0.553903	0.573618	0.630994	0.111111	0	0.4	0.623077	-0.678571	1	0	0	0	1	1	0	0
GlNaR D116N	0.555556	0.1	0.422222	0.438462	-0.445238	1	0	0	0	1	1	0	0	0	0	0.533457	0.730598	0.731758	0.277778	0	0.933333	0.453846	-0.538095	1	0	0	0	1	1	0	0	0	0	0.553903	0.573618	0.630994	0.111111	0	0.4	0.623077	-0.678571	1	0	0	0	1	1	0	0
GlNaR D251E	0.555556	0.1	0.422222	0.438462	-0.445238	1	0	0	0	1	1	0	0	0	0	0.533457	0.730598	0.731758	0.277778	0	0.933333	0.453846	-0.538095	1	0	0	0	1	1	0	0	0	0	0.553903	0.573618	0.630994	0.111111	0	0.4	0.623077	-0.678571	1	0	0	0	1	1	0	0
GlNaR D251N	0.555556	0.1	0.422222	0.438462	-0.445238	1	0	0	0	1	1	0	0	0	0	0.533457	0.730598	0.731758	0.277778	0	0.933333	0.453846	-0.538095	1	0	0	0	1	1	0	0	0	0	0.553903	0.573618	0.630994	0.111111	0	0.4	0.623077	-0.678571	1	0	0	0	1	1	0	0
GRB BR	0.555556	0.1	0.422222	0.438462	-0.445238	1	0	0	0	1	1	0	0	0	0	0.533457	0.730598	0.731758	0.277778	0	0.933333	0.453846	-0.538095	1	0	0	0	1	1	0	0	0	0	0.553903	0.573618	0.630994	0.111111	0	0.4	0.623077	-0.678571	1	0	0	0	1	1	0	0
GRB BR D96G	0.555556	0.1	0.422222	0.438462	-0.445238	1	0	0	0	1	1	0	0	0	0	0.533457	0.730598	0.731758	0.277778	0	0.933333	0.453846	-0.538095	1	0	0	0	1	1	0	0	0	0	0.553903	0.573618	0.630994	0.111111	0	0.4	0.623077	-0.678571	1	0	0	0	1	1	0	0
GRB BR D96N	0.555556	0.1	0.422222	0.438462	-0.445238	1	0	0	0	1	1	0	0	0	0	0.533457	0.730598	0.731758	0.277778	0	0.933333	0.453846	-0.538095	1	0	0	0	1	1	0	0	0	0	0.553903	0.573618	0.630994	0.111111	0	0.4	0.623077	-0.678571	1	0	0	0	1	1	0	0
GRB BR W10C	0.555556	0.1	0.422222	0.438462	-0.445238	1	0	0	0	1	1	0	0	0	0	0.533457	0.730598	0.731758	0.277778	0	0.933333	0.453846	-0.538095	1	0	0	0	1	1	0	0	0	0	0.553903	0.573618	0.630994	0.111111	0	0.4	0.623077	-0.678571	1	0	0	0	1	1	0	0
GPR	0.388889	0	0.844444	0.376923	-0.361905	1	0	0	0	1	1	0	0	0	0	0.555762	0.642315	0.747047	0.277778	0	0.933333	0.453846	-0.538095	1	0	0	0	1	1	0	0	0	0	0.553903	0.573618	0.630994	0.111111	0	0.4	0.623077	-0.678571	1	0	0	0	1	1	0	0
GPR (TCM)	0.388889	0	0.844444	0.376923	-0.361905	1	0	0	0	1	1	0	0	0	0	0.555762	0.642315	0.747047	0.277778	0	0.933333	0.453846	-0.538095	1	0	0	0	1	1	0	0	0	0	0.553903	0.573618	0.630994	0.111111	0	0.4	0.623077	-0.678571	1	0	0	0	1	1	0	0
GPR A115R	0.388889	0	0.844444	0.376923	-0.361905	1	0	0	0	1	1	0	0	0	0	0.555762	0.642315	0.747047	0.277778	0	0.933333	0.453846	-0.538095	1	0	0	0	1	1	0	0	0	0	0.553903	0.573618	0.630994	0.111111	0	0.4	0.623077	-0.678571	1	0	0	0	1	1	0	0
GPR A115R/E170A/A178R	0.388889	0	0.844444	0.376923	-0.361905	1	0	0	0	1	1	0	0	0	0	0.555762	0.642315	0.747047	0.277778	0	0.933333	0.453846	-0.538095	1	0	0	0	1	1	0	0	0	0	0.553903	0.573618	0.630994	0.111111	0	0.4	0.623077	-0.678571	1	0	0	0	1	1	0	0
GPR A147S/A178R	0.388889	0	0.844444	0.376923	-0.361905	1	0	0	0	1	1	0	0	0	0	0.555762	0.642315	0.747047	0.277778	0	0.933333	0.453846	-0.538095	1	0	0	0	1	1	0	0	0	0	0.553903	0.573618	0.630994	0.111111	0	0.4	0.623077	-0.678571	1	0	0	0	1	1	0	0
GPR A178C	0.388889	0	0.844444	0.376923	-0.361905	1	0	0	0	1	1	0	0	0	0	0.555762	0.642315	0.747047	0.277778	0	0.933333	0.453846	-0.538095	1	0	0	0	1	1	0	0	0	0	0.553903	0.573618	0.630994	0.111111	0	0.4	0.623077	-0.678571	1	0	0	0	1	1	0	0
GPR A178D	0.388889	0	0.844444	0.376923	-0.361905	1	0	0	0	1	1	0	0	0	0	0.555762	0.642315	0.747047	0.277778	0	0.933333	0.453846	-0.538095	1	0	0	0	1	1	0	0	0	0	0.553903	0.573618	0.630994	0.111111	0	0.4	0.623077	-0.678571	1	0	0	0	1	1	0	0
GPR A178E	0.388889	0	0.844444	0.376923	-0.361905	1	0	0	0	1	1	0	0	0	0	0.555762	0.642315	0.747047	0.277778	0	0.933333	0.453846	-0.538095	1	0	0	0	1	1	0	0	0	0	0.553903	0.573618	0.630994	0.111111	0	0.4	0.623077	-0.678571	1	0	0	0	1	1	0	0
GPR A178F	0.388889	0	0.844444	0.376923	-0.361905	1	0	0	0	1	1	0	0	0	0	0.555762	0.642315	0.747047	0.277778	0	0.933333	0.453846	-0.538095	1	0	0	0	1	1	0	0	0	0	0.553903	0.573618	0.630994	0.111111	0	0.4	0.623077	-0.678571	1	0	0	0	1	1	0	0
GPR A178G	0.388889	0	0.844444	0.376923	-0.361905	1	0	0	0	1	1	0	0	0	0	0.555762	0.642315	0.747047	0.277778	0	0.933333	0.453846	-0.538095	1	0	0	0	1	1	0	0	0	0	0.553903	0.573618	0.630994	0.111111	0	0.4	0.623077	-0.678571	1	0	0	0	1	1	0	0
GPR A178H	0.388889	0	0.844444	0.376923	-0.361905	1	0	0	0	1	1	0	0	0	0	0.555762	0.642315	0.747047	0.277778	0	0.933333	0.453846	-0.538095	1	0	0	0	1	1	0	0	0	0	0.553903	0.573618	0.630994	0.111111	0	0.4	0.623077	-0.678571	1	0	0	0	1	1	0	0
GPR A178I	0.388889	0	0.844444	0.376923	-0.361905	1	0	0	0	1	1	0	0	0	0	0.555762	0.642315	0.747047	0.277778	0	0.933333	0.453846	-0.538095	1	0	0	0	1	1	0	0	0	0	0.553903	0.573618	0.630994	0.111111	0	0.4	0.623077	-0.678571	1	0	0	0	1	1	0	0
GPR A178K	0.388889	0	0.844444	0.376923	-0.361905	1	0	0	0	1	1	0	0	0	0	0.555762	0.642315	0.747047	0.277778	0	0.933333	0.453846	-0.538095	1	0	0	0	1	1	0	0	0	0	0.553903	0.573618	0.630994	0.111111	0	0.4	0.623077	-0.678571	1	0	0	0	1	1	0	0
GPR A178L	0.388889	0	0.844444	0.376923	-0.361905	1	0	0	0	1	1	0	0	0	0	0.555762	0.642315	0.747047	0.277778	0	0.933333	0.453846	-0.538095	1	0	0	0	1	1	0	0	0	0	0.553903	0.573618	0.630994	0.111111	0	0.4	0.623077	-0.678571	1	0	0	0	1	1	0	0
GPR A178M	0.388889	0	0.844444	0.376923	-0.361905	1	0	0	0	1	1	0	0	0	0	0.555762	0.642315	0.747047	0.277778	0	0.933333	0.453846	-0.538095	1	0	0	0	1	1	0	0	0	0	0.553903	0.573618	0.630994	0.111111	0	0.4	0.623077	-0.678571	1	0	0	0	1	1	0	0
GPR A178N	0.388889	0	0.844444	0.376923	-0.361905	1	0	0	0	1	1	0	0	0	0	0.555762	0.642315	0.747047	0.277778	0	0.933333	0.453846	-0.538095	1	0	0	0	1	1	0	0	0	0	0.553903	0.573618	0.630994	0.111111	0	0.4	0.623077	-0.678571	1	0	0	0	1	1	0	0
GPR A178P	0.388889	0	0.844444	0.376923	-0.361905	1	0	0	0	1	1	0	0	0	0	0.555762	0.642315	0.747047	0.277778	0	0.933333	0.453846	-0.538095	1	0	0	0	1	1	0	0	0	0	0.553903	0.573618	0.630994	0.111111	0	0.4	0.623077	-0.678571	1	0	0	0	1	1	0	0
GPR A178Q	0.388889	0	0.844444	0.376923	-0.361905	1	0	0	0	1	1	0	0	0	0	0.555762	0.642315	0.747047	0.277778	0	0.933333	0.453846	-0.538095	1	0	0	0	1	1	0	0	0	0	0.553903	0.573618	0.630994	0.111111	0	0.4	0.623077	-0.678571	1	0	0	0	1	1	0	0
GPR A178R	0.388889	0	0.844444	0.376923	-0.361905	1	0	0	0	1	1	0	0	0	0	0.555762	0.642315	0.747047	0.277778	0	0.933333	0.453846	-0.538095	1	0	0	0	1	1	0	0	0	0	0.553903	0.573618	0.630994	0.111111	0	0.4	0.623077	-0.678571	1	0	0	0	1	1	0	0
GPR A178S	0.388889	0	0.844444	0.376923	-0.361905	1	0	0	0	1	1	0	0	0	0	0.555762	0.642315	0.747047	0.277778	0	0.933333	0.453846	-0.538095	1	0	0	0	1	1	0	0	0	0	0.553903	0.573618	0.630994	0.111111	0	0.4	0.623077	-0.678571	1	0	0	0	1	1	0	0
GPR A178T	0.388889	0	0.844444	0.376923	-0.361905	1	0	0	0	1	1	0	0	0	0	0.555762	0.642315	0.747047	0.277778	0	0.933333	0.453846	-0.538095	1	0	0	0	1	1	0	0	0	0	0.553903	0.573618	0.630994	0.111111	0	0.4	0.623077	-0.678571	1	0	0	0	1	1	0	0
GPR A178V	0.388889	0	0.844444	0.376923	-0.361905	1	0	0	0	1	1	0	0	0	0	0.555762	0.642315	0.747047	0.277778	0	0.933333	0.453846	-0.538095	1	0	0	0	1	1	0	0	0	0	0.553903	0.573618	0.630994	0.111111	0	0.4	0.623077	-0.678571	1	0	0	0	1	1	0	0
GPR A178W	0.388889	0	0.844444	0.376923	-0.361905	1	0	0	0	1	1	0	0	0	0	0.555762	0.642315	0.747047	0.277778	0	0.933333	0.453846	-0.538095	1	0	0	0	1	1	0	0	0	0	0.553903	0.573618	0.630994	0.111111	0	0.4	0.623077	-0.678571	1	0	0	0	1	1	0	0
GPR A178Y	0.388889	0	0.844444	0.376923	-0.361905	1	0	0	0	1	1	0	0	0	0	0.555762	0.642315	0.747047	0.277778	0	0.933333	0.453846	-0.538095	1	0	0	0	1	1	0	0	0	0	0.553903	0.573618	0.630994	0.111111	0	0.4	0.623077	-0.678571	1	0	0	0	1	1	0	0
GPR C107R	0.388889	0	0.844444	0.376923	-0.361905	1	0	0	0	1	1	0	0	0	0	0.555762	0.642315	0.747047	0.277778	0	0.933333	0.453846	-0.538095	1	0	0	0	1	1	0	0	0	0	0.553903	0.573618	0.630994	0.111111	0	0.4	0.623077	-0.678571	1	0	0	0	1	1	0	0
GPR C156R	0.388889	0	0.844444	0.376923	-0.361905	1	0	0	0	1	1	0	0	0	0	0.555762	0.642315	0.747047	0.277778	0	0.933333	0.453846	-0.538095	1	0	0	0	1	1	0	0	0	0	0.553903	0.573618	0.630994	0.111111	0	0.4	0.623077	-0.678571	1	0	0	0	1	1	0	0
GPR D212N	0.388889	0	0.844444	0.376923	-0.361905	1	0	0	0	1	1	0	0	0	0	0.555762	0.642315	0.747047	0.277778	0	0.933333	0.453846	-0.538095	1	0	0	0	1	1	0	0	0	0	0.553903	0.573618	0.630994	0.111111	0	0.4	0.623077	-0.678571	1	0	0	0	1	1	0	0
GPR D212N/F234S	0.388889	0	0.844444	0.376923	-0.361905	1	0	0	0	1	1	0	0	0	0	0.555762	0.642315	0.747047	0.277778	0	0.933333	0.453846	-0.538095	1	0	0	0	1	1	0	0	0	0	0.553903	0.573618	0.630994	0.111111	0	0.4	0.623077	-0.678571	1	0	0	0	1	1	0	0
GPR D227E	0.388889	0	0.844444	0.376923	-0.361905	1	0	0	0	1	1	0	0	0	0	0.555762	0.642315	0.747047	0.277778	0	0.933333	0.453846	-0.538095	1	0	0	0	1	1	0	0	0	0	0.553903	0.573618	0.630994	0.111111	0	0.4	0.623077	-0.678571	1	0	0	0	1	1	0	0
GPR D227N	0.388889	0	0.844444	0.376923	-0.361905	1	0	0	0	1	1	0	0	0	0	0.555762	0.642315	0.747047	0.277778	0	0.933333	0.453846	-0.538095	1	0	0	0	1	1	0	0	0	0	0.553903	0.573618	0.630994	0.111111	0	0.4	0.623077	-0.678571	1	0	0	0	1	1	0	0
GPR D227S	0.388889	0	0.844444	0.376923	-0.361905	1	0	0	0	1	1	0	0	0	0	0.555762	0.642315	0.747047	0.277778	0	0.933333	0.453846	-0.538095	1	0	0	0	1	1	0	0	0	0	0.553903	0.573618	0.630994	0.111111	0	0.4	0.623077	-0.678571	1	0	0	0	1	1	0	0
GPR D227T	0.388889	0	0.844444	0.376923	-0.361905	1	0	0	0	1	1	0	0	0	0	0.555762	0.642315	0.747047	0.277778	0	0.933333	0.453846	-0.538095	1	0	0	0	1	1	0	0	0	0	0.553903	0.573618	0.630994	0.111111	0	0.4	0.623077	-0.678571	1	0	0	0	1	1	0	0
GPR D24V	0.388889	0	0.844444	0.376923	-0.361905	1	0	0	0	1	1	0	0	0	0	0.555762	0.642315	0.747047	0.277778	0	0.933333	0.453846	-0.538095	1	0	0	0	1	1	0	0	0	0	0.553903	0.573618	0.630994	0.111111	0	0.4	0.623077	-0.678571	1	0	0	0	1	1	0	0
GPR D24V/G70D	0.388889	0	0.844444	0.376923	-0.361905	1	0	0	0	1	1	0	0	0	0	0.555762	0.642315	0.747047	0.277778	0	0.933333	0.453846	-0.538095	1	0	0	0	1	1	0	0	0	0	0.553903	0.573618	0.630994	0.111111	0	0.4	0.623077	-0.678571	1	0	0	0	1	1	0	0
GPR D97E	0.388889	0	0.844444	0.376923	-0.361905	1	0	0	0	1	1	0	0	0	0	0.555762	0.642315	0.747047	0.277778	0	0.933333	0.453846	-0.538095	1	0	0	0	1	1	0	0	0	0	0.553903	0.573618	0.630994	0.111111	0	0.4	0.623077	-0.678571	1	0	0	0	1	1	0	0
GPR D97N	0.388889	0	0.844444	0.376923	-0.361905	1	0	0	0	1	1	0	0	0	0	0.555762	0.642315	0.747047	0.277778	0	0.933333	0.453846	-0.538095	1	0	0	0	1	1	0	0	0	0	0.553903	0.573618	0.630994	0.111111	0	0.4	0.623077	-0.678571	1	0	0	0	1	1	0	0
GPR D97N/L105F	0.388889	0	0.844444	0.376923	-0.361905	1	0	0	0	1	1	0	0	0	0	0.555762	0.642315	0.747047	0.277778	0	0.933333	0.453846	-0.538095	1	0	0	0	1	1	0	0	0	0	0.553903	0.573618	0.630994	0.111111	0	0.4	0.623077	-0.678571	1	0	0	0	1	1	0	0
GPR D97N/L105I	0.388889	0	0.844444	0.376923	-0.361905	1	0	0	0	1	1	0	0	0	0	0.555762	0.642315	0.747047	0.277778	0	0.933333	0.453846	-0.538095	1	0	0	0	1	1	0	0	0	0	0.553903	0.573618	0.630994	0.111111	0	0.4	0.623077	-0.678571	1	0	0	0	1	1	0	0
GPR D97N/L105V	0.388889	0	0.844444	0.376923	-0.361905	1	0	0	0	1	1	0	0	0	0	0.555762	0.642315	0.747047	0.277778	0	0.933333	0.453846	-0.538095	1	0	0	0	1	1	0	0	0	0	0.553903	0.573618	0.630994	0.111111	0	0.4	0.623077	-0.678571	1	0	0	0	1	1	0	0
GPR D97N/L105Y	0.388889	0	0.844444	0.376923	-0.361905	1	0	0	0	1	1	0	0	0	0	0.555762	0.642315	0.747047	0.277778	0	0.933333	0.453846	-0.538095	1	0	0	0	1	1	0	0	0	0	0.553903	0.573618	0.630994	0.111111	0	0.4	0.623077	-0.678571	1	0	0	0	1	1	0	0
GPR D97N/N230A	0.388889	0	0.844444	0.376923	-0.361905	1	0	0	0	1	1	0	0	0	0	0.555762	0.642315	0.747047	0.277778	0	0.933333	0.453846	-0.538095	1	0	0	0	1	1	0	0	0	0	0.553903	0.573618	0.630994	0.111111	0	0.4	0.623077	-0.678571	1	0	0	0	1	1	0	0
GPR D97N/N230F	0.388889	0	0.844444	0.376923	-0.361905	1	0	0	0	1	1	0	0	0	0	0.555762	0.642315	0.747047	0.277778	0	0.933333	0.453846	-0.538095	1	0	0	0	1	1	0	0	0	0	0.553903	0.573618	0.630994	0.111111	0	0.4	0.623077	-0.678571	1	0	0	0	1	1	0	0
GPR D97N/N230L	0.388889	0	0.844444	0.376923	-0.361905	1	0	0	0	1	1	0	0	0	0	0.555762	0.642315	0.747047	0.277778	0	0.933333	0.453846	-0.538095	1	0	0	0	1	1	0	0	0	0	0.553903	0.573618	0.630994	0.111111	0	0.4	0.623077	-0.678571	1	0	0	0	1	1	0	0
GPR D97N/N230V	0.388889	0	0.844444	0.376923	-0.361905	1	0	0	0	1	1	0	0	0	0	0.555762	0.642315	0.747047	0.277778	0	0.933333	0.453846	-0.538095	1	0	0	0	1	1	0	0	0	0	0.553903	0.573618	0.630994	0.111111	0	0.4	0.623077	-0.678571	1	0	0	0	1	1	0	0
GPR D97N/T101A/L105V	0.388889	0	0.844444	0.376923	-0.361905	1	0	0	0	1	1	0	0	0	0	0.555762	0.642315	0.747047	0.277778	0	0.933333	0.453846	-0.538095	1	0	0	0	1	1	0	0	0	0	0.553903	0.573618	0.630994	0.111111	0	0.4	0.623077	-0.678571	1	0	0	0	1	1	0	0
GPR D97N/T101A/L105V/N230A	0.388889	0	0.844444	0.376923	-0.361905	1	0	0	0	1	1	0	0	0	0	0.555762	0.642315	0.747047	0.277778	0	0.933333	0.453846	-0.538095	1	0	0	0	1	1	0	0	0	0	0.553903	0.573618	0.630994	0.111111	0	0.4	0.623077	-0.678571	1	0	0	0	1	1	0	0
GPR D97N/T101V/L105V/N230A	0.388889	0	0.844444	0.376923	-0.361905	1	0	0	0	1	1	0	0	0	0	0.555762	0.642315	0.747047	0.277778	0	0.933333	0.453846	-0.538095	1	0	0	0	1	1	0	0	0	0	0.553903	0.573618	0.630994	0.111111	0	0.4	0.623077	-0.678571	1	0	0	0	1	1	0	0
GPR D97S	0.388889	0	0.844444	0.376923	-0.361905	1	0	0	0	1	1	0	0	0	0	0.555762	0.642315	0.747047	0.277778	0	0.933333	0.453846	-0.538095	1	0	0	0	1	1	0	0	0	0	0.553903	0.573618	0.630994	0.111111	0	0.4	0.623077	-0.678571	1	0	0	0	1	1	0	0
GPR D97T	0.388889	0	0.844444	0.376923	-0.361905	1	0	0	0	1	1	0	0	0	0	0.555762	0.642315	0.747047	0.277778	0	0.933333	0.453846	-0.538095	1	0	0	0	1	1	0	0	0	0	0.553903	0.573618	0.630994	0.111111	0	0.4	0.623077	-0.678571	1	0	0	0	1	1	0	0
GPR D97TA72S	0.388889	0	0.844444	0.376923	-0.361905	1	0	0	0	1	1	0	0	0	0	0.555762	0.642315	0.747047	0.277778	0	0.933333	0.453846	-0.538095	1	0	0	0	1	1	0	0	0	0	0.553903	0.573618	0.630994	0.111111	0.5	-0.177778	0.707692	-0.730952	1	0	0	1	0	0	0	0
GPR D97TL219TN224S	0.388889	0	0.844444	0.376923	-0.361905	1	0	0	0	1	1	0	0	0	0	0.555762	0.642315	0.747047	0.277778	0	0.933333	0.453846	-0.538095	1	0	0	0	1	1	0	0	0	0	0.553903	0.573618	0.630994	0.111111	0	0.4	0.623077	-0.678571	1	0	0	0	1	1	0	0
GPR D97TM191RI194T	0.388889	0	0.844444	0.376923	-0.361905	1	0	0	0	1	1	0	0	0	0	0.555762	0.642315	0.747047	0.277778	0	0.933333	0.453846	-0.538095	1	0	0	0	1	1	0	0	0	0	0.553903	0.573618	0.630994	0.111111	0	0.4	0.623077	-0.678571	1	0	0	0	1	1	0	0
GPR D97TT101S	0.388889	0	0.844444	0.376923	-0.361905	1	0	0	0	1	1	0	0	0	0	0.555762	0.642315	0.747047	0.277778	0	0.933333	0.453846	-0.538095	1	0	0	0	1	1	0	0	0	0	0.553903	0.573618	0.630994	0.111111	0	0.4	0.623077	-0.678571	1	0	0	0	1	1	0	0
GPR D97TT101SV102T	0.388889	0	0.844444	0.376923	-0.361905	1	0	0	0	1	1	0	0	0	0	0.555762	0.642315	0.747047	0.277778	0	0.933333	0.453846	-0.538095	1	0	0	0	1	1	0	0	0	0	0.553903	0.573618	0.630994	0.111111	0	0.4	0.623077	-0.678571	1	0	0	0	1	1	0	0
GPR E142Q	0.388889	0	0.844444	0.376923	-0.361905	1	0	0	0	1	1	0	0	0	0	0.555762	0.642315	0.747047	0.277778	0	0.933333	0.453846	-0.538095	1	0	0	0	1	1	0	0	0	0	0.553903	0.573618	0.630994	0.111111	0	0.4	0.623077	-0.678571	1	0	0	0	1	1	0	0
GPR E170A	0.388889	0	0.844444	0.376923	-0.361905	1	0	0	0	1	1	0	0	0	0	0.555762	0.642315	0.747047	0.277778	0	0.933333	0.453846	-0.538095	1	0	0	0	1	1	0	0	0	0	0.553903	0.573618	0.630994	0.111111	0	0.4	0.623077	-0.678571	1	0	0	0	1	1	0	0
GPR E170A/A178R	0.388889	0	0.844444	0.376923	-0.361905	1	0	0	0	1	1	0	0	0	0	0.555762	0.642315	0.747047	0.277778	0	0.933333	0.453846	-0.538095	1	0	0	0	1	1	0	0	0	0	0.553903	0.573618	0.630994	0.111111	0	0.4	0.623077	-0.678571	1	0	0	0	1	1	0	0
GPR F124L	0.388889	0	0.844444	0.376923	-0.361905	1	0	0	0	1	1	0	0	0	0	0.555762	0.642315	0.747047	0.277778	0	0.933333	0.453846	-0.538095	1	0	0	0	1	1	0	0	0	0	0.553903	0.573618	0.630994	0.111111	0	0.4	0.623077	-0.678571	1	0	0	0	1	1	0	0
GPR F137G/A147S/A178R	0.388889	0	0.844444	0.376923	-0.361905	1	0	0	0	1	1	0	0	0	0	0.555762	0.642315	0.747047	0.277778	0	0.933333	0.453846	-0.538095	1	0	0	0	1	1	0	0	0	0	0.553903	0.573618	0.630994	0.111111	0	0.4	0.623077	-0.678571	1	0	0	0	1	1	0	0
GPR F137G/A178R	0.388889	0	0.844444	0.376923	-0.361905	1	0	0	0	1	1	0	0	0	0	0.555762	0.642315	0.747047	0.277778	0	0.933333	0.453846	-0.538095	1	0	0	0	1	1	0	0	0	0	0.553903	0.573618	0.630994	0.111111	0	0.4	0.623077	-0.678571	1	0	0	0	1	1	0	0
GPR F234S	0.388889	0	0.844444	0.376923	-0.361905	1	0	0	0	1	1	0	0	0	0	0.555762	0.642315	0.747047	0.277778	0	0.933333	0.453846	-0.538095	1	0	0	0	1	1	0	0	0	0	0.553903	0.573618	0.630994	0.111111	0	0.4	0.623077	-0.678571	1	0	0	0	1	1	0	0
GPR G138D	0.388889	0	0.844444	0.376923	-0.361905	1	0	0	0	1	1	0	0	0	0	0.555762	0.642315	0.747047	0.277778	0	0.933333	0.453846	-0.538095	1	0	0	0	1	1	0	0	0	0	0.553903	0.573618	0.630994	0.111111	0	0.4	0.623077	-0.678571	1	0	0	0	1	1	0	0
GPR G70D	0.388889	0	0.844444	0.376923	-0.361905	1	0	0	0	1	1	0	0	0	0	0.555762	0.642315	0.747047	0.277778	0	0.933333	0.453846	-0.538095	1	0	0	0	1	1	0	0	0	0	0.553903	0.573618	0.630994	0.111111	0	0.4	0.623077	-0.678571	1	0	0	0	1	1	0	0
GPR H75A	0.388889	0	0.844444	0.376923	-0.361905	1	0	0	0	1	1	0	0	0	0	0.555762	0.642315	0.747047	0.277778	0	0.933333	0.453846	-0.538095	1	0	0	0	1	1	0	0	0	0	0.553903	0.573618	0.630994	0.111111	0	0.4	0.623077	-0.678571	1	0	0	0	1	1	0	0
GPR H75E	0.388889	0	0.844444	0.376923	-0.361905	1	0	0	0	1	1	0	0	0	0	0.555762	0.642315	0.747047	0.277778	0	0.933333	0.453846	-0.538095	1	0	0	0	1	1	0	0	0	0	0.553903	0.573618	0.630994	0.111111	0	0.4	0.623077	-0.678571	1	0	0	0	1	1	0	0
GPR H75K	0.388889	0	0.844444	0.376923	-0.361905	1	0	0	0	1	1	0	0	0	0	0.555762	0.642315	0.747047	0.277778	0	0.933333	0.453846	-0.538095	1	0	0	0	1	1	0	0	0	0	0.553903	0.573618	0.630994	0.111111	0	0.4	0.623077	-0.678571	1	0	0	0	1	1	0	0
GPR H75R	0.388889	0	0.844444	0.376923	-0.361905	1	0	0	0	1	1	0	0	0	0	0.555762	0.642315	0.747047	0.277778	0	0.933333	0.453846	-0.538095	1	0	0	0	1	1	0	0	0	0	0.553903	0.573618	0.630994	0.111111	0	0.4	0.623077	-0.678571	1	0	0	0	1	1	0	0
GPR H75SD97T	0.388889	0	0.844444	0.376923	-0.361905	1	0	0	0	1	1	0	0	0	0	0.555762	0.642315	0.747047	0.277778	0	0.933333	0.453846	-0.538095	1	0	0	0	1	1	0	0	0	0	0.553903	0.573618	0.630994	0.111111	0	0.4	0.623077	-0.678571	1	0	0	0	1	1	0	0
GPR I194N	0.388889	0	0.844444	0.376923	-0.361905	1	0	0	0	1	1	0	0	0	0	0.555762	0.642315	0.747047	0.277778	0	0.933333	0.453846	-0.538095	1	0	0	0	1	1	0	0	0	0	0.553903	0.573618	0.630994	0.111111	0	0.4	0.623077	-0.678571	1	0	0	0	1	1	0	0
GPR K126R	0.388889	0	0.844444	0.376923	-0.361905	1	0	0	0	1	1	0	0	0	0	0.555762	0.642315	0.747047	0.277778	0	0.933333	0.453846	-0.538095	1	0	0	0	1	1	0	0	0	0	0.553903	0.573618	0.630994	0.111111	0	0.4	0.623077	-0.678571	1	0	0	0	1	1	0	0
GPR K126R/Y200H	0.388889	0	0.844444	0.376923	-0.361905	1	0	0	0	1	1	0	0	0	0	0.555762	0.642315	0.747047	0.277778	0	0.933333	0.453846	-0.538095	1	0	0	0	1	1	0	0	0	0	0.553903	0.573618	0.630994	0.111111	0	0.4	0.623077	-0.678571	1	0	0	0	1	1	0	0
GPR L105A	0.388889	0	0.844444	0.376923	-0.361905	1	0	0	0	1	1	0	0	0	0	0.555762	0.642315	0.747047	0.277778	0	0.933333	0.453846	-0.538095	1	0	0	0	1	1	0	0	0	0	0.553903	0.573618	0.630994	0.111111	0	0.4	0.623077	-0.678571	1	0	0	0	1	1	0	0
GPR L105C	0.388889	0	0.844444	0.376923	-0.361905	1	0	0	0	1	1	0	0	0	0	0.555762	0.642315	0.747047	0.277778	0	0.933333	0.453846	-0.538095	1	0	0	0	1	1	0	0	0	0	0.553903	0.573618	0.630994	0.111111	0	0.4	0.623077	-0.678571	1	0	0	0	1	1	0	0
GPR L105D	0.388889	0	0.844444	0.376923	-0.361905	1	0	0	0	1	1	0	0	0	0	0.555762	0.642315	0.747047	0.277778	0	0.933333	0.453846	-0.538095	1	0	0	0	1	1	0	0	0	0	0.553903	0.573618	0.630994	0.111111	0	0.4	0.623077	-0.678571	1	0	0	0	1	1	0	0
GPR L105E	0.388889	0	0.844444	0.376923	-0.361905	1	0	0	0	1	1	0	0	0	0	0.555762	0.642315	0.747047	0.277778	0	0.933333	0.453846	-0.538095	1	0	0	0	1	1	0	0	0	0	0.553903	0.573618	0.630994	0.111111	0	0.4	0.623077	-0.678571	1	0	0	0	1	1	0	0
GPR L105E/A242E	0.388889	0	0.844444	0.376923	-0.361905	1	0	0	0	1	1	0	0	0	0	0.555762	0.642315	0.747047	0.277778	0	0.933333	0.453846	-0.538095	1	0	0	0	1	1	0	0	0	0	0.553903	0.573618	0.630994	0.111111	0	0.4	0.623077	-0.678571	1	0	0	0	1	1	0	0
GPR L105E/I112E	0.388889	0	0.844444	0.376923	-0.361905	1	0	0	0	1	1	0	0	0	0	0.555762	0.642315	0.747047	0.277778	0	0.933333	0.453846	-0.538095	1	0	0	0	1	1	0	0	0	0	0.553903	0.573618	0.630994	0.111111	0	0.4	0.623077	-0.678571	1	0	0	0	1	1	0	0
GPR L105E/I238E	0.388889	0	0.844444	0.376923	-0.361905	1	0	0	0	1	1	0	0	0	0	0.555762	0.642315	0.747047	0.277778	0	0.933333	0.453846	-0.538095	1	0	0	0	1	1	0	0	0	0	0.553903	0.573618	0.630994	0.111111	0	0.4	0.623077	-0.678571	1	0	0	0	1	1	0	0
GPR L105F	0.388889	0	0.844444	0.376923	-0.361905	1	0	0	0	1	1	0	0	0	0	0.555762	0.642315	0.747047	0.277778	0	0.933333	0.453846	-0.538095	1	0	0	0	1	1	0	0	0	0	0.553903	0.573618	0.630994	0.111111	0	0.4	0.623077	-0.678571	1	0	0	0	1	1	0	0
GPR L105G	0.388889	0	0.844444	0.376923	-0.361905	1	0	0	0	1	1	0	0	0	0	0.555762	0.642315	0.747047	0.277778	0	0.933333	0.453846	-0.538095	1	0	0	0	1	1	0	0	0	0	0.553903	0.573618	0.630994	0.111111	0	0.4	0.623077	-0.678571	1	0	0	0	1	1	0	0
GPR L105H	0.388889	0	0.844444	0.376923	-0.361905	1	0	0	0	1	1	0	0	0	0	0.555762	0.642315	0.747047	0.277778	0	0.933333	0.453846	-0.538095	1	0	0	0	1	1	0	0	0	0	0.553903	0.573618	0.630994	0.111111	0	0.4	0.623077	-0.678571	1	0	0	0	1	1	0	0
GPR L105I	0.388889	0	0.844444	0.376923	-0.361905	1	0	0	0	1	1	0	0	0	0	0.555762	0.642315	0.747047	0.277778	0	0.933333	0.453846	-0.538095	1	0	0	0	1	1	0	0	0	0	0.553903	0.573618	0.630994	0.111111	0	0.4	0.623077	-0.678571	1	0	0	0	1	1	0	0
GPR L105K	0.388889	0	0.844444	0.376923	-0.361905	1	0	0	0	1	1	0	0	0	0	0.555762	0.642315	0.747047	0.277778	0	0.933333	0.453846	-0.538095	1	0	0	0	1	1	0	0	0	0	0.553903	0.573618	0.630994	0.111111	0	0.4	0.623077	-0.678571	1	0	0	0	1	1	0	0
GPR L105M	0.388889	0	0.844444	0.376923	-0.361905	1	0	0	0	1	1	0	0	0	0	0.555762	0.642315	0.747047	0.277778	0	0.933333	0.453846	-0.538095	1	0	0	0	1	1	0	0	0	0	0.553903	0.573618	0.630994	0.111111	0	0.4	0.623077	-0.678571	1	0	0	0	1	1	0	0
GPR L105N	0.388889	0	0.844444	0.376923	-0.361905	1	0	0	0	1	1	0	0	0	0	0.555762	0.642315	0.747047	0.277778	0	0.933333	0.453846	-0.538095	1	0	0	0	1	1	0	0	0	0	0.553903	0.573618	0.630994	0.111111	0	0.4	0.623077	-0.678571	1	0	0	0	1	1	0	0
GPR L105P	0.388889	0	0.844444	0.376923	-0.361905	1	0	0	0	1	1	0	0	0	0	0.555762	0.642315	0.747047	0.277778	0	0.933333	0.453846	-0.538095	1	0	0	0	1	1	0	0	0	0	0.553903	0.573618	0.630994	0.111111	0	0.4	0.623077	-0.678571	1	0	0	0	1	1	0	0
GPR L105Q	0.388889	0	0.844444	0.376923	-0.361905	1	0	0	0	1	1	0	0	0	0	0.555762	0.642315	0.747047	0.277778	0	0.933333	0.453846	-0.538095	1	0	0	0	1	1	0	0	0	0	0.553903	0.573618	0.630994	0.111111	0	0.4	0.623077	-0.678571	1	0	0	0	1	1	0	0
GPR L105Q/A115R	0.388889	0	0.844444	0.376923	-0.361905	1	0	0	0	1	1	0	0	0	0	0.555762	0.642315	0.747047	0.277778	0	0.933333	0.453846	-0.538095	1	0	0	0	1	1	0	0	0	0	0.553903	0.573618	0.630994	0.111111	0	0.4	0.623077	-0.678571	1	0	0	0	1	1	0	0
GPR L105Q/A178R	0.388889	0	0.844444	0.376923	-0.361905	1	0	0	0	1	1	0	0	0	0	0.555762	0.642315	0.747047	0.277778	0	0.933333	0.453846	-0.538095	1	0	0	0	1	1	0	0	0	0	0.553903	0.573618	0.630994	0.111111	0	0.4	0.623077	-0.678571	1	0	0	0	1	1	0	0
GPR L105R	0.388889	0	0.844444	0.376923	-0.361905	1	0	0	0	1	1	0	0	0	0	0.555762	0.642315	0.747047	0.277778	0	0.933333	0.453846	-0.538095	1	0	0	0	1	1	0	0	0	0	0.553903	0.573618	0.630994	0.111111	0	0.4	0.623077	-0.678571	1	0	0	0	1	1	0	0
GPR L105S	0.388889	0	0.844444	0.376923	-0.361905	1	0	0	0	1	1	0	0	0	0	0.555762	0.642315	0.747047	0.277778	0	0.933333	0.453846	-0.538095	1	0	0	0	1	1	0	0	0	0	0.553903	0.573618	0.630994	0.111111	0	0.4	0.623077	-0.678571	1	0	0	0	1	1	0	0
GPR L105T	0.388889	0	0.844444	0.376923	-0.361905	1	0	0	0	1	1	0	0	0	0	0.555762	0.642315	0.747047	0.277778	0	0.933333	0.453846	-0.538095	1	0	0	0	1	1	0	0	0	0	0.553903	0.573618	0.630994	0.111111	0	0.4	0.623077	-0.678571	1	0	0	0	1	1	0	0
GPR L105V	0.388889	0	0.844444	0.376923	-0.361905	1	0	0	0	1	1	0	0	0	0	0.555762	0.642315	0.747047	0.277778	0	0.933333	0.453846	-0.538095	1	0	0	0	1	1	0	0	0	0	0.553903	0.573618	0.630994	0.111111	0	0.4	0.623077	-0.678571	1	0	0	0	1	1	0	0
GPR L105W	0.388889	0	0.844444	0.376923	-0.361905	1	0	0	0	1	1	0	0	0	0	0.555762	0.642315	0.747047	0.277778	0	0.933333	0.453846	-0.538095	1	0	0	0	1	1	0	0	0	0	0.553903	0.573618	0.630994	0.111111	0	0.4	0.623077	-0.678571	1	0	0	0	1	1	0	0
GPR L105Y	0.388889	0	0.844444	0.376923	-0.361905	1	0	0	0	1	1	0	0	0	0	0.555762	0.642315	0.747047	0.277778	0	0.933333	0.453846	-0.538095	1	0	0	0	1	1	0	0	0	0	0.553903	0.573618	0.630994	0.111111	0	0.4	0.623077	-0.678571	1	0	0	0	1	1	0	0
GPR L67R	0.388889	0	0.844444	0.376923	-0.361905	1	0	0	0	1	1	0	0	0	0	0.555762	0.642315	0.747047	0.277778	0	0.933333	0.453846	-0.538095	1	0	0	0	1	1	0	0	0	0	0.553903	0.573618	0.630994	0.111111	0	0.4	0.623077	-0.678571	1	0	0	0	1	1	0	0
GPR M140K	0.388889	0	0.844444	0.376923	-0.361905	1	0	0	0	1	1	0	0	0	0	0.555762	0.642315	0.747047	0.277778	0	0.933333	0.453846	-0.538095	1	0	0	0	1	1	0	0	0	0	0.553903	0.573618	0.630994	0.111111	0	0.4	0.623077	-0.678571	1	0	0	0	1	1	0	0
GPR M1A/G19H/G20M/E170A/A178R/E245A	0.388889	0	0.844444	0.376923	-0.361905	1	0	0	0	1	1	0	0	0	0	0.555762	0.642315	0.747047	0.277778	0	0.933333	0.453846	-0.538095	1	0	0	0	1	1	0	0	0	0	0.553903	0.573618	0.630994	0.111111	0	0.4	0.623077	-0.678571	1	0	0	0	1	1	0	0
GPR MED13K09	0.555556	0.1	0.422222	0.438462	-0.445238	1	0	0	0	1	1	0	0	0	0	0.533457	0.730598	0.731758	0.277778	0	0.933333	0.453846	-0.538095	1	0	0	0	1	1	0	0	0	0	0.553903	0.573618	0.630994	0.111111	0	0.4	0.623077	-0.678571	1	0	0	0	1	1	0	0
GPR MED18B02	0.555556	0.1	0.422222	0.438462	-0.445238	1	0	0	0	1	1	0	0	0	0	0.533457	0.730598	0.731758	0.277778	0	0.933333	0.453846	-0.538095	1	0	0	0	1	1	0	0	0	0	0.553903	0.573618	0.630994	0.111111	0	0.4	0.623077	-0.678571	1	0	0	0	1	1	0	0
GPR MED46A06	0.388889	0	0.844444	0.376923	-0.361905	1	0	0	0	1	1	0	0	0	0	0.555762	0.642315	0.747047	0.277778	0	0.933333	0.453846	-0.538095	1	0	0	0	1	1	0	0	0	0	0.553903	0.573618	0.630994	0.111111	0	0.4	0.623077	-0.678571	1	0	0	0	1	1	0	0
GPR MED49C08	0.555556	0.1	0.422222	0.438462	-0.445238	1	0	0	0	1	1	0	0	0	0	0.533457	0.730598	0.731758	0.277778	0	0.933333	0.453846	-0.538095	1	0	0	0	1	1	0	0	0	0	0.553903	0.573618	0.630994	0.111111	0	0.4	0.623077	-0.678571	1	0	0	0	1	1	0	0
GPR MED66A03	0.388889	0	0.844444	0.376923	-0.361905	1	0	0	0	1	1	0	0	0	0	0.555762	0.642315	0.747047	0.277778	0	0.933333	0.453846	-0.538095	1	0	0	0	1	1	0	0	0	0	0.553903	0.573618	0.630994	0.111111	0	0.4	0.623077	-0.678571	1	0	0	0	1	1	0	0
GPR N176R	0.388889	0	0.844444	0.376923	-0.361905	1	0	0	0	1	1	0	0	0	0	0.555762	0.642315	0.747047	0.277778	0	0.933333	0.453846	-0.538095	1	0	0	0	1	1	0	0	0	0	0.553903	0.573618	0.630994	0.111111	0	0.4	0.623077	-0.678571	1	0	0	0	1	1	0	0
GPR P180R	0.388889	0	0.844444	0.376923	-0.361905	1	0	0	0	1	1	0	0	0	0	0.555762	0.642315	0.747047	0.277778	0	0.933333	0.453846	-0.538095	1	0	0	0	1	1	0	0	0	0	0.553903	0.573618	0.630994	0.111111	0	0.4	0.623077	-0.678571	1	0	0	0	1	1	0	0
GPR RS29	0.388889	0	0.844444	0.376923	-0.361905	1	0	0	0	1	1	0	0	0	0	0.555762	0.642315	0.747047	0.444444	0	1	0.4	-0.404762	1	0	0	0	1	1	0	0	0	0	0.55948	0.642315	0.747047	0.111111	0	0.4	0.623077	-0.678571	1	0	0	0	1	1	0	0
GPR S179R	0.388889	0	0.844444	0.376923	-0.361905	1	0	0	0	1	1	0	0	0	0	0.555762	0.642315	0.747047	0.277778	0	0.933333	0.453846	-0.538095	1	0	0	0	1	1	0	0	0	0	0.553903	0.573618	0.630994	0.111111	0	0.4	0.623077	-0.678571	1	0	0	0	1	1	0	0
GPR S55R	0.388889	0	0.844444	0.376923	-0.361905	1	0	0	0	1	1	0	0	0	0	0.555762	0.642315	0.747047	0.277778	0	0.933333	0.453846	-0.538095	1	0	0	0	1	1	0	0	0	0	0.553903	0.573618	0.630994	0.111111	0	0.4	0.623077	-0.678571	1	0	0	0	1	1	0	0
GPR S65P	0.388889	0	0.844444	0.376923	-0.361905	1	0	0	0	1	1	0	0	0	0	0.555762	0.642315	0.747047	0.277778	0	0.933333	0.453846	-0.538095	1	0	0	0	1	1	0	0	0	0	0.553903	0.573618	0.630994	0.111111	0	0.4	0.623077	-0.678571	1	0	0	0	1	1	0	0
GPR T101A	0.388889	0	0.844444	0.376923	-0.361905	1	0	0	0	1	1	0	0	0	0	0.555762	0.642315	0.747047	0.277778	0	0.933333	0.453846	-0.538095	1	0	0	0	1	1	0	0	0	0	0.553903	0.573618	0.630994	0.111111	0	0.4	0.623077	-0.678571	1	0	0	0	1	1	0	0
GPR T101A/I194N	0.388889	0	0.844444	0.376923	-0.361905	1	0	0	0	1	1	0	0	0	0	0.555762	0.642315	0.747047	0.277778	0	0.933333	0.453846	-0.538095	1	0	0	0	1	1	0	0	0	0	0.553903	0.573618	0.630994	0.111111	0	0.4	0.623077	-0.678571	1	0	0	0	1	1	0	0
GPR T177R	0.388889	0	0.844444	0.376923	-0.361905	1	0	0	0	1	1	0	0	0	0	0.555762	0.642315	0.747047	0.277778	0	0.933333	0.453846	-0.538095	1	0	0	0	1	1	0	0	0	0	0.553903	0.573618	0.630994	0.111111	0	0.4	0.623077	-0.678571	1	0	0	0	1	1	0	0
GPR T91I	0.388889	0	0.844444	0.376923	-0.361905	1	0	0	0	1	1	0	0	0	0	0.555762	0.642315	0.747047	0.277778	0	0.933333	0.453846	-0.538095	1	0	0	0	1	1	0	0	0	0	0.553903	0.573618	0.630994	0.111111	0	0.4	0.623077	-0.678571	1	0	0	0	1	1	0	0
GPR V102A	0.388889	0	0.844444	0.376923	-0.361905	1	0	0	0	1	1	0	0	0	0	0.555762	0.642315	0.747047	0.277778	0	0.933333	0.453846	-0.538095	1	0	0	0	1	1	0	0	0	0	0.553903	0.573618	0.630994	0.111111	0	0.4	0.623077	-0.678571	1	0	0	0	1	1	0	0
GPR V102D	0.388889	0	0.844444	0.376923	-0.361905	1	0	0	0	1	1	0	0	0	0	0.555762	0.642315	0.747047	0.277778	0	0.933333	0.453846	-0.538095	1	0	0	0	1	1	0	0	0	0	0.553903	0.573618	0.630994	0.111111	0	0.4	0.623077	-0.678571	1	0	0	0	1	1	0	0
GPR V136M	0.388889	0	0.844444	0.376923	-0.361905	1	0	0	0	1	1	0	0	0	0	0.555762	0.642315	0.747047	0.277778	0	0.933333	0.453846	-0.538095	1	0	0	0	1	1	0	0	0	0	0.553903	0.573618	0.630994	0.111111	0	0.4	0.623077	-0.678571	1	0	0	0	1	1	0	0
GPR V68I	0.388889	0	0.844444	0.376923	-0.361905	1	0	0	0	1	1	0	0	0	0	0.555762	0.642315	0.747047	0.444444	0	1	0.4	-0.404762	1	0	0	0	1	1	0	0	0	0	0.55948	0.642315	0.747047	0.111111	0	0.4	0.623077	-0.678571	1	0	0	0	1	1	0	0
GPR W98G	0.388889	0	0.844444	0.376923	-0.361905	1	0	0	0	1	1	0	0	0	0	0.555762	0.642315	0.747047	0.277778	0	0.933333	0.453846	-0.538095	1	0	0	0	1	1	0	0	0	0	0.553903	0.573618	0.630994	0.111111	0	0.4	0.623077	-0.678571	1	0	0	0	1	1	0	0
GPR W98G/V136M	0.388889	0	0.844444	0.376923	-0.361905	1	0	0	0	1	1	0	0	0	0	0.555762	0.642315	0.747047	0.277778	0	0.933333	0.453846	-0.538095	1	0	0	0	1	1	0	0	0	0	0.553903	0.573618	0.630994	0.111111	0	0.4	0.623077	-0.678571	1	0	0	0	1	1	0	0
GPR Y200H	0.388889	0	0.844444	0.376923	-0.361905	1	0	0	0	1	1	0	0	0	0	0.555762	0.642315	0.747047	0.277778	0	0.933333	0.453846	-0.538095	1	0	0	0	1	1	0	0	0	0	0.553903	0.573618	0.630994	0.111111	0	0.4	0.623077	-0.678571	1	0	0	0	1	1	0	0
GPR Y200N	0.388889	0	0.844444	0.376923	-0.361905	1	0	0	0	1	1	0	0	0	0	0.555762	0.642315	0.747047	0.277778	0	0.933333	0.453846	-0.538095	1	0	0	0	1	1	0	0	0	0	0.553903	0.573618	0.630994	0.111111	0	0.4	0.623077	-0.678571	1	0	0	0	1	1	0	0
GPR Y95F	0.388889	0	0.844444	0.376923	-0.361905	1	0	0	0	1	1	0	0	0	0	0.555762	0.642315	0.747047	0.277778	0	0.933333	0.453846	-0.538095	1	0	0	0	1	1	0	0	0	0	0.553903	0.573618	0.630994	0.111111	0	0.4	0.623077	-0.678571	1	0	0	0	1	1	0	0
PR/Rh223-253	0.388889	0	0.844444	0.376923	-0.361905	1	0	0	0	1	1	0	0	0	0	0.555762	0.642315	0.747047	0.277778	0	0.933333	0.453846	-0.538095	1	0	0	0	1	1	0	0	0	0	0.553903	0.573618	0.630994	0.111111	0	0.4	0.623077	-0.678571	1	0	0	0	1	1	0	0
PR/Rh225-251	0.388889	0	0.844444	0.376923	-0.361905	1	0	0	0	1	1	0	0	0	0	0.555762	0.642315	0.747047	0.277778	0	0.933333	0.453846	-0.538095	1	0	0	0	1	1	0	0	0	0	0.553903	0.573618	0.630994	0.111111	0	0.4	0.623077	-0.678571	1	0	0	0	1	1	0	0
PR/Rh225-252	0.388889	0	0.844444	0.376923	-0.361905	1	0	0	0	1	1	0	0	0	0	0.555762	0.642315	0.747047	0.277778	0	0.933333	0.453846	-0.538095	1	0	0	0	1	1	0	0	0	0	0.553903	0.573618	0.630994	0.111111	0	0.4	0.623077	-0.678571	1	0	0	0	1	1	0	0
PR/Rh233-252	0.388889	0	0.844444	0.376923	-0.361905	1	0	0	0	1	1	0	0	0	0	0.555762	0.642315	0.747047	0.277778	0	0.933333	0.453846	-0.538095	1	0	0	0	1	1	0	0	0	0	0.553903	0.573618	0.630994	0.111111	0	0.4	0.623077	-0.678571	1	0	0	0	1	1	0	0
GR	0.555556	0.1	0.422222	0.438462	-0.445238	1	0	0	0	1	1	0	0	0	0	0.533457	0.730598	0.731758	0.277778	0	0.933333	0.453846	-0.538095	1	0	0	0	1	1	0	0	0	0	0.553903	0.573618	0.630994	0.111111	0	0.4	0.623077	-0.678571	1	0	0	0	1	1	0	0
GR D121E G162L E166W A256S	0.555556	0.1	0.422222	0.438462	-0.445238	1	0	0	0	1	1	0	0	0	0	0.533457	0.730598	0.731758	0.277778	0	0.933333	0.453846	-0.538095	1	0	0	0	1	1	0	0	0	0	0.553903	0.573618	0.630994	0.111111	0	0.4	0.623077	-0.678571	1	0	0	0	1	1	0	0
GR L129T G162L E166W A256S	0.555556	0.1	0.422222	0.438462	-0.445238	1	0	0	0	1	1	0	0	0	0	0.533457	0.730598	0.731758	0.277778	0	0.933333	0.453846	-0.538095	1	0	0	0	1	1	0	0	0	0	0.553903	0.573618	0.630994	0.111111	0	0.4	0.623077	-0.678571	1	0	0	0	1	1	0	0
GR M158G G162L E166W A256S	0.555556	0.1	0.422222	0.438462	-0.445238	1	0	0	0	1	1	0	0	0	0	0.533457	0.730598	0.731758	0.277778	0	0.933333	0.453846	-0.538095	1	0	0	0	1	1	0	0	0	0	0.553903	0.573618	0.630994	0.111111	0	0.4	0.623077	-0.678571	1	0	0	0	1	1	0	0
GR W122L G162L E166W A256S	0.555556	0.1	0.422222	0.438462	-0.445238	1	0	0	0	1	1	0	0	0	0	0.533457	0.730598	0.731758	0.277778	0	0.933333	0.453846	-0.538095	1	0	0	0	1	1	0	0	0	0	0.553903	0.573618	0.630994	0.111111	0	0.4	0.623077	-0.678571	1	0	0	0	1	1	0	0
GR W122M G162L E166W A256S	0.555556	0.1	0.422222	0.438462	-0.445238	1	0	0	0	1	1	0	0	0	0	0.533457	0.730598	0.731758	0.277778	0	0.933333	0.453846	-0.538095	1	0	0	0	1	1	0	0	0	0	0.553903	0.573618	0.630994	0.111111	0	0.4	0.623077	-0.678571	1	0	0	0	1	1	0	0
GR A256C	0.555556	0.1	0.422222	0.438462	-0.445238	1	0	0	0	1	1	0	0	0	0	0.533457	0.730598	0.731758	0.277778	0	0.933333	0.453846	-0.538095	1	0	0	0	1	1	0	0	0	0	0.553903	0.573618	0.630994	0.111111	0	0.4	0.623077	-0.678571	1	0	0	0	1	1	0	0
GR A256D	0.555556	0.1	0.422222	0.438462	-0.445238	1	0	0	0	1	1	0	0	0	0	0.533457	0.730598	0.731758	0.277778	0	0.933333	0.453846	-0.538095	1	0	0	0	1	1	0	0	0	0	0.553903	0.573618	0.630994	0.111111	0	0.4	0.623077	-0.678571	1	0	0	0	1	1	0	0
GR A256G	0.555556	0.1	0.422222	0.438462	-0.445238	1	0	0	0	1	1	0	0	0	0	0.533457	0.730598	0.731758	0.277778	0	0.933333	0.453846	-0.538095	1	0	0	0	1	1	0	0	0	0	0.553903	0.573618	0.630994	0.111111	0	0.4	0.623077	-0.678571	1	0	0	0	1	1	0	0
GR A256M	0.555556	0.1	0.422222	0.438462	-0.445238	1	0	0	0	1	1	0	0	0	0	0.533457	0.730598	0.731758	0.277778	0	0.933333	0.453846	-0.538095	1	0	0	0	1	1	0	0	0	0	0.553903	0.573618	0.630994	0.111111	0	0.4	0.623077	-0.678571	1	0	0	0	1	1	0	0
GR A256S	0.555556	0.1	0.422222	0.438462	-0.445238	1	0	0	0	1	1	0	0	0	0	0.533457	0.730598	0.731758	0.277778	0	0.933333	0.453846	-0.538095	1	0	0	0	1	1	0	0	0	0	0.553903	0.573618	0.630994	0.111111	0	0.4	0.623077	-0.678571	1	0	0	0	1	1	0	0
GR D115N	0.555556	0.1	0.422222	0.438462	-0.445238	1	0	0	0	1	1	0	0	0	0	0.533457	0.730598	0.731758	0.277778	0	0.933333	0.453846	-0.538095	1	0	0	0	1	1	0	0	0	0	0.553903	0.573618	0.630994	0.111111	0	0.4	0.623077	-0.678571	1	0	0	0	1	1	0	0
GR D121A	0.555556	0.1	0.422222	0.438462	-0.445238	1	0	0	0	1	1	0	0	0	0	0.533457	0.730598	0.731758	0.277778	0	0.933333	0.453846	-0.538095	1	0	0	0	1	1	0	0	0	0	0.553903	0.573618	0.630994	0.111111	0	0.4	0.623077	-0.678571	1	0	0	0	1	1	0	0
GR D121E	0.555556	0.1	0.422222	0.438462	-0.445238	1	0	0	0	1	1	0	0	0	0	0.533457	0.730598	0.731758	0.277778	0	0.933333	0.453846	-0.538095	1	0	0	0	1	1	0	0	0	0	0.553903	0.573618	0.630994	0.111111	0	0.4	0.623077	-0.678571	1	0	0	0	1	1	0	0
GR D121E T125C A256M	0.555556	0.1	0.422222	0.438462	-0.445238	1	0	0	0	1	1	0	0	0	0	0.533457	0.730598	0.731758	0.277778	0	0.933333	0.453846	-0.538095	1	0	0	0	1	1	0	0	0	0	0.553903	0.573618	0.630994	0.111111	0	0.4	0.623077	-0.678571	1	0	0	0	1	1	0	0
GR D121G	0.555556	0.1	0.422222	0.438462	-0.445238	1	0	0	0	1	1	0	0	0	0	0.533457	0.730598	0.731758	0.277778	0	0.933333	0.453846	-0.538095	1	0	0	0	1	1	0	0	0	0	0.553903	0.573618	0.630994	0.111111	0	0.4	0.623077	-0.678571	1	0	0	0	1	1	0	0
GR D121K	0.555556	0.1	0.422222	0.438462	-0.445238	1	0	0	0	1	1	0	0	0	0	0.533457	0.730598	0.731758	0.277778	0	0.933333	0.453846	-0.538095	1	0	0	0	1	1	0	0	0	0	0.553903	0.573618	0.630994	0.111111	0	0.4	0.623077	-0.678571	1	0	0	0	1	1	0	0
GR D121L	0.555556	0.1	0.422222	0.438462	-0.445238	1	0	0	0	1	1	0	0	0	0	0.533457	0.730598	0.731758	0.277778	0	0.933333	0.453846	-0.538095	1	0	0	0	1	1	0	0	0	0	0.553903	0.573618	0.630994	0.111111	0	0.4	0.623077	-0.678571	1	0	0	0	1	1	0	0
GR D121M	0.555556	0.1	0.422222	0.438462	-0.445238	1	0	0	0	1	1	0	0	0	0	0.533457	0.730598	0.731758	0.277778	0	0.933333	0.453846	-0.538095	1	0	0	0	1	1	0	0	0	0	0.553903	0.573618	0.630994	0.111111	0	0.4	0.623077	-0.678571	1	0	0	0	1	1	0	0
GR D121N	0.555556	0.1	0.422222	0.438462	-0.445238	1	0	0	0	1	1	0	0	0	0	0.533457	0.730598	0.731758	0.277778	0	0.933333	0.453846	-0.538095	1	0	0	0	1	1	0	0	0	0	0.553903	0.573618	0.630994	0.111111	0	0.4	0.623077	-0.678571	1	0	0	0	1	1	0	0
GR D121P	0.555556	0.1	0.422222	0.438462	-0.445238	1	0	0	0	1	1	0	0	0	0	0.533457	0.730598	0.731758	0.277778	0	0.933333	0.453846	-0.538095	1	0	0	0	1	1	0	0	0	0	0.553903	0.573618	0.630994	0.111111	0	0.4	0.623077	-0.678571	1	0	0	0	1	1	0	0
GR D121Q	0.555556	0.1	0.422222	0.438462	-0.445238	1	0	0	0	1	1	0	0	0	0	0.533457	0.730598	0.731758	0.277778	0	0.933333	0.453846	-0.538095	1	0	0	0	1	1	0	0	0	0	0.553903	0.573618	0.630994	0.111111	0	0.4	0.623077	-0.678571	1	0	0	0	1	1	0	0
GR D121S	0.555556	0.1	0.422222	0.438462	-0.445238	1	0	0	0	1	1	0	0	0	0	0.533457	0.730598	0.731758	0.277778	0	0.933333	0.453846	-0.538095	1	0	0	0	1	1	0	0	0	0	0.553903	0.573618	0.630994	0.111111	0	0.4	0.623077	-0.678571	1	0	0	0	1	1	0	0
GR D121T	0.555556	0.1	0.422222	0.438462	-0.445238	1	0	0	0	1	1	0	0	0	0	0.533457	0.730598	0.731758	0.277778	0	0.933333	0.453846	-0.538095	1	0	0	0	1	1	0	0	0	0	0.553903	0.573618	0.630994	0.111111	0	0.4	0.623077	-0.678571	1	0	0	0	1	1	0	0
GR D121V	0.555556	0.1	0.422222	0.438462	-0.445238	1	0	0	0	1	1	0	0	0	0	0.533457	0.730598	0.731758	0.277778	0	0.933333	0.453846	-0.538095	1	0	0	0	1	1	0	0	0	0	0.553903	0.573618	0.630994	0.111111	0	0.4	0.623077	-0.678571	1	0	0	0	1	1	0	0
GR D121W	0.555556	0.1	0.422222	0.438462	-0.445238	1	0	0	0	1	1	0	0	0	0	0.533457	0.730598	0.731758	0.277778	0	0.933333	0.453846	-0.538095	1	0	0	0	1	1	0	0	0	0	0.553903	0.573618	0.630994	0.111111	0	0.4	0.623077	-0.678571	1	0	0	0	1	1	0	0
GR D253E	0.555556	0.1	0.422222	0.438462	-0.445238	1	0	0	0	1	1	0	0	0	0	0.533457	0.730598	0.731758	0.277778	0	0.933333	0.453846	-0.538095	1	0	0	0	1	1	0	0	0	0	0.553903	0.573618	0.630994	0.111111	0	0.4	0.623077	-0.678571	1	0	0	0	1	1	0	0
GR D253F	0.555556	0.1	0.422222	0.438462	-0.445238	1	0	0	0	1	1	0	0	0	0	0.533457	0.730598	0.731758	0.277778	0	0.933333	0.453846	-0.538095	1	0	0	0	1	1	0	0	0	0	0.553903	0.573618	0.630994	0.111111	0	0.4	0.623077	-0.678571	1	0	0	0	1	1	0	0
GR D253N	0.555556	0.1	0.422222	0.438462	-0.445238	1	0	0	0	1	1	0	0	0	0	0.533457	0.730598	0.731758	0.277778	0	0.933333	0.453846	-0.538095	1	0	0	0	1	1	0	0	0	0	0.553903	0.573618	0.630994	0.111111	0	0.4	0.623077	-0.678571	1	0	0	0	1	1	0	0
GR D253T	0.555556	0.1	0.422222	0.438462	-0.445238	1	0	0	0	1	1	0	0	0	0	0.533457	0.730598	0.731758	0.277778	0	0.933333	0.453846	-0.538095	1	0	0	0	1	1	0	0	0	0	0.553903	0.573618	0.630994	0.111111	0	0.4	0.623077	-0.678571	1	0	0	0	1	1	0	0
GR E132D	0.555556	0.1	0.422222	0.438462	-0.445238	1	0	0	0	1	1	0	0	0	0	0.533457	0.730598	0.731758	0.277778	0	0.933333	0.453846	-0.538095	1	0	0	0	1	1	0	0	0	0	0.553903	0.573618	0.630994	0.111111	0	0.4	0.623077	-0.678571	1	0	0	0	1	1	0	0
GR E132Q	0.555556	0.1	0.422222	0.438462	-0.445238	1	0	0	0	1	1	0	0	0	0	0.533457	0.730598	0.731758	0.277778	0	0.933333	0.453846	-0.538095	1	0	0	0	1	1	0	0	0	0	0.553903	0.573618	0.630994	0.111111	0	0.4	0.623077	-0.678571	1	0	0	0	1	1	0	0
GR E143Q	0.555556	0.1	0.422222	0.438462	-0.445238	1	0	0	0	1	1	0	0	0	0	0.533457	0.730598	0.731758	0.277778	0	0.933333	0.453846	-0.538095	1	0	0	0	1	1	0	0	0	0	0.553903	0.573618	0.630994	0.111111	0	0.4	0.623077	-0.678571	1	0	0	0	1	1	0	0
GR E166L	0.555556	0.1	0.422222	0.438462	-0.445238	1	0	0	0	1	1	0	0	0	0	0.533457	0.730598	0.731758	0.277778	0	0.933333	0.453846	-0.538095	1	0	0	0	1	1	0	0	0	0	0.553903	0.573618	0.630994	0.111111	0	0.4	0.623077	-0.678571	1	0	0	0	1	1	0	0
GR E166M	0.555556	0.1	0.422222	0.438462	-0.445238	1	0	0	0	1	1	0	0	0	0	0.533457	0.730598	0.731758	0.277778	0	0.933333	0.453846	-0.538095	1	0	0	0	1	1	0	0	0	0	0.553903	0.573618	0.630994	0.111111	0	0.4	0.623077	-0.678571	1	0	0	0	1	1	0	0
GR E166P	0.555556	0.1	0.422222	0.438462	-0.445238	1	0	0	0	1	1	0	0	0	0	0.533457	0.730598	0.731758	0.277778	0	0.933333	0.453846	-0.538095	1	0	0	0	1	1	0	0	0	0	0.553903	0.573618	0.630994	0.111111	0	0.4	0.623077	-0.678571	1	0	0	0	1	1	0	0
GR E166Q	0.555556	0.1	0.422222	0.438462	-0.445238	1	0	0	0	1	1	0	0	0	0	0.533457	0.730598	0.731758	0.277778	0	0.933333	0.453846	-0.538095	1	0	0	0	1	1	0	0	0	0	0.553903	0.573618	0.630994	0.111111	0	0.4	0.623077	-0.678571	1	0	0	0	1	1	0	0
GR E166W	0.555556	0.1	0.422222	0.438462	-0.445238	1	0	0	0	1	1	0	0	0	0	0.533457	0.730598	0.731758	0.277778	0	0.933333	0.453846	-0.538095	1	0	0	0	1	1	0	0	0	0	0.553903	0.573618	0.630994	0.111111	0	0.4	0.623077	-0.678571	1	0	0	0	1	1	0	0
GR E166W S181G A256S	0.555556	0.1	0.422222	0.438462	-0.445238	1	0	0	0	1	1	0	0	0	0	0.533457	0.730598	0.731758	0.277778	0	0.933333	0.453846	-0.538095	1	0	0	0	1	1	0	0	0	0	0.553903	0.573618	0.630994	0.111111	0	0.4	0.623077	-0.678571	1	0	0	0	1	1	0	0
GR E195Q	0.555556	0.1	0.422222	0.438462	-0.445238	1	0	0	0	1	1	0	0	0	0	0.533457	0.730598	0.731758	0.277778	0	0.933333	0.453846	-0.538095	1	0	0	0	1	1	0	0	0	0	0.553903	0.573618	0.630994	0.111111	0	0.4	0.623077	-0.678571	1	0	0	0	1	1	0	0
GR G162C	0.555556	0.1	0.422222	0.438462	-0.445238	1	0	0	0	1	1	0	0	0	0	0.533457	0.730598	0.731758	0.277778	0	0.933333	0.453846	-0.538095	1	0	0	0	1	1	0	0	0	0	0.553903	0.573618	0.630994	0.111111	0	0.4	0.623077	-0.678571	1	0	0	0	1	1	0	0
GR G162L	0.555556	0.1	0.422222	0.438462	-0.445238	1	0	0	0	1	1	0	0	0	0	0.533457	0.730598	0.731758	0.277778	0	0.933333	0.453846	-0.538095	1	0	0	0	1	1	0	0	0	0	0.553903	0.573618	0.630994	0.111111	0	0.4	0.623077	-0.678571	1	0	0	0	1	1	0	0
GR G162L E166W A256C	0.555556	0.1	0.422222	0.438462	-0.445238	1	0	0	0	1	1	0	0	0	0	0.533457	0.730598	0.731758	0.277778	0	0.933333	0.453846	-0.538095	1	0	0	0	1	1	0	0	0	0	0.553903	0.573618	0.630994	0.111111	0	0.4	0.623077	-0.678571	1	0	0	0	1	1	0	0
GR G162L E166W A256S	0.555556	0.1	0.422222	0.438462	-0.445238	1	0	0	0	1	1	0	0	0	0	0.533457	0.730598	0.731758	0.277778	0	0.933333	0.453846	-0.538095	1	0	0	0	1	1	0	0	0	0	0.553903	0.573618	0.630994	0.111111	0	0.4	0.623077	-0.678571	1	0	0	0	1	1	0	0
GR G162L E166W G178S A256S	0.555556	0.1	0.422222	0.438462	-0.445238	1	0	0	0	1	1	0	0	0	0	0.533457	0.730598	0.731758	0.277778	0	0.933333	0.453846	-0.538095	1	0	0	0	1	1	0	0	0	0	0.553903	0.573618	0.630994	0.111111	0	0.4	0.623077	-0.678571	1	0	0	0	1	1	0	0
GR G162L E166W S181G A256C	0.555556	0.1	0.422222	0.438462	-0.445238	1	0	0	0	1	1	0	0	0	0	0.533457	0.730598	0.731758	0.277778	0	0.933333	0.453846	-0.538095	1	0	0	0	1	1	0	0	0	0	0.553903	0.573618	0.630994	0.111111	0	0.4	0.623077	-0.678571	1	0	0	0	1	1	0	0
GR G162L E166W S181G A256S	0.555556	0.1	0.422222	0.438462	-0.445238	1	0	0	0	1	1	0	0	0	0	0.533457	0.730598	0.731758	0.277778	0	0.933333	0.453846	-0.538095	1	0	0	0	1	1	0	0	0	0	0.553903	0.573618	0.630994	0.111111	0	0.4	0.623077	-0.678571	1	0	0	0	1	1	0	0
GR G162L E166W Y229G A256S	0.555556	0.1	0.422222	0.438462	-0.445238	1	0	0	0	1	1	0	0	0	0	0.533457	0.730598	0.731758	0.277778	0	0.933333	0.453846	-0.538095	1	0	0	0	1	1	0	0	0	0	0.553903	0.573618	0.630994	0.111111	0	0.4	0.623077	-0.678571	1	0	0	0	1	1	0	0
GR G162L E166W Y229T A256S	0.555556	0.1	0.422222	0.438462	-0.445238	1	0	0	0	1	1	0	0	0	0	0.533457	0.730598	0.731758	0.277778	0	0.933333	0.453846	-0.538095	1	0	0	0	1	1	0	0	0	0	0.553903	0.573618	0.630994	0.111111	0	0.4	0.623077	-0.678571	1	0	0	0	1	1	0	0
GR G162S	0.555556	0.1	0.422222	0.438462	-0.445238	1	0	0	0	1	1	0	0	0	0	0.533457	0.730598	0.731758	0.277778	0	0.933333	0.453846	-0.538095	1	0	0	0	1	1	0	0	0	0	0.553903	0.573618	0.630994	0.111111	0	0.4	0.623077	-0.678571	1	0	0	0	1	1	0	0
GR G162V	0.555556	0.1	0.422222	0.438462	-0.445238	1	0	0	0	1	1	0	0	0	0	0.533457	0.730598	0.731758	0.277778	0	0.933333	0.453846	-0.538095	1	0	0	0	1	1	0	0	0	0	0.553903	0.573618	0.630994	0.111111	0	0.4	0.623077	-0.678571	1	0	0	0	1	1	0	0
GR G178Q	0.555556	0.1	0.422222	0.438462	-0.445238	1	0	0	0	1	1	0	0	0	0	0.533457	0.730598	0.731758	0.277778	0	0.933333	0.453846	-0.538095	1	0	0	0	1	1	0	0	0	0	0.553903	0.573618	0.630994	0.111111	0	0.4	0.623077	-0.678571	1	0	0	0	1	1	0	0
GR H87A	0.555556	0.1	0.422222	0.438462	-0.445238	1	0	0	0	1	1	0	0	0	0	0.533457	0.730598	0.731758	0.277778	0	0.933333	0.453846	-0.538095	1	0	0	0	1	1	0	0	0	0	0.553903	0.573618	0.630994	0.111111	0	0.4	0.623077	-0.678571	1	0	0	0	1	1	0	0
GR L129K	0.555556	0.1	0.422222	0.438462	-0.445238	1	0	0	0	1	1	0	0	0	0	0.533457	0.730598	0.731758	0.277778	0	0.933333	0.453846	-0.538095	1	0	0	0	1	1	0	0	0	0	0.553903	0.573618	0.630994	0.111111	0	0.4	0.623077	-0.678571	1	0	0	0	1	1	0	0
GR L129W	0.555556	0.1	0.422222	0.438462	-0.445238	1	0	0	0	1	1	0	0	0	0	0.533457	0.730598	0.731758	0.277778	0	0.933333	0.453846	-0.538095	1	0	0	0	1	1	0	0	0	0	0.553903	0.573618	0.630994	0.111111	0	0.4	0.623077	-0.678571	1	0	0	0	1	1	0	0
GR M158A	0.555556	0.1	0.422222	0.438462	-0.445238	1	0	0	0	1	1	0	0	0	0	0.533457	0.730598	0.731758	0.277778	0	0.933333	0.453846	-0.538095	1	0	0	0	1	1	0	0	0	0	0.553903	0.573618	0.630994	0.111111	0	0.4	0.623077	-0.678571	1	0	0	0	1	1	0	0
GR M158A/G162V/A256T	0.555556	0.1	0.422222	0.438462	-0.445238	1	0	0	0	1	1	0	0	0	0	0.533457	0.730598	0.731758	0.277778	0	0.933333	0.453846	-0.538095	1	0	0	0	1	1	0	0	0	0	0.553903	0.573618	0.630994	0.111111	0	0.4	0.623077	-0.678571	1	0	0	0	1	1	0	0
GR M158L	0.555556	0.1	0.422222	0.438462	-0.445238	1	0	0	0	1	1	0	0	0	0	0.533457	0.730598	0.731758	0.277778	0	0.933333	0.453846	-0.538095	1	0	0	0	1	1	0	0	0	0	0.553903	0.573618	0.630994	0.111111	0	0.4	0.623077	-0.678571	1	0	0	0	1	1	0	0
GR NDQ	0.555556	0.1	0.422222	0.438462	-0.445238	1	0	0	0	1	1	0	0	0	0	0.533457	0.730598	0.731758	0.277778	0	0.933333	0.453846	-0.538095	1	0	0	0	1	1	0	0	0	0	0.553903	0.573618	0.630994	0.111111	0	0.4	0.623077	-0.678571	1	0	0	0	1	1	0	0
GR NDQ/I83S	0.555556	0.1	0.422222	0.438462	-0.445238	1	0	0	0	1	1	0	0	0	0	0.533457	0.730598	0.731758	0.277778	0	0.933333	0.453846	-0.538095	1	0	0	0	1	1	0	0	0	0	0.553903	0.573618	0.630994	0.111111	0	0.4	0.623077	-0.678571	1	0	0	0	1	1	0	0
GR NDQ/I83S/A135F	0.555556	0.1	0.422222	0.438462	-0.445238	1	0	0	0	1	1	0	0	0	0	0.533457	0.730598	0.731758	0.277778	0	0.933333	0.453846	-0.538095	1	0	0	0	1	1	0	0	0	0	0.553903	0.573618	0.630994	0.111111	0	0.4	0.623077	-0.678571	1	0	0	0	1	1	0	0
GR NDQ/I83S/G85F	0.555556	0.1	0.422222	0.438462	-0.445238	1	0	0	0	1	1	0	0	0	0	0.533457	0.730598	0.731758	0.277778	0	0.933333	0.453846	-0.538095	1	0	0	0	1	1	0	0	0	0	0.553903	0.573618	0.630994	0.111111	0	0.4	0.623077	-0.678571	1	0	0	0	1	1	0	0
GR NDQ/I83S/H87L	0.555556	0.1	0.422222	0.438462	-0.445238	1	0	0	0	1	1	0	0	0	0	0.533457	0.730598	0.731758	0.277778	0	0.933333	0.453846	-0.538095	1	0	0	0	1	1	0	0	0	0	0.553903	0.573618	0.630994	0.111111	0	0.4	0.623077	-0.678571	1	0	0	0	1	1	0	0
GR NDQ/I83S/H87L/Y88L	0.555556	0.1	0.422222	0.438462	-0.445238	1	0	0	0	1	1	0	0	0	0	0.533457	0.730598	0.731758	0.277778	0	0.933333	0.453846	-0.538095	1	0	0	0	1	1	0	0	0	0	0.553903	0.573618	0.630994	0.111111	0	0.4	0.623077	-0.678571	1	0	0	0	1	1	0	0
GR NDQ/I83S/Y88L	0.555556	0.1	0.422222	0.438462	-0.445238	1	0	0	0	1	1	0	0	0	0	0.533457	0.730598	0.731758	0.277778	0	0.933333	0.453846	-0.538095	1	0	0	0	1	1	0	0	0	0	0.553903	0.573618	0.630994	0.111111	0	0.4	0.623077	-0.678571	1	0	0	0	1	1	0	0
GR NTQ	0.555556	0.1	0.422222	0.438462	-0.445238	1	0	0	0	1	1	0	0	0	0	0.533457	0.730598	0.731758	0.277778	0	0.933333	0.453846	-0.538095	1	0	0	0	1	1	0	0	0	0	0.553903	0.573618	0.630994	0.111111	0	0.4	0.623077	-0.678571	1	0	0	0	1	1	0	0
GR NTQ/I83S	0.555556	0.1	0.422222	0.438462	-0.445238	1	0	0	0	1	1	0	0	0	0	0.533457	0.730598	0.731758	0.277778	0	0.933333	0.453846	-0.538095	1	0	0	0	1	1	0	0	0	0	0.553903	0.573618	0.630994	0.111111	0	0.4	0.623077	-0.678571	1	0	0	0	1	1	0	0
GR NTQ/I83S/H87S (SS)	0.555556	0.1	0.422222	0.438462	-0.445238	1	0	0	0	1	1	0	0	0	0	0.533457	0.730598	0.731758	0.277778	0	0.933333	0.453846	-0.538095	1	0	0	0	1	1	0	0	0	0	0.553903	0.573618	0.630994	0.111111	0	0.4	0.623077	-0.678571	1	0	0	0	1	1	0	0
GR NTQ/I83S/I91E	0.555556	0.1	0.422222	0.438462	-0.445238	1	0	0	0	1	1	0	0	0	0	0.533457	0.730598	0.731758	0.277778	0	0.933333	0.453846	-0.538095	1	0	0	0	1	1	0	0	0	0	0.553903	0.573618	0.630994	0.111111	0	0.4	0.623077	-0.678571	1	0	0	0	1	1	0	0
GR NTQ-SS/D115N	0.555556	0.1	0.422222	0.438462	-0.445238	1	0	0	0	1	1	0	0	0	0	0.533457	0.730598	0.731758	0.277778	0	0.933333	0.453846	-0.538095	1	0	0	0	1	1	0	0	0	0	0.553903	0.573618	0.630994	0.111111	0	0.4	0.623077	-0.678571	1	0	0	0	1	1	0	0
GR NTQ-SS/D115N/F265S	0.555556	0.1	0.422222	0.438462	-0.445238	1	0	0	0	1	1	0	0	0	0	0.533457	0.730598	0.731758	0.277778	0	0.933333	0.453846	-0.538095	1	0	0	0	1	1	0	0	0	0	0.553903	0.573618	0.630994	0.111111	0	0.4	0.623077	-0.678571	1	0	0	0	1	1	0	0
GR NTQ-SS/D115N/I267Y	0.555556	0.1	0.422222	0.438462	-0.445238	1	0	0	0	1	1	0	0	0	0	0.533457	0.730598	0.731758	0.277778	0	0.933333	0.453846	-0.538095	1	0	0	0	1	1	0	0	0	0	0.553903	0.573618	0.630994	0.111111	0	0.4	0.623077	-0.678571	1	0	0	0	1	1	0	0
GR NTQ-SS/E166Q	0.555556	0.1	0.422222	0.438462	-0.445238	1	0	0	0	1	1	0	0	0	0	0.533457	0.730598	0.731758	0.277778	0	0.933333	0.453846	-0.538095	1	0	0	0	1	1	0	0	0	0	0.553903	0.573618	0.630994	0.111111	0	0.4	0.623077	-0.678571	1	0	0	0	1	1	0	0
GR NTQ-SS/N114T/D115N	0.555556	0.1	0.422222	0.438462	-0.445238	1	0	0	0	1	1	0	0	0	0	0.533457	0.730598	0.731758	0.277778	0	0.933333	0.453846	-0.538095	1	0	0	0	1	1	0	0	0	0	0.553903	0.573618	0.630994	0.111111	0	0.4	0.623077	-0.678571	1	0	0	0	1	1	0	0
GR NTQ-SS/Y88L	0.555556	0.1	0.422222	0.438462	-0.445238	1	0	0	0	1	1	0	0	0	0	0.533457	0.730598	0.731758	0.277778	0	0.933333	0.453846	-0.538095	1	0	0	0	1	1	0	0	0	0	0.553903	0.573618	0.630994	0.111111	0	0.4	0.623077	-0.678571	1	0	0	0	1	1	0	0
GR NTQ-SS/Y88L/D115N	0.555556	0.1	0.422222	0.438462	-0.445238	1	0	0	0	1	1	0	0	0	0	0.533457	0.730598	0.731758	0.277778	0	0.933333	0.453846	-0.538095	1	0	0	0	1	1	0	0	0	0	0.553903	0.573618	0.630994	0.111111	0	0.4	0.623077	-0.678571	1	0	0	0	1	1	0	0
GR P226I	0.555556	0.1	0.422222	0.438462	-0.445238	1	0	0	0	1	1	0	0	0	0	0.533457	0.730598	0.731758	0.277778	0	0.933333	0.453846	-0.538095	1	0	0	0	1	1	0	0	0	0	0.553903	0.573618	0.630994	0.111111	0	0.4	0.623077	-0.678571	1	0	0	0	1	1	0	0
GR P226V	0.555556	0.1	0.422222	0.438462	-0.445238	1	0	0	0	1	1	0	0	0	0	0.533457	0.730598	0.731758	0.277778	0	0.933333	0.453846	-0.538095	1	0	0	0	1	1	0	0	0	0	0.553903	0.573618	0.630994	0.111111	0	0.4	0.623077	-0.678571	1	0	0	0	1	1	0	0
GR R90A	0.555556	0.1	0.422222	0.438462	-0.445238	1	0	0	0	1	1	0	0	0	0	0.533457	0.730598	0.731758	0.277778	0	0.933333	0.453846	-0.538095	1	0	0	0	1	1	0	0	0	0	0.553903	0.573618	0.630994	0.111111	0	0.4	0.623077	-0.678571	1	0	0	0	1	1	0	0
GR S181A	0.555556	0.1	0.422222	0.438462	-0.445238	1	0	0	0	1	1	0	0	0	0	0.533457	0.730598	0.731758	0.277778	0	0.933333	0.453846	-0.538095	1	0	0	0	1	1	0	0	0	0	0.553903	0.573618	0.630994	0.111111	0	0.4	0.623077	-0.678571	1	0	0	0	1	1	0	0
GR S181G	0.555556	0.1	0.422222	0.438462	-0.445238	1	0	0	0	1	1	0	0	0	0	0.533457	0.730598	0.731758	0.277778	0	0.933333	0.453846	-0.538095	1	0	0	0	1	1	0	0	0	0	0.553903	0.573618	0.630994	0.111111	0	0.4	0.623077	-0.678571	1	0	0	0	1	1	0	0
GR S181P	0.555556	0.1	0.422222	0.438462	-0.445238	1	0	0	0	1	1	0	0	0	0	0.533457	0.730598	0.731758	0.277778	0	0.933333	0.453846	-0.538095	1	0	0	0	1	1	0	0	0	0	0.553903	0.573618	0.630994	0.111111	0	0.4	0.623077	-0.678571	1	0	0	0	1	1	0	0
GR T125C	0.555556	0.1	0.422222	0.438462	-0.445238	1	0	0	0	1	1	0	0	0	0	0.533457	0.730598	0.731758	0.277778	0	0.933333	0.453846	-0.538095	1	0	0	0	1	1	0	0	0	0	0.553903	0.573618	0.630994	0.111111	0	0.4	0.623077	-0.678571	1	0	0	0	1	1	0	0
GR T125C A256M	0.555556	0.1	0.422222	0.438462	-0.445238	1	0	0	0	1	1	0	0	0	0	0.533457	0.730598	0.731758	0.277778	0	0.933333	0.453846	-0.538095	1	0	0	0	1	1	0	0	0	0	0.553903	0.573618	0.630994	0.111111	0	0.4	0.623077	-0.678571	1	0	0	0	1	1	0	0
GR T125C F185T A256M	0.555556	0.1	0.422222	0.438462	-0.445238	1	0	0	0	1	1	0	0	0	0	0.533457	0.730598	0.731758	0.277778	0	0.933333	0.453846	-0.538095	1	0	0	0	1	1	0	0	0	0	0.553903	0.573618	0.630994	0.111111	0	0.4	0.623077	-0.678571	1	0	0	0	1	1	0	0
GR T125C W222M A256M	0.555556	0.1	0.422222	0.438462	-0.445238	1	0	0	0	1	1	0	0	0	0	0.533457	0.730598	0.731758	0.277778	0	0.933333	0.453846	-0.538095	1	0	0	0	1	1	0	0	0	0	0.553903	0.573618	0.630994	0.111111	0	0.4	0.623077	-0.678571	1	0	0	0	1	1	0	0
GR T125D	0.555556	0.1	0.422222	0.438462	-0.445238	1	0	0	0	1	1	0	0	0	0	0.533457	0.730598	0.731758	0.277778	0	0.933333	0.453846	-0.538095	1	0	0	0	1	1	0	0	0	0	0.553903	0.573618	0.630994	0.111111	0	0.4	0.623077	-0.678571	1	0	0	0	1	1	0	0
GR T125G	0.555556	0.1	0.422222	0.438462	-0.445238	1	0	0	0	1	1	0	0	0	0	0.533457	0.730598	0.731758	0.277778	0	0.933333	0.453846	-0.538095	1	0	0	0	1	1	0	0	0	0	0.553903	0.573618	0.630994	0.111111	0	0.4	0.623077	-0.678571	1	0	0	0	1	1	0	0
GR T125L	0.555556	0.1	0.422222	0.438462	-0.445238	1	0	0	0	1	1	0	0	0	0	0.533457	0.730598	0.731758	0.277778	0	0.933333	0.453846	-0.538095	1	0	0	0	1	1	0	0	0	0	0.553903	0.573618	0.630994	0.111111	0	0.4	0.623077	-0.678571	1	0	0	0	1	1	0	0
GR T125N	0.555556	0.1	0.422222	0.438462	-0.445238	1	0	0	0	1	1	0	0	0	0	0.533457	0.730598	0.731758	0.277778	0	0.933333	0.453846	-0.538095	1	0	0	0	1	1	0	0	0	0	0.553903	0.573618	0.630994	0.111111	0	0.4	0.623077	-0.678571	1	0	0	0	1	1	0	0
GR T125V	0.555556	0.1	0.422222	0.438462	-0.445238	1	0	0	0	1	1	0	0	0	0	0.533457	0.730598	0.731758	0.277778	0	0.933333	0.453846	-0.538095	1	0	0	0	1	1	0	0	0	0	0.553903	0.573618	0.630994	0.111111	0	0.4	0.623077	-0.678571	1	0	0	0	1	1	0	0
GR T125V A256M	0.555556	0.1	0.422222	0.438462	-0.445238	1	0	0	0	1	1	0	0	0	0	0.533457	0.730598	0.731758	0.277778	0	0.933333	0.453846	-0.538095	1	0	0	0	1	1	0	0	0	0	0.553903	0.573618	0.630994	0.111111	0	0.4	0.623077	-0.678571	1	0	0	0	1	1	0	0
GR V126A	0.555556	0.1	0.422222	0.438462	-0.445238	1	0	0	0	1	1	0	0	0	0	0.533457	0.730598	0.731758	0.277778	0	0.933333	0.453846	-0.538095	1	0	0	0	1	1	0	0	0	0	0.553903	0.573618	0.630994	0.111111	0	0.4	0.623077	-0.678571	1	0	0	0	1	1	0	0
GR V126D	0.555556	0.1	0.422222	0.438462	-0.445238	1	0	0	0	1	1	0	0	0	0	0.533457	0.730598	0.731758	0.277778	0	0.933333	0.453846	-0.538095	1	0	0	0	1	1	0	0	0	0	0.553903	0.573618	0.630994	0.111111	0	0.4	0.623077	-0.678571	1	0	0	0	1	1	0	0
GR V126T	0.555556	0.1	0.422222	0.438462	-0.445238	1	0	0	0	1	1	0	0	0	0	0.533457	0.730598	0.731758	0.277778	0	0.933333	0.453846	-0.538095	1	0	0	0	1	1	0	0	0	0	0.553903	0.573618	0.630994	0.111111	0	0.4	0.623077	-0.678571	1	0	0	0	1	1	0	0
GR W122A	0.555556	0.1	0.422222	0.438462	-0.445238	1	0	0	0	1	1	0	0	0	0	0.533457	0.730598	0.731758	0.277778	0	0.933333	0.453846	-0.538095	1	0	0	0	1	1	0	0	0	0	0.553903	0.573618	0.630994	0.111111	0	0.4	0.623077	-0.678571	1	0	0	0	1	1	0	0
GR W122G	0.555556	0.1	0.422222	0.438462	-0.445238	1	0	0	0	1	1	0	0	0	0	0.533457	0.730598	0.731758	0.277778	0	0.933333	0.453846	-0.538095	1	0	0	0	1	1	0	0	0	0	0.553903	0.573618	0.630994	0.111111	0	0.4	0.623077	-0.678571	1	0	0	0	1	1	0	0
GR W122R	0.555556	0.1	0.422222	0.438462	-0.445238	1	0	0	0	1	1	0	0	0	0	0.533457	0.730598	0.731758	0.277778	0	0.933333	0.453846	-0.538095	1	0	0	0	1	1	0	0	0	0	0.553903	0.573618	0.630994	0.111111	0	0.4	0.623077	-0.678571	1	0	0	0	1	1	0	0
GR W222M	0.555556	0.1	0.422222	0.438462	-0.445238	1	0	0	0	1	1	0	0	0	0	0.533457	0.730598	0.731758	0.277778	0	0.933333	0.453846	-0.538095	1	0	0	0	1	1	0	0	0	0	0.553903	0.573618	0.630994	0.111111	0	0.4	0.623077	-0.678571	1	0	0	0	1	1	0	0
GR Y225A	0.555556	0.1	0.422222	0.438462	-0.445238	1	0	0	0	1	1	0	0	0	0	0.533457	0.730598	0.731758	0.277778	0	0.933333	0.453846	-0.538095	1	0	0	0	1	1	0	0	0	0	0.553903	0.573618	0.630994	0.111111	0	0.4	0.623077	-0.678571	1	0	0	0	1	1	0	0
GR/Rh132-152	0.555556	0.1	0.422222	0.438462	-0.445238	1	0	0	0	1	1	0	0	0	0	0.533457	0.730598	0.731758	0.277778	0	0.933333	0.453846	-0.538095	1	0	0	0	1	1	0	0	0	0	0.553903	0.573618	0.630994	0.111111	0	0.4	0.623077	-0.678571	1	0	0	0	1	1	0	0
GR/Rh133-152 + 225-252 + E132Q	0.555556	0.1	0.422222	0.438462	-0.445238	1	0	0	0	1	1	0	0	0	0	0.533457	0.730598	0.731758	0.277778	0	0.933333	0.453846	-0.538095	1	0	0	0	1	1	0	0	0	0	0.553903	0.573618	0.630994	0.111111	0	0.4	0.623077	-0.678571	1	0	0	0	1	1	0	0
GR/Rh133-152 + 228-244	0.555556	0.1	0.422222	0.438462	-0.445238	1	0	0	0	1	1	0	0	0	0	0.533457	0.730598	0.731758	0.277778	0	0.933333	0.453846	-0.538095	1	0	0	0	1	1	0	0	0	0	0.553903	0.573618	0.630994	0.111111	0	0.4	0.623077	-0.678571	1	0	0	0	1	1	0	0
GR/Rh133-152 + 228-244 + E132Q	0.555556	0.1	0.422222	0.438462	-0.445238	1	0	0	0	1	1	0	0	0	0	0.533457	0.730598	0.731758	0.277778	0	0.933333	0.453846	-0.538095	1	0	0	0	1	1	0	0	0	0	0.553903	0.573618	0.630994	0.111111	0	0.4	0.623077	-0.678571	1	0	0	0	1	1	0	0
GR/Rh133-152 + E132Q	0.555556	0.1	0.422222	0.438462	-0.445238	1	0	0	0	1	1	0	0	0	0	0.533457	0.730598	0.731758	0.277778	0	0.933333	0.453846	-0.538095	1	0	0	0	1	1	0	0	0	0	0.553903	0.573618	0.630994	0.111111	0	0.4	0.623077	-0.678571	1	0	0	0	1	1	0	0
GR/Rh133-152	0.555556	0.1	0.422222	0.438462	-0.445238	1	0	0	0	1	1	0	0	0	0	0.533457	0.730598	0.731758	0.277778	0	0.933333	0.453846	-0.538095	1	0	0	0	1	1	0	0	0	0	0.553903	0.573618	0.630994	0.111111	0	0.4	0.623077	-0.678571	1	0	0	0	1	1	0	0
GR/Rh134-152	0.555556	0.1	0.422222	0.438462	-0.445238	1	0	0	0	1	1	0	0	0	0	0.533457	0.730598	0.731758	0.277778	0	0.933333	0.453846	-0.538095	1	0	0	0	1	1	0	0	0	0	0.553903	0.573618	0.630994	0.111111	0	0.4	0.623077	-0.678571	1	0	0	0	1	1	0	0
GR/Rh223-252	0.555556	0.1	0.422222	0.438462	-0.445238	1	0	0	0	1	1	0	0	0	0	0.533457	0.730598	0.731758	0.277778	0	0.933333	0.453846	-0.538095	1	0	0	0	1	1	0	0	0	0	0.553903	0.573618	0.630994	0.111111	0	0.4	0.623077	-0.678571	1	0	0	0	1	1	0	0
GR/Rh223-252 + E132D	0.555556	0.1	0.422222	0.438462	-0.445238	1	0	0	0	1	1	0	0	0	0	0.533457	0.730598	0.731758	0.277778	0	0.933333	0.453846	-0.538095	1	0	0	0	1	1	0	0	0	0	0.553903	0.573618	0.630994	0.111111	0	0.4	0.623077	-0.678571	1	0	0	0	1	1	0	0
GR/Rh223-253	0.555556	0.1	0.422222	0.438462	-0.445238	1	0	0	0	1	1	0	0	0	0	0.533457	0.730598	0.731758	0.277778	0	0.933333	0.453846	-0.538095	1	0	0	0	1	1	0	0	0	0	0.553903	0.573618	0.630994	0.111111	0	0.4	0.623077	-0.678571	1	0	0	0	1	1	0	0
GR/Rh225-251	0.555556	0.1	0.422222	0.438462	-0.445238	1	0	0	0	1	1	0	0	0	0	0.533457	0.730598	0.731758	0.277778	0	0.933333	0.453846	-0.538095	1	0	0	0	1	1	0	0	0	0	0.553903	0.573618	0.630994	0.111111	0	0.4	0.623077	-0.678571	1	0	0	0	1	1	0	0
GR/Rh225-252	0.555556	0.1	0.422222	0.438462	-0.445238	1	0	0	0	1	1	0	0	0	0	0.533457	0.730598	0.731758	0.277778	0	0.933333	0.453846	-0.538095	1	0	0	0	1	1	0	0	0	0	0.553903	0.573618	0.630994	0.111111	0	0.4	0.623077	-0.678571	1	0	0	0	1	1	0	0
GR/Rh225-252 + E132D	0.555556	0.1	0.422222	0.438462	-0.445238	1	0	0	0	1	1	0	0	0	0	0.533457	0.730598	0.731758	0.277778	0	0.933333	0.453846	-0.538095	1	0	0	0	1	1	0	0	0	0	0.553903	0.573618	0.630994	0.111111	0	0.4	0.623077	-0.678571	1	0	0	0	1	1	0	0
GR/Rh225-252 + E132Q	0.555556	0.1	0.422222	0.438462	-0.445238	1	0	0	0	1	1	0	0	0	0	0.533457	0.730598	0.731758	0.277778	0	0.933333	0.453846	-0.538095	1	0	0	0	1	1	0	0	0	0	0.553903	0.573618	0.630994	0.111111	0	0.4	0.623077	-0.678571	1	0	0	0	1	1	0	0
GR/Rh226-244	0.555556	0.1	0.422222	0.438462	-0.445238	1	0	0	0	1	1	0	0	0	0	0.533457	0.730598	0.731758	0.277778	0	0.933333	0.453846	-0.538095	1	0	0	0	1	1	0	0	0	0	0.553903	0.573618	0.630994	0.111111	0	0.4	0.623077	-0.678571	1	0	0	0	1	1	0	0
GR/Rh226-247	0.555556	0.1	0.422222	0.438462	-0.445238	1	0	0	0	1	1	0	0	0	0	0.533457	0.730598	0.731758	0.277778	0	0.933333	0.453846	-0.538095	1	0	0	0	1	1	0	0	0	0	0.553903	0.573618	0.630994	0.111111	0	0.4	0.623077	-0.678571	1	0	0	0	1	1	0	0
GR/Rh227-244	0.555556	0.1	0.422222	0.438462	-0.445238	1	0	0	0	1	1	0	0	0	0	0.533457	0.730598	0.731758	0.277778	0	0.933333	0.453846	-0.538095	1	0	0	0	1	1	0	0	0	0	0.553903	0.573618	0.630994	0.111111	0	0.4	0.623077	-0.678571	1	0	0	0	1	1	0	0
GR/Rh227-247	0.555556	0.1	0.422222	0.438462	-0.445238	1	0	0	0	1	1	0	0	0	0	0.533457	0.730598	0.731758	0.277778	0	0.933333	0.453846	-0.538095	1	0	0	0	1	1	0	0	0	0	0.553903	0.573618	0.630994	0.111111	0	0.4	0.623077	-0.678571	1	0	0	0	1	1	0	0
GR/Rh228-244	0.555556	0.1	0.422222	0.438462	-0.445238	1	0	0	0	1	1	0	0	0	0	0.533457	0.730598	0.731758	0.277778	0	0.933333	0.453846	-0.538095	1	0	0	0	1	1	0	0	0	0	0.553903	0.573618	0.630994	0.111111	0	0.4	0.623077	-0.678571	1	0	0	0	1	1	0	0
GR/Rh228-247	0.555556	0.1	0.422222	0.438462	-0.445238	1	0	0	0	1	1	0	0	0	0	0.533457	0.730598	0.731758	0.277778	0	0.933333	0.453846	-0.538095	1	0	0	0	1	1	0	0	0	0	0.553903	0.573618	0.630994	0.111111	0	0.4	0.623077	-0.678571	1	0	0	0	1	1	0	0
GR/Rh229-244	0.555556	0.1	0.422222	0.438462	-0.445238	1	0	0	0	1	1	0	0	0	0	0.533457	0.730598	0.731758	0.277778	0	0.933333	0.453846	-0.538095	1	0	0	0	1	1	0	0	0	0	0.553903	0.573618	0.630994	0.111111	0	0.4	0.623077	-0.678571	1	0	0	0	1	1	0	0
GR/Rh229-247	0.555556	0.1	0.422222	0.438462	-0.445238	1	0	0	0	1	1	0	0	0	0	0.533457	0.730598	0.731758	0.277778	0	0.933333	0.453846	-0.538095	1	0	0	0	1	1	0	0	0	0	0.553903	0.573618	0.630994	0.111111	0	0.4	0.623077	-0.678571	1	0	0	0	1	1	0	0
GtACR1	0.111111	0	0.4	0.623077	-0.678571	1	0	0	0	1	1	0	0	0	0	0.557621	0.436224	0.419736	0.555556	0.1	0.422222	0.438462	-0.445238	1	0	0	0	1	1	0	0	0	0	0.533457	0.730598	0.731758	0	0	0	0	0	0	0	0	0	0	0	0	0
GtACR1 C102A	0.111111	0	0.4	0.623077	-0.678571	1	0	0	0	1	1	0	0	0	0	0.557621	0.436224	0.419736	0.555556	0.1	0.422222	0.438462	-0.445238	1	0	0	0	1	1	0	0	0	0	0.533457	0.730598	0.731758	0	0	0	0	0	0	0	0	0	0	0	0	0
GtACR1 D234N	0.111111	0	0.4	0.623077	-0.678571	1	0	0	0	1	1	0	0	0	0	0.557621	0.436224	0.419736	0.555556	0.1	0.422222	0.438462	-0.445238	1	0	0	0	1	1	0	0	0	0	0.533457	0.730598	0.731758	0	0	0	0	0	0	0	0	0	0	0	0	0
GtACR1 E68Q	0.111111	0	0.4	0.623077	-0.678571	1	0	0	0	1	1	0	0	0	0	0.557621	0.436224	0.419736	0.555556	0.1	0.422222	0.438462	-0.445238	1	0	0	0	1	1	0	0	0	0	0.533457	0.730598	0.731758	0	0	0	0	0	0	0	0	0	0	0	0	0
GtACR1 S97E	0.111111	0	0.4	0.623077	-0.678571	1	0	0	0	1	1	0	0	0	0	0.557621	0.436224	0.419736	0.555556	0.1	0.422222	0.438462	-0.445238	1	0	0	0	1	1	0	0	0	0	0.533457	0.730598	0.731758	0	0	0	0	0	0	0	0	0	0	0	0	0
GtACR2	0.111111	0	0.4	0.623077	-0.678571	1	0	0	0	1	1	0	0	0	0	0.557621	0.436224	0.419736	0.111111	0.5	-0.177778	0.707692	-0.730952	1	0	0	1	0	0	0	0	1	0	0.527881	0.514567	0.419041	0	0	0	0	0	0	0	0	0	0	0	0	0
HmBRI	0.555556	0.1	0.422222	0.438462	-0.445238	1	0	0	0	1	1	0	0	0	0	0.533457	0.730598	0.731758	0.444444	0	1	0.4	-0.404762	1	0	0	0	1	1	0	0	0	0	0.55948	0.642315	0.747047	0.111111	0	0.4	0.623077	-0.678571	1	0	0	0	1	1	0	0
HmBRII	0.555556	0.1	0.422222	0.438462	-0.445238	1	0	0	0	1	1	0	0	0	0	0.533457	0.730598	0.731758	0.444444	0	1	0.4	-0.404762	1	0	0	0	1	1	0	0	0	0	0.55948	0.642315	0.747047	0.111111	0	0.4	0.623077	-0.678571	1	0	0	0	1	1	0	0
HmHR	0.444444	0	1	0.4	-0.404762	1	0	0	0	1	1	0	0	0	0	0.55948	0.642315	0.747047	0.277778	0	0.933333	0.453846	-0.538095	1	0	0	0	1	1	0	0	0	0	0.553903	0.573618	0.630994	0.111111	0.5	-0.177778	0.707692	-0.730952	1	0	0	1	0	0	0	0
HmSRI	0.777778	0.075	0.622222	0.4	-0.328571	1	0	0	0	1	0	1	0	0	0	0.509294	0.808843	0.842252	0.444444	0	1	0.4	-0.404762	1	0	0	0	1	1	0	0	0	0	0.55948	0.642315	0.747047	0.111111	0	0.4	0.623077	-0.678571	1	0	0	0	1	1	0	0
HmSRII	0.333333	0.75	-0.777778	0.946154	-0.878571	0	0	1	0	0	0	0	0	0	0	0.299257	0.715468	0.596942	0.444444	0	1	0.4	-0.404762	1	0	0	0	1	1	0	0	0	0	0.55948	0.642315	0.747047	0.111111	0	0.4	0.623077	-0.678571	1	0	0	0	1	1	0	0
HmSRIII	0.111111	0	0.4	0.623077	-0.678571	1	0	0	0	1	1	0	0	0	0	0.557621	0.436224	0.419736	0.222222	0.5	-0.155556	0.661538	-0.7	1	0	0	1	0	0	0	0	1	0	0.572491	0.583264	0.533704	0	0	-0.0888889	0.692308	-0.764286	1	0	0	0	1	0	0	0
HsHR	0.277778	0	0.933333	0.453846	-0.538095	1	0	0	0	1	1	0	0	0	0	0.553903	0.573618	0.630994	0.444444	0	1	0.4	-0.404762	1	0	0	0	1	1	0	0	0	0	0.55948	0.642315	0.747047	0.111111	0.5	-0.177778	0.707692	-0.730952	1	0	0	1	0	0	0	0
HsHR Q105E	0.277778	0	0.933333	0.453846	-0.538095	1	0	0	0	1	1	0	0	0	0	0.553903	0.573618	0.630994	0.444444	0	1	0.4	-0.404762	1	0	0	0	1	1	0	0	0	0	0.55948	0.642315	0.747047	0.111111	0.5	-0.177778	0.707692	-0.730952	1	0	0	1	0	0	0	0
HsHR R108H	0.277778	0	0.933333	0.453846	-0.538095	1	0	0	0	1	1	0	0	0	0	0.553903	0.573618	0.630994	0.444444	0	1	0.4	-0.404762	1	0	0	0	1	1	0	0	0	0	0.55948	0.642315	0.747047	0.111111	0.5	-0.177778	0.707692	-0.730952	1	0	0	1	0	0	0	0
HsHR R108I	0.277778	0	0.933333	0.453846	-0.538095	1	0	0	0	1	1	0	0	0	0	0.553903	0.573618	0.630994	0.444444	0	1	0.4	-0.404762	1	0	0	0	1	1	0	0	0	0	0.55948	0.642315	0.747047	0.111111	0.5	-0.177778	0.707692	-0.730952	1	0	0	1	0	0	0	0
HsHR R108K	0.277778	0	0.933333	0.453846	-0.538095	1	0	0	0	1	1	0	0	0	0	0.553903	0.573618	0.630994	0.444444	0	1	0.4	-0.404762	1	0	0	0	1	1	0	0	0	0	0.55948	0.642315	0.747047	0.111111	0.5	-0.177778	0.707692	-0.730952	1	0	0	1	0	0	0	0
HsHR R108Q	0.277778	0	0.933333	0.453846	-0.538095	1	0	0	0	1	1	0	0	0	0	0.553903	0.573618	0.630994	0.444444	0	1	0.4	-0.404762	1	0	0	0	1	1	0	0	0	0	0.55948	0.642315	0.747047	0.111111	0.5	-0.177778	0.707692	-0.730952	1	0	0	1	0	0	0	0
HsHR R200A	0.277778	0	0.933333	0.453846	-0.538095	1	0	0	0	1	1	0	0	0	0	0.553903	0.573618	0.630994	0.444444	0	1	0.4	-0.404762	1	0	0	0	1	1	0	0	0	0	0.55948	0.642315	0.747047	0.111111	0.5	-0.177778	0.707692	-0.730952	1	0	0	1	0	0	0	0
HsHR R200H	0.277778	0	0.933333	0.453846	-0.538095	1	0	0	0	1	1	0	0	0	0	0.553903	0.573618	0.630994	0.444444	0	1	0.4	-0.404762	1	0	0	0	1	1	0	0	0	0	0.55948	0.642315	0.747047	0.111111	0.5	-0.177778	0.707692	-0.730952	1	0	0	1	0	0	0	0
HsHR R200K	0.277778	0	0.933333	0.453846	-0.538095	1	0	0	0	1	1	0	0	0	0	0.553903	0.573618	0.630994	0.444444	0	1	0.4	-0.404762	1	0	0	0	1	1	0	0	0	0	0.55948	0.642315	0.747047	0.111111	0.5	-0.177778	0.707692	-0.730952	1	0	0	1	0	0	0	0
HsHR R200Q	0.277778	0	0.933333	0.453846	-0.538095	1	0	0	0	1	1	0	0	0	0	0.553903	0.573618	0.630994	0.444444	0	1	0.4	-0.404762	1	0	0	0	1	1	0	0	0	0	0.55948	0.642315	0.747047	0.111111	0.5	-0.177778	0.707692	-0.730952	1	0	0	1	0	0	0	0
HsHR T111V	0.277778	0	0.933333	0.453846	-0.538095	1	0	0	0	1	1	0	0	0	0	0.553903	0.573618	0.630994	0.444444	0	1	0.4	-0.404762	1	0	0	0	1	1	0	0	0	0	0.55948	0.642315	0.747047	0.111111	0.5	-0.177778	0.707692	-0.730952	1	0	0	1	0	0	0	0
HsHR T203V	0.277778	0	0.933333	0.453846	-0.538095	1	0	0	0	1	1	0	0	0	0	0.553903	0.573618	0.630994	0.444444	0	1	0.4	-0.404762	1	0	0	0	1	1	0	0	0	0	0.55948	0.642315	0.747047	0.111111	0.5	-0.177778	0.707692	-0.730952	1	0	0	1	0	0	0	0
HsSRI	0.388889	0	0.844444	0.376923	-0.361905	1	0	0	0	1	1	0	0	0	0	0.555762	0.642315	0.747047	0.444444	0	1	0.4	-0.404762	1	0	0	0	1	1	0	0	0	0	0.55948	0.642315	0.747047	0.111111	0	0.4	0.623077	-0.678571	1	0	0	0	1	1	0	0
HsSRI D201N	0.388889	0	0.844444	0.376923	-0.361905	1	0	0	0	1	1	0	0	0	0	0.555762	0.642315	0.747047	0.444444	0	1	0.4	-0.404762	1	0	0	0	1	1	0	0	0	0	0.55948	0.642315	0.747047	0.111111	0	0.4	0.623077	-0.678571	1	0	0	0	1	1	0	0
HsSRI D76N	0.388889	0	0.844444	0.376923	-0.361905	1	0	0	0	1	1	0	0	0	0	0.555762	0.642315	0.747047	0.444444	0	1	0.4	-0.404762	1	0	0	0	1	1	0	0	0	0	0.55948	0.642315	0.747047	0.111111	0	0.4	0.623077	-0.678571	1	0	0	0	1	1	0	0
HsSRI F199Y	0.388889	0	0.844444	0.376923	-0.361905	1	0	0	0	1	1	0	0	0	0	0.555762	0.642315	0.747047	0.444444	0	1	0.4	-0.404762	1	0	0	0	1	1	0	0	0	0	0.55948	0.642315	0.747047	0.111111	0	0.4	0.623077	-0.678571	1	0	0	0	1	1	0	0
HsSRI R215W	0.388889	0	0.844444	0.376923	-0.361905	1	0	0	0	1	1	0	0	0	0	0.555762	0.642315	0.747047	0.444444	0	1	0.4	-0.404762	1	0	0	0	1	1	0	0	0	0	0.55948	0.642315	0.747047	0.111111	0	0.4	0.623077	-0.678571	1	0	0	0	1	1	0	0
HtdR	0.555556	0.1	0.422222	0.438462	-0.445238	1	0	0	0	1	1	0	0	0	0	0.533457	0.730598	0.731758	0.444444	0	1	0.4	-0.404762	1	0	0	0	1	1	0	0	0	0	0.55948	0.642315	0.747047	0.111111	0	0.4	0.623077	-0.678571	1	0	0	0	1	1	0	0
HvSRI	0.777778	0.075	0.622222	0.4	-0.328571	1	0	0	0	1	0	1	0	0	0	0.509294	0.808843	0.842252	0.444444	0	1	0.4	-0.404762	1	0	0	0	1	1	0	0	0	0	0.55948	0.642315	0.747047	0.111111	0	0.4	0.623077	-0.678571	1	0	0	0	1	1	0	0
HwBR	0.555556	0.1	0.422222	0.438462	-0.445238	1	0	0	0	1	1	0	0	0	0	0.533457	0.730598	0.731758	0.444444	0	1	0.4	-0.404762	1	0	0	0	1	1	0	0	0	0	0.55948	0.642315	0.747047	0.111111	0	0.4	0.623077	-0.678571	1	0	0	0	1	1	0	0
HwBR A223N	0.555556	0.1	0.422222	0.438462	-0.445238	1	0	0	0	1	1	0	0	0	0	0.533457	0.730598	0.731758	0.444444	0	1	0.4	-0.404762	1	0	0	0	1	1	0	0	0	0	0.55948	0.642315	0.747047	0.111111	0	0.4	0.623077	-0.678571	1	0	0	0	1	1	0	0
HwBR A223T	0.555556	0.1	0.422222	0.438462	-0.445238	1	0	0	0	1	1	0	0	0	0	0.533457	0.730598	0.731758	0.444444	0	1	0.4	-0.404762	1	0	0	0	1	1	0	0	0	0	0.55948	0.642315	0.747047	0.111111	0	0.4	0.623077	-0.678571	1	0	0	0	1	1	0	0
HwBR D123A	0.555556	0.1	0.422222	0.438462	-0.445238	1	0	0	0	1	1	0	0	0	0	0.533457	0.730598	0.731758	0.444444	0	1	0.4	-0.404762	1	0	0	0	1	1	0	0	0	0	0.55948	0.642315	0.747047	0.111111	0	0.4	0.623077	-0.678571	1	0	0	0	1	1	0	0
HwBR D123A/A223T	0.555556	0.1	0.422222	0.438462	-0.445238	1	0	0	0	1	1	0	0	0	0	0.533457	0.730598	0.731758	0.444444	0	1	0.4	-0.404762	1	0	0	0	1	1	0	0	0	0	0.55948	0.642315	0.747047	0.111111	0	0.4	0.623077	-0.678571	1	0	0	0	1	1	0	0
HwBR D123A/M126A	0.555556	0.1	0.422222	0.438462	-0.445238	1	0	0	0	1	1	0	0	0	0	0.533457	0.730598	0.731758	0.444444	0	1	0.4	-0.404762	1	0	0	0	1	1	0	0	0	0	0.55948	0.642315	0.747047	0.111111	0	0.4	0.623077	-0.678571	1	0	0	0	1	1	0	0
HwBR D123A/M126A/A223T	0.555556	0.1	0.422222	0.438462	-0.445238	1	0	0	0	1	1	0	0	0	0	0.533457	0.730598	0.731758	0.444444	0	1	0.4	-0.404762	1	0	0	0	1	1	0	0	0	0	0.55948	0.642315	0.747047	0.111111	0	0.4	0.623077	-0.678571	1	0	0	0	1	1	0	0
HwBR D123A/M126A/S149A	0.555556	0.1	0.422222	0.438462	-0.445238	1	0	0	0	1	1	0	0	0	0	0.533457	0.730598	0.731758	0.444444	0	1	0.4	-0.404762	1	0	0	0	1	1	0	0	0	0	0.55948	0.642315	0.747047	0.111111	0	0.4	0.623077	-0.678571	1	0	0	0	1	1	0	0
HwBR D123A/M126A/S149A/A223T	0.555556	0.1	0.422222	0.438462	-0.445238	1	0	0	0	1	1	0	0	0	0	0.533457	0.730598	0.731758	0.444444	0	1	0.4	-0.404762	1	0	0	0	1	1	0	0	0	0	0.55948	0.642315	0.747047	0.111111	0	0.4	0.623077	-0.678571	1	0	0	0	1	1	0	0
HwBR D123A/S149A	0.555556	0.1	0.422222	0.438462	-0.445238	1	0	0	0	1	1	0	0	0	0	0.533457	0.730598	0.731758	0.444444	0	1	0.4	-0.404762	1	0	0	0	1	1	0	0	0	0	0.55948	0.642315	0.747047	0.111111	0	0.4	0.623077	-0.678571	1	0	0	0	1	1	0	0
HwBR D123A/S149A/A223T	0.555556	0.1	0.422222	0.438462	-0.445238	1	0	0	0	1	1	0	0	0	0	0.533457	0.730598	0.731758	0.444444	0	1	0.4	-0.404762	1	0	0	0	1	1	0	0	0	0	0.55948	0.642315	0.747047	0.111111	0	0.4	0.623077	-0.678571	1	0	0	0	1	1	0	0
HwBR M126A	0.555556	0.1	0.422222	0.438462	-0.445238	1	0	0	0	1	1	0	0	0	0	0.533457	0.730598	0.731758	0.444444	0	1	0.4	-0.404762	1	0	0	0	1	1	0	0	0	0	0.55948	0.642315	0.747047	0.111111	0	0.4	0.623077	-0.678571	1	0	0	0	1	1	0	0
HwBR M126A/A223T	0.555556	0.1	0.422222	0.438462	-0.445238	1	0	0	0	1	1	0	0	0	0	0.533457	0.730598	0.731758	0.444444	0	1	0.4	-0.404762	1	0	0	0	1	1	0	0	0	0	0.55948	0.642315	0.747047	0.111111	0	0.4	0.623077	-0.678571	1	0	0	0	1	1	0	0
HwBR M126A/G130V/A223T	0.555556	0.1	0.422222	0.438462	-0.445238	1	0	0	0	1	1	0	0	0	0	0.533457	0.730598	0.731758	0.444444	0	1	0.4	-0.404762	1	0	0	0	1	1	0	0	0	0	0.55948	0.642315	0.747047	0.111111	0	0.4	0.623077	-0.678571	1	0	0	0	1	1	0	0
HwBR M126A/S149A	0.555556	0.1	0.422222	0.438462	-0.445238	1	0	0	0	1	1	0	0	0	0	0.533457	0.730598	0.731758	0.444444	0	1	0.4	-0.404762	1	0	0	0	1	1	0	0	0	0	0.55948	0.642315	0.747047	0.111111	0	0.4	0.623077	-0.678571	1	0	0	0	1	1	0	0
HwBR M126A/S149A/A223T	0.555556	0.1	0.422222	0.438462	-0.445238	1	0	0	0	1	1	0	0	0	0	0.533457	0.730598	0.731758	0.444444	0	1	0.4	-0.404762	1	0	0	0	1	1	0	0	0	0	0.55948	0.642315	0.747047	0.111111	0	0.4	0.623077	-0.678571	1	0	0	0	1	1	0	0
HwBR S149A	0.555556	0.1	0.422222	0.438462	-0.445238	1	0	0	0	1	1	0	0	0	0	0.533457	0.730598	0.731758	0.444444	0	1	0.4	-0.404762	1	0	0	0	1	1	0	0	0	0	0.55948	0.642315	0.747047	0.111111	0	0.4	0.623077	-0.678571	1	0	0	0	1	1	0	0
HwBR S149A/A223T	0.555556	0.1	0.422222	0.438462	-0.445238	1	0	0	0	1	1	0	0	0	0	0.533457	0.730598	0.731758	0.444444	0	1	0.4	-0.404762	1	0	0	0	1	1	0	0	0	0	0.55948	0.642315	0.747047	0.111111	0	0.4	0.623077	-0.678571	1	0	0	0	1	1	0	0
HxAR	0.555556	0.1	0.422222	0.438462	-0.445238	1	0	0	0	1	1	0	0	0	0	0.533457	0.730598	0.731758	0.277778	0	0.933333	0.453846	-0.538095	1	0	0	0	1	1	0	0	0	0	0.553903	0.573618	0.630994	0.111111	0	0.4	0.623077	-0.678571	1	0	0	0	1	1	0	0
IaNaR	0.555556	0.1	0.422222	0.438462	-0.445238	1	0	0	0	1	1	0	0	0	0	0.533457	0.730598	0.731758	0.277778	0	0.933333	0.453846	-0.538095	1	0	0	0	1	1	0	0	0	0	0.553903	0.573618	0.630994	0.111111	0	0.4	0.623077	-0.678571	1	0	0	0	1	1	0	0
IaR1	0.555556	0.1	0.422222	0.438462	-0.445238	1	0	0	0	1	1	0	0	0	0	0.533457	0.730598	0.731758	0.444444	0	1	0.4	-0.404762	1	0	0	0	1	1	0	0	0	0	0.55948	0.642315	0.747047	0.111111	0	0.4	0.623077	-0.678571	1	0	0	0	1	1	0	0
IndiR2 S60P	0.555556	0.1	0.422222	0.438462	-0.445238	1	0	0	0	1	1	0	0	0	0	0.533457	0.730598	0.731758	0.277778	0	0.933333	0.453846	-0.538095	1	0	0	0	1	1	0	0	0	0	0.553903	0.573618	0.630994	0.111111	0	0.4	0.623077	-0.678571	1	0	0	0	1	1	0	0
IndiR2 T261W	0.555556	0.1	0.422222	0.438462	-0.445238	1	0	0	0	1	1	0	0	0	0	0.533457	0.730598	0.731758	0.277778	0	0.933333	0.453846	-0.538095	1	0	0	0	1	1	0	0	0	0	0.553903	0.573618	0.630994	0.111111	0	0.4	0.623077	-0.678571	1	0	0	0	1	1	0	0
KR1	0.555556	0.1	0.422222	0.438462	-0.445238	1	0	0	0	1	1	0	0	0	0	0.533457	0.730598	0.731758	0.444444	0	1	0.4	-0.404762	1	0	0	0	1	1	0	0	0	0	0.55948	0.642315	0.747047	0.111111	0	0.4	0.623077	-0.678571	1	0	0	0	1	1	0	0
KR1 NDQ	0.555556	0.1	0.422222	0.438462	-0.445238	1	0	0	0	1	1	0	0	0	0	0.533457	0.730598	0.731758	0.444444	0	1	0.4	-0.404762	1	0	0	0	1	1	0	0	0	0	0.55948	0.642315	0.747047	0.111111	0	0.4	0.623077	-0.678571	1	0	0	0	1	1	0	0
KR1 NTQ	0.555556	0.1	0.422222	0.438462	-0.445238	1	0	0	0	1	1	0	0	0	0	0.533457	0.730598	0.731758	0.444444	0	1	0.4	-0.404762	1	0	0	0	1	1	0	0	0	0	0.55948	0.642315	0.747047	0.111111	0	0.4	0.623077	-0.678571	1	0	0	0	1	1	0	0
IaR2hKR2	0.555556	0.1	0.422222	0.438462	-0.445238	1	0	0	0	1	1	0	0	0	0	0.533457	0.730598	0.731758	0.277778	0	0.933333	0.453846	-0.538095	1	0	0	0	1	1	0	0	0	0	0.553903	0.573618	0.630994	0.111111	0	0.4	0.623077	-0.678571	1	0	0	0	1	1	0	0
KR2 1-275	0.555556	0.1	0.422222	0.438462	-0.445238	1	0	0	0	1	1	0	0	0	0	0.533457	0.730598	0.731758	0.277778	0	0.933333	0.453846	-0.538095	1	0	0	0	1	1	0	0	0	0	0.553903	0.573618	0.630994	0.111111	0	0.4	0.623077	-0.678571	1	0	0	0	1	1	0	0
KR2 D102E	0.555556	0.1	0.422222	0.438462	-0.445238	1	0	0	0	1	1	0	0	0	0	0.533457	0.730598	0.731758	0.277778	0	0.933333	0.453846	-0.538095	1	0	0	0	1	1	0	0	0	0	0.553903	0.573618	0.630994	0.111111	0	0.4	0.623077	-0.678571	1	0	0	0	1	1	0	0
KR2 D116A	0.555556	0.1	0.422222	0.438462	-0.445238	1	0	0	0	1	1	0	0	0	0	0.533457	0.730598	0.731758	0.277778	0	0.933333	0.453846	-0.538095	1	0	0	0	1	1	0	0	0	0	0.553903	0.573618	0.630994	0.111111	0	0.4	0.623077	-0.678571	1	0	0	0	1	1	0	0
KR2 D116E	0.555556	0.1	0.422222	0.438462	-0.445238	1	0	0	0	1	1	0	0	0	0	0.533457	0.730598	0.731758	0.277778	0	0.933333	0.453846	-0.538095	1	0	0	0	1	1	0	0	0	0	0.553903	0.573618	0.630994	0.111111	0	0.4	0.623077	-0.678571	1	0	0	0	1	1	0	0
KR2 D116E/Q123D	0.555556	0.1	0.422222	0.438462	-0.445238	1	0	0	0	1	1	0	0	0	0	0.533457	0.730598	0.731758	0.277778	0	0.933333	0.453846	-0.538095	1	0	0	0	1	1	0	0	0	0	0.553903	0.573618	0.630994	0.111111	0	0.4	0.623077	-0.678571	1	0	0	0	1	1	0	0
KR2 D116N	0.555556	0.1	0.422222	0.438462	-0.445238	1	0	0	0	1	1	0	0	0	0	0.533457	0.730598	0.731758	0.277778	0	0.933333	0.453846	-0.538095	1	0	0	0	1	1	0	0	0	0	0.553903	0.573618	0.630994	0.111111	0	0.4	0.623077	-0.678571	1	0	0	0	1	1	0	0
KR2 D231N/E237Q/D238N	0.555556	0.1	0.422222	0.438462	-0.445238	1	0	0	0	1	1	0	0	0	0	0.533457	0.730598	0.731758	0.277778	0	0.933333	0.453846	-0.538095	1	0	0	0	1	1	0	0	0	0	0.553903	0.573618	0.630994	0.111111	0	0.4	0.623077	-0.678571	1	0	0	0	1	1	0	0
KR2 D251A	0.555556	0.1	0.422222	0.438462	-0.445238	1	0	0	0	1	1	0	0	0	0	0.533457	0.730598	0.731758	0.277778	0	0.933333	0.453846	-0.538095	1	0	0	0	1	1	0	0	0	0	0.553903	0.573618	0.630994	0.111111	0	0.4	0.623077	-0.678571	1	0	0	0	1	1	0	0
KR2 D251E	0.555556	0.1	0.422222	0.438462	-0.445238	1	0	0	0	1	1	0	0	0	0	0.533457	0.730598	0.731758	0.277778	0	0.933333	0.453846	-0.538095	1	0	0	0	1	1	0	0	0	0	0.553903	0.573618	0.630994	0.111111	0	0.4	0.623077	-0.678571	1	0	0	0	1	1	0	0
KR2 D251N	0.555556	0.1	0.422222	0.438462	-0.445238	1	0	0	0	1	1	0	0	0	0	0.533457	0.730598	0.731758	0.277778	0	0.933333	0.453846	-0.538095	1	0	0	0	1	1	0	0	0	0	0.553903	0.573618	0.630994	0.111111	0	0.4	0.623077	-0.678571	1	0	0	0	1	1	0	0
KR2 D54N	0.555556	0.1	0.422222	0.438462	-0.445238	1	0	0	0	1	1	0	0	0	0	0.533457	0.730598	0.731758	0.277778	0	0.933333	0.453846	-0.538095	1	0	0	0	1	1	0	0	0	0	0.553903	0.573618	0.630994	0.111111	0	0.4	0.623077	-0.678571	1	0	0	0	1	1	0	0
KR2 DTD	0.555556	0.1	0.422222	0.438462	-0.445238	1	0	0	0	1	1	0	0	0	0	0.533457	0.730598	0.731758	0.277778	0	0.933333	0.453846	-0.538095	1	0	0	0	1	1	0	0	0	0	0.553903	0.573618	0.630994	0.111111	0	0.4	0.623077	-0.678571	1	0	0	0	1	1	0	0
KR2 DTD/D102N	0.555556	0.1	0.422222	0.438462	-0.445238	1	0	0	0	1	1	0	0	0	0	0.533457	0.730598	0.731758	0.277778	0	0.933333	0.453846	-0.538095	1	0	0	0	1	1	0	0	0	0	0.553903	0.573618	0.630994	0.111111	0	0.4	0.623077	-0.678571	1	0	0	0	1	1	0	0
KR2 DTD/L74H	0.555556	0.1	0.422222	0.438462	-0.445238	1	0	0	0	1	1	0	0	0	0	0.533457	0.730598	0.731758	0.277778	0	0.933333	0.453846	-0.538095	1	0	0	0	1	1	0	0	0	0	0.553903	0.573618	0.630994	0.111111	0	0.4	0.623077	-0.678571	1	0	0	0	1	1	0	0
KR2 DTD/L74H/D102N	0.555556	0.1	0.422222	0.438462	-0.445238	1	0	0	0	1	1	0	0	0	0	0.533457	0.730598	0.731758	0.277778	0	0.933333	0.453846	-0.538095	1	0	0	0	1	1	0	0	0	0	0.553903	0.573618	0.630994	0.111111	0	0.4	0.623077	-0.678571	1	0	0	0	1	1	0	0
KR2 DTD/L74H/D102N/F126A	0.555556	0.1	0.422222	0.438462	-0.445238	1	0	0	0	1	1	0	0	0	0	0.533457	0.730598	0.731758	0.277778	0	0.933333	0.453846	-0.538095	1	0	0	0	1	1	0	0	0	0	0.553903	0.573618	0.630994	0.111111	0	0.4	0.623077	-0.678571	1	0	0	0	1	1	0	0
KR2 DTD/L74H/D102N/F126A/G263F	0.555556	0.1	0.422222	0.438462	-0.445238	1	0	0	0	1	1	0	0	0	0	0.533457	0.730598	0.731758	0.277778	0	0.933333	0.453846	-0.538095	1	0	0	0	1	1	0	0	0	0	0.553903	0.573618	0.630994	0.111111	0	0.4	0.623077	-0.678571	1	0	0	0	1	1	0	0
KR2 DTD/L74H/D102N/G263F	0.555556	0.1	0.422222	0.438462	-0.445238	1	0	0	0	1	1	0	0	0	0	0.533457	0.730598	0.731758	0.277778	0	0.933333	0.453846	-0.538095	1	0	0	0	1	1	0	0	0	0	0.553903	0.573618	0.630994	0.111111	0	0.4	0.623077	-0.678571	1	0	0	0	1	1	0	0
KR2 DTE	0.555556	0.1	0.422222	0.438462	-0.445238	1	0	0	0	1	1	0	0	0	0	0.533457	0.730598	0.731758	0.277778	0	0.933333	0.453846	-0.538095	1	0	0	0	1	1	0	0	0	0	0.553903	0.573618	0.630994	0.111111	0	0.4	0.623077	-0.678571	1	0	0	0	1	1	0	0
KR2 DTE/D102N	0.555556	0.1	0.422222	0.438462	-0.445238	1	0	0	0	1	1	0	0	0	0	0.533457	0.730598	0.731758	0.277778	0	0.933333	0.453846	-0.538095	1	0	0	0	1	1	0	0	0	0	0.553903	0.573618	0.630994	0.111111	0	0.4	0.623077	-0.678571	1	0	0	0	1	1	0	0
KR2 E11A	0.555556	0.1	0.422222	0.438462	-0.445238	1	0	0	0	1	1	0	0	0	0	0.533457	0.730598	0.731758	0.277778	0	0.933333	0.453846	-0.538095	1	0	0	0	1	1	0	0	0	0	0.553903	0.573618	0.630994	0.111111	0	0.4	0.623077	-0.678571	1	0	0	0	1	1	0	0
KR2 E11Q	0.555556	0.1	0.422222	0.438462	-0.445238	1	0	0	0	1	1	0	0	0	0	0.533457	0.730598	0.731758	0.277778	0	0.933333	0.453846	-0.538095	1	0	0	0	1	1	0	0	0	0	0.553903	0.573618	0.630994	0.111111	0	0.4	0.623077	-0.678571	1	0	0	0	1	1	0	0
KR2 E160A	0.555556	0.1	0.422222	0.438462	-0.445238	1	0	0	0	1	1	0	0	0	0	0.533457	0.730598	0.731758	0.277778	0	0.933333	0.453846	-0.538095	1	0	0	0	1	1	0	0	0	0	0.553903	0.573618	0.630994	0.111111	0	0.4	0.623077	-0.678571	1	0	0	0	1	1	0	0
KR2 E18Q	0.555556	0.1	0.422222	0.438462	-0.445238	1	0	0	0	1	1	0	0	0	0	0.533457	0.730598	0.731758	0.277778	0	0.933333	0.453846	-0.538095	1	0	0	0	1	1	0	0	0	0	0.553903	0.573618	0.630994	0.111111	0	0.4	0.623077	-0.678571	1	0	0	0	1	1	0	0
KR2 E191Q/E194Q	0.555556	0.1	0.422222	0.438462	-0.445238	1	0	0	0	1	1	0	0	0	0	0.533457	0.730598	0.731758	0.277778	0	0.933333	0.453846	-0.538095	1	0	0	0	1	1	0	0	0	0	0.553903	0.573618	0.630994	0.111111	0	0.4	0.623077	-0.678571	1	0	0	0	1	1	0	0
KR2 E4Q	0.555556	0.1	0.422222	0.438462	-0.445238	1	0	0	0	1	1	0	0	0	0	0.533457	0.730598	0.731758	0.277778	0	0.933333	0.453846	-0.538095	1	0	0	0	1	1	0	0	0	0	0.553903	0.573618	0.630994	0.111111	0	0.4	0.623077	-0.678571	1	0	0	0	1	1	0	0
KR2 E90Q/E91Q/D98N/D102N)	0.555556	0.1	0.422222	0.438462	-0.445238	1	0	0	0	1	1	0	0	0	0	0.533457	0.730598	0.731758	0.277778	0	0.933333	0.453846	-0.538095	1	0	0	0	1	1	0	0	0	0	0.553903	0.573618	0.630994	0.111111	0	0.4	0.623077	-0.678571	1	0	0	0	1	1	0	0
KR2 G153F	0.555556	0.1	0.422222	0.438462	-0.445238	1	0	0	0	1	1	0	0	0	0	0.533457	0.730598	0.731758	0.277778	0	0.933333	0.453846	-0.538095	1	0	0	0	1	1	0	0	0	0	0.553903	0.573618	0.630994	0.111111	0	0.4	0.623077	-0.678571	1	0	0	0	1	1	0	0
KR2 G153I	0.555556	0.1	0.422222	0.438462	-0.445238	1	0	0	0	1	1	0	0	0	0	0.533457	0.730598	0.731758	0.277778	0	0.933333	0.453846	-0.538095	1	0	0	0	1	1	0	0	0	0	0.553903	0.573618	0.630994	0.111111	0	0.4	0.623077	-0.678571	1	0	0	0	1	1	0	0
KR2 G153L	0.555556	0.1	0.422222	0.438462	-0.445238	1	0	0	0	1	1	0	0	0	0	0.533457	0.730598	0.731758	0.277778	0	0.933333	0.453846	-0.538095	1	0	0	0	1	1	0	0	0	0	0.553903	0.573618	0.630994	0.111111	0	0.4	0.623077	-0.678571	1	0	0	0	1	1	0	0
KR2 G153V	0.555556	0.1	0.422222	0.438462	-0.445238	1	0	0	0	1	1	0	0	0	0	0.533457	0.730598	0.731758	0.277778	0	0.933333	0.453846	-0.538095	1	0	0	0	1	1	0	0	0	0	0.553903	0.573618	0.630994	0.111111	0	0.4	0.623077	-0.678571	1	0	0	0	1	1	0	0
KR2 G263A	0.555556	0.1	0.422222	0.438462	-0.445238	1	0	0	0	1	1	0	0	0	0	0.533457	0.730598	0.731758	0.277778	0	0.933333	0.453846	-0.538095	1	0	0	0	1	1	0	0	0	0	0.553903	0.573618	0.630994	0.111111	0	0.4	0.623077	-0.678571	1	0	0	0	1	1	0	0
KR2 G263F	0.555556	0.1	0.422222	0.438462	-0.445238	1	0	0	0	1	1	0	0	0	0	0.533457	0.730598	0.731758	0.277778	0	0.933333	0.453846	-0.538095	1	0	0	0	1	1	0	0	0	0	0.553903	0.573618	0.630994	0.111111	0	0.4	0.623077	-0.678571	1	0	0	0	1	1	0	0
KR2 G263P	0.555556	0.1	0.422222	0.438462	-0.445238	1	0	0	0	1	1	0	0	0	0	0.533457	0.730598	0.731758	0.277778	0	0.933333	0.453846	-0.538095	1	0	0	0	1	1	0	0	0	0	0.553903	0.573618	0.630994	0.111111	0	0.4	0.623077	-0.678571	1	0	0	0	1	1	0	0
KR2 G263S	0.555556	0.1	0.422222	0.438462	-0.445238	1	0	0	0	1	1	0	0	0	0	0.533457	0.730598	0.731758	0.277778	0	0.933333	0.453846	-0.538095	1	0	0	0	1	1	0	0	0	0	0.553903	0.573618	0.630994	0.111111	0	0.4	0.623077	-0.678571	1	0	0	0	1	1	0	0
KR2 G263T	0.555556	0.1	0.422222	0.438462	-0.445238	1	0	0	0	1	1	0	0	0	0	0.533457	0.730598	0.731758	0.277778	0	0.933333	0.453846	-0.538095	1	0	0	0	1	1	0	0	0	0	0.553903	0.573618	0.630994	0.111111	0	0.4	0.623077	-0.678571	1	0	0	0	1	1	0	0
KR2 G263W	0.555556	0.1	0.422222	0.438462	-0.445238	1	0	0	0	1	1	0	0	0	0	0.533457	0.730598	0.731758	0.277778	0	0.933333	0.453846	-0.538095	1	0	0	0	1	1	0	0	0	0	0.553903	0.573618	0.630994	0.111111	0	0.4	0.623077	-0.678571	1	0	0	0	1	1	0	0
KR2 G263Y	0.555556	0.1	0.422222	0.438462	-0.445238	1	0	0	0	1	1	0	0	0	0	0.533457	0.730598	0.731758	0.277778	0	0.933333	0.453846	-0.538095	1	0	0	0	1	1	0	0	0	0	0.553903	0.573618	0.630994	0.111111	0	0.4	0.623077	-0.678571	1	0	0	0	1	1	0	0
KR2 H30A	0.555556	0.1	0.422222	0.438462	-0.445238	1	0	0	0	1	1	0	0	0	0	0.533457	0.730598	0.731758	0.277778	0	0.933333	0.453846	-0.538095	1	0	0	0	1	1	0	0	0	0	0.553903	0.573618	0.630994	0.111111	0	0.4	0.623077	-0.678571	1	0	0	0	1	1	0	0
KR2 H30A Y154A	0.555556	0.1	0.422222	0.438462	-0.445238	1	0	0	0	1	1	0	0	0	0	0.533457	0.730598	0.731758	0.277778	0	0.933333	0.453846	-0.538095	1	0	0	0	1	1	0	0	0	0	0.553903	0.573618	0.630994	0.111111	0	0.4	0.623077	-0.678571	1	0	0	0	1	1	0	0
KR2 N112A	0.555556	0.1	0.422222	0.438462	-0.445238	1	0	0	0	1	1	0	0	0	0	0.533457	0.730598	0.731758	0.277778	0	0.933333	0.453846	-0.538095	1	0	0	0	1	1	0	0	0	0	0.553903	0.573618	0.630994	0.111111	0	0.4	0.623077	-0.678571	1	0	0	0	1	1	0	0
KR2 N112A 1-270	0.555556	0.1	0.422222	0.438462	-0.445238	1	0	0	0	1	1	0	0	0	0	0.533457	0.730598	0.731758	0.277778	0	0.933333	0.453846	-0.538095	1	0	0	0	1	1	0	0	0	0	0.553903	0.573618	0.630994	0.111111	0	0.4	0.623077	-0.678571	1	0	0	0	1	1	0	0
KR2 N112A/D116E	0.555556	0.1	0.422222	0.438462	-0.445238	1	0	0	0	1	1	0	0	0	0	0.533457	0.730598	0.731758	0.277778	0	0.933333	0.453846	-0.538095	1	0	0	0	1	1	0	0	0	0	0.553903	0.573618	0.630994	0.111111	0	0.4	0.623077	-0.678571	1	0	0	0	1	1	0	0
KR2 N112C	0.555556	0.1	0.422222	0.438462	-0.445238	1	0	0	0	1	1	0	0	0	0	0.533457	0.730598	0.731758	0.277778	0	0.933333	0.453846	-0.538095	1	0	0	0	1	1	0	0	0	0	0.553903	0.573618	0.630994	0.111111	0	0.4	0.623077	-0.678571	1	0	0	0	1	1	0	0
KR2 N112D	0.555556	0.1	0.422222	0.438462	-0.445238	1	0	0	0	1	1	0	0	0	0	0.533457	0.730598	0.731758	0.277778	0	0.933333	0.453846	-0.538095	1	0	0	0	1	1	0	0	0	0	0.553903	0.573618	0.630994	0.111111	0	0.4	0.623077	-0.678571	1	0	0	0	1	1	0	0
KR2 N112D/L75Y	0.555556	0.1	0.422222	0.438462	-0.445238	1	0	0	0	1	1	0	0	0	0	0.533457	0.730598	0.731758	0.277778	0	0.933333	0.453846	-0.538095	1	0	0	0	1	1	0	0	0	0	0.553903	0.573618	0.630994	0.111111	0	0.4	0.623077	-0.678571	1	0	0	0	1	1	0	0
KR2 N112D/Q123D	0.555556	0.1	0.422222	0.438462	-0.445238	1	0	0	0	1	1	0	0	0	0	0.533457	0.730598	0.731758	0.277778	0	0.933333	0.453846	-0.538095	1	0	0	0	1	1	0	0	0	0	0.553903	0.573618	0.630994	0.111111	0	0.4	0.623077	-0.678571	1	0	0	0	1	1	0	0
KR2 N112E	0.555556	0.1	0.422222	0.438462	-0.445238	1	0	0	0	1	1	0	0	0	0	0.533457	0.730598	0.731758	0.277778	0	0.933333	0.453846	-0.538095	1	0	0	0	1	1	0	0	0	0	0.553903	0.573618	0.630994	0.111111	0	0.4	0.623077	-0.678571	1	0	0	0	1	1	0	0
KR2 N112F	0.555556	0.1	0.422222	0.438462	-0.445238	1	0	0	0	1	1	0	0	0	0	0.533457	0.730598	0.731758	0.277778	0	0.933333	0.453846	-0.538095	1	0	0	0	1	1	0	0	0	0	0.553903	0.573618	0.630994	0.111111	0	0.4	0.623077	-0.678571	1	0	0	0	1	1	0	0
KR2 N112G	0.555556	0.1	0.422222	0.438462	-0.445238	1	0	0	0	1	1	0	0	0	0	0.533457	0.730598	0.731758	0.277778	0	0.933333	0.453846	-0.538095	1	0	0	0	1	1	0	0	0	0	0.553903	0.573618	0.630994	0.111111	0	0.4	0.623077	-0.678571	1	0	0	0	1	1	0	0
KR2 N112H	0.555556	0.1	0.422222	0.438462	-0.445238	1	0	0	0	1	1	0	0	0	0	0.533457	0.730598	0.731758	0.277778	0	0.933333	0.453846	-0.538095	1	0	0	0	1	1	0	0	0	0	0.553903	0.573618	0.630994	0.111111	0	0.4	0.623077	-0.678571	1	0	0	0	1	1	0	0
KR2 N112I	0.555556	0.1	0.422222	0.438462	-0.445238	1	0	0	0	1	1	0	0	0	0	0.533457	0.730598	0.731758	0.277778	0	0.933333	0.453846	-0.538095	1	0	0	0	1	1	0	0	0	0	0.553903	0.573618	0.630994	0.111111	0	0.4	0.623077	-0.678571	1	0	0	0	1	1	0	0
KR2 N112K	0.555556	0.1	0.422222	0.438462	-0.445238	1	0	0	0	1	1	0	0	0	0	0.533457	0.730598	0.731758	0.277778	0	0.933333	0.453846	-0.538095	1	0	0	0	1	1	0	0	0	0	0.553903	0.573618	0.630994	0.111111	0	0.4	0.623077	-0.678571	1	0	0	0	1	1	0	0
KR2 N112L	0.555556	0.1	0.422222	0.438462	-0.445238	1	0	0	0	1	1	0	0	0	0	0.533457	0.730598	0.731758	0.277778	0	0.933333	0.453846	-0.538095	1	0	0	0	1	1	0	0	0	0	0.553903	0.573618	0.630994	0.111111	0	0.4	0.623077	-0.678571	1	0	0	0	1	1	0	0
KR2 N112M	0.555556	0.1	0.422222	0.438462	-0.445238	1	0	0	0	1	1	0	0	0	0	0.533457	0.730598	0.731758	0.277778	0	0.933333	0.453846	-0.538095	1	0	0	0	1	1	0	0	0	0	0.553903	0.573618	0.630994	0.111111	0	0.4	0.623077	-0.678571	1	0	0	0	1	1	0	0
KR2 N112P	0.555556	0.1	0.422222	0.438462	-0.445238	1	0	0	0	1	1	0	0	0	0	0.533457	0.730598	0.731758	0.277778	0	0.933333	0.453846	-0.538095	1	0	0	0	1	1	0	0	0	0	0.553903	0.573618	0.630994	0.111111	0	0.4	0.623077	-0.678571	1	0	0	0	1	1	0	0
KR2 N112Q	0.555556	0.1	0.422222	0.438462	-0.445238	1	0	0	0	1	1	0	0	0	0	0.533457	0.730598	0.731758	0.277778	0	0.933333	0.453846	-0.538095	1	0	0	0	1	1	0	0	0	0	0.553903	0.573618	0.630994	0.111111	0	0.4	0.623077	-0.678571	1	0	0	0	1	1	0	0
KR2 N112R	0.555556	0.1	0.422222	0.438462	-0.445238	1	0	0	0	1	1	0	0	0	0	0.533457	0.730598	0.731758	0.277778	0	0.933333	0.453846	-0.538095	1	0	0	0	1	1	0	0	0	0	0.553903	0.573618	0.630994	0.111111	0	0.4	0.623077	-0.678571	1	0	0	0	1	1	0	0
KR2 N112S	0.555556	0.1	0.422222	0.438462	-0.445238	1	0	0	0	1	1	0	0	0	0	0.533457	0.730598	0.731758	0.277778	0	0.933333	0.453846	-0.538095	1	0	0	0	1	1	0	0	0	0	0.553903	0.573618	0.630994	0.111111	0	0.4	0.623077	-0.678571	1	0	0	0	1	1	0	0
KR2 N112S+S70N	0.555556	0.1	0.422222	0.438462	-0.445238	1	0	0	0	1	1	0	0	0	0	0.533457	0.730598	0.731758	0.277778	0	0.933333	0.453846	-0.538095	1	0	0	0	1	1	0	0	0	0	0.553903	0.573618	0.630994	0.111111	0	0.4	0.623077	-0.678571	1	0	0	0	1	1	0	0
KR2 N112T	0.555556	0.1	0.422222	0.438462	-0.445238	1	0	0	0	1	1	0	0	0	0	0.533457	0.730598	0.731758	0.277778	0	0.933333	0.453846	-0.538095	1	0	0	0	1	1	0	0	0	0	0.553903	0.573618	0.630994	0.111111	0	0.4	0.623077	-0.678571	1	0	0	0	1	1	0	0
KR2 N112V	0.555556	0.1	0.422222	0.438462	-0.445238	1	0	0	0	1	1	0	0	0	0	0.533457	0.730598	0.731758	0.277778	0	0.933333	0.453846	-0.538095	1	0	0	0	1	1	0	0	0	0	0.553903	0.573618	0.630994	0.111111	0	0.4	0.623077	-0.678571	1	0	0	0	1	1	0	0
KR2 N112V 1-270	0.555556	0.1	0.422222	0.438462	-0.445238	1	0	0	0	1	1	0	0	0	0	0.533457	0.730598	0.731758	0.277778	0	0.933333	0.453846	-0.538095	1	0	0	0	1	1	0	0	0	0	0.553903	0.573618	0.630994	0.111111	0	0.4	0.623077	-0.678571	1	0	0	0	1	1	0	0
KR2 N112W	0.555556	0.1	0.422222	0.438462	-0.445238	1	0	0	0	1	1	0	0	0	0	0.533457	0.730598	0.731758	0.277778	0	0.933333	0.453846	-0.538095	1	0	0	0	1	1	0	0	0	0	0.553903	0.573618	0.630994	0.111111	0	0.4	0.623077	-0.678571	1	0	0	0	1	1	0	0
KR2 N112Y	0.555556	0.1	0.422222	0.438462	-0.445238	1	0	0	0	1	1	0	0	0	0	0.533457	0.730598	0.731758	0.277778	0	0.933333	0.453846	-0.538095	1	0	0	0	1	1	0	0	0	0	0.553903	0.573618	0.630994	0.111111	0	0.4	0.623077	-0.678571	1	0	0	0	1	1	0	0
KR2 N61A	0.555556	0.1	0.422222	0.438462	-0.445238	1	0	0	0	1	1	0	0	0	0	0.533457	0.730598	0.731758	0.277778	0	0.933333	0.453846	-0.538095	1	0	0	0	1	1	0	0	0	0	0.553903	0.573618	0.630994	0.111111	0	0.4	0.623077	-0.678571	1	0	0	0	1	1	0	0
KR2 N61A G263A	0.555556	0.1	0.422222	0.438462	-0.445238	1	0	0	0	1	1	0	0	0	0	0.533457	0.730598	0.731758	0.277778	0	0.933333	0.453846	-0.538095	1	0	0	0	1	1	0	0	0	0	0.553903	0.573618	0.630994	0.111111	0	0.4	0.623077	-0.678571	1	0	0	0	1	1	0	0
KR2 N61L	0.555556	0.1	0.422222	0.438462	-0.445238	1	0	0	0	1	1	0	0	0	0	0.533457	0.730598	0.731758	0.277778	0	0.933333	0.453846	-0.538095	1	0	0	0	1	1	0	0	0	0	0.553903	0.573618	0.630994	0.111111	0	0.4	0.623077	-0.678571	1	0	0	0	1	1	0	0
KR2 N61L G263F	0.555556	0.1	0.422222	0.438462	-0.445238	1	0	0	0	1	1	0	0	0	0	0.533457	0.730598	0.731758	0.277778	0	0.933333	0.453846	-0.538095	1	0	0	0	1	1	0	0	0	0	0.553903	0.573618	0.630994	0.111111	0	0.4	0.623077	-0.678571	1	0	0	0	1	1	0	0
KR2 N61P	0.555556	0.1	0.422222	0.438462	-0.445238	1	0	0	0	1	1	0	0	0	0	0.533457	0.730598	0.731758	0.277778	0	0.933333	0.453846	-0.538095	1	0	0	0	1	1	0	0	0	0	0.553903	0.573618	0.630994	0.111111	0	0.4	0.623077	-0.678571	1	0	0	0	1	1	0	0
KR2 N61P G263F	0.555556	0.1	0.422222	0.438462	-0.445238	1	0	0	0	1	1	0	0	0	0	0.533457	0.730598	0.731758	0.277778	0	0.933333	0.453846	-0.538095	1	0	0	0	1	1	0	0	0	0	0.553903	0.573618	0.630994	0.111111	0	0.4	0.623077	-0.678571	1	0	0	0	1	1	0	0
KR2 N61P G263W	0.555556	0.1	0.422222	0.438462	-0.445238	1	0	0	0	1	1	0	0	0	0	0.533457	0.730598	0.731758	0.277778	0	0.933333	0.453846	-0.538095	1	0	0	0	1	1	0	0	0	0	0.553903	0.573618	0.630994	0.111111	0	0.4	0.623077	-0.678571	1	0	0	0	1	1	0	0
KR2 N61P I207A G263W	0.555556	0.1	0.422222	0.438462	-0.445238	1	0	0	0	1	1	0	0	0	0	0.533457	0.730598	0.731758	0.277778	0	0.933333	0.453846	-0.538095	1	0	0	0	1	1	0	0	0	0	0.553903	0.573618	0.630994	0.111111	0	0.4	0.623077	-0.678571	1	0	0	0	1	1	0	0
KR2 N61P L210A G263W	0.555556	0.1	0.422222	0.438462	-0.445238	1	0	0	0	1	1	0	0	0	0	0.533457	0.730598	0.731758	0.277778	0	0.933333	0.453846	-0.538095	1	0	0	0	1	1	0	0	0	0	0.553903	0.573618	0.630994	0.111111	0	0.4	0.623077	-0.678571	1	0	0	0	1	1	0	0
KR2 N61P L261A G263W	0.555556	0.1	0.422222	0.438462	-0.445238	1	0	0	0	1	1	0	0	0	0	0.533457	0.730598	0.731758	0.277778	0	0.933333	0.453846	-0.538095	1	0	0	0	1	1	0	0	0	0	0.553903	0.573618	0.630994	0.111111	0	0.4	0.623077	-0.678571	1	0	0	0	1	1	0	0
KR2 N61P Q123A G263W	0.555556	0.1	0.422222	0.438462	-0.445238	1	0	0	0	1	1	0	0	0	0	0.533457	0.730598	0.731758	0.277778	0	0.933333	0.453846	-0.538095	1	0	0	0	1	1	0	0	0	0	0.553903	0.573618	0.630994	0.111111	0	0.4	0.623077	-0.678571	1	0	0	0	1	1	0	0
KR2 N61P Q123D G263W	0.555556	0.1	0.422222	0.438462	-0.445238	1	0	0	0	1	1	0	0	0	0	0.533457	0.730598	0.731758	0.277778	0	0.933333	0.453846	-0.538095	1	0	0	0	1	1	0	0	0	0	0.553903	0.573618	0.630994	0.111111	0	0.4	0.623077	-0.678571	1	0	0	0	1	1	0	0
KR2 N61P Q123E G263W	0.555556	0.1	0.422222	0.438462	-0.445238	1	0	0	0	1	1	0	0	0	0	0.533457	0.730598	0.731758	0.277778	0	0.933333	0.453846	-0.538095	1	0	0	0	1	1	0	0	0	0	0.553903	0.573618	0.630994	0.111111	0	0.4	0.623077	-0.678571	1	0	0	0	1	1	0	0
KR2 N61P Q123K G263W	0.555556	0.1	0.422222	0.438462	-0.445238	1	0	0	0	1	1	0	0	0	0	0.533457	0.730598	0.731758	0.277778	0	0.933333	0.453846	-0.538095	1	0	0	0	1	1	0	0	0	0	0.553903	0.573618	0.630994	0.111111	0	0.4	0.623077	-0.678571	1	0	0	0	1	1	0	0
KR2 N61P Q123N G263W	0.555556	0.1	0.422222	0.438462	-0.445238	1	0	0	0	1	1	0	0	0	0	0.533457	0.730598	0.731758	0.277778	0	0.933333	0.453846	-0.538095	1	0	0	0	1	1	0	0	0	0	0.553903	0.573618	0.630994	0.111111	0	0.4	0.623077	-0.678571	1	0	0	0	1	1	0	0
KR2 N61S	0.555556	0.1	0.422222	0.438462	-0.445238	1	0	0	0	1	1	0	0	0	0	0.533457	0.730598	0.731758	0.277778	0	0.933333	0.453846	-0.538095	1	0	0	0	1	1	0	0	0	0	0.553903	0.573618	0.630994	0.111111	0	0.4	0.623077	-0.678571	1	0	0	0	1	1	0	0
KR2 N61T	0.555556	0.1	0.422222	0.438462	-0.445238	1	0	0	0	1	1	0	0	0	0	0.533457	0.730598	0.731758	0.277778	0	0.933333	0.453846	-0.538095	1	0	0	0	1	1	0	0	0	0	0.553903	0.573618	0.630994	0.111111	0	0.4	0.623077	-0.678571	1	0	0	0	1	1	0	0
KR2 N61Y	0.555556	0.1	0.422222	0.438462	-0.445238	1	0	0	0	1	1	0	0	0	0	0.533457	0.730598	0.731758	0.277778	0	0.933333	0.453846	-0.538095	1	0	0	0	1	1	0	0	0	0	0.553903	0.573618	0.630994	0.111111	0	0.4	0.623077	-0.678571	1	0	0	0	1	1	0	0
KR2 N61Y G263F	0.555556	0.1	0.422222	0.438462	-0.445238	1	0	0	0	1	1	0	0	0	0	0.533457	0.730598	0.731758	0.277778	0	0.933333	0.453846	-0.538095	1	0	0	0	1	1	0	0	0	0	0.553903	0.573618	0.630994	0.111111	0	0.4	0.623077	-0.678571	1	0	0	0	1	1	0	0
KR2 NTQ	0.555556	0.1	0.422222	0.438462	-0.445238	1	0	0	0	1	1	0	0	0	0	0.533457	0.730598	0.731758	0.277778	0	0.933333	0.453846	-0.538095	1	0	0	0	1	1	0	0	0	0	0.553903	0.573618	0.630994	0.111111	0	0.4	0.623077	-0.678571	1	0	0	0	1	1	0	0
KR2 NTQ/D102N	0.555556	0.1	0.422222	0.438462	-0.445238	1	0	0	0	1	1	0	0	0	0	0.533457	0.730598	0.731758	0.277778	0	0.933333	0.453846	-0.538095	1	0	0	0	1	1	0	0	0	0	0.553903	0.573618	0.630994	0.111111	0	0.4	0.623077	-0.678571	1	0	0	0	1	1	0	0
KR2 NTQ/F72G	0.555556	0.1	0.422222	0.438462	-0.445238	1	0	0	0	1	1	0	0	0	0	0.533457	0.730598	0.731758	0.277778	0	0.933333	0.453846	-0.538095	1	0	0	0	1	1	0	0	0	0	0.553903	0.573618	0.630994	0.111111	0	0.4	0.623077	-0.678571	1	0	0	0	1	1	0	0
KR2 NTQ/F72G/D102N	0.555556	0.1	0.422222	0.438462	-0.445238	1	0	0	0	1	1	0	0	0	0	0.533457	0.730598	0.731758	0.277778	0	0.933333	0.453846	-0.538095	1	0	0	0	1	1	0	0	0	0	0.553903	0.573618	0.630994	0.111111	0	0.4	0.623077	-0.678571	1	0	0	0	1	1	0	0
KR2 NTQ/F72G/D102N/Q78E	0.555556	0.1	0.422222	0.438462	-0.445238	1	0	0	0	1	1	0	0	0	0	0.533457	0.730598	0.731758	0.277778	0	0.933333	0.453846	-0.538095	1	0	0	0	1	1	0	0	0	0	0.553903	0.573618	0.630994	0.111111	0	0.4	0.623077	-0.678571	1	0	0	0	1	1	0	0
KR2 Q123A	0.555556	0.1	0.422222	0.438462	-0.445238	1	0	0	0	1	1	0	0	0	0	0.533457	0.730598	0.731758	0.277778	0	0.933333	0.453846	-0.538095	1	0	0	0	1	1	0	0	0	0	0.553903	0.573618	0.630994	0.111111	0	0.4	0.623077	-0.678571	1	0	0	0	1	1	0	0
KR2 Q123D	0.555556	0.1	0.422222	0.438462	-0.445238	1	0	0	0	1	1	0	0	0	0	0.533457	0.730598	0.731758	0.277778	0	0.933333	0.453846	-0.538095	1	0	0	0	1	1	0	0	0	0	0.553903	0.573618	0.630994	0.111111	0	0.4	0.623077	-0.678571	1	0	0	0	1	1	0	0
KR2 Q123E	0.555556	0.1	0.422222	0.438462	-0.445238	1	0	0	0	1	1	0	0	0	0	0.533457	0.730598	0.731758	0.277778	0	0.933333	0.453846	-0.538095	1	0	0	0	1	1	0	0	0	0	0.553903	0.573618	0.630994	0.111111	0	0.4	0.623077	-0.678571	1	0	0	0	1	1	0	0
KR2 Q123N	0.555556	0.1	0.422222	0.438462	-0.445238	1	0	0	0	1	1	0	0	0	0	0.533457	0.730598	0.731758	0.277778	0	0.933333	0.453846	-0.538095	1	0	0	0	1	1	0	0	0	0	0.553903	0.573618	0.630994	0.111111	0	0.4	0.623077	-0.678571	1	0	0	0	1	1	0	0
KR2 Q123V	0.555556	0.1	0.422222	0.438462	-0.445238	1	0	0	0	1	1	0	0	0	0	0.533457	0.730598	0.731758	0.277778	0	0.933333	0.453846	-0.538095	1	0	0	0	1	1	0	0	0	0	0.553903	0.573618	0.630994	0.111111	0	0.4	0.623077	-0.678571	1	0	0	0	1	1	0	0
KR2 R109A	0.555556	0.1	0.422222	0.438462	-0.445238	1	0	0	0	1	1	0	0	0	0	0.533457	0.730598	0.731758	0.277778	0	0.933333	0.453846	-0.538095	1	0	0	0	1	1	0	0	0	0	0.553903	0.573618	0.630994	0.111111	0	0.4	0.623077	-0.678571	1	0	0	0	1	1	0	0
KR2 R109K	0.555556	0.1	0.422222	0.438462	-0.445238	1	0	0	0	1	1	0	0	0	0	0.533457	0.730598	0.731758	0.277778	0	0.933333	0.453846	-0.538095	1	0	0	0	1	1	0	0	0	0	0.553903	0.573618	0.630994	0.111111	0	0.4	0.623077	-0.678571	1	0	0	0	1	1	0	0
KR2 R109Q	0.555556	0.1	0.422222	0.438462	-0.445238	1	0	0	0	1	1	0	0	0	0	0.533457	0.730598	0.731758	0.277778	0	0.933333	0.453846	-0.538095	1	0	0	0	1	1	0	0	0	0	0.553903	0.573618	0.630994	0.111111	0	0.4	0.623077	-0.678571	1	0	0	0	1	1	0	0
KR2 R243A	0.555556	0.1	0.422222	0.438462	-0.445238	1	0	0	0	1	1	0	0	0	0	0.533457	0.730598	0.731758	0.277778	0	0.933333	0.453846	-0.538095	1	0	0	0	1	1	0	0	0	0	0.553903	0.573618	0.630994	0.111111	0	0.4	0.623077	-0.678571	1	0	0	0	1	1	0	0
KR2 S253A	0.555556	0.1	0.422222	0.438462	-0.445238	1	0	0	0	1	1	0	0	0	0	0.533457	0.730598	0.731758	0.277778	0	0.933333	0.453846	-0.538095	1	0	0	0	1	1	0	0	0	0	0.553903	0.573618	0.630994	0.111111	0	0.4	0.623077	-0.678571	1	0	0	0	1	1	0	0
KR2 S253A G263W	0.555556	0.1	0.422222	0.438462	-0.445238	1	0	0	0	1	1	0	0	0	0	0.533457	0.730598	0.731758	0.277778	0	0.933333	0.453846	-0.538095	1	0	0	0	1	1	0	0	0	0	0.553903	0.573618	0.630994	0.111111	0	0.4	0.623077	-0.678571	1	0	0	0	1	1	0	0
KR2 S64A	0.555556	0.1	0.422222	0.438462	-0.445238	1	0	0	0	1	1	0	0	0	0	0.533457	0.730598	0.731758	0.277778	0	0.933333	0.453846	-0.538095	1	0	0	0	1	1	0	0	0	0	0.553903	0.573618	0.630994	0.111111	0	0.4	0.623077	-0.678571	1	0	0	0	1	1	0	0
KR2 S70A	0.555556	0.1	0.422222	0.438462	-0.445238	1	0	0	0	1	1	0	0	0	0	0.533457	0.730598	0.731758	0.277778	0	0.933333	0.453846	-0.538095	1	0	0	0	1	1	0	0	0	0	0.553903	0.573618	0.630994	0.111111	0	0.4	0.623077	-0.678571	1	0	0	0	1	1	0	0
KR2 S70A+N112A	0.555556	0.1	0.422222	0.438462	-0.445238	1	0	0	0	1	1	0	0	0	0	0.533457	0.730598	0.731758	0.277778	0	0.933333	0.453846	-0.538095	1	0	0	0	1	1	0	0	0	0	0.553903	0.573618	0.630994	0.111111	0	0.4	0.623077	-0.678571	1	0	0	0	1	1	0	0
KR2 S70N	0.555556	0.1	0.422222	0.438462	-0.445238	1	0	0	0	1	1	0	0	0	0	0.533457	0.730598	0.731758	0.277778	0	0.933333	0.453846	-0.538095	1	0	0	0	1	1	0	0	0	0	0.553903	0.573618	0.630994	0.111111	0	0.4	0.623077	-0.678571	1	0	0	0	1	1	0	0
KR2 S70T	0.555556	0.1	0.422222	0.438462	-0.445238	1	0	0	0	1	1	0	0	0	0	0.533457	0.730598	0.731758	0.277778	0	0.933333	0.453846	-0.538095	1	0	0	0	1	1	0	0	0	0	0.553903	0.573618	0.630994	0.111111	0	0.4	0.623077	-0.678571	1	0	0	0	1	1	0	0
KR2 T16	0.555556	0.1	0.422222	0.438462	-0.445238	1	0	0	0	1	1	0	0	0	0	0.533457	0.730598	0.731758	0.277778	0	0.933333	0.453846	-0.538095	1	0	0	0	1	1	0	0	0	0	0.553903	0.573618	0.630994	0.111111	0	0.4	0.623077	-0.678571	1	0	0	0	1	1	0	0
KR2 T6	0.555556	0.1	0.422222	0.438462	-0.445238	1	0	0	0	1	1	0	0	0	0	0.533457	0.730598	0.731758	0.277778	0	0.933333	0.453846	-0.538095	1	0	0	0	1	1	0	0	0	0	0.553903	0.573618	0.630994	0.111111	0	0.4	0.623077	-0.678571	1	0	0	0	1	1	0	0
KR2 T87K	0.555556	0.1	0.422222	0.438462	-0.445238	1	0	0	0	1	1	0	0	0	0	0.533457	0.730598	0.731758	0.277778	0	0.933333	0.453846	-0.538095	1	0	0	0	1	1	0	0	0	0	0.553903	0.573618	0.630994	0.111111	0	0.4	0.623077	-0.678571	1	0	0	0	1	1	0	0
KR2 T87R	0.555556	0.1	0.422222	0.438462	-0.445238	1	0	0	0	1	1	0	0	0	0	0.533457	0.730598	0.731758	0.277778	0	0.933333	0.453846	-0.538095	1	0	0	0	1	1	0	0	0	0	0.553903	0.573618	0.630994	0.111111	0	0.4	0.623077	-0.678571	1	0	0	0	1	1	0	0
KR2 Y154A	0.555556	0.1	0.422222	0.438462	-0.445238	1	0	0	0	1	1	0	0	0	0	0.533457	0.730598	0.731758	0.277778	0	0.933333	0.453846	-0.538095	1	0	0	0	1	1	0	0	0	0	0.553903	0.573618	0.630994	0.111111	0	0.4	0.623077	-0.678571	1	0	0	0	1	1	0	0
KR2 Y154F	0.555556	0.1	0.422222	0.438462	-0.445238	1	0	0	0	1	1	0	0	0	0	0.533457	0.730598	0.731758	0.277778	0	0.933333	0.453846	-0.538095	1	0	0	0	1	1	0	0	0	0	0.553903	0.573618	0.630994	0.111111	0	0.4	0.623077	-0.678571	1	0	0	0	1	1	0	0
KR2 Y218F	0.555556	0.1	0.422222	0.438462	-0.445238	1	0	0	0	1	1	0	0	0	0	0.533457	0.730598	0.731758	0.277778	0	0.933333	0.453846	-0.538095	1	0	0	0	1	1	0	0	0	0	0.553903	0.573618	0.630994	0.111111	0	0.4	0.623077	-0.678571	1	0	0	0	1	1	0	0
KR2 Y25F	0.555556	0.1	0.422222	0.438462	-0.445238	1	0	0	0	1	1	0	0	0	0	0.533457	0.730598	0.731758	0.277778	0	0.933333	0.453846	-0.538095	1	0	0	0	1	1	0	0	0	0	0.553903	0.573618	0.630994	0.111111	0	0.4	0.623077	-0.678571	1	0	0	0	1	1	0	0
KR2 Y25K	0.555556	0.1	0.422222	0.438462	-0.445238	1	0	0	0	1	1	0	0	0	0	0.533457	0.730598	0.731758	0.277778	0	0.933333	0.453846	-0.538095	1	0	0	0	1	1	0	0	0	0	0.553903	0.573618	0.630994	0.111111	0	0.4	0.623077	-0.678571	1	0	0	0	1	1	0	0
KR2 Y25R	0.555556	0.1	0.422222	0.438462	-0.445238	1	0	0	0	1	1	0	0	0	0	0.533457	0.730598	0.731758	0.277778	0	0.933333	0.453846	-0.538095	1	0	0	0	1	1	0	0	0	0	0.553903	0.573618	0.630994	0.111111	0	0.4	0.623077	-0.678571	1	0	0	0	1	1	0	0
KR2 Y25S	0.555556	0.1	0.422222	0.438462	-0.445238	1	0	0	0	1	1	0	0	0	0	0.533457	0.730598	0.731758	0.277778	0	0.933333	0.453846	-0.538095	1	0	0	0	1	1	0	0	0	0	0.553903	0.573618	0.630994	0.111111	0	0.4	0.623077	-0.678571	1	0	0	0	1	1	0	0
KR2 Y95F	0.555556	0.1	0.422222	0.438462	-0.445238	1	0	0	0	1	1	0	0	0	0	0.533457	0.730598	0.731758	0.277778	0	0.933333	0.453846	-0.538095	1	0	0	0	1	1	0	0	0	0	0.553903	0.573618	0.630994	0.111111	0	0.4	0.623077	-0.678571	1	0	0	0	1	1	0	0
LR	0.555556	0.1	0.422222	0.438462	-0.445238	1	0	0	0	1	1	0	0	0	0	0.533457	0.730598	0.731758	0.444444	0	1	0.4	-0.404762	1	0	0	0	1	1	0	0	0	0	0.55948	0.642315	0.747047	0.111111	0	0.4	0.623077	-0.678571	1	0	0	0	1	1	0	0
MR	0.555556	0.1	0.422222	0.438462	-0.445238	1	0	0	0	1	1	0	0	0	0	0.533457	0.730598	0.731758	0.444444	0	1	0.4	-0.404762	1	0	0	0	1	1	0	0	0	0	0.55948	0.642315	0.747047	0.111111	0	0.4	0.623077	-0.678571	1	0	0	0	1	1	0	0
NdR1	0.555556	0.1	0.422222	0.438462	-0.445238	1	0	0	0	1	1	0	0	0	0	0.533457	0.730598	0.731758	0.444444	0	1	0.4	-0.404762	1	0	0	0	1	1	0	0	0	0	0.55948	0.642315	0.747047	0.111111	0	0.4	0.623077	-0.678571	1	0	0	0	1	1	0	0
NdR2	0.555556	0.1	0.422222	0.438462	-0.445238	1	0	0	0	1	1	0	0	0	0	0.533457	0.730598	0.731758	0.277778	0	0.933333	0.453846	-0.538095	1	0	0	0	1	1	0	0	0	0	0.553903	0.573618	0.630994	0.111111	0	0.4	0.623077	-0.678571	1	0	0	0	1	1	0	0
NdR2 D116C	0.555556	0.1	0.422222	0.438462	-0.445238	1	0	0	0	1	1	0	0	0	0	0.533457	0.730598	0.731758	0.277778	0	0.933333	0.453846	-0.538095	1	0	0	0	1	1	0	0	0	0	0.553903	0.573618	0.630994	0.111111	0	0.4	0.623077	-0.678571	1	0	0	0	1	1	0	0
NdR2 D116E	0.555556	0.1	0.422222	0.438462	-0.445238	1	0	0	0	1	1	0	0	0	0	0.533457	0.730598	0.731758	0.277778	0	0.933333	0.453846	-0.538095	1	0	0	0	1	1	0	0	0	0	0.553903	0.573618	0.630994	0.111111	0	0.4	0.623077	-0.678571	1	0	0	0	1	1	0	0
NdR2 D116E/D251E	0.555556	0.1	0.422222	0.438462	-0.445238	1	0	0	0	1	1	0	0	0	0	0.533457	0.730598	0.731758	0.277778	0	0.933333	0.453846	-0.538095	1	0	0	0	1	1	0	0	0	0	0.553903	0.573618	0.630994	0.111111	0	0.4	0.623077	-0.678571	1	0	0	0	1	1	0	0
NdR2 D116F	0.555556	0.1	0.422222	0.438462	-0.445238	1	0	0	0	1	1	0	0	0	0	0.533457	0.730598	0.731758	0.277778	0	0.933333	0.453846	-0.538095	1	0	0	0	1	1	0	0	0	0	0.553903	0.573618	0.630994	0.111111	0	0.4	0.623077	-0.678571	1	0	0	0	1	1	0	0
NdR2 D116G	0.555556	0.1	0.422222	0.438462	-0.445238	1	0	0	0	1	1	0	0	0	0	0.533457	0.730598	0.731758	0.277778	0	0.933333	0.453846	-0.538095	1	0	0	0	1	1	0	0	0	0	0.553903	0.573618	0.630994	0.111111	0	0.4	0.623077	-0.678571	1	0	0	0	1	1	0	0
NdR2 D116H	0.555556	0.1	0.422222	0.438462	-0.445238	1	0	0	0	1	1	0	0	0	0	0.533457	0.730598	0.731758	0.277778	0	0.933333	0.453846	-0.538095	1	0	0	0	1	1	0	0	0	0	0.553903	0.573618	0.630994	0.111111	0	0.4	0.623077	-0.678571	1	0	0	0	1	1	0	0
NdR2 D116I	0.555556	0.1	0.422222	0.438462	-0.445238	1	0	0	0	1	1	0	0	0	0	0.533457	0.730598	0.731758	0.277778	0	0.933333	0.453846	-0.538095	1	0	0	0	1	1	0	0	0	0	0.553903	0.573618	0.630994	0.111111	0	0.4	0.623077	-0.678571	1	0	0	0	1	1	0	0
NdR2 D116K	0.555556	0.1	0.422222	0.438462	-0.445238	1	0	0	0	1	1	0	0	0	0	0.533457	0.730598	0.731758	0.277778	0	0.933333	0.453846	-0.538095	1	0	0	0	1	1	0	0	0	0	0.553903	0.573618	0.630994	0.111111	0	0.4	0.623077	-0.678571	1	0	0	0	1	1	0	0
NdR2 D116L	0.555556	0.1	0.422222	0.438462	-0.445238	1	0	0	0	1	1	0	0	0	0	0.533457	0.730598	0.731758	0.277778	0	0.933333	0.453846	-0.538095	1	0	0	0	1	1	0	0	0	0	0.553903	0.573618	0.630994	0.111111	0	0.4	0.623077	-0.678571	1	0	0	0	1	1	0	0
NdR2 D116M	0.555556	0.1	0.422222	0.438462	-0.445238	1	0	0	0	1	1	0	0	0	0	0.533457	0.730598	0.731758	0.277778	0	0.933333	0.453846	-0.538095	1	0	0	0	1	1	0	0	0	0	0.553903	0.573618	0.630994	0.111111	0	0.4	0.623077	-0.678571	1	0	0	0	1	1	0	0
NdR2 D116N	0.555556	0.1	0.422222	0.438462	-0.445238	1	0	0	0	1	1	0	0	0	0	0.533457	0.730598	0.731758	0.277778	0	0.933333	0.453846	-0.538095	1	0	0	0	1	1	0	0	0	0	0.553903	0.573618	0.630994	0.111111	0	0.4	0.623077	-0.678571	1	0	0	0	1	1	0	0
NdR2 D116P	0.555556	0.1	0.422222	0.438462	-0.445238	1	0	0	0	1	1	0	0	0	0	0.533457	0.730598	0.731758	0.277778	0	0.933333	0.453846	-0.538095	1	0	0	0	1	1	0	0	0	0	0.553903	0.573618	0.630994	0.111111	0	0.4	0.623077	-0.678571	1	0	0	0	1	1	0	0
NdR2 D116Q	0.555556	0.1	0.422222	0.438462	-0.445238	1	0	0	0	1	1	0	0	0	0	0.533457	0.730598	0.731758	0.277778	0	0.933333	0.453846	-0.538095	1	0	0	0	1	1	0	0	0	0	0.553903	0.573618	0.630994	0.111111	0	0.4	0.623077	-0.678571	1	0	0	0	1	1	0	0
NdR2 D116R	0.555556	0.1	0.422222	0.438462	-0.445238	1	0	0	0	1	1	0	0	0	0	0.533457	0.730598	0.731758	0.277778	0	0.933333	0.453846	-0.538095	1	0	0	0	1	1	0	0	0	0	0.553903	0.573618	0.630994	0.111111	0	0.4	0.623077	-0.678571	1	0	0	0	1	1	0	0
NdR2 D116S	0.555556	0.1	0.422222	0.438462	-0.445238	1	0	0	0	1	1	0	0	0	0	0.533457	0.730598	0.731758	0.277778	0	0.933333	0.453846	-0.538095	1	0	0	0	1	1	0	0	0	0	0.553903	0.573618	0.630994	0.111111	0	0.4	0.623077	-0.678571	1	0	0	0	1	1	0	0
NdR2 D116T/D251N	0.555556	0.1	0.422222	0.438462	-0.445238	1	0	0	0	1	1	0	0	0	0	0.533457	0.730598	0.731758	0.277778	0	0.933333	0.453846	-0.538095	1	0	0	0	1	1	0	0	0	0	0.553903	0.573618	0.630994	0.111111	0	0.4	0.623077	-0.678571	1	0	0	0	1	1	0	0
NdR2 D116T/E11Q	0.555556	0.1	0.422222	0.438462	-0.445238	1	0	0	0	1	1	0	0	0	0	0.533457	0.730598	0.731758	0.277778	0	0.933333	0.453846	-0.538095	1	0	0	0	1	1	0	0	0	0	0.553903	0.573618	0.630994	0.111111	0	0.4	0.623077	-0.678571	1	0	0	0	1	1	0	0
NdR2 D116V	0.555556	0.1	0.422222	0.438462	-0.445238	1	0	0	0	1	1	0	0	0	0	0.533457	0.730598	0.731758	0.277778	0	0.933333	0.453846	-0.538095	1	0	0	0	1	1	0	0	0	0	0.553903	0.573618	0.630994	0.111111	0	0.4	0.623077	-0.678571	1	0	0	0	1	1	0	0
NdR2 D116W	0.555556	0.1	0.422222	0.438462	-0.445238	1	0	0	0	1	1	0	0	0	0	0.533457	0.730598	0.731758	0.277778	0	0.933333	0.453846	-0.538095	1	0	0	0	1	1	0	0	0	0	0.553903	0.573618	0.630994	0.111111	0	0.4	0.623077	-0.678571	1	0	0	0	1	1	0	0
NdR2 D116Y	0.555556	0.1	0.422222	0.438462	-0.445238	1	0	0	0	1	1	0	0	0	0	0.533457	0.730598	0.731758	0.277778	0	0.933333	0.453846	-0.538095	1	0	0	0	1	1	0	0	0	0	0.553903	0.573618	0.630994	0.111111	0	0.4	0.623077	-0.678571	1	0	0	0	1	1	0	0
NdR2 D18N	0.555556	0.1	0.422222	0.438462	-0.445238	1	0	0	0	1	1	0	0	0	0	0.533457	0.730598	0.731758	0.277778	0	0.933333	0.453846	-0.538095	1	0	0	0	1	1	0	0	0	0	0.553903	0.573618	0.630994	0.111111	0	0.4	0.623077	-0.678571	1	0	0	0	1	1	0	0
NdR2 D251E	0.555556	0.1	0.422222	0.438462	-0.445238	1	0	0	0	1	1	0	0	0	0	0.533457	0.730598	0.731758	0.277778	0	0.933333	0.453846	-0.538095	1	0	0	0	1	1	0	0	0	0	0.553903	0.573618	0.630994	0.111111	0	0.4	0.623077	-0.678571	1	0	0	0	1	1	0	0
NdR2 D251N	0.555556	0.1	0.422222	0.438462	-0.445238	1	0	0	0	1	1	0	0	0	0	0.533457	0.730598	0.731758	0.277778	0	0.933333	0.453846	-0.538095	1	0	0	0	1	1	0	0	0	0	0.553903	0.573618	0.630994	0.111111	0	0.4	0.623077	-0.678571	1	0	0	0	1	1	0	0
NdR2 E11Q	0.555556	0.1	0.422222	0.438462	-0.445238	1	0	0	0	1	1	0	0	0	0	0.533457	0.730598	0.731758	0.277778	0	0.933333	0.453846	-0.538095	1	0	0	0	1	1	0	0	0	0	0.553903	0.573618	0.630994	0.111111	0	0.4	0.623077	-0.678571	1	0	0	0	1	1	0	0
NdR2 E22Q	0.555556	0.1	0.422222	0.438462	-0.445238	1	0	0	0	1	1	0	0	0	0	0.533457	0.730598	0.731758	0.277778	0	0.933333	0.453846	-0.538095	1	0	0	0	1	1	0	0	0	0	0.553903	0.573618	0.630994	0.111111	0	0.4	0.623077	-0.678571	1	0	0	0	1	1	0	0
NdR2 N112D	0.555556	0.1	0.422222	0.438462	-0.445238	1	0	0	0	1	1	0	0	0	0	0.533457	0.730598	0.731758	0.277778	0	0.933333	0.453846	-0.538095	1	0	0	0	1	1	0	0	0	0	0.553903	0.573618	0.630994	0.111111	0	0.4	0.623077	-0.678571	1	0	0	0	1	1	0	0
NmClR	0.444444	0.76	-0.711111	0.8	-0.790476	0	1	0	0	0	0	0	0	0	0	0.70539	0.759732	0.686588	0.277778	0	0.933333	0.453846	-0.538095	1	0	0	0	1	1	0	0	0	0	0.553903	0.573618	0.630994	0.111111	0	0.4	0.623077	-0.678571	1	0	0	0	1	1	0	0
NmNaR	0.555556	0.1	0.422222	0.438462	-0.445238	1	0	0	0	1	1	0	0	0	0	0.533457	0.730598	0.731758	0.277778	0	0.933333	0.453846	-0.538095	1	0	0	0	1	1	0	0	0	0	0.553903	0.573618	0.630994	0.111111	0	0.4	0.623077	-0.678571	1	0	0	0	1	1	0	0
NmPR	0.555556	0.1	0.422222	0.438462	-0.445238	1	0	0	0	1	1	0	0	0	0	0.533457	0.730598	0.731758	0.444444	0	1	0.4	-0.404762	1	0	0	0	1	1	0	0	0	0	0.55948	0.642315	0.747047	0.111111	0	0.4	0.623077	-0.678571	1	0	0	0	1	1	0	0
NpHR	0.444444	0	1	0.4	-0.404762	1	0	0	0	1	1	0	0	0	0	0.55948	0.642315	0.747047	0.277778	0	0.933333	0.453846	-0.538095	1	0	0	0	1	1	0	0	0	0	0.553903	0.573618	0.630994	0.111111	0.5	-0.177778	0.707692	-0.730952	1	0	0	1	0	0	0	0
NpHR K215Q	0.444444	0	1	0.4	-0.404762	1	0	0	0	1	1	0	0	0	0	0.55948	0.642315	0.747047	0.277778	0	0.933333	0.453846	-0.538095	1	0	0	0	1	1	0	0	0	0	0.553903	0.573618	0.630994	0.111111	0.5	-0.177778	0.707692	-0.730952	1	0	0	1	0	0	0	0
NpHR K215R	0.444444	0	1	0.4	-0.404762	1	0	0	0	1	1	0	0	0	0	0.55948	0.642315	0.747047	0.277778	0	0.933333	0.453846	-0.538095	1	0	0	0	1	1	0	0	0	0	0.553903	0.573618	0.630994	0.111111	0.5	-0.177778	0.707692	-0.730952	1	0	0	1	0	0	0	0
NpHR P240T/F250Y	0.444444	0	1	0.4	-0.404762	1	0	0	0	1	1	0	0	0	0	0.55948	0.642315	0.747047	0.277778	0	0.933333	0.453846	-0.538095	1	0	0	0	1	1	0	0	0	0	0.553903	0.573618	0.630994	0.111111	0.5	-0.177778	0.707692	-0.730952	1	0	0	1	0	0	0	0
NpHR R123H	0.444444	0	1	0.4	-0.404762	1	0	0	0	1	1	0	0	0	0	0.55948	0.642315	0.747047	0.277778	0	0.933333	0.453846	-0.538095	1	0	0	0	1	1	0	0	0	0	0.553903	0.573618	0.630994	0.111111	0.5	-0.177778	0.707692	-0.730952	1	0	0	1	0	0	0	0
NpHR R123K	0.444444	0	1	0.4	-0.404762	1	0	0	0	1	1	0	0	0	0	0.55948	0.642315	0.747047	0.277778	0	0.933333	0.453846	-0.538095	1	0	0	0	1	1	0	0	0	0	0.553903	0.573618	0.630994	0.111111	0.5	-0.177778	0.707692	-0.730952	1	0	0	1	0	0	0	0
NpHR S130A	0.444444	0	1	0.4	-0.404762	1	0	0	0	1	1	0	0	0	0	0.55948	0.642315	0.747047	0.277778	0	0.933333	0.453846	-0.538095	1	0	0	0	1	1	0	0	0	0	0.553903	0.573618	0.630994	0.111111	0.5	-0.177778	0.707692	-0.730952	1	0	0	1	0	0	0	0
NpHR S130C	0.444444	0	1	0.4	-0.404762	1	0	0	0	1	1	0	0	0	0	0.55948	0.642315	0.747047	0.277778	0	0.933333	0.453846	-0.538095	1	0	0	0	1	1	0	0	0	0	0.553903	0.573618	0.630994	0.111111	0.5	-0.177778	0.707692	-0.730952	1	0	0	1	0	0	0	0
NpHR S130D	0.444444	0	1	0.4	-0.404762	1	0	0	0	1	1	0	0	0	0	0.55948	0.642315	0.747047	0.277778	0	0.933333	0.453846	-0.538095	1	0	0	0	1	1	0	0	0	0	0.553903	0.573618	0.630994	0.111111	0.5	-0.177778	0.707692	-0.730952	1	0	0	1	0	0	0	0
NpHR S130D/T126N	0.444444	0	1	0.4	-0.404762	1	0	0	0	1	1	0	0	0	0	0.55948	0.642315	0.747047	0.277778	0	0.933333	0.453846	-0.538095	1	0	0	0	1	1	0	0	0	0	0.553903	0.573618	0.630994	0.111111	0.5	-0.177778	0.707692	-0.730952	1	0	0	1	0	0	0	0
NpHR S130E	0.444444	0	1	0.4	-0.404762	1	0	0	0	1	1	0	0	0	0	0.55948	0.642315	0.747047	0.277778	0	0.933333	0.453846	-0.538095	1	0	0	0	1	1	0	0	0	0	0.553903	0.573618	0.630994	0.111111	0.5	-0.177778	0.707692	-0.730952	1	0	0	1	0	0	0	0
NpHR S130E/T126N	0.444444	0	1	0.4	-0.404762	1	0	0	0	1	1	0	0	0	0	0.55948	0.642315	0.747047	0.277778	0	0.933333	0.453846	-0.538095	1	0	0	0	1	1	0	0	0	0	0.553903	0.573618	0.630994	0.111111	0.5	-0.177778	0.707692	-0.730952	1	0	0	1	0	0	0	0
NpHR S130T	0.444444	0	1	0.4	-0.404762	1	0	0	0	1	1	0	0	0	0	0.55948	0.642315	0.747047	0.277778	0	0.933333	0.453846	-0.538095	1	0	0	0	1	1	0	0	0	0	0.553903	0.573618	0.630994	0.111111	0.5	-0.177778	0.707692	-0.730952	1	0	0	1	0	0	0	0
NpHR S78A/T126D/A260G	0.444444	0	1	0.4	-0.404762	1	0	0	0	1	1	0	0	0	0	0.55948	0.642315	0.747047	0.277778	0	0.933333	0.453846	-0.538095	1	0	0	0	1	1	0	0	0	0	0.553903	0.573618	0.630994	0.111111	0	0.4	0.623077	-0.678571	1	0	0	0	1	1	0	0
NpHR T126D	0.444444	0	1	0.4	-0.404762	1	0	0	0	1	1	0	0	0	0	0.55948	0.642315	0.747047	0.277778	0	0.933333	0.453846	-0.538095	1	0	0	0	1	1	0	0	0	0	0.553903	0.573618	0.630994	0.111111	0.5	-0.177778	0.707692	-0.730952	1	0	0	1	0	0	0	0
NpHR T126D/A137D/T244E	0.444444	0	1	0.4	-0.404762	1	0	0	0	1	1	0	0	0	0	0.55948	0.642315	0.747047	0.277778	0	0.933333	0.453846	-0.538095	1	0	0	0	1	1	0	0	0	0	0.553903	0.573618	0.630994	0.111111	0.5	-0.177778	0.707692	-0.730952	1	0	0	1	0	0	0	0
NpHR T126D/A260G	0.444444	0	1	0.4	-0.404762	1	0	0	0	1	1	0	0	0	0	0.55948	0.642315	0.747047	0.277778	0	0.933333	0.453846	-0.538095	1	0	0	0	1	1	0	0	0	0	0.553903	0.573618	0.630994	0.111111	0.5	-0.177778	0.707692	-0.730952	1	0	0	1	0	0	0	0
NpHR T126D/S130T	0.444444	0	1	0.4	-0.404762	1	0	0	0	1	1	0	0	0	0	0.55948	0.642315	0.747047	0.277778	0	0.933333	0.453846	-0.538095	1	0	0	0	1	1	0	0	0	0	0.553903	0.573618	0.630994	0.111111	0.5	-0.177778	0.707692	-0.730952	1	0	0	1	0	0	0	0
NpHR T126E	0.444444	0	1	0.4	-0.404762	1	0	0	0	1	1	0	0	0	0	0.55948	0.642315	0.747047	0.277778	0	0.933333	0.453846	-0.538095	1	0	0	0	1	1	0	0	0	0	0.553903	0.573618	0.630994	0.111111	0.5	-0.177778	0.707692	-0.730952	1	0	0	1	0	0	0	0
NpHR T126V	0.444444	0	1	0.4	-0.404762	1	0	0	0	1	1	0	0	0	0	0.55948	0.642315	0.747047	0.277778	0	0.933333	0.453846	-0.538095	1	0	0	0	1	1	0	0	0	0	0.553903	0.573618	0.630994	0.111111	0.5	-0.177778	0.707692	-0.730952	1	0	0	1	0	0	0	0
NpHR T218V	0.444444	0	1	0.4	-0.404762	1	0	0	0	1	1	0	0	0	0	0.55948	0.642315	0.747047	0.277778	0	0.933333	0.453846	-0.538095	1	0	0	0	1	1	0	0	0	0	0.553903	0.573618	0.630994	0.111111	0.5	-0.177778	0.707692	-0.730952	1	0	0	1	0	0	0	0
NpHR10	0.444444	0	1	0.4	-0.404762	1	0	0	0	1	1	0	0	0	0	0.55948	0.642315	0.747047	0.277778	0	0.933333	0.453846	-0.538095	1	0	0	0	1	1	0	0	0	0	0.553903	0.573618	0.630994	0.111111	0	0.4	0.623077	-0.678571	1	0	0	0	1	1	0	0
NpHR6	0.444444	0	1	0.4	-0.404762	1	0	0	0	1	1	0	0	0	0	0.55948	0.642315	0.747047	0.277778	0	0.933333	0.453846	-0.538095	1	0	0	0	1	1	0	0	0	0	0.553903	0.573618	0.630994	0.111111	0	0.4	0.623077	-0.678571	1	0	0	0	1	1	0	0
B-ABC/P-DEFG	0.555556	0.1	0.422222	0.438462	-0.445238	1	0	0	0	1	1	0	0	0	0	0.533457	0.730598	0.731758	0.277778	0	0.933333	0.453846	-0.538095	1	0	0	0	1	1	0	0	0	0	0.553903	0.573618	0.630994	0.111111	0	0.4	0.623077	-0.678571	1	0	0	0	1	1	0	0
B-D/P-ABCEFG	0.555556	0.1	0.422222	0.438462	-0.445238	1	0	0	0	1	1	0	0	0	0	0.533457	0.730598	0.731758	0.444444	0	1	0.4	-0.404762	1	0	0	0	1	1	0	0	0	0	0.55948	0.642315	0.747047	0.111111	0	0.4	0.623077	-0.678571	1	0	0	0	1	1	0	0
B-DEF/P-ABCG	0.555556	0.1	0.422222	0.438462	-0.445238	1	0	0	0	1	1	0	0	0	0	0.533457	0.730598	0.731758	0.444444	0	1	0.4	-0.404762	1	0	0	0	1	1	0	0	0	0	0.55948	0.642315	0.747047	0.111111	0	0.4	0.623077	-0.678571	1	0	0	0	1	1	0	0
B-DEG/P-ABCF	0.555556	0.1	0.422222	0.438462	-0.445238	1	0	0	0	1	1	0	0	0	0	0.533457	0.730598	0.731758	0.444444	0	1	0.4	-0.404762	1	0	0	0	1	1	0	0	0	0	0.55948	0.642315	0.747047	0.111111	0	0.4	0.623077	-0.678571	1	0	0	0	1	1	0	0
B-DF/P-ABCEG	0.555556	0.1	0.422222	0.438462	-0.445238	1	0	0	0	1	1	0	0	0	0	0.533457	0.730598	0.731758	0.444444	0	1	0.4	-0.404762	1	0	0	0	1	1	0	0	0	0	0.55948	0.642315	0.747047	0.111111	0	0.4	0.623077	-0.678571	1	0	0	0	1	1	0	0
B-DFG/P-ABCE	0.555556	0.1	0.422222	0.438462	-0.445238	1	0	0	0	1	1	0	0	0	0	0.533457	0.730598	0.731758	0.444444	0	1	0.4	-0.404762	1	0	0	0	1	1	0	0	0	0	0.55948	0.642315	0.747047	0.111111	0	0.4	0.623077	-0.678571	1	0	0	0	1	1	0	0
B-DG/P-ABCEF	0.555556	0.1	0.422222	0.438462	-0.445238	1	0	0	0	1	1	0	0	0	0	0.533457	0.730598	0.731758	0.444444	0	1	0.4	-0.404762	1	0	0	0	1	1	0	0	0	0	0.55948	0.642315	0.747047	0.111111	0	0.4	0.623077	-0.678571	1	0	0	0	1	1	0	0
B-EF/P-ABCDG	0.555556	0.1	0.422222	0.438462	-0.445238	1	0	0	0	1	1	0	0	0	0	0.533457	0.730598	0.731758	0.444444	0	1	0.4	-0.404762	1	0	0	0	1	1	0	0	0	0	0.55948	0.642315	0.747047	0.111111	0	0.4	0.623077	-0.678571	1	0	0	0	1	1	0	0
B-EFG/P-ABCD	0.555556	0.1	0.422222	0.438462	-0.445238	1	0	0	0	1	1	0	0	0	0	0.533457	0.730598	0.731758	0.444444	0	1	0.4	-0.404762	1	0	0	0	1	1	0	0	0	0	0.55948	0.642315	0.747047	0.111111	0	0.4	0.623077	-0.678571	1	0	0	0	1	1	0	0
B-F/P-ABCDEG	0.555556	0.1	0.422222	0.438462	-0.445238	1	0	0	0	1	1	0	0	0	0	0.533457	0.730598	0.731758	0.444444	0	1	0.4	-0.404762	1	0	0	0	1	1	0	0	0	0	0.55948	0.642315	0.747047	0.111111	0	0.4	0.623077	-0.678571	1	0	0	0	1	1	0	0
B-FG/P-ABCDE	0.555556	0.1	0.422222	0.438462	-0.445238	1	0	0	0	1	1	0	0	0	0	0.533457	0.730598	0.731758	0.444444	0	1	0.4	-0.404762	1	0	0	0	1	1	0	0	0	0	0.55948	0.642315	0.747047	0.111111	0	0.4	0.623077	-0.678571	1	0	0	0	1	1	0	0
B-G/P-ABCDEF	0.555556	0.1	0.422222	0.438462	-0.445238	1	0	0	0	1	1	0	0	0	0	0.533457	0.730598	0.731758	0.444444	0	1	0.4	-0.404762	1	0	0	0	1	1	0	0	0	0	0.55948	0.642315	0.747047	0.111111	0	0.4	0.623077	-0.678571	1	0	0	0	1	1	0	0
NpSRII	0.555556	0.1	0.422222	0.438462	-0.445238	1	0	0	0	1	1	0	0	0	0	0.533457	0.730598	0.731758	0.444444	0	1	0.4	-0.404762	1	0	0	0	1	1	0	0	0	0	0.55948	0.642315	0.747047	0.111111	0	0.4	0.623077	-0.678571	1	0	0	0	1	1	0	0
NpSRII A131T	0.555556	0.1	0.422222	0.438462	-0.445238	1	0	0	0	1	1	0	0	0	0	0.533457	0.730598	0.731758	0.444444	0	1	0.4	-0.404762	1	0	0	0	1	1	0	0	0	0	0.55948	0.642315	0.747047	0.111111	0	0.4	0.623077	-0.678571	1	0	0	0	1	1	0	0
NpSRII D193N	0.555556	0.1	0.422222	0.438462	-0.445238	1	0	0	0	1	1	0	0	0	0	0.533457	0.730598	0.731758	0.444444	0	1	0.4	-0.404762	1	0	0	0	1	1	0	0	0	0	0.55948	0.642315	0.747047	0.111111	0	0.4	0.623077	-0.678571	1	0	0	0	1	1	0	0
NpSRII F127W	0.555556	0.1	0.422222	0.438462	-0.445238	1	0	0	0	1	1	0	0	0	0	0.533457	0.730598	0.731758	0.444444	0	1	0.4	-0.404762	1	0	0	0	1	1	0	0	0	0	0.55948	0.642315	0.747047	0.111111	0	0.4	0.623077	-0.678571	1	0	0	0	1	1	0	0
NpSRII F134H	0.555556	0.1	0.422222	0.438462	-0.445238	1	0	0	0	1	1	0	0	0	0	0.533457	0.730598	0.731758	0.444444	0	1	0.4	-0.404762	1	0	0	0	1	1	0	0	0	0	0.55948	0.642315	0.747047	0.111111	0	0.4	0.623077	-0.678571	1	0	0	0	1	1	0	0
NpSRII F134H/T204A	0.555556	0.1	0.422222	0.438462	-0.445238	1	0	0	0	1	1	0	0	0	0	0.533457	0.730598	0.731758	0.444444	0	1	0.4	-0.404762	1	0	0	0	1	1	0	0	0	0	0.55948	0.642315	0.747047	0.111111	0	0.4	0.623077	-0.678571	1	0	0	0	1	1	0	0
NpSRII F134H/Y139A/T204A	0.555556	0.1	0.422222	0.438462	-0.445238	1	0	0	0	1	1	0	0	0	0	0.533457	0.730598	0.731758	0.444444	0	1	0.4	-0.404762	1	0	0	0	1	1	0	0	0	0	0.55948	0.642315	0.747047	0.111111	0	0.4	0.623077	-0.678571	1	0	0	0	1	1	0	0
NpSRII F134M	0.555556	0.1	0.422222	0.438462	-0.445238	1	0	0	0	1	1	0	0	0	0	0.533457	0.730598	0.731758	0.444444	0	1	0.4	-0.404762	1	0	0	0	1	1	0	0	0	0	0.55948	0.642315	0.747047	0.111111	0	0.4	0.623077	-0.678571	1	0	0	0	1	1	0	0
NpSRII G130S	0.555556	0.1	0.422222	0.438462	-0.445238	1	0	0	0	1	1	0	0	0	0	0.533457	0.730598	0.731758	0.444444	0	1	0.4	-0.404762	1	0	0	0	1	1	0	0	0	0	0.55948	0.642315	0.747047	0.111111	0	0.4	0.623077	-0.678571	1	0	0	0	1	1	0	0
NpSRII G130S/T204A	0.555556	0.1	0.422222	0.438462	-0.445238	1	0	0	0	1	1	0	0	0	0	0.533457	0.730598	0.731758	0.444444	0	1	0.4	-0.404762	1	0	0	0	1	1	0	0	0	0	0.55948	0.642315	0.747047	0.111111	0	0.4	0.623077	-0.678571	1	0	0	0	1	1	0	0
NpSRII I43V	0.555556	0.1	0.422222	0.438462	-0.445238	1	0	0	0	1	1	0	0	0	0	0.533457	0.730598	0.731758	0.277778	0	0.933333	0.453846	-0.538095	1	0	0	0	1	1	0	0	0	0	0.553903	0.573618	0.630994	0.111111	0	0.4	0.623077	-0.678571	1	0	0	0	1	1	0	0
NpSRII I83L	0.555556	0.1	0.422222	0.438462	-0.445238	1	0	0	0	1	1	0	0	0	0	0.533457	0.730598	0.731758	0.444444	0	1	0.4	-0.404762	1	0	0	0	1	1	0	0	0	0	0.55948	0.642315	0.747047	0.111111	0	0.4	0.623077	-0.678571	1	0	0	0	1	1	0	0
NpSRII L40T/F86D/P183E/T204A	0.555556	0.1	0.422222	0.438462	-0.445238	1	0	0	0	1	1	0	0	0	0	0.533457	0.730598	0.731758	0.444444	0	1	0.4	-0.404762	1	0	0	0	1	1	0	0	0	0	0.55948	0.642315	0.747047	0.111111	0	0.4	0.623077	-0.678571	1	0	0	0	1	1	0	0
NpSRII M109I	0.555556	0.1	0.422222	0.438462	-0.445238	1	0	0	0	1	1	0	0	0	0	0.533457	0.730598	0.731758	0.444444	0	1	0.4	-0.404762	1	0	0	0	1	1	0	0	0	0	0.55948	0.642315	0.747047	0.111111	0	0.4	0.623077	-0.678571	1	0	0	0	1	1	0	0
NpSRII N105D	0.555556	0.1	0.422222	0.438462	-0.445238	1	0	0	0	1	1	0	0	0	0	0.533457	0.730598	0.731758	0.444444	0	1	0.4	-0.404762	1	0	0	0	1	1	0	0	0	0	0.55948	0.642315	0.747047	0.111111	0	0.4	0.623077	-0.678571	1	0	0	0	1	1	0	0
NpSRII N105D	0.555556	0.1	0.422222	0.438462	-0.445238	1	0	0	0	1	1	0	0	0	0	0.533457	0.730598	0.731758	0.444444	0	1	0.4	-0.404762	1	0	0	0	1	1	0	0	0	0	0.55948	0.642315	0.747047	0.111111	0	0.4	0.623077	-0.678571	1	0	0	0	1	1	0	0
NpSRII N105Q	0.555556	0.1	0.422222	0.438462	-0.445238	1	0	0	0	1	1	0	0	0	0	0.533457	0.730598	0.731758	0.444444	0	1	0.4	-0.404762	1	0	0	0	1	1	0	0	0	0	0.55948	0.642315	0.747047	0.111111	0	0.4	0.623077	-0.678571	1	0	0	0	1	1	0	0
NpSRII T204A	0.555556	0.1	0.422222	0.438462	-0.445238	1	0	0	0	1	1	0	0	0	0	0.533457	0.730598	0.731758	0.444444	0	1	0.4	-0.404762	1	0	0	0	1	1	0	0	0	0	0.55948	0.642315	0.747047	0.111111	0	0.4	0.623077	-0.678571	1	0	0	0	1	1	0	0
NpSRII T204A	0.555556	0.1	0.422222	0.438462	-0.445238	1	0	0	0	1	1	0	0	0	0	0.533457	0.730598	0.731758	0.444444	0	1	0.4	-0.404762	1	0	0	0	1	1	0	0	0	0	0.55948	0.642315	0.747047	0.111111	0	0.4	0.623077	-0.678571	1	0	0	0	1	1	0	0
NpSRII V108M	0.555556	0.1	0.422222	0.438462	-0.445238	1	0	0	0	1	1	0	0	0	0	0.533457	0.730598	0.731758	0.444444	0	1	0.4	-0.404762	1	0	0	0	1	1	0	0	0	0	0.55948	0.642315	0.747047	0.111111	0	0.4	0.623077	-0.678571	1	0	0	0	1	1	0	0
NpSRII V108M/G130S	0.555556	0.1	0.422222	0.438462	-0.445238	1	0	0	0	1	1	0	0	0	0	0.533457	0.730598	0.731758	0.444444	0	1	0.4	-0.404762	1	0	0	0	1	1	0	0	0	0	0.55948	0.642315	0.747047	0.111111	0	0.4	0.623077	-0.678571	1	0	0	0	1	1	0	0
NpSRII V108M/G130S/T204A	0.555556	0.1	0.422222	0.438462	-0.445238	1	0	0	0	1	1	0	0	0	0	0.533457	0.730598	0.731758	0.444444	0	1	0.4	-0.404762	1	0	0	0	1	1	0	0	0	0	0.55948	0.642315	0.747047	0.111111	0	0.4	0.623077	-0.678571	1	0	0	0	1	1	0	0
NpSRII V108M/T204A	0.555556	0.1	0.422222	0.438462	-0.445238	1	0	0	0	1	1	0	0	0	0	0.533457	0.730598	0.731758	0.444444	0	1	0.4	-0.404762	1	0	0	0	1	1	0	0	0	0	0.55948	0.642315	0.747047	0.111111	0	0.4	0.623077	-0.678571	1	0	0	0	1	1	0	0
NpSRII Y139A	0.555556	0.1	0.422222	0.438462	-0.445238	1	0	0	0	1	1	0	0	0	0	0.533457	0.730598	0.731758	0.444444	0	1	0.4	-0.404762	1	0	0	0	1	1	0	0	0	0	0.55948	0.642315	0.747047	0.111111	0	0.4	0.623077	-0.678571	1	0	0	0	1	1	0	0
SRII./Rh225-251	0.555556	0.1	0.422222	0.438462	-0.445238	1	0	0	0	1	1	0	0	0	0	0.533457	0.730598	0.731758	0.444444	0	1	0.4	-0.404762	1	0	0	0	1	1	0	0	0	0	0.55948	0.642315	0.747047	0.111111	0	0.4	0.623077	-0.678571	1	0	0	0	1	1	0	0
SRII./Rh225-252	0.555556	0.1	0.422222	0.438462	-0.445238	1	0	0	0	1	1	0	0	0	0	0.533457	0.730598	0.731758	0.444444	0	1	0.4	-0.404762	1	0	0	0	1	1	0	0	0	0	0.55948	0.642315	0.747047	0.111111	0	0.4	0.623077	-0.678571	1	0	0	0	1	1	0	0
SRII./Rh225-253	0.555556	0.1	0.422222	0.438462	-0.445238	1	0	0	0	1	1	0	0	0	0	0.533457	0.730598	0.731758	0.444444	0	1	0.4	-0.404762	1	0	0	0	1	1	0	0	0	0	0.55948	0.642315	0.747047	0.111111	0	0.4	0.623077	-0.678571	1	0	0	0	1	1	0	0
SRII/Rh132-152	0.555556	0.1	0.422222	0.438462	-0.445238	1	0	0	0	1	1	0	0	0	0	0.533457	0.730598	0.731758	0.444444	0	1	0.4	-0.404762	1	0	0	0	1	1	0	0	0	0	0.55948	0.642315	0.747047	0.111111	0	0.4	0.623077	-0.678571	1	0	0	0	1	1	0	0
SRII/Rh223-251	0.555556	0.1	0.422222	0.438462	-0.445238	1	0	0	0	1	1	0	0	0	0	0.533457	0.730598	0.731758	0.444444	0	1	0.4	-0.404762	1	0	0	0	1	1	0	0	0	0	0.55948	0.642315	0.747047	0.111111	0	0.4	0.623077	-0.678571	1	0	0	0	1	1	0	0
SRII/Rh223-252	0.555556	0.1	0.422222	0.438462	-0.445238	1	0	0	0	1	1	0	0	0	0	0.533457	0.730598	0.731758	0.444444	0	1	0.4	-0.404762	1	0	0	0	1	1	0	0	0	0	0.55948	0.642315	0.747047	0.111111	0	0.4	0.623077	-0.678571	1	0	0	0	1	1	0	0
SRII/Rh223-253	0.555556	0.1	0.422222	0.438462	-0.445238	1	0	0	0	1	1	0	0	0	0	0.533457	0.730598	0.731758	0.444444	0	1	0.4	-0.404762	1	0	0	0	1	1	0	0	0	0	0.55948	0.642315	0.747047	0.111111	0	0.4	0.623077	-0.678571	1	0	0	0	1	1	0	0
SRII/Rh224-251	0.555556	0.1	0.422222	0.438462	-0.445238	1	0	0	0	1	1	0	0	0	0	0.533457	0.730598	0.731758	0.444444	0	1	0.4	-0.404762	1	0	0	0	1	1	0	0	0	0	0.55948	0.642315	0.747047	0.111111	0	0.4	0.623077	-0.678571	1	0	0	0	1	1	0	0
SRII/Rh224-252	0.555556	0.1	0.422222	0.438462	-0.445238	1	0	0	0	1	1	0	0	0	0	0.533457	0.730598	0.731758	0.444444	0	1	0.4	-0.404762	1	0	0	0	1	1	0	0	0	0	0.55948	0.642315	0.747047	0.111111	0	0.4	0.623077	-0.678571	1	0	0	0	1	1	0	0
SRII/Rh224-253	0.555556	0.1	0.422222	0.438462	-0.445238	1	0	0	0	1	1	0	0	0	0	0.533457	0.730598	0.731758	0.444444	0	1	0.4	-0.404762	1	0	0	0	1	1	0	0	0	0	0.55948	0.642315	0.747047	0.111111	0	0.4	0.623077	-0.678571	1	0	0	0	1	1	0	0
NR	0.555556	0.1	0.422222	0.438462	-0.445238	1	0	0	0	1	1	0	0	0	0	0.533457	0.730598	0.731758	0.444444	0	1	0.4	-0.404762	1	0	0	0	1	1	0	0	0	0	0.55948	0.642315	0.747047	0.111111	0	0.4	0.623077	-0.678571	1	0	0	0	1	1	0	0
OR1	0.555556	0.1	0.422222	0.438462	-0.445238	1	0	0	0	1	1	0	0	0	0	0.533457	0.730598	0.731758	0.277778	0	0.933333	0.453846	-0.538095	1	0	0	0	1	1	0	0	0	0	0.553903	0.573618	0.630994	0.111111	0	0.4	0.623077	-0.678571	1	0	0	0	1	1	0	0
OR1 D100N	0.555556	0.1	0.422222	0.438462	-0.445238	1	0	0	0	1	1	0	0	0	0	0.533457	0.730598	0.731758	0.277778	0	0.933333	0.453846	-0.538095	1	0	0	0	1	1	0	0	0	0	0.553903	0.573618	0.630994	0.111111	0	0.4	0.623077	-0.678571	1	0	0	0	1	1	0	0
OR1 H62N	0.555556	0.1	0.422222	0.438462	-0.445238	1	0	0	0	1	1	0	0	0	0	0.533457	0.730598	0.731758	0.277778	0	0.933333	0.453846	-0.538095	1	0	0	0	1	1	0	0	0	0	0.553903	0.573618	0.630994	0.111111	0	0.4	0.623077	-0.678571	1	0	0	0	1	1	0	0
PhaeoRD1	0.555556	0.1	0.422222	0.438462	-0.445238	1	0	0	0	1	1	0	0	0	0	0.533457	0.730598	0.731758	0.444444	0	1	0.4	-0.404762	1	0	0	0	1	1	0	0	0	0	0.55948	0.642315	0.747047	0.111111	0	0.4	0.623077	-0.678571	1	0	0	0	1	1	0	0
PhaeoRD2	0.555556	0.1	0.422222	0.438462	-0.445238	1	0	0	0	1	1	0	0	0	0	0.533457	0.730598	0.731758	0.277778	0	0.933333	0.453846	-0.538095	1	0	0	0	1	1	0	0	0	0	0.553903	0.573618	0.630994	0.111111	0	0.4	0.623077	-0.678571	1	0	0	0	1	1	0	0
PoXeR	0.555556	0.1	0.422222	0.438462	-0.445238	1	0	0	0	1	1	0	0	0	0	0.533457	0.730598	0.731758	0.444444	0	1	0.4	-0.404762	1	0	0	0	1	1	0	0	0	0	0.55948	0.642315	0.747047	0.111111	0.5	-0.177778	0.707692	-0.730952	1	0	0	1	0	0	0	0
PoXeR D108E	0.555556	0.1	0.422222	0.438462	-0.445238	1	0	0	0	1	1	0	0	0	0	0.533457	0.730598	0.731758	0.444444	0	1	0.4	-0.404762	1	0	0	0	1	1	0	0	0	0	0.55948	0.642315	0.747047	0.111111	0.5	-0.177778	0.707692	-0.730952	1	0	0	1	0	0	0	0
PoXeR D108N	0.555556	0.1	0.422222	0.438462	-0.445238	1	0	0	0	1	1	0	0	0	0	0.533457	0.730598	0.731758	0.444444	0	1	0.4	-0.404762	1	0	0	0	1	1	0	0	0	0	0.55948	0.642315	0.747047	0.111111	0.5	-0.177778	0.707692	-0.730952	1	0	0	1	0	0	0	0
PoXeR D119N	0.555556	0.1	0.422222	0.438462	-0.445238	1	0	0	0	1	1	0	0	0	0	0.533457	0.730598	0.731758	0.444444	0	1	0.4	-0.404762	1	0	0	0	1	1	0	0	0	0	0.55948	0.642315	0.747047	0.111111	0.5	-0.177778	0.707692	-0.730952	1	0	0	1	0	0	0	0
PoXeR D158Q	0.555556	0.1	0.422222	0.438462	-0.445238	1	0	0	0	1	1	0	0	0	0	0.533457	0.730598	0.731758	0.444444	0	1	0.4	-0.404762	1	0	0	0	1	1	0	0	0	0	0.55948	0.642315	0.747047	0.111111	0.5	-0.177778	0.707692	-0.730952	1	0	0	1	0	0	0	0
PoXeR D216E	0.555556	0.1	0.422222	0.438462	-0.445238	1	0	0	0	1	1	0	0	0	0	0.533457	0.730598	0.731758	0.444444	0	1	0.4	-0.404762	1	0	0	0	1	1	0	0	0	0	0.55948	0.642315	0.747047	0.111111	0.5	-0.177778	0.707692	-0.730952	1	0	0	1	0	0	0	0
PoXeR D216N	0.555556	0.1	0.422222	0.438462	-0.445238	1	0	0	0	1	1	0	0	0	0	0.533457	0.730598	0.731758	0.444444	0	1	0.4	-0.404762	1	0	0	0	1	1	0	0	0	0	0.55948	0.642315	0.747047	0.111111	0.5	-0.177778	0.707692	-0.730952	1	0	0	1	0	0	0	0
PoXeR D219Q	0.555556	0.1	0.422222	0.438462	-0.445238	1	0	0	0	1	1	0	0	0	0	0.533457	0.730598	0.731758	0.444444	0	1	0.4	-0.404762	1	0	0	0	1	1	0	0	0	0	0.55948	0.642315	0.747047	0.111111	0.5	-0.177778	0.707692	-0.730952	1	0	0	1	0	0	0	0
PoXeR D78E	0.555556	0.1	0.422222	0.438462	-0.445238	1	0	0	0	1	1	0	0	0	0	0.533457	0.730598	0.731758	0.444444	0	1	0.4	-0.404762	1	0	0	0	1	1	0	0	0	0	0.55948	0.642315	0.747047	0.111111	0.5	-0.177778	0.707692	-0.730952	1	0	0	1	0	0	0	0
PoXeR E35D	0.555556	0.1	0.422222	0.438462	-0.445238	1	0	0	0	1	1	0	0	0	0	0.533457	0.730598	0.731758	0.444444	0	1	0.4	-0.404762	1	0	0	0	1	1	0	0	0	0	0.55948	0.642315	0.747047	0.111111	0.5	-0.177778	0.707692	-0.730952	1	0	0	1	0	0	0	0
PoXeR E35Q	0.555556	0.1	0.422222	0.438462	-0.445238	1	0	0	0	1	1	0	0	0	0	0.533457	0.730598	0.731758	0.444444	0	1	0.4	-0.404762	1	0	0	0	1	1	0	0	0	0	0.55948	0.642315	0.747047	0.111111	0.5	-0.177778	0.707692	-0.730952	1	0	0	1	0	0	0	0
PoXeR E3Q	0.555556	0.1	0.422222	0.438462	-0.445238	1	0	0	0	1	1	0	0	0	0	0.533457	0.730598	0.731758	0.444444	0	1	0.4	-0.404762	1	0	0	0	1	1	0	0	0	0	0.55948	0.642315	0.747047	0.111111	0.5	-0.177778	0.707692	-0.730952	1	0	0	1	0	0	0	0
PoXeR R71Q	0.555556	0.1	0.422222	0.438462	-0.445238	1	0	0	0	1	1	0	0	0	0	0.533457	0.730598	0.731758	0.444444	0	1	0.4	-0.404762	1	0	0	0	1	1	0	0	0	0	0.55948	0.642315	0.747047	0.111111	0.5	-0.177778	0.707692	-0.730952	1	0	0	1	0	0	0	0
PsChR2	0.777778	0.075	0.622222	0.4	-0.328571	1	0	0	0	1	0	1	0	0	0	0.509294	0.808843	0.842252	0.555556	0.1	0.422222	0.438462	-0.445238	1	0	0	0	1	1	0	0	0	0	0.533457	0.730598	0.731758	0.444444	0	1	0.4	-0.404762	1	0	0	0	1	1	0	0
SrSRI	0.555556	0.1	0.422222	0.438462	-0.445238	1	0	0	0	1	1	0	0	0	0	0.533457	0.730598	0.731758	0.444444	0	1	0.4	-0.404762	1	0	0	0	1	1	0	0	0	0	0.55948	0.642315	0.747047	0.111111	0	0.4	0.623077	-0.678571	1	0	0	0	1	1	0	0
SrSRI A136Y	0.555556	0.1	0.422222	0.438462	-0.445238	1	0	0	0	1	1	0	0	0	0	0.533457	0.730598	0.731758	0.444444	0	1	0.4	-0.404762	1	0	0	0	1	1	0	0	0	0	0.55948	0.642315	0.747047	0.111111	0	0.4	0.623077	-0.678571	1	0	0	0	1	1	0	0
SrSRI A136Y/A200T	0.555556	0.1	0.422222	0.438462	-0.445238	1	0	0	0	1	1	0	0	0	0	0.533457	0.730598	0.731758	0.444444	0	1	0.4	-0.404762	1	0	0	0	1	1	0	0	0	0	0.55948	0.642315	0.747047	0.111111	0	0.4	0.623077	-0.678571	1	0	0	0	1	1	0	0
SrSRI A200T	0.555556	0.1	0.422222	0.438462	-0.445238	1	0	0	0	1	1	0	0	0	0	0.533457	0.730598	0.731758	0.444444	0	1	0.4	-0.404762	1	0	0	0	1	1	0	0	0	0	0.55948	0.642315	0.747047	0.111111	0	0.4	0.623077	-0.678571	1	0	0	0	1	1	0	0
SrSRI D102E	0.555556	0.1	0.422222	0.438462	-0.445238	1	0	0	0	1	1	0	0	0	0	0.533457	0.730598	0.731758	0.444444	0	1	0.4	-0.404762	1	0	0	0	1	1	0	0	0	0	0.55948	0.642315	0.747047	0.111111	0	0.4	0.623077	-0.678571	1	0	0	0	1	1	0	0
SrSRI F53L	0.555556	0.1	0.422222	0.438462	-0.445238	1	0	0	0	1	1	0	0	0	0	0.533457	0.730598	0.731758	0.444444	0	1	0.4	-0.404762	1	0	0	0	1	1	0	0	0	0	0.55948	0.642315	0.747047	0.111111	0	0.4	0.623077	-0.678571	1	0	0	0	1	1	0	0
SrSRI G165V	0.555556	0.1	0.422222	0.438462	-0.445238	1	0	0	0	1	1	0	0	0	0	0.533457	0.730598	0.731758	0.444444	0	1	0.4	-0.404762	1	0	0	0	1	1	0	0	0	0	0.55948	0.642315	0.747047	0.111111	0	0.4	0.623077	-0.678571	1	0	0	0	1	1	0	0
SrSRI H131A	0.555556	0.1	0.422222	0.438462	-0.445238	1	0	0	0	1	1	0	0	0	0	0.533457	0.730598	0.731758	0.444444	0	1	0.4	-0.404762	1	0	0	0	1	1	0	0	0	0	0.55948	0.642315	0.747047	0.111111	0	0.4	0.623077	-0.678571	1	0	0	0	1	1	0	0
SrSRI H131F	0.555556	0.1	0.422222	0.438462	-0.445238	1	0	0	0	1	1	0	0	0	0	0.533457	0.730598	0.731758	0.444444	0	1	0.4	-0.404762	1	0	0	0	1	1	0	0	0	0	0.55948	0.642315	0.747047	0.111111	0	0.4	0.623077	-0.678571	1	0	0	0	1	1	0	0
SrSRI H131F/A136Y	0.555556	0.1	0.422222	0.438462	-0.445238	1	0	0	0	1	1	0	0	0	0	0.533457	0.730598	0.731758	0.444444	0	1	0.4	-0.404762	1	0	0	0	1	1	0	0	0	0	0.55948	0.642315	0.747047	0.111111	0	0.4	0.623077	-0.678571	1	0	0	0	1	1	0	0
SrSRI H131F/A136Y/A200T	0.555556	0.1	0.422222	0.438462	-0.445238	1	0	0	0	1	1	0	0	0	0	0.533457	0.730598	0.731758	0.444444	0	1	0.4	-0.404762	1	0	0	0	1	1	0	0	0	0	0.55948	0.642315	0.747047	0.111111	0	0.4	0.623077	-0.678571	1	0	0	0	1	1	0	0
SrSRI H131F/A200T	0.555556	0.1	0.422222	0.438462	-0.445238	1	0	0	0	1	1	0	0	0	0	0.533457	0.730598	0.731758	0.444444	0	1	0.4	-0.404762	1	0	0	0	1	1	0	0	0	0	0.55948	0.642315	0.747047	0.111111	0	0.4	0.623077	-0.678571	1	0	0	0	1	1	0	0
SrSRI I19T	0.555556	0.1	0.422222	0.438462	-0.445238	1	0	0	0	1	1	0	0	0	0	0.533457	0.730598	0.731758	0.444444	0	1	0.4	-0.404762	1	0	0	0	1	1	0	0	0	0	0.55948	0.642315	0.747047	0.111111	0	0.4	0.623077	-0.678571	1	0	0	0	1	1	0	0
SrSRI L166V	0.555556	0.1	0.422222	0.438462	-0.445238	1	0	0	0	1	1	0	0	0	0	0.533457	0.730598	0.731758	0.444444	0	1	0.4	-0.404762	1	0	0	0	1	1	0	0	0	0	0.55948	0.642315	0.747047	0.111111	0	0.4	0.623077	-0.678571	1	0	0	0	1	1	0	0
SrSRI R210A	0.555556	0.1	0.422222	0.438462	-0.445238	1	0	0	0	1	1	0	0	0	0	0.533457	0.730598	0.731758	0.444444	0	1	0.4	-0.404762	1	0	0	0	1	1	0	0	0	0	0.55948	0.642315	0.747047	0.111111	0	0.4	0.623077	-0.678571	1	0	0	0	1	1	0	0
SrSRI R69A	0.555556	0.1	0.422222	0.438462	-0.445238	1	0	0	0	1	1	0	0	0	0	0.533457	0.730598	0.731758	0.444444	0	1	0.4	-0.404762	1	0	0	0	1	1	0	0	0	0	0.55948	0.642315	0.747047	0.111111	0	0.4	0.623077	-0.678571	1	0	0	0	1	1	0	0
SrSRI R92A	0.555556	0.1	0.422222	0.438462	-0.445238	1	0	0	0	1	1	0	0	0	0	0.533457	0.730598	0.731758	0.444444	0	1	0.4	-0.404762	1	0	0	0	1	1	0	0	0	0	0.55948	0.642315	0.747047	0.111111	0	0.4	0.623077	-0.678571	1	0	0	0	1	1	0	0
SrSRI V113A	0.555556	0.1	0.422222	0.438462	-0.445238	1	0	0	0	1	1	0	0	0	0	0.533457	0.730598	0.731758	0.444444	0	1	0.4	-0.404762	1	0	0	0	1	1	0	0	0	0	0.55948	0.642315	0.747047	0.111111	0	0.4	0.623077	-0.678571	1	0	0	0	1	1	0	0
SrSRI Y209L	0.555556	0.1	0.422222	0.438462	-0.445238	1	0	0	0	1	1	0	0	0	0	0.533457	0.730598	0.731758	0.444444	0	1	0.4	-0.404762	1	0	0	0	1	1	0	0	0	0	0.55948	0.642315	0.747047	0.111111	0	0.4	0.623077	-0.678571	1	0	0	0	1	1	0	0
TR	0.555556	0.1	0.422222	0.438462	-0.445238	1	0	0	0	1	1	0	0	0	0	0.533457	0.730598	0.731758	0.444444	0	1	0.4	-0.404762	1	0	0	0	1	1	0	0	0	0	0.55948	0.642315	0.747047	0.111111	0	0.4	0.623077	-0.678571	1	0	0	0	1	1	0	0
TR-DLPGG	0.555556	0.1	0.422222	0.438462	-0.445238	1	0	0	0	1	1	0	0	0	0	0.533457	0.730598	0.731758	0.444444	0	1	0.4	-0.404762	1	0	0	0	1	1	0	0	0	0	0.55948	0.642315	0.747047	0.111111	0	0.4	0.623077	-0.678571	1	0	0	0	1	1	0	0
TsChR	0.388889	0	0.844444	0.376923	-0.361905	1	0	0	0	1	1	0	0	0	0	0.555762	0.642315	0.747047	0.777778	0.075	0.622222	0.4	-0.328571	1	0	0	0	1	0	1	0	0	0	0.509294	0.808843	0.842252	0.444444	0	1	0.4	-0.404762	1	0	0	0	1	1	0	0
XR	0.555556	0.1	0.422222	0.438462	-0.445238	1	0	0	0	1	1	0	0	0	0	0.533457	0.730598	0.731758	0.277778	0	0.933333	0.453846	-0.538095	1	0	0	0	1	1	0	0	0	0	0.553903	0.573618	0.630994	0.111111	0	0.4	0.623077	-0.678571	1	0	0	0	1	1	0	0
KR2 A24T	0.555556	0.1	0.422222	0.438462	-0.445238	1	0	0	0	1	1	0	0	0	0	0.533457	0.730598	0.731758	0.277778	0	0.933333	0.453846	-0.538095	1	0	0	0	1	1	0	0	0	0	0.553903	0.573618	0.630994	0.111111	0	0.4	0.623077	-0.678571	1	0	0	0	1	1	0	0
KR2 S60V	0.555556	0.1	0.422222	0.438462	-0.445238	1	0	0	0	1	1	0	0	0	0	0.533457	0.730598	0.731758	0.277778	0	0.933333	0.453846	-0.538095	1	0	0	0	1	1	0	0	0	0	0.553903	0.573618	0.630994	0.111111	0	0.4	0.623077	-0.678571	1	0	0	0	1	1	0	0
KR2 F72G	0.555556	0.1	0.422222	0.438462	-0.445238	1	0	0	0	1	1	0	0	0	0	0.533457	0.730598	0.731758	0.277778	0	0.933333	0.453846	-0.538095	1	0	0	0	1	1	0	0	0	0	0.553903	0.573618	0.630994	0.111111	0	0.4	0.623077	-0.678571	1	0	0	0	1	1	0	0
KR2 L75Y	0.555556	0.1	0.422222	0.438462	-0.445238	1	0	0	0	1	1	0	0	0	0	0.533457	0.730598	0.731758	0.277778	0	0.933333	0.453846	-0.538095	1	0	0	0	1	1	0	0	0	0	0.553903	0.573618	0.630994	0.111111	0	0.4	0.623077	-0.678571	1	0	0	0	1	1	0	0
KR2 Q78I	0.555556	0.1	0.422222	0.438462	-0.445238	1	0	0	0	1	1	0	0	0	0	0.533457	0.730598	0.731758	0.277778	0	0.933333	0.453846	-0.538095	1	0	0	0	1	1	0	0	0	0	0.553903	0.573618	0.630994	0.111111	0	0.4	0.623077	-0.678571	1	0	0	0	1	1	0	0
GR T125E	0.555556	0.1	0.422222	0.438462	-0.445238	1	0	0	0	1	1	0	0	0	0	0.533457	0.730598	0.731758	0.277778	0	0.933333	0.453846	-0.538095	1	0	0	0	1	1	0	0	0	0	0.553903	0.573618	0.630994	0.111111	0	0.4	0.623077	-0.678571	1	0	0	0	1	1	0	0
GR A256N	0.555556	0.1	0.422222	0.438462	-0.445238	1	0	0	0	1	1	0	0	0	0	0.533457	0.730598	0.731758	0.277778	0	0.933333	0.453846	-0.538095	1	0	0	0	1	1	0	0	0	0	0.553903	0.573618	0.630994	0.111111	0	0.4	0.623077	-0.678571	1	0	0	0	1	1	0	0
GR D121Y	0.555556	0.1	0.422222	0.438462	-0.445238	1	0	0	0	1	1	0	0	0	0	0.533457	0.730598	0.731758	0.277778	0	0.933333	0.453846	-0.538095	1	0	0	0	1	1	0	0	0	0	0.553903	0.573618	0.630994	0.111111	0	0.4	0.623077	-0.678571	1	0	0	0	1	1	0	0
GR M158N	0.555556	0.1	0.422222	0.438462	-0.445238	1	0	0	0	1	1	0	0	0	0	0.533457	0.730598	0.731758	0.277778	0	0.933333	0.453846	-0.538095	1	0	0	0	1	1	0	0	0	0	0.553903	0.573618	0.630994	0.111111	0	0.4	0.623077	-0.678571	1	0	0	0	1	1	0	0
GR V131S	0.555556	0.1	0.422222	0.438462	-0.445238	1	0	0	0	1	1	0	0	0	0	0.533457	0.730598	0.731758	0.277778	0	0.933333	0.453846	-0.538095	1	0	0	0	1	1	0	0	0	0	0.553903	0.573618	0.630994	0.111111	0	0.4	0.623077	-0.678571	1	0	0	0	1	1	0	0
GR V191H	0.555556	0.1	0.422222	0.438462	-0.445238	1	0	0	0	1	1	0	0	0	0	0.533457	0.730598	0.731758	0.277778	0	0.933333	0.453846	-0.538095	1	0	0	0	1	1	0	0	0	0	0.553903	0.573618	0.630994	0.111111	0	0.4	0.623077	-0.678571	1	0	0	0	1	1	0	0
GR S155D	0.555556	0.1	0.422222	0.438462	-0.445238	1	0	0	0	1	1	0	0	0	0	0.533457	0.730598	0.731758	0.277778	0	0.933333	0.453846	-0.538095	1	0	0	0	1	1	0	0	0	0	0.553903	0.573618	0.630994	0.111111	0	0.4	0.623077	-0.678571	1	0	0	0	1	1	0	0
GR A84L	0.555556	0.1	0.422222	0.438462	-0.445238	1	0	0	0	1	1	0	0	0	0	0.533457	0.730598	0.731758	0.277778	0	0.933333	0.453846	-0.538095	1	0	0	0	1	1	0	0	0	0	0.553903	0.573618	0.630994	0.388889	0	0.844444	0.376923	-0.361905	1	0	0	0	1	1	0	0
GR V245P	0.555556	0.1	0.422222	0.438462	-0.445238	1	0	0	0	1	1	0	0	0	0	0.533457	0.730598	0.731758	0.277778	0	0.933333	0.453846	-0.538095	1	0	0	0	1	1	0	0	0	0	0.553903	0.573618	0.630994	0.111111	0	0.4	0.623077	-0.678571	1	0	0	0	1	1	0	0
GR I175W	0.555556	0.1	0.422222	0.438462	-0.445238	1	0	0	0	1	1	0	0	0	0	0.533457	0.730598	0.731758	0.277778	0	0.933333	0.453846	-0.538095	1	0	0	0	1	1	0	0	0	0	0.553903	0.573618	0.630994	0.111111	0	0.4	0.623077	-0.678571	1	0	0	0	1	1	0	0
GR Y249F	0.555556	0.1	0.422222	0.438462	-0.445238	1	0	0	0	1	1	0	0	0	0	0.533457	0.730598	0.731758	0.277778	0	0.933333	0.453846	-0.538095	1	0	0	0	1	1	0	0	0	0	0.553903	0.573618	0.630994	0.111111	0	0.4	0.623077	-0.678571	1	0	0	0	1	1	0	0
GR F185H	0.555556	0.1	0.422222	0.438462	-0.445238	1	0	0	0	1	1	0	0	0	0	0.533457	0.730598	0.731758	0.277778	0	0.933333	0.453846	-0.538095	1	0	0	0	1	1	0	0	0	0	0.553903	0.573618	0.630994	0.111111	0	0.4	0.623077	-0.678571	1	0	0	0	1	1	0	0
KR2 S254M	0.555556	0.1	0.422222	0.438462	-0.445238	1	0	0	0	1	1	0	0	0	0	0.533457	0.730598	0.731758	0.277778	0	0.933333	0.453846	-0.538095	1	0	0	0	1	1	0	0	0	0	0.553903	0.573618	0.630994	0.111111	0	0.4	0.623077	-0.678571	1	0	0	0	1	1	0	0
KR2 D116C	0.555556	0.1	0.422222	0.438462	-0.445238	1	0	0	0	1	1	0	0	0	0	0.533457	0.730598	0.731758	0.277778	0	0.933333	0.453846	-0.538095	1	0	0	0	1	1	0	0	0	0	0.553903	0.573618	0.630994	0.111111	0	0.4	0.623077	-0.678571	1	0	0	0	1	1	0	0
KR2 D251P	0.555556	0.1	0.422222	0.438462	-0.445238	1	0	0	0	1	1	0	0	0	0	0.533457	0.730598	0.731758	0.277778	0	0.933333	0.453846	-0.538095	1	0	0	0	1	1	0	0	0	0	0.553903	0.573618	0.630994	0.111111	0	0.4	0.623077	-0.678571	1	0	0	0	1	1	0	0
KR2 L120V	0.555556	0.1	0.422222	0.438462	-0.445238	1	0	0	0	1	1	0	0	0	0	0.533457	0.730598	0.731758	0.277778	0	0.933333	0.453846	-0.538095	1	0	0	0	1	1	0	0	0	0	0.553903	0.573618	0.630994	0.111111	0	0.4	0.623077	-0.678571	1	0	0	0	1	1	0	0
KR2 Q157E	0.555556	0.1	0.422222	0.438462	-0.445238	1	0	0	0	1	1	0	0	0	0	0.533457	0.730598	0.731758	0.277778	0	0.933333	0.453846	-0.538095	1	0	0	0	1	1	0	0	0	0	0.553903	0.573618	0.630994	0.111111	0	0.4	0.623077	-0.678571	1	0	0	0	1	1	0	0
KR2 F178H	0.555556	0.1	0.422222	0.438462	-0.445238	1	0	0	0	1	1	0	0	0	0	0.533457	0.730598	0.731758	0.277778	0	0.933333	0.453846	-0.538095	1	0	0	0	1	1	0	0	0	0	0.553903	0.573618	0.630994	0.111111	0	0.4	0.623077	-0.678571	1	0	0	0	1	1	0	0
KR2 L74H	0.555556	0.1	0.422222	0.438462	-0.445238	1	0	0	0	1	1	0	0	0	0	0.533457	0.730598	0.731758	0.277778	0	0.933333	0.453846	-0.538095	1	0	0	0	1	1	0	0	0	0	0.553903	0.573618	0.630994	0.111111	0	0.4	0.623077	-0.678571	1	0	0	0	1	1	0	0
KR2 Y247F	0.555556	0.1	0.422222	0.438462	-0.445238	1	0	0	0	1	1	0	0	0	0	0.533457	0.730598	0.731758	0.277778	0	0.933333	0.453846	-0.538095	1	0	0	0	1	1	0	0	0	0	0.553903	0.573618	0.630994	0.111111	0	0.4	0.623077	-0.678571	1	0	0	0	1	1	0	0
KR2 L75Y	0.555556	0.1	0.422222	0.438462	-0.445238	1	0	0	0	1	1	0	0	0	0	0.533457	0.730598	0.731758	0.277778	0	0.933333	0.453846	-0.538095	1	0	0	0	1	1	0	0	0	0	0.553903	0.573618	0.630994	0.111111	0	0.4	0.623077	-0.678571	1	0	0	0	1	1	0	0
KR2 V92S	0.555556	0.1	0.422222	0.438462	-0.445238	1	0	0	0	1	1	0	0	0	0	0.533457	0.730598	0.731758	0.277778	0	0.933333	0.453846	-0.538095	1	0	0	0	1	1	0	0	0	0	0.553903	0.573618	0.630994	0.111111	0	0.4	0.623077	-0.678571	1	0	0	0	1	1	0	0
KR2 R139I	0.555556	0.1	0.422222	0.438462	-0.445238	1	0	0	0	1	1	0	0	0	0	0.533457	0.730598	0.731758	0.277778	0	0.933333	0.453846	-0.538095	1	0	0	0	1	1	0	0	0	0	0.553903	0.573618	0.630994	0.111111	0	0.4	0.623077	-0.678571	1	0	0	0	1	1	0	0
KR2 S60V	0.555556	0.1	0.422222	0.438462	-0.445238	1	0	0	0	1	1	0	0	0	0	0.533457	0.730598	0.731758	0.277778	0	0.933333	0.453846	-0.538095	1	0	0	0	1	1	0	0	0	0	0.553903	0.573618	0.630994	0.111111	0	0.4	0.623077	-0.678571	1	0	0	0	1	1	0	0
KR2 F72G	0.555556	0.1	0.422222	0.438462	-0.445238	1	0	0	0	1	1	0	0	0	0	0.533457	0.730598	0.731758	0.277778	0	0.933333	0.453846	-0.538095	1	0	0	0	1	1	0	0	0	0	0.553903	0.573618	0.630994	0.111111	0	0.4	0.623077	-0.678571	1	0	0	0	1	1	0	0
KR2 F122S	0.555556	0.1	0.422222	0.438462	-0.445238	1	0	0	0	1	1	0	0	0	0	0.533457	0.730598	0.731758	0.277778	0	0.933333	0.453846	-0.538095	1	0	0	0	1	1	0	0	0	0	0.553903	0.573618	0.630994	0.111111	0	0.4	0.623077	-0.678571	1	0	0	0	1	1	0	0
KR2 S197Q	0.555556	0.1	0.422222	0.438462	-0.445238	1	0	0	0	1	1	0	0	0	0	0.533457	0.730598	0.731758	0.277778	0	0.933333	0.453846	-0.538095	1	0	0	0	1	1	0	0	0	0	0.553903	0.573618	0.630994	0.111111	0	0.4	0.623077	-0.678571	1	0	0	0	1	1	0	0
KR2 G263L	0.555556	0.1	0.422222	0.438462	-0.445238	1	0	0	0	1	1	0	0	0	0	0.533457	0.730598	0.731758	0.277778	0	0.933333	0.453846	-0.538095	1	0	0	0	1	1	0	0	0	0	0.553903	0.573618	0.630994	0.111111	0	0.4	0.623077	-0.678571	1	0	0	0	1	1	0	0
KR2 G146D	0.555556	0.1	0.422222	0.438462	-0.445238	1	0	0	0	1	1	0	0	0	0	0.533457	0.730598	0.731758	0.277778	0	0.933333	0.453846	-0.538095	1	0	0	0	1	1	0	0	0	0	0.553903	0.573618	0.630994	0.111111	0	0.4	0.623077	-0.678571	1	0	0	0	1	1	0	0
KR2 S136H	0.555556	0.1	0.422222	0.438462	-0.445238	1	0	0	0	1	1	0	0	0	0	0.533457	0.730598	0.731758	0.277778	0	0.933333	0.453846	-0.538095	1	0	0	0	1	1	0	0	0	0	0.553903	0.573618	0.630994	0.111111	0	0.4	0.623077	-0.678571	1	0	0	0	1	1	0	0
KR2 T216L	0.555556	0.1	0.422222	0.438462	-0.445238	1	0	0	0	1	1	0	0	0	0	0.533457	0.730598	0.731758	0.277778	0	0.933333	0.453846	-0.538095	1	0	0	0	1	1	0	0	0	0	0.553903	0.573618	0.630994	0.111111	0	0.4	0.623077	-0.678571	1	0	0	0	1	1	0	0
KR2 A71S	0.555556	0.1	0.422222	0.438462	-0.445238	1	0	0	0	1	1	0	0	0	0	0.533457	0.730598	0.731758	0.277778	0	0.933333	0.453846	-0.538095	1	0	0	0	1	1	0	0	0	0	0.553903	0.573618	0.630994	0.111111	0.5	-0.177778	0.707692	-0.730952	1	0	0	1	0	0	0	0
KR2 A24T	0.555556	0.1	0.422222	0.438462	-0.445238	1	0	0	0	1	1	0	0	0	0	0.533457	0.730598	0.731758	0.277778	0	0.933333	0.453846	-0.538095	1	0	0	0	1	1	0	0	0	0	0.553903	0.573618	0.630994	0.111111	0	0.4	0.623077	-0.678571	1	0	0	0	1	1	0	0
KR2 V169A	0.555556	0.1	0.422222	0.438462	-0.445238	1	0	0	0	1	1	0	0	0	0	0.533457	0.730598	0.731758	0.277778	0	0.933333	0.453846	-0.538095	1	0	0	0	1	1	0	0	0	0	0.553903	0.573618	0.630994	0.111111	0	0.4	0.623077	-0.678571	1	0	0	0	1	1	0	0
KR2 Q78I	0.555556	0.1	0.422222	0.438462	-0.445238	1	0	0	0	1	1	0	0	0	0	0.533457	0.730598	0.731758	0.277778	0	0.933333	0.453846	-0.538095	1	0	0	0	1	1	0	0	0	0	0.553903	0.573618	0.630994	0.111111	0	0.4	0.623077	-0.678571	1	0	0	0	1	1	0	0
KR2 L168W	0.555556	0.1	0.422222	0.438462	-0.445238	1	0	0	0	1	1	0	0	0	0	0.533457	0.730598	0.731758	0.277778	0	0.933333	0.453846	-0.538095	1	0	0	0	1	1	0	0	0	0	0.553903	0.573618	0.630994	0.111111	0	0.4	0.623077	-0.678571	1	0	0	0	1	1	0	0
KR2 V184H	0.555556	0.1	0.422222	0.438462	-0.445238	1	0	0	0	1	1	0	0	0	0	0.533457	0.730598	0.731758	0.277778	0	0.933333	0.453846	-0.538095	1	0	0	0	1	1	0	0	0	0	0.553903	0.573618	0.630994	0.111111	0	0.4	0.623077	-0.678571	1	0	0	0	1	1	0	0
KR2 A71L	0.555556	0.1	0.422222	0.438462	-0.445238	1	0	0	0	1	1	0	0	0	0	0.533457	0.730598	0.731758	0.277778	0	0.933333	0.453846	-0.538095	1	0	0	0	1	1	0	0	0	0	0.553903	0.573618	0.630994	0.388889	0	0.844444	0.376923	-0.361905	1	0	0	0	1	1	0	0
KR2 P219S	0.555556	0.1	0.422222	0.438462	-0.445238	1	0	0	0	1	1	0	0	0	0	0.533457	0.730598	0.731758	0.277778	0	0.933333	0.453846	-0.538095	1	0	0	0	1	1	0	0	0	0	0.553903	0.573618	0.630994	0.111111	0	0.4	0.623077	-0.678571	1	0	0	0	1	1	0	0
KR2 P219T	0.555556	0.1	0.422222	0.438462	-0.445238	1	0	0	0	1	1	0	0	0	0	0.533457	0.730598	0.731758	0.277778	0	0.933333	0.453846	-0.538095	1	0	0	0	1	1	0	0	0	0	0.553903	0.573618	0.630994	0.111111	0	0.4	0.623077	-0.678571	1	0	0	0	1	1	0	0
KR2 V240P	0.555556	0.1	0.422222	0.438462	-0.445238	1	0	0	0	1	1	0	0	0	0	0.533457	0.730598	0.731758	0.277778	0	0.933333	0.453846	-0.538095	1	0	0	0	1	1	0	0	0	0	0.553903	0.573618	0.630994	0.111111	0	0.4	0.623077	-0.678571	1	0	0	0	1	1	0	0
KR2 S254A	0.555556	0.1	0.422222	0.438462	-0.445238	1	0	0	0	1	1	0	0	0	0	0.533457	0.730598	0.731758	0.277778	0	0.933333	0.453846	-0.538095	1	0	0	0	1	1	0	0	0	0	0.553903	0.573618	0.630994	0.111111	0	0.4	0.623077	-0.678571	1	0	0	0	1	1	0	0
KR2 L168Y	0.555556	0.1	0.422222	0.438462	-0.445238	1	0	0	0	1	1	0	0	0	0	0.533457	0.730598	0.731758	0.277778	0	0.933333	0.453846	-0.538095	1	0	0	0	1	1	0	0	0	0	0.553903	0.573618	0.630994	0.111111	0	0.4	0.623077	-0.678571	1	0	0	0	1	1	0	0
KR2 G171S	0.555556	0.1	0.422222	0.438462	-0.445238	1	0	0	0	1	1	0	0	0	0	0.533457	0.730598	0.731758	0.277778	0	0.933333	0.453846	-0.538095	1	0	0	0	1	1	0	0	0	0	0.553903	0.573618	0.630994	0.111111	0	0.4	0.623077	-0.678571	1	0	0	0	1	1	0	0
KR2 A172C	0.555556	0.1	0.422222	0.438462	-0.445238	1	0	0	0	1	1	0	0	0	0	0.533457	0.730598	0.731758	0.277778	0	0.933333	0.453846	-0.538095	1	0	0	0	1	1	0	0	0	0	0.553903	0.573618	0.630994	0.111111	0	0.4	0.623077	-0.678571	1	0	0	0	1	1	0	0
KR2 A172S	0.555556	0.1	0.422222	0.438462	-0.445238	1	0	0	0	1	1	0	0	0	0	0.533457	0.730598	0.731758	0.277778	0	0.933333	0.453846	-0.538095	1	0	0	0	1	1	0	0	0	0	0.553903	0.573618	0.630994	0.111111	0	0.4	0.623077	-0.678571	1	0	0	0	1	1	0	0
KR2 F178Y	0.555556	0.1	0.422222	0.438462	-0.445238	1	0	0	0	1	1	0	0	0	0	0.533457	0.730598	0.731758	0.277778	0	0.933333	0.453846	-0.538095	1	0	0	0	1	1	0	0	0	0	0.553903	0.573618	0.630994	0.111111	0	0.4	0.623077	-0.678571	1	0	0	0	1	1	0	0
KR2 Y222W	0.555556	0.1	0.422222	0.438462	-0.445238	1	0	0	0	1	1	0	0	0	0	0.533457	0.730598	0.731758	0.277778	0	0.933333	0.453846	-0.538095	1	0	0	0	1	1	0	0	0	0	0.553903	0.573618	0.630994	0.111111	0	0.4	0.623077	-0.678571	1	0	0	0	1	1	0	0
KR2 G146S	0.555556	0.1	0.422222	0.438462	-0.445238	1	0	0	0	1	1	0	0	0	0	0.533457	0.730598	0.731758	0.277778	0	0.933333	0.453846	-0.538095	1	0	0	0	1	1	0	0	0	0	0.553903	0.573618	0.630994	0.111111	0	0.4	0.623077	-0.678571	1	0	0	0	1	1	0	0
KR2 M149S	0.555556	0.1	0.422222	0.438462	-0.445238	1	0	0	0	1	1	0	0	0	0	0.533457	0.730598	0.731758	0.277778	0	0.933333	0.453846	-0.538095	1	0	0	0	1	1	0	0	0	0	0.553903	0.573618	0.630994	0.111111	0	0.4	0.623077	-0.678571	1	0	0	0	1	1	0	0
MR2s I150T	0.555556	0.1	0.422222	0.438462	-0.445238	1	0	0	0	1	1	0	0	0	0	0.533457	0.730598	0.731758	0.277778	0	0.933333	0.453846	-0.538095	1	0	0	0	1	1	0	0	0	0	0.553903	0.573618	0.630994	0.111111	0	0.4	0.623077	-0.678571	1	0	0	0	1	1	0	0
KR2 G153S	0.555556	0.1	0.422222	0.438462	-0.445238	1	0	0	0	1	1	0	0	0	0	0.533457	0.730598	0.731758	0.277778	0	0.933333	0.453846	-0.538095	1	0	0	0	1	1	0	0	0	0	0.553903	0.573618	0.630994	0.111111	0	0.4	0.623077	-0.678571	1	0	0	0	1	1	0	0
KR2 G156S	0.555556	0.1	0.422222	0.438462	-0.445238	1	0	0	0	1	1	0	0	0	0	0.533457	0.730598	0.731758	0.277778	0	0.933333	0.453846	-0.538095	1	0	0	0	1	1	0	0	0	0	0.553903	0.573618	0.630994	0.111111	0	0.4	0.623077	-0.678571	1	0	0	0	1	1	0	0
KR2 I181T	0.555556	0.1	0.422222	0.438462	-0.445238	1	0	0	0	1	1	0	0	0	0	0.533457	0.730598	0.731758	0.277778	0	0.933333	0.453846	-0.538095	1	0	0	0	1	1	0	0	0	0	0.553903	0.573618	0.630994	0.111111	0	0.4	0.623077	-0.678571	1	0	0	0	1	1	0	0
KR2 F211Y	0.555556	0.1	0.422222	0.438462	-0.445238	1	0	0	0	1	1	0	0	0	0	0.533457	0.730598	0.731758	0.277778	0	0.933333	0.453846	-0.538095	1	0	0	0	1	1	0	0	0	0	0.553903	0.573618	0.630994	0.111111	0	0.4	0.623077	-0.678571	1	0	0	0	1	1	0	0
KR2 L212T	0.555556	0.1	0.422222	0.438462	-0.445238	1	0	0	0	1	1	0	0	0	0	0.533457	0.730598	0.731758	0.277778	0	0.933333	0.453846	-0.538095	1	0	0	0	1	1	0	0	0	0	0.553903	0.573618	0.630994	0.111111	0	0.4	0.623077	-0.678571	1	0	0	0	1	1	0	0
KR2 W215Y	0.555556	0.1	0.422222	0.438462	-0.445238	1	0	0	0	1	1	0	0	0	0	0.533457	0.730598	0.731758	0.277778	0	0.933333	0.453846	-0.538095	1	0	0	0	1	1	0	0	0	0	0.553903	0.573618	0.630994	0.111111	0	0.4	0.623077	-0.678571	1	0	0	0	1	1	0	0
KR2 G171W	0.555556	0.1	0.422222	0.438462	-0.445238	1	0	0	0	1	1	0	0	0	0	0.533457	0.730598	0.731758	0.277778	0	0.933333	0.453846	-0.538095	1	0	0	0	1	1	0	0	0	0	0.553903	0.573618	0.630994	0.111111	0	0.4	0.623077	-0.678571	1	0	0	0	1	1	0	0
KR2 G171W/Y222W	0.555556	0.1	0.422222	0.438462	-0.445238	1	0	0	0	1	1	0	0	0	0	0.533457	0.730598	0.731758	0.277778	0	0.933333	0.453846	-0.538095	1	0	0	0	1	1	0	0	0	0	0.553903	0.573618	0.630994	0.111111	0	0.4	0.623077	-0.678571	1	0	0	0	1	1	0	0
KR2 F122S/S254A	0.555556	0.1	0.422222	0.438462	-0.445238	1	0	0	0	1	1	0	0	0	0	0.533457	0.730598	0.731758	0.277778	0	0.933333	0.453846	-0.538095	1	0	0	0	1	1	0	0	0	0	0.553903	0.573618	0.630994	0.111111	0	0.4	0.623077	-0.678571	1	0	0	0	1	1	0	0
KR2 F178H/P219T	0.555556	0.1	0.422222	0.438462	-0.445238	1	0	0	0	1	1	0	0	0	0	0.533457	0.730598	0.731758	0.277778	0	0.933333	0.453846	-0.538095	1	0	0	0	1	1	0	0	0	0	0.553903	0.573618	0.630994	0.111111	0	0.4	0.623077	-0.678571	1	0	0	0	1	1	0	0
KR2 F178H/S254A	0.555556	0.1	0.422222	0.438462	-0.445238	1	0	0	0	1	1	0	0	0	0	0.533457	0.730598	0.731758	0.277778	0	0.933333	0.453846	-0.538095	1	0	0	0	1	1	0	0	0	0	0.553903	0.573618	0.630994	0.111111	0	0.4	0.623077	-0.678571	1	0	0	0	1	1	0	0
KR2 P219T/S254A	0.555556	0.1	0.422222	0.438462	-0.445238	1	0	0	0	1	1	0	0	0	0	0.533457	0.730598	0.731758	0.277778	0	0.933333	0.453846	-0.538095	1	0	0	0	1	1	0	0	0	0	0.553903	0.573618	0.630994	0.111111	0	0.4	0.623077	-0.678571	1	0	0	0	1	1	0	0
KR2 F122S/F178H/S254A	0.555556	0.1	0.422222	0.438462	-0.445238	1	0	0	0	1	1	0	0	0	0	0.533457	0.730598	0.731758	0.277778	0	0.933333	0.453846	-0.538095	1	0	0	0	1	1	0	0	0	0	0.553903	0.573618	0.630994	0.111111	0	0.4	0.623077	-0.678571	1	0	0	0	1	1	0	0
KR2 F178H/P219T/S254A	0.555556	0.1	0.422222	0.438462	-0.445238	1	0	0	0	1	1	0	0	0	0	0.533457	0.730598	0.731758	0.277778	0	0.933333	0.453846	-0.538095	1	0	0	0	1	1	0	0	0	0	0.553903	0.573618	0.630994	0.111111	0	0.4	0.623077	-0.678571	1	0	0	0	1	1	0	0
KR2 F122S/F178H/P219T/S254A	0.555556	0.1	0.422222	0.438462	-0.445238	1	0	0	0	1	1	0	0	0	0	0.533457	0.730598	0.731758	0.277778	0	0.933333	0.453846	-0.538095	1	0	0	0	1	1	0	0	0	0	0.553903	0.573618	0.630994	0.111111	0	0.4	0.623077	-0.678571	1	0	0	0	1	1	0	0
KR2 P219T/A250C/S254A	0.555556	0.1	0.422222	0.438462	-0.445238	1	0	0	0	1	1	0	0	0	0	0.533457	0.730598	0.731758	0.277778	0	0.933333	0.453846	-0.538095	1	0	0	0	1	1	0	0	0	0	0.553903	0.573618	0.630994	0.111111	0	0.4	0.623077	-0.678571	1	0	0	0	1	1	0	0
KR2 I23W	0.555556	0.1	0.422222	0.438462	-0.445238	1	0	0	0	1	1	0	0	0	0	0.533457	0.730598	0.731758	0.277778	0	0.933333	0.453846	-0.538095	1	0	0	0	1	1	0	0	0	0	0.553903	0.573618	0.630994	0.111111	0	0.4	0.623077	-0.678571	1	0	0	0	1	1	0	0
JsNaR	0.777778	0.075	0.622222	0.4	-0.328571	1	0	0	0	1	0	1	0	0	0	0.509294	0.808843	0.842252	0.277778	0	0.933333	0.453846	-0.538095	1	0	0	0	1	1	0	0	0	0	0.553903	0.573618	0.630994	0.111111	0	0.4	0.623077	-0.678571	1	0	0	0	1	1	0	0
JsNaR G215P	0.777778	0.075	0.622222	0.4	-0.328571	1	0	0	0	1	0	1	0	0	0	0.509294	0.808843	0.842252	0.277778	0	0.933333	0.453846	-0.538095	1	0	0	0	1	1	0	0	0	0	0.553903	0.573618	0.630994	0.111111	0	0.4	0.623077	-0.678571	1	0	0	0	1	1	0	0
JsNaR S247A	0.777778	0.075	0.622222	0.4	-0.328571	1	0	0	0	1	0	1	0	0	0	0.509294	0.808843	0.842252	0.277778	0	0.933333	0.453846	-0.538095	1	0	0	0	1	1	0	0	0	0	0.553903	0.573618	0.630994	0.111111	0	0.4	0.623077	-0.678571	1	0	0	0	1	1	0	0
LsClR	0.444444	0.76	-0.711111	0.8	-0.790476	0	1	0	0	0	0	0	0	0	0	0.70539	0.759732	0.686588	0.277778	0	0.933333	0.453846	-0.538095	1	0	0	0	1	1	0	0	0	0	0.553903	0.573618	0.630994	0.111111	0	0.4	0.623077	-0.678571	1	0	0	0	1	1	0	0
PoClR2	0.444444	0.76	-0.711111	0.8	-0.790476	0	1	0	0	0	0	0	0	0	0	0.70539	0.759732	0.686588	0.277778	0	0.933333	0.453846	-0.538095	1	0	0	0	1	1	0	0	0	0	0.553903	0.573618	0.630994	0.111111	0	0.4	0.623077	-0.678571	1	0	0	0	1	1	0	0
AnClR	0.444444	0.76	-0.711111	0.8	-0.790476	0	1	0	0	0	0	0	0	0	0	0.70539	0.759732	0.686588	0.277778	0	0.933333	0.453846	-0.538095	1	0	0	0	1	1	0	0	0	0	0.553903	0.573618	0.630994	0.111111	0	0.4	0.623077	-0.678571	1	0	0	0	1	1	0	0
EgClR	0.444444	0.76	-0.711111	0.8	-0.790476	0	1	0	0	0	0	0	0	0	0	0.70539	0.759732	0.686588	0.277778	0	0.933333	0.453846	-0.538095	1	0	0	0	1	1	0	0	0	0	0.553903	0.573618	0.630994	0.111111	0	0.4	0.623077	-0.678571	1	0	0	0	1	1	0	0
BcNaR	0.555556	0.1	0.422222	0.438462	-0.445238	1	0	0	0	1	1	0	0	0	0	0.533457	0.730598	0.731758	0.277778	0	0.933333	0.453846	-0.538095	1	0	0	0	1	1	0	0	0	0	0.553903	0.573618	0.630994	0.111111	0	0.4	0.623077	-0.678571	1	0	0	0	1	1	0	0
PoXeR	0.555556	0.1	0.422222	0.438462	-0.445238	1	0	0	0	1	1	0	0	0	0	0.533457	0.730598	0.731758	0.444444	0	1	0.4	-0.404762	1	0	0	0	1	1	0	0	0	0	0.55948	0.642315	0.747047	0.111111	0.5	-0.177778	0.707692	-0.730952	1	0	0	1	0	0	0	0
KR2 L120V/S254A	0.555556	0.1	0.422222	0.438462	-0.445238	1	0	0	0	1	1	0	0	0	0	0.533457	0.730598	0.731758	0.277778	0	0.933333	0.453846	-0.538095	1	0	0	0	1	1	0	0	0	0	0.553903	0.573618	0.630994	0.111111	0	0.4	0.623077	-0.678571	1	0	0	0	1	1	0	0
TbDTE	0.555556	0.1	0.422222	0.438462	-0.445238	1	0	0	0	1	1	0	0	0	0	0.533457	0.730598	0.731758	0.444444	0	1	0.4	-0.404762	1	0	0	0	1	1	0	0	0	0	0.55948	0.642315	0.747047	0.111111	0	0.4	0.623077	-0.678571	1	0	0	0	1	1	0	0
NsDTE	0.555556	0.1	0.422222	0.438462	-0.445238	1	0	0	0	1	1	0	0	0	0	0.533457	0.730598	0.731758	0.444444	0	1	0.4	-0.404762	1	0	0	0	1	1	0	0	0	0	0.55948	0.642315	0.747047	0.111111	0	0.4	0.623077	-0.678571	1	0	0	0	1	1	0	0
QsActR	0.388889	0	0.844444	0.376923	-0.361905	1	0	0	0	1	1	0	0	0	0	0.555762	0.642315	0.747047	0.444444	0	1	0.4	-0.404762	1	0	0	0	1	1	0	0	0	0	0.55948	0.642315	0.747047	0.111111	0	0.4	0.623077	-0.678571	1	0	0	0	1	1	0	0
KrActR	0.388889	0	0.844444	0.376923	-0.361905	1	0	0	0	1	1	0	0	0	0	0.555762	0.642315	0.747047	0.277778	0	0.933333	0.453846	-0.538095	1	0	0	0	1	1	0	0	0	0	0.553903	0.573618	0.630994	0.111111	0	0.4	0.623077	-0.678571	1	0	0	0	1	1	0	0
SU3NaR	0.555556	0.1	0.422222	0.438462	-0.445238	1	0	0	0	1	1	0	0	0	0	0.533457	0.730598	0.731758	0.277778	0	0.933333	0.453846	-0.538095	1	0	0	0	1	1	0	0	0	0	0.553903	0.573618	0.630994	0.111111	0	0.4	0.623077	-0.678571	1	0	0	0	1	1	0	0
0002 BR	0.555556	0.1	0.422222	0.438462	-0.445238	1	0	0	0	1	1	0	0	0	0	0.533457	0.730598	0.731758	0.277778	0	0.933333	0.453846	-0.538095	1	0	0	0	1	1	0	0	0	0	0.553903	0.573618	0.630994	0.111111	0	0.4	0.623077	-0.678571	1	0	0	0	1	1	0	0
0003 HwBR	0.555556	0.1	0.422222	0.438462	-0.445238	1	0	0	0	1	1	0	0	0	0	0.533457	0.730598	0.731758	0.444444	0	1	0.4	-0.404762	1	0	0	0	1	1	0	0	0	0	0.55948	0.642315	0.747047	0.111111	0	0.4	0.623077	-0.678571	1	0	0	0	1	1	0	0
0004 PaR	0.777778	0.075	0.622222	0.4	-0.328571	1	0	0	0	1	0	1	0	0	0	0.509294	0.808843	0.842252	0.277778	0	0.933333	0.453846	-0.538095	1	0	0	0	1	1	0	0	0	0	0.553903	0.573618	0.630994	0.111111	0	0.4	0.623077	-0.678571	1	0	0	0	1	1	0	0
0005 PvR	0.777778	0.075	0.622222	0.4	-0.328571	1	0	0	0	1	0	1	0	0	0	0.509294	0.808843	0.842252	0.277778	0	0.933333	0.453846	-0.538095	1	0	0	0	1	1	0	0	0	0	0.553903	0.573618	0.630994	0.111111	0	0.4	0.623077	-0.678571	1	0	0	0	1	1	0	0
0006 PspR	0.777778	0.075	0.622222	0.4	-0.328571	1	0	0	0	1	0	1	0	0	0	0.509294	0.808843	0.842252	0.277778	0	0.933333	0.453846	-0.538095	1	0	0	0	1	1	0	0	0	0	0.553903	0.573618	0.630994	0.111111	0	0.4	0.623077	-0.678571	1	0	0	0	1	1	0	0
0007 NsXeR	0.111111	0	0.4	0.623077	-0.678571	1	0	0	0	1	1	0	0	0	0	0.557621	0.436224	0.419736	0.444444	0	1	0.4	-0.404762	1	0	0	0	1	1	0	0	0	0	0.55948	0.642315	0.747047	0.111111	0.5	-0.177778	0.707692	-0.730952	1	0	0	1	0	0	0	0
0008 AR1	0.555556	0.1	0.422222	0.438462	-0.445238	1	0	0	0	1	1	0	0	0	0	0.533457	0.730598	0.731758	0.277778	0	0.933333	0.453846	-0.538095	1	0	0	0	1	1	0	0	0	0	0.553903	0.573618	0.630994	0.111111	0	0.4	0.623077	-0.678571	1	0	0	0	1	1	0	0
0009 AR2	0.555556	0.1	0.422222	0.438462	-0.445238	1	0	0	0	1	1	0	0	0	0	0.533457	0.730598	0.731758	0.277778	0	0.933333	0.453846	-0.538095	1	0	0	0	1	1	0	0	0	0	0.553903	0.573618	0.630994	0.111111	0	0.4	0.623077	-0.678571	1	0	0	0	1	1	0	0
0010 AR3	0.555556	0.1	0.422222	0.438462	-0.445238	1	0	0	0	1	1	0	0	0	0	0.533457	0.730598	0.731758	0.277778	0	0.933333	0.453846	-0.538095	1	0	0	0	1	1	0	0	0	0	0.553903	0.573618	0.630994	0.111111	0	0.4	0.623077	-0.678571	1	0	0	0	1	1	0	0
0011 MR	0.555556	0.1	0.422222	0.438462	-0.445238	1	0	0	0	1	1	0	0	0	0	0.533457	0.730598	0.731758	0.444444	0	1	0.4	-0.404762	1	0	0	0	1	1	0	0	0	0	0.55948	0.642315	0.747047	0.111111	0	0.4	0.623077	-0.678571	1	0	0	0	1	1	0	0
0012 ASR	0.555556	0.1	0.422222	0.438462	-0.445238	1	0	0	0	1	1	0	0	0	0	0.533457	0.730598	0.731758	0.444444	0	1	0.4	-0.404762	1	0	0	0	1	1	0	0	0	0	0.55948	0.642315	0.747047	0.111111	0.5	-0.177778	0.707692	-0.730952	1	0	0	1	0	0	0	0
0013 PoXeR	0.555556	0.1	0.422222	0.438462	-0.445238	1	0	0	0	1	1	0	0	0	0	0.533457	0.730598	0.731758	0.444444	0	1	0.4	-0.404762	1	0	0	0	1	1	0	0	0	0	0.55948	0.642315	0.747047	0.111111	0.5	-0.177778	0.707692	-0.730952	1	0	0	1	0	0	0	0
0014 XR	0.555556	0.1	0.422222	0.438462	-0.445238	1	0	0	0	1	1	0	0	0	0	0.533457	0.730598	0.731758	0.277778	0	0.933333	0.453846	-0.538095	1	0	0	0	1	1	0	0	0	0	0.553903	0.573618	0.630994	0.111111	0	0.4	0.623077	-0.678571	1	0	0	0	1	1	0	0
0015 GR	0.555556	0.1	0.422222	0.438462	-0.445238	1	0	0	0	1	1	0	0	0	0	0.533457	0.730598	0.731758	0.277778	0	0.933333	0.453846	-0.538095	1	0	0	0	1	1	0	0	0	0	0.553903	0.573618	0.630994	0.111111	0	0.4	0.623077	-0.678571	1	0	0	0	1	1	0	0
0016 TR	0.555556	0.1	0.422222	0.438462	-0.445238	1	0	0	0	1	1	0	0	0	0	0.533457	0.730598	0.731758	0.444444	0	1	0.4	-0.404762	1	0	0	0	1	1	0	0	0	0	0.55948	0.642315	0.747047	0.111111	0	0.4	0.623077	-0.678571	1	0	0	0	1	1	0	0
0019 BPR	0.555556	0.1	0.422222	0.438462	-0.445238	1	0	0	0	1	1	0	0	0	0	0.533457	0.730598	0.731758	0.444444	0	1	0.4	-0.404762	1	0	0	0	1	1	0	0	0	0	0.55948	0.642315	0.747047	0.111111	0	0.4	0.623077	-0.678571	1	0	0	0	1	1	0	0
0020 GPR	0.388889	0	0.844444	0.376923	-0.361905	1	0	0	0	1	1	0	0	0	0	0.555762	0.642315	0.747047	0.277778	0	0.933333	0.453846	-0.538095	1	0	0	0	1	1	0	0	0	0	0.553903	0.573618	0.630994	0.111111	0	0.4	0.623077	-0.678571	1	0	0	0	1	1	0	0
0021 ESR	0.555556	0.1	0.422222	0.438462	-0.445238	1	0	0	0	1	1	0	0	0	0	0.533457	0.730598	0.731758	0.277778	0	0.933333	0.453846	-0.538095	1	0	0	0	1	1	0	0	0	0	0.553903	0.573618	0.630994	0.111111	0	0.4	0.623077	-0.678571	1	0	0	0	1	1	0	0
0022 KR1	0.555556	0.1	0.422222	0.438462	-0.445238	1	0	0	0	1	1	0	0	0	0	0.533457	0.730598	0.731758	0.444444	0	1	0.4	-0.404762	1	0	0	0	1	1	0	0	0	0	0.55948	0.642315	0.747047	0.111111	0	0.4	0.623077	-0.678571	1	0	0	0	1	1	0	0
0023 NpHR	0.444444	0	1	0.4	-0.404762	1	0	0	0	1	1	0	0	0	0	0.55948	0.642315	0.747047	0.277778	0	0.933333	0.453846	-0.538095	1	0	0	0	1	1	0	0	0	0	0.553903	0.573618	0.630994	0.111111	0.5	-0.177778	0.707692	-0.730952	1	0	0	1	0	0	0	0
0024 HsHR	0.277778	0	0.933333	0.453846	-0.538095	1	0	0	0	1	1	0	0	0	0	0.553903	0.573618	0.630994	0.444444	0	1	0.4	-0.404762	1	0	0	0	1	1	0	0	0	0	0.55948	0.642315	0.747047	0.111111	0.5	-0.177778	0.707692	-0.730952	1	0	0	1	0	0	0	0
0025 MrHR	0.555556	0.1	0.422222	0.438462	-0.445238	1	0	0	0	1	1	0	0	0	0	0.533457	0.730598	0.731758	0.444444	0	1	0.4	-0.404762	1	0	0	0	1	1	0	0	0	0	0.55948	0.642315	0.747047	0.111111	0	0.4	0.623077	-0.678571	1	0	0	0	1	1	0	0
0026 SyHR	0.555556	0.1	0.422222	0.438462	-0.445238	1	0	0	0	1	1	0	0	0	0	0.533457	0.730598	0.731758	0.444444	0	1	0.4	-0.404762	1	0	0	0	1	1	0	0	0	0	0.55948	0.642315	0.747047	0.111111	0	0.4	0.623077	-0.678571	1	0	0	0	1	1	0	0
0027 HsSRI	0.388889	0	0.844444	0.376923	-0.361905	1	0	0	0	1	1	0	0	0	0	0.555762	0.642315	0.747047	0.444444	0	1	0.4	-0.404762	1	0	0	0	1	1	0	0	0	0	0.55948	0.642315	0.747047	0.111111	0	0.4	0.623077	-0.678571	1	0	0	0	1	1	0	0
0028 SrSRI	0.555556	0.1	0.422222	0.438462	-0.445238	1	0	0	0	1	1	0	0	0	0	0.533457	0.730598	0.731758	0.444444	0	1	0.4	-0.404762	1	0	0	0	1	1	0	0	0	0	0.55948	0.642315	0.747047	0.111111	0	0.4	0.623077	-0.678571	1	0	0	0	1	1	0	0
0029 HvSRI	0.777778	0.075	0.622222	0.4	-0.328571	1	0	0	0	1	0	1	0	0	0	0.509294	0.808843	0.842252	0.444444	0	1	0.4	-0.404762	1	0	0	0	1	1	0	0	0	0	0.55948	0.642315	0.747047	0.111111	0	0.4	0.623077	-0.678571	1	0	0	0	1	1	0	0
0030 HsSRII	0.555556	0.1	0.422222	0.438462	-0.445238	1	0	0	0	1	1	0	0	0	0	0.533457	0.730598	0.731758	0.444444	0	1	0.4	-0.404762	1	0	0	0	1	1	0	0	0	0	0.55948	0.642315	0.747047	0.111111	0	0.4	0.623077	-0.678571	1	0	0	0	1	1	0	0
0031 NpSRII	0.555556	0.1	0.422222	0.438462	-0.445238	1	0	0	0	1	1	0	0	0	0	0.533457	0.730598	0.731758	0.444444	0	1	0.4	-0.404762	1	0	0	0	1	1	0	0	0	0	0.55948	0.642315	0.747047	0.111111	0	0.4	0.623077	-0.678571	1	0	0	0	1	1	0	0
0032 KR2	0.555556	0.1	0.422222	0.438462	-0.445238	1	0	0	0	1	1	0	0	0	0	0.533457	0.730598	0.731758	0.277778	0	0.933333	0.453846	-0.538095	1	0	0	0	1	1	0	0	0	0	0.553903	0.573618	0.630994	0.111111	0	0.4	0.623077	-0.678571	1	0	0	0	1	1	0	0
0033 FdNaR	0.555556	0.1	0.422222	0.438462	-0.445238	1	0	0	0	1	1	0	0	0	0	0.533457	0.730598	0.731758	0.277778	0	0.933333	0.453846	-0.538095	1	0	0	0	1	1	0	0	0	0	0.553903	0.573618	0.630994	0.111111	0	0.4	0.623077	-0.678571	1	0	0	0	1	1	0	0
0034 NdNaR	0.555556	0.1	0.422222	0.438462	-0.445238	1	0	0	0	1	1	0	0	0	0	0.533457	0.730598	0.731758	0.277778	0	0.933333	0.453846	-0.538095	1	0	0	0	1	1	0	0	0	0	0.553903	0.573618	0.630994	0.111111	0	0.4	0.623077	-0.678571	1	0	0	0	1	1	0	0
0035 NmNaR	0.555556	0.1	0.422222	0.438462	-0.445238	1	0	0	0	1	1	0	0	0	0	0.533457	0.730598	0.731758	0.277778	0	0.933333	0.453846	-0.538095	1	0	0	0	1	1	0	0	0	0	0.553903	0.573618	0.630994	0.111111	0	0.4	0.623077	-0.678571	1	0	0	0	1	1	0	0
0036 GlNaR	0.555556	0.1	0.422222	0.438462	-0.445238	1	0	0	0	1	1	0	0	0	0	0.533457	0.730598	0.731758	0.277778	0	0.933333	0.453846	-0.538095	1	0	0	0	1	1	0	0	0	0	0.553903	0.573618	0.630994	0.111111	0	0.4	0.623077	-0.678571	1	0	0	0	1	1	0	0
0037 IaNaR	0.555556	0.1	0.422222	0.438462	-0.445238	1	0	0	0	1	1	0	0	0	0	0.533457	0.730598	0.731758	0.277778	0	0.933333	0.453846	-0.538095	1	0	0	0	1	1	0	0	0	0	0.553903	0.573618	0.630994	0.111111	0	0.4	0.623077	-0.678571	1	0	0	0	1	1	0	0
0038 SrNaR	0.777778	0.075	0.622222	0.4	-0.328571	1	0	0	0	1	0	1	0	0	0	0.509294	0.808843	0.842252	0.277778	0	0.933333	0.453846	-0.538095	1	0	0	0	1	1	0	0	0	0	0.553903	0.573618	0.630994	0.111111	0	0.4	0.623077	-0.678571	1	0	0	0	1	1	0	0
0039 PoNaR	0.777778	0.075	0.622222	0.4	-0.328571	1	0	0	0	1	0	1	0	0	0	0.509294	0.808843	0.842252	0.277778	0	0.933333	0.453846	-0.538095	1	0	0	0	1	1	0	0	0	0	0.553903	0.573618	0.630994	0.111111	0	0.4	0.623077	-0.678571	1	0	0	0	1	1	0	0
0040 NmClR	0.444444	0.76	-0.711111	0.8	-0.790476	0	1	0	0	0	0	0	0	0	0	0.70539	0.759732	0.686588	0.277778	0	0.933333	0.453846	-0.538095	1	0	0	0	1	1	0	0	0	0	0.553903	0.573618	0.630994	0.111111	0	0.4	0.623077	-0.678571	1	0	0	0	1	1	0	0
0041 PoClR	0.444444	0.76	-0.711111	0.8	-0.790476	0	1	0	0	0	0	0	0	0	0	0.70539	0.759732	0.686588	0.277778	0	0.933333	0.453846	-0.538095	1	0	0	0	1	1	0	0	0	0	0.553903	0.573618	0.630994	0.111111	0	0.4	0.623077	-0.678571	1	0	0	0	1	1	0	0
0044 FR	0.444444	0.76	-0.711111	0.8	-0.790476	0	1	0	0	0	0	0	0	0	0	0.70539	0.759732	0.686588	0.277778	0	0.933333	0.453846	-0.538095	1	0	0	0	1	1	0	0	0	0	0.553903	0.573618	0.630994	0.111111	0	0.4	0.623077	-0.678571	1	0	0	0	1	1	0	0
0074 XP 005817850.1 hypothetical protein GUITHDRAFT 122924 Guillardia theta CCMP2712	0.388889	0	0.844444	0.376923	-0.361905	1	0	0	0	1	1	0	0	0	0	0.555762	0.642315	0.747047	0.444444	0	1	0.4	-0.404762	1	0	0	0	1	1	0	0	0	0	0.55948	0.642315	0.747047	0.111111	0	0.4	0.623077	-0.678571	1	0	0	0	1	1	0	0
0083 XP 005833506.1 hypothetical protein GUITHDRAFT 138253 Guillardia theta CCMP2712	0.388889	0	0.844444	0.376923	-0.361905	1	0	0	0	1	1	0	0	0	0	0.555762	0.642315	0.747047	0.444444	0	1	0.4	-0.404762	1	0	0	0	1	1	0	0	0	0	0.55948	0.642315	0.747047	0.111111	0.5	-0.177778	0.707692	-0.730952	1	0	0	1	0	0	0	0
0088 WP 013179365.1 rhodopsin Truepera radiovictrix	0.555556	0.1	0.422222	0.438462	-0.445238	1	0	0	0	1	1	0	0	0	0	0.533457	0.730598	0.731758	0.111111	0	0.4	0.623077	-0.678571	1	0	0	0	1	1	0	0	0	0	0.557621	0.436224	0.419736	0.111111	0	0.4	0.623077	-0.678571	1	0	0	0	1	1	0	0
0090 XP 005832368.1 hypothetical protein GUITHDRAFT 152706 Guillardia theta CCMP2712	0	0	0	0	0	0	0	0	0	0	0	0	0	0	0	0	0	0	0.277778	0	0.933333	0.453846	-0.538095	1	0	0	0	1	1	0	0	0	0	0.553903	0.573618	0.630994	0.111111	0.5	-0.177778	0.707692	-0.730952	1	0	0	1	0	0	0	0
0091 WP 018262734.1 rhodopsin Methylobacterium sp. WSM2598	0.388889	0	0.844444	0.376923	-0.361905	1	0	0	0	1	1	0	0	0	0	0.555762	0.642315	0.747047	0.277778	0	0.933333	0.453846	-0.538095	1	0	0	0	1	1	0	0	0	0	0.553903	0.573618	0.630994	0.111111	0	0.4	0.623077	-0.678571	1	0	0	0	1	1	0	0
0092 WP 012330516.1 rhodopsin Methylobacterium sp. 446	0.388889	0	0.844444	0.376923	-0.361905	1	0	0	0	1	1	0	0	0	0	0.555762	0.642315	0.747047	0.277778	0	0.933333	0.453846	-0.538095	1	0	0	0	1	1	0	0	0	0	0.553903	0.573618	0.630994	0.111111	0	0.4	0.623077	-0.678571	1	0	0	0	1	1	0	0
0093 PSP78566.1 rhodopsin Halobacteriales archaeon QS 4 69 225	0.555556	0.1	0.422222	0.438462	-0.445238	1	0	0	0	1	1	0	0	0	0	0.533457	0.730598	0.731758	0.111111	0	0.4	0.623077	-0.678571	1	0	0	0	1	1	0	0	0	0	0.557621	0.436224	0.419736	0.111111	0	0.4	0.623077	-0.678571	1	0	0	0	1	1	0	0
0094 WP 102126775.1 xanthorhodopsin Deinococcus planocerae	0.555556	0.1	0.422222	0.438462	-0.445238	1	0	0	0	1	1	0	0	0	0	0.533457	0.730598	0.731758	0.111111	0	0.4	0.623077	-0.678571	1	0	0	0	1	1	0	0	0	0	0.557621	0.436224	0.419736	0.111111	0	0.4	0.623077	-0.678571	1	0	0	0	1	1	0	0
0095 WP 064013919.1 hypothetical protein Deinococcus puniceus	0.777778	0.075	0.622222	0.4	-0.328571	1	0	0	0	1	0	1	0	0	0	0.509294	0.808843	0.842252	0.277778	0	0.933333	0.453846	-0.538095	1	0	0	0	1	1	0	0	0	0	0.553903	0.573618	0.630994	0.111111	0	0.4	0.623077	-0.678571	1	0	0	0	1	1	0	0
0096 WP 027483014.1 hypothetical protein Deinococcus pimensis	0.111111	0	0.4	0.623077	-0.678571	1	0	0	0	1	1	0	0	0	0	0.557621	0.436224	0.419736	0.444444	0	1	0.4	-0.404762	1	0	0	0	1	1	0	0	0	0	0.55948	0.642315	0.747047	0.111111	0	0.4	0.623077	-0.678571	1	0	0	0	1	1	0	0
0097 ERH13177.1 bacteriorhodopsin partial halophilic archaeon J07HB67	0	0	0	0	0	0	0	0	0	0	0	0	0	0	0	0	0	0	0	0	0	0	0	0	0	0	0	0	0	0	0	0	0	0	0	0	0	0	0	0	0	0	0	0	0	0	0	0	0
0100 PSQ40115.1 rhodopsin partial Halobacteriales archaeon SW 5 70 135	0	0	0	0	0	0	0	0	0	0	0	0	0	0	0	0	0	0	0.444444	0	1	0.4	-0.404762	1	0	0	0	1	1	0	0	0	0	0.55948	0.642315	0.747047	0.111111	0	0.4	0.623077	-0.678571	1	0	0	0	1	1	0	0
0101 AMP40941.1 bacteriorhodopsin Natrinema sp. IM1	0.555556	0.1	0.422222	0.438462	-0.445238	1	0	0	0	1	1	0	0	0	0	0.533457	0.730598	0.731758	0.444444	0	1	0.4	-0.404762	1	0	0	0	1	1	0	0	0	0	0.55948	0.642315	0.747047	0.111111	0	0.4	0.623077	-0.678571	1	0	0	0	1	1	0	0
0102 AFO58045.1 Bacteriorhodopsin Natrinema sp. J72	0.555556	0.1	0.422222	0.438462	-0.445238	1	0	0	0	1	1	0	0	0	0	0.533457	0.730598	0.731758	0.444444	0	1	0.4	-0.404762	1	0	0	0	1	1	0	0	0	0	0.55948	0.642315	0.747047	0.111111	0	0.4	0.623077	-0.678571	1	0	0	0	1	1	0	0
0103 ELY44998.1 Bacteriorhodopsin Natronorubrum sulfidifaciens JCM 14089	0.555556	0.1	0.422222	0.438462	-0.445238	1	0	0	0	1	1	0	0	0	0	0.533457	0.730598	0.731758	0.444444	0	1	0.4	-0.404762	1	0	0	0	1	1	0	0	0	0	0.55948	0.642315	0.747047	0.111111	0	0.4	0.623077	-0.678571	1	0	0	0	1	1	0	0
0104 ELY83560.1 Bacteriorhodopsin Natrinema altunense JCM 12890	0.555556	0.1	0.422222	0.438462	-0.445238	1	0	0	0	1	1	0	0	0	0	0.533457	0.730598	0.731758	0.444444	0	1	0.4	-0.404762	1	0	0	0	1	1	0	0	0	0	0.55948	0.642315	0.747047	0.111111	0	0.4	0.623077	-0.678571	1	0	0	0	1	1	0	0
0105 ELY79053.1 Bacteriorhodopsin Natrinema pellirubrum DSM 15624	0.555556	0.1	0.422222	0.438462	-0.445238	1	0	0	0	1	1	0	0	0	0	0.533457	0.730598	0.731758	0.444444	0	1	0.4	-0.404762	1	0	0	0	1	1	0	0	0	0	0.55948	0.642315	0.747047	0.111111	0	0.4	0.623077	-0.678571	1	0	0	0	1	1	0	0
0106 EMA35897.1 Bacteriorhodopsin Halobiforma lacisalsi AJ5	0.555556	0.1	0.422222	0.438462	-0.445238	1	0	0	0	1	1	0	0	0	0	0.533457	0.730598	0.731758	0.277778	0	0.933333	0.453846	-0.538095	1	0	0	0	1	1	0	0	0	0	0.553903	0.573618	0.630994	0.111111	0	0.4	0.623077	-0.678571	1	0	0	0	1	1	0	0
0107 EMA37023.1 Bacteriorhodopsin Halobiforma lacisalsi AJ5	0.555556	0.1	0.422222	0.438462	-0.445238	1	0	0	0	1	1	0	0	0	0	0.533457	0.730598	0.731758	0.444444	0	1	0.4	-0.404762	1	0	0	0	1	1	0	0	0	0	0.55948	0.642315	0.747047	0.111111	0	0.4	0.623077	-0.678571	1	0	0	0	1	1	0	0
0108 ELY76010.1 Bacteriorhodopsin Natrinema pallidum DSM 3751	0.555556	0.1	0.422222	0.438462	-0.445238	1	0	0	0	1	1	0	0	0	0	0.533457	0.730598	0.731758	0.444444	0	1	0.4	-0.404762	1	0	0	0	1	1	0	0	0	0	0.55948	0.642315	0.747047	0.111111	0	0.4	0.623077	-0.678571	1	0	0	0	1	1	0	0
0109 OLZ39562.1 rhodopsin Haloterrigena saccharevitans	0.555556	0.1	0.422222	0.438462	-0.445238	1	0	0	0	1	1	0	0	0	0	0.533457	0.730598	0.731758	0.444444	0	1	0.4	-0.404762	1	0	0	0	1	1	0	0	0	0	0.55948	0.642315	0.747047	0.111111	0	0.4	0.623077	-0.678571	1	0	0	0	1	1	0	0
0110 ELZ18291.1 Bacteriorhodopsin Haloterrigena thermotolerans DSM 11522	0.555556	0.1	0.422222	0.438462	-0.445238	1	0	0	0	1	1	0	0	0	0	0.533457	0.730598	0.731758	0.444444	0	1	0.4	-0.404762	1	0	0	0	1	1	0	0	0	0	0.55948	0.642315	0.747047	0.111111	0	0.4	0.623077	-0.678571	1	0	0	0	1	1	0	0
0111 XP 005841334.1 hypothetical protein GUITHDRAFT 91599 Guillardia theta CCMP2712	0.777778	0.075	0.622222	0.4	-0.328571	1	0	0	0	1	0	1	0	0	0	0.509294	0.808843	0.842252	0.277778	0	0.933333	0.453846	-0.538095	1	0	0	0	1	1	0	0	0	0	0.553903	0.573618	0.630994	0.111111	0	0.4	0.623077	-0.678571	1	0	0	0	1	1	0	0
0112 KTG10593.1 rhodopsin Haloprofundus marisrubri	0.555556	0.1	0.422222	0.438462	-0.445238	1	0	0	0	1	1	0	0	0	0	0.533457	0.730598	0.731758	0.444444	0	1	0.4	-0.404762	1	0	0	0	1	1	0	0	0	0	0.55948	0.642315	0.747047	0.111111	0	0.4	0.623077	-0.678571	1	0	0	0	1	1	0	0
0113 SDM37085.1 bacteriorhodopsin Haloarchaeobius iranensis	0.555556	0.1	0.422222	0.438462	-0.445238	1	0	0	0	1	1	0	0	0	0	0.533457	0.730598	0.731758	0.444444	0	1	0.4	-0.404762	1	0	0	0	1	1	0	0	0	0	0.55948	0.642315	0.747047	0.111111	0	0.4	0.623077	-0.678571	1	0	0	0	1	1	0	0
0114 ESS10224.1 bacteriorhodopsin uncultured archaeon A07HN63	0.555556	0.1	0.422222	0.438462	-0.445238	1	0	0	0	1	1	0	0	0	0	0.533457	0.730598	0.731758	0.277778	0	0.933333	0.453846	-0.538095	1	0	0	0	1	1	0	0	0	0	0.553903	0.573618	0.630994	0.111111	0	0.4	0.623077	-0.678571	1	0	0	0	1	1	0	0
0115 ELZ48240.1 bacteriorhodopsin Halorubrum californiensis DSM 19288	0.555556	0.1	0.422222	0.438462	-0.445238	1	0	0	0	1	1	0	0	0	0	0.533457	0.730598	0.731758	0.277778	0	0.933333	0.453846	-0.538095	1	0	0	0	1	1	0	0	0	0	0.553903	0.573618	0.630994	0.111111	0	0.4	0.623077	-0.678571	1	0	0	0	1	1	0	0
0116 ELZ28944.1 bacteriorhodopsin Halorubrum terrestre JCM 10247	0.555556	0.1	0.422222	0.438462	-0.445238	1	0	0	0	1	1	0	0	0	0	0.533457	0.730598	0.731758	0.277778	0	0.933333	0.453846	-0.538095	1	0	0	0	1	1	0	0	0	0	0.553903	0.573618	0.630994	0.111111	0	0.4	0.623077	-0.678571	1	0	0	0	1	1	0	0
0117 ELZ43925.1 bacteriorhodopsin Halorubrum coriense DSM 10284	0.555556	0.1	0.422222	0.438462	-0.445238	1	0	0	0	1	1	0	0	0	0	0.533457	0.730598	0.731758	0.277778	0	0.933333	0.453846	-0.538095	1	0	0	0	1	1	0	0	0	0	0.553903	0.573618	0.630994	0.111111	0	0.4	0.623077	-0.678571	1	0	0	0	1	1	0	0
0118 KDS91827.1 rhodopsin Halorubrum saccharovorum	0.555556	0.1	0.422222	0.438462	-0.445238	1	0	0	0	1	1	0	0	0	0	0.533457	0.730598	0.731758	0.444444	0	1	0.4	-0.404762	1	0	0	0	1	1	0	0	0	0	0.55948	0.642315	0.747047	0.111111	0	0.4	0.623077	-0.678571	1	0	0	0	1	1	0	0
0119 KOX96493.1 rhodopsin Halorubrum tropicale	0.555556	0.1	0.422222	0.438462	-0.445238	1	0	0	0	1	1	0	0	0	0	0.533457	0.730598	0.731758	0.277778	0	0.933333	0.453846	-0.538095	1	0	0	0	1	1	0	0	0	0	0.553903	0.573618	0.630994	0.111111	0	0.4	0.623077	-0.678571	1	0	0	0	1	1	0	0
0120 ELZ59265.1 bacteriorhodopsin I Halorubrum hochstenium ATCC 700873	0.555556	0.1	0.422222	0.438462	-0.445238	1	0	0	0	1	1	0	0	0	0	0.533457	0.730598	0.731758	0.277778	0	0.933333	0.453846	-0.538095	1	0	0	0	1	1	0	0	0	0	0.553903	0.573618	0.630994	0.111111	0	0.4	0.623077	-0.678571	1	0	0	0	1	1	0	0
0121 ELZ36446.1 bacteriorhodopsin I Halorubrum tebenquichense DSM 14210	0.555556	0.1	0.422222	0.438462	-0.445238	1	0	0	0	1	1	0	0	0	0	0.533457	0.730598	0.731758	0.277778	0	0.933333	0.453846	-0.538095	1	0	0	0	1	1	0	0	0	0	0.553903	0.573618	0.630994	0.111111	0	0.4	0.623077	-0.678571	1	0	0	0	1	1	0	0
0122 EMA62282.1 bacteriorhodopsin Halorubrum kocurii JCM 14978	0.555556	0.1	0.422222	0.438462	-0.445238	1	0	0	0	1	1	0	0	0	0	0.533457	0.730598	0.731758	0.444444	0	1	0.4	-0.404762	1	0	0	0	1	1	0	0	0	0	0.55948	0.642315	0.747047	0.111111	0	0.4	0.623077	-0.678571	1	0	0	0	1	1	0	0
0123 EMA12126.1 bacteriorhodopsin Haloarcula sinaiiensis ATCC 33800	0.555556	0.1	0.422222	0.438462	-0.445238	1	0	0	0	1	1	0	0	0	0	0.533457	0.730598	0.731758	0.444444	0	1	0.4	-0.404762	1	0	0	0	1	1	0	0	0	0	0.55948	0.642315	0.747047	0.111111	0	0.4	0.623077	-0.678571	1	0	0	0	1	1	0	0
0124 AEM56052.1 bacteriorhodopsin Haloarcula hispanica ATCC 33960	0.555556	0.1	0.422222	0.438462	-0.445238	1	0	0	0	1	1	0	0	0	0	0.533457	0.730598	0.731758	0.444444	0	1	0.4	-0.404762	1	0	0	0	1	1	0	0	0	0	0.55948	0.642315	0.747047	0.111111	0	0.4	0.623077	-0.678571	1	0	0	0	1	1	0	0
0125 EMA22434.1 bacteriorhodopsin Haloarcula argentinensis DSM 12282	0.555556	0.1	0.422222	0.438462	-0.445238	1	0	0	0	1	1	0	0	0	0	0.533457	0.730598	0.731758	0.444444	0	1	0.4	-0.404762	1	0	0	0	1	1	0	0	0	0	0.55948	0.642315	0.747047	0.111111	0	0.4	0.623077	-0.678571	1	0	0	0	1	1	0	0
0126 EMA00745.1 bacteriorhodopsin Haloarcula vallismortis ATCC 29715	0.555556	0.1	0.422222	0.438462	-0.445238	1	0	0	0	1	1	0	0	0	0	0.533457	0.730598	0.731758	0.444444	0	1	0.4	-0.404762	1	0	0	0	1	1	0	0	0	0	0.55948	0.642315	0.747047	0.111111	0	0.4	0.623077	-0.678571	1	0	0	0	1	1	0	0
0127 KOX94702.1 rhodopsin Haloarcula rubripromontorii	0.555556	0.1	0.422222	0.438462	-0.445238	1	0	0	0	1	1	0	0	0	0	0.533457	0.730598	0.731758	0.444444	0	1	0.4	-0.404762	1	0	0	0	1	1	0	0	0	0	0.55948	0.642315	0.747047	0.111111	0	0.4	0.623077	-0.678571	1	0	0	0	1	1	0	0
0128 EMA19462.1 bacteriorhodopsin Haloarcula amylolytica JCM 13557	0.555556	0.1	0.422222	0.438462	-0.445238	1	0	0	0	1	1	0	0	0	0	0.533457	0.730598	0.731758	0.444444	0	1	0.4	-0.404762	1	0	0	0	1	1	0	0	0	0	0.55948	0.642315	0.747047	0.111111	0	0.4	0.623077	-0.678571	1	0	0	0	1	1	0	0
0129 EMA28897.1 bacteriorhodopsin Haloarcula japonica DSM 6131	0.555556	0.1	0.422222	0.438462	-0.445238	1	0	0	0	1	1	0	0	0	0	0.533457	0.730598	0.731758	0.444444	0	1	0.4	-0.404762	1	0	0	0	1	1	0	0	0	0	0.55948	0.642315	0.747047	0.111111	0	0.4	0.623077	-0.678571	1	0	0	0	1	1	0	0
0130 CCQ32655.1 bacteriorhodopsin Halorhabdus tiamatea SARL4B	0.555556	0.1	0.422222	0.438462	-0.445238	1	0	0	0	1	1	0	0	0	0	0.533457	0.730598	0.731758	0.444444	0	1	0.4	-0.404762	1	0	0	0	1	1	0	0	0	0	0.55948	0.642315	0.747047	0.111111	0	0.4	0.623077	-0.678571	1	0	0	0	1	1	0	0
0131 SEW20188.1 bacteriorhodopsin Halobacterium jilantaiense	0.555556	0.1	0.422222	0.438462	-0.445238	1	0	0	0	1	1	0	0	0	0	0.533457	0.730598	0.731758	0.444444	0	1	0.4	-0.404762	1	0	0	0	1	1	0	0	0	0	0.55948	0.642315	0.747047	0.111111	0	0.4	0.623077	-0.678571	1	0	0	0	1	1	0	0
0132 WP 011564997.1 rhodopsin Rubrobacter xylanophilus	0.555556	0.1	0.422222	0.438462	-0.445238	1	0	0	0	1	1	0	0	0	0	0.533457	0.730598	0.731758	0.444444	0	1	0.4	-0.404762	1	0	0	0	1	1	0	0	0	0	0.55948	0.642315	0.747047	0.111111	0	0.4	0.623077	-0.678571	1	0	0	0	1	1	0	0
0133 WP 089785273.1 rhodopsin Halobiforma haloterrestris	0.555556	0.1	0.422222	0.438462	-0.445238	1	0	0	0	1	1	0	0	0	0	0.533457	0.730598	0.731758	0.277778	0	0.933333	0.453846	-0.538095	1	0	0	0	1	1	0	0	0	0	0.553903	0.573618	0.630994	0.111111	0	0.4	0.623077	-0.678571	1	0	0	0	1	1	0	0
0134 WP 076738773.1 rhodopsin Halobiforma lacisalsi	0.555556	0.1	0.422222	0.438462	-0.445238	1	0	0	0	1	1	0	0	0	0	0.533457	0.730598	0.731758	0.277778	0	0.933333	0.453846	-0.538095	1	0	0	0	1	1	0	0	0	0	0.553903	0.573618	0.630994	0.111111	0	0.4	0.623077	-0.678571	1	0	0	0	1	1	0	0
0135 KXS16496.1 family A G proteincoupled receptorlike protein Gonapodya prolifera JEL478	0.777778	0.075	0.622222	0.4	-0.328571	1	0	0	0	1	0	1	0	0	0	0.509294	0.808843	0.842252	0.444444	0	1	0.4	-0.404762	1	0	0	0	1	1	0	0	0	0	0.55948	0.642315	0.747047	0.111111	0	0.4	0.623077	-0.678571	1	0	0	0	1	1	0	0
0136 WP 081704365.1 MULTISPECIES: rhodopsin Natrinema	0.555556	0.1	0.422222	0.438462	-0.445238	1	0	0	0	1	1	0	0	0	0	0.533457	0.730598	0.731758	0.444444	0	1	0.4	-0.404762	1	0	0	0	1	1	0	0	0	0	0.55948	0.642315	0.747047	0.111111	0	0.4	0.623077	-0.678571	1	0	0	0	1	1	0	0
0137 WP 081603399.1 rhodopsin Natrinema altunense	0.555556	0.1	0.422222	0.438462	-0.445238	1	0	0	0	1	1	0	0	0	0	0.533457	0.730598	0.731758	0.444444	0	1	0.4	-0.404762	1	0	0	0	1	1	0	0	0	0	0.55948	0.642315	0.747047	0.111111	0	0.4	0.623077	-0.678571	1	0	0	0	1	1	0	0
0138 WP 015298686.1 rhodopsin Natrinema pellirubrum	0.555556	0.1	0.422222	0.438462	-0.445238	1	0	0	0	1	1	0	0	0	0	0.533457	0.730598	0.731758	0.444444	0	1	0.4	-0.404762	1	0	0	0	1	1	0	0	0	0	0.55948	0.642315	0.747047	0.111111	0	0.4	0.623077	-0.678571	1	0	0	0	1	1	0	0
0139 WP 097380337.1 rhodopsin Natrinema ejinorense	0.555556	0.1	0.422222	0.438462	-0.445238	1	0	0	0	1	1	0	0	0	0	0.533457	0.730598	0.731758	0.444444	0	1	0.4	-0.404762	1	0	0	0	1	1	0	0	0	0	0.55948	0.642315	0.747047	0.111111	0	0.4	0.623077	-0.678571	1	0	0	0	1	1	0	0
0140 WP 090619596.1 rhodopsin Natrinema salaciae	0.555556	0.1	0.422222	0.438462	-0.445238	1	0	0	0	1	1	0	0	0	0	0.533457	0.730598	0.731758	0.444444	0	1	0.4	-0.404762	1	0	0	0	1	1	0	0	0	0	0.55948	0.642315	0.747047	0.111111	0	0.4	0.623077	-0.678571	1	0	0	0	1	1	0	0
0141 WP 083864605.1 rhodopsin Natrinema pallidum	0.555556	0.1	0.422222	0.438462	-0.445238	1	0	0	0	1	1	0	0	0	0	0.533457	0.730598	0.731758	0.444444	0	1	0.4	-0.404762	1	0	0	0	1	1	0	0	0	0	0.55948	0.642315	0.747047	0.111111	0	0.4	0.623077	-0.678571	1	0	0	0	1	1	0	0
0142 WP 076142910.1 rhodopsin Haloterrigena saccharevitans	0.555556	0.1	0.422222	0.438462	-0.445238	1	0	0	0	1	1	0	0	0	0	0.533457	0.730598	0.731758	0.444444	0	1	0.4	-0.404762	1	0	0	0	1	1	0	0	0	0	0.55948	0.642315	0.747047	0.111111	0	0.4	0.623077	-0.678571	1	0	0	0	1	1	0	0
0143 WP 076782711.1 rhodopsin Haloterrigena mahii	0.555556	0.1	0.422222	0.438462	-0.445238	1	0	0	0	1	1	0	0	0	0	0.533457	0.730598	0.731758	0.444444	0	1	0.4	-0.404762	1	0	0	0	1	1	0	0	0	0	0.55948	0.642315	0.747047	0.111111	0	0.4	0.623077	-0.678571	1	0	0	0	1	1	0	0
0144 WP 084813269.1 rhodopsin Haloterrigena thermotolerans	0.555556	0.1	0.422222	0.438462	-0.445238	1	0	0	0	1	1	0	0	0	0	0.533457	0.730598	0.731758	0.444444	0	1	0.4	-0.404762	1	0	0	0	1	1	0	0	0	0	0.55948	0.642315	0.747047	0.111111	0	0.4	0.623077	-0.678571	1	0	0	0	1	1	0	0
0145 WP 084158279.1 rhodopsin Haloterrigena jeotgali	0.555556	0.1	0.422222	0.438462	-0.445238	1	0	0	0	1	1	0	0	0	0	0.533457	0.730598	0.731758	0.444444	0	1	0.4	-0.404762	1	0	0	0	1	1	0	0	0	0	0.55948	0.642315	0.747047	0.111111	0	0.4	0.623077	-0.678571	1	0	0	0	1	1	0	0
0146 WP 008010692.1 bacteriorhodopsin Haloterrigena limicola	0.555556	0.1	0.422222	0.438462	-0.445238	1	0	0	0	1	1	0	0	0	0	0.533457	0.730598	0.731758	0.444444	0	1	0.4	-0.404762	1	0	0	0	1	1	0	0	0	0	0.55948	0.642315	0.747047	0.111111	0	0.4	0.623077	-0.678571	1	0	0	0	1	1	0	0
0147 WP 092930575.1 rhodopsin Haloterrigena hispanica	0.555556	0.1	0.422222	0.438462	-0.445238	1	0	0	0	1	1	0	0	0	0	0.533457	0.730598	0.731758	0.444444	0	1	0.4	-0.404762	1	0	0	0	1	1	0	0	0	0	0.55948	0.642315	0.747047	0.111111	0	0.4	0.623077	-0.678571	1	0	0	0	1	1	0	0
0148 WP 089785941.1 rhodopsin Halobiforma haloterrestris	0.555556	0.1	0.422222	0.438462	-0.445238	1	0	0	0	1	1	0	0	0	0	0.533457	0.730598	0.731758	0.444444	0	1	0.4	-0.404762	1	0	0	0	1	1	0	0	0	0	0.55948	0.642315	0.747047	0.111111	0	0.4	0.623077	-0.678571	1	0	0	0	1	1	0	0
0149 WP 076738706.1 rhodopsin Halobiforma lacisalsi	0.555556	0.1	0.422222	0.438462	-0.445238	1	0	0	0	1	1	0	0	0	0	0.533457	0.730598	0.731758	0.444444	0	1	0.4	-0.404762	1	0	0	0	1	1	0	0	0	0	0.55948	0.642315	0.747047	0.111111	0	0.4	0.623077	-0.678571	1	0	0	0	1	1	0	0
0150 WP 083902468.1 rhodopsin Natronorubrum sulfidifaciens	0.555556	0.1	0.422222	0.438462	-0.445238	1	0	0	0	1	1	0	0	0	0	0.533457	0.730598	0.731758	0.444444	0	1	0.4	-0.404762	1	0	0	0	1	1	0	0	0	0	0.55948	0.642315	0.747047	0.111111	0	0.4	0.623077	-0.678571	1	0	0	0	1	1	0	0
0151 WP 006066255.1 bacteriorhodopsin Natronorubrum bangense	0.555556	0.1	0.422222	0.438462	-0.445238	1	0	0	0	1	1	0	0	0	0	0.533457	0.730598	0.731758	0.444444	0	1	0.4	-0.404762	1	0	0	0	1	1	0	0	0	0	0.55948	0.642315	0.747047	0.111111	0	0.4	0.623077	-0.678571	1	0	0	0	1	1	0	0
0152 WP 076609139.1 rhodopsin Natronorubrum thiooxidans	0.555556	0.1	0.422222	0.438462	-0.445238	1	0	0	0	1	1	0	0	0	0	0.533457	0.730598	0.731758	0.444444	0	1	0.4	-0.404762	1	0	0	0	1	1	0	0	0	0	0.55948	0.642315	0.747047	0.111111	0	0.4	0.623077	-0.678571	1	0	0	0	1	1	0	0
0153 WP 089823426.1 rhodopsin Halogranum amylolyticum	0.555556	0.1	0.422222	0.438462	-0.445238	1	0	0	0	1	1	0	0	0	0	0.533457	0.730598	0.731758	0.444444	0	1	0.4	-0.404762	1	0	0	0	1	1	0	0	0	0	0.55948	0.642315	0.747047	0.111111	0	0.4	0.623077	-0.678571	1	0	0	0	1	1	0	0
0154 ERH00082.1 bacteriorhodopsin Haloquadratum sp. J07HQX50	0.555556	0.1	0.422222	0.438462	-0.445238	1	0	0	0	1	1	0	0	0	0	0.533457	0.730598	0.731758	0.444444	0	1	0.4	-0.404762	1	0	0	0	1	1	0	0	0	0	0.55948	0.642315	0.747047	0.111111	0	0.4	0.623077	-0.678571	1	0	0	0	1	1	0	0
0155 AHH02108.1 protein 78 synthetic construct	0.388889	0	0.844444	0.376923	-0.361905	1	0	0	0	1	1	0	0	0	0	0.555762	0.642315	0.747047	0.277778	0	0.933333	0.453846	-0.538095	1	0	0	0	1	1	0	0	0	0	0.553903	0.573618	0.630994	0.111111	0	0.4	0.623077	-0.678571	1	0	0	0	1	1	0	0
0156 XP 005831771.1 hypothetical protein GUITHDRAFT 139416 Guillardia theta CCMP2712	0.777778	0.075	0.622222	0.4	-0.328571	1	0	0	0	1	0	1	0	0	0	0.509294	0.808843	0.842252	0.277778	0	0.933333	0.453846	-0.538095	1	0	0	0	1	1	0	0	0	0	0.553903	0.573618	0.630994	0.111111	0	0.4	0.623077	-0.678571	1	0	0	0	1	1	0	0
0157 APF29528.1 proteorhodopsin uncultured bacterium	0.555556	0.1	0.422222	0.438462	-0.445238	1	0	0	0	1	1	0	0	0	0	0.533457	0.730598	0.731758	0.444444	0	1	0.4	-0.404762	1	0	0	0	1	1	0	0	0	0	0.55948	0.642315	0.747047	0.111111	0	0.4	0.623077	-0.678571	1	0	0	0	1	1	0	0
0158 PSP38043.1 rhodopsin Halobacteriales archaeon QH 7 65 31	0.555556	0.1	0.422222	0.438462	-0.445238	1	0	0	0	1	1	0	0	0	0	0.533457	0.730598	0.731758	0.444444	0	1	0.4	-0.404762	1	0	0	0	1	1	0	0	0	0	0.55948	0.642315	0.747047	0.111111	0	0.4	0.623077	-0.678571	1	0	0	0	1	1	0	0
0159 WP 075937441.1 rhodopsin Natronomonas sp. CBA1134	0.555556	0.1	0.422222	0.438462	-0.445238	1	0	0	0	1	1	0	0	0	0	0.533457	0.730598	0.731758	0.444444	0	1	0.4	-0.404762	1	0	0	0	1	1	0	0	0	0	0.55948	0.642315	0.747047	0.111111	0	0.4	0.623077	-0.678571	1	0	0	0	1	1	0	0
0160 PSQ21304.1 rhodopsin Halobacteriales archaeon QS 9 67 17	0.555556	0.1	0.422222	0.438462	-0.445238	1	0	0	0	1	1	0	0	0	0	0.533457	0.730598	0.731758	0.444444	0	1	0.4	-0.404762	1	0	0	0	1	1	0	0	0	0	0.55948	0.642315	0.747047	0.111111	0	0.4	0.623077	-0.678571	1	0	0	0	1	1	0	0
0161 PSP58769.1 rhodopsin Halobacteriales archaeon QH 7 66 36	0.555556	0.1	0.422222	0.438462	-0.445238	1	0	0	0	1	1	0	0	0	0	0.533457	0.730598	0.731758	0.444444	0	1	0.4	-0.404762	1	0	0	0	1	1	0	0	0	0	0.55948	0.642315	0.747047	0.111111	0	0.4	0.623077	-0.678571	1	0	0	0	1	1	0	0
0162 WP 097381431.1 rhodopsin Natrinema ejinorense	0.555556	0.1	0.422222	0.438462	-0.445238	1	0	0	0	1	1	0	0	0	0	0.533457	0.730598	0.731758	0.444444	0	1	0.4	-0.404762	1	0	0	0	1	1	0	0	0	0	0.55948	0.642315	0.747047	0.111111	0	0.4	0.623077	-0.678571	1	0	0	0	1	1	0	0
0163 PSQ27706.1 rhodopsin Halobacteriales archaeon QS 9 68 17	0.555556	0.1	0.422222	0.438462	-0.445238	1	0	0	0	1	1	0	0	0	0	0.533457	0.730598	0.731758	0.444444	0	1	0.4	-0.404762	1	0	0	0	1	1	0	0	0	0	0.55948	0.642315	0.747047	0.111111	0	0.4	0.623077	-0.678571	1	0	0	0	1	1	0	0
0164 WP 008320464.1 bacteriorhodopsin Haloferax mucosum	0.555556	0.1	0.422222	0.438462	-0.445238	1	0	0	0	1	1	0	0	0	0	0.533457	0.730598	0.731758	0.444444	0	1	0.4	-0.404762	1	0	0	0	1	1	0	0	0	0	0.55948	0.642315	0.747047	0.111111	0	0.4	0.623077	-0.678571	1	0	0	0	1	1	0	0
0165 WP 092887723.1 rhodopsin Halopelagius inordinatus	0.555556	0.1	0.422222	0.438462	-0.445238	1	0	0	0	1	1	0	0	0	0	0.533457	0.730598	0.731758	0.444444	0	1	0.4	-0.404762	1	0	0	0	1	1	0	0	0	0	0.55948	0.642315	0.747047	0.111111	0	0.4	0.623077	-0.678571	1	0	0	0	1	1	0	0
0166 WP 082230616.1 rhodopsin Haloprofundus marisrubri	0.555556	0.1	0.422222	0.438462	-0.445238	1	0	0	0	1	1	0	0	0	0	0.533457	0.730598	0.731758	0.444444	0	1	0.4	-0.404762	1	0	0	0	1	1	0	0	0	0	0.55948	0.642315	0.747047	0.111111	0	0.4	0.623077	-0.678571	1	0	0	0	1	1	0	0
0167 WP 089731233.1 rhodopsin Haloarchaeobius iranensis	0.555556	0.1	0.422222	0.438462	-0.445238	1	0	0	0	1	1	0	0	0	0	0.533457	0.730598	0.731758	0.444444	0	1	0.4	-0.404762	1	0	0	0	1	1	0	0	0	0	0.55948	0.642315	0.747047	0.111111	0	0.4	0.623077	-0.678571	1	0	0	0	1	1	0	0
0168 ELZ28902.1 bacteriorhodopsin Halosimplex carlsbadense 291	0.555556	0.1	0.422222	0.438462	-0.445238	1	0	0	0	1	1	0	0	0	0	0.533457	0.730598	0.731758	0.444444	0	1	0.4	-0.404762	1	0	0	0	1	1	0	0	0	0	0.55948	0.642315	0.747047	0.111111	0	0.4	0.623077	-0.678571	1	0	0	0	1	1	0	0
0169 PSQ02490.1 rhodopsin Halobacteriales archaeon QS 5 70 17	0.555556	0.1	0.422222	0.438462	-0.445238	1	0	0	0	1	1	0	0	0	0	0.533457	0.730598	0.731758	0.444444	0	1	0.4	-0.404762	1	0	0	0	1	1	0	0	0	0	0.55948	0.642315	0.747047	0.111111	0	0.4	0.623077	-0.678571	1	0	0	0	1	1	0	0
0170 WP 089804277.1 rhodopsin Halogeometricum rufum	0.555556	0.1	0.422222	0.438462	-0.445238	1	0	0	0	1	1	0	0	0	0	0.533457	0.730598	0.731758	0.444444	0	1	0.4	-0.404762	1	0	0	0	1	1	0	0	0	0	0.55948	0.642315	0.747047	0.111111	0	0.4	0.623077	-0.678571	1	0	0	0	1	1	0	0
0171 WP 103423952.1 rhodopsin Salinigranum rubrum	0.555556	0.1	0.422222	0.438462	-0.445238	1	0	0	0	1	1	0	0	0	0	0.533457	0.730598	0.731758	0.444444	0	1	0.4	-0.404762	1	0	0	0	1	1	0	0	0	0	0.55948	0.642315	0.747047	0.111111	0	0.4	0.623077	-0.678571	1	0	0	0	1	1	0	0
0172 PSP82450.1 rhodopsin Halobacteriales archaeon QS 1 68 17	0.555556	0.1	0.422222	0.438462	-0.445238	1	0	0	0	1	1	0	0	0	0	0.533457	0.730598	0.731758	0.444444	0	1	0.4	-0.404762	1	0	0	0	1	1	0	0	0	0	0.55948	0.642315	0.747047	0.111111	0	0.4	0.623077	-0.678571	1	0	0	0	1	1	0	0
0173 WP 076430091.1 rhodopsin Haladaptatus litoreus	0.555556	0.1	0.422222	0.438462	-0.445238	1	0	0	0	1	1	0	0	0	0	0.533457	0.730598	0.731758	0.444444	0	1	0.4	-0.404762	1	0	0	0	1	1	0	0	0	0	0.55948	0.642315	0.747047	0.111111	0	0.4	0.623077	-0.678571	1	0	0	0	1	1	0	0
0174 WP 092659384.1 rhodopsin Halorientalis persicus	0.555556	0.1	0.422222	0.438462	-0.445238	1	0	0	0	1	1	0	0	0	0	0.533457	0.730598	0.731758	0.444444	0	1	0.4	-0.404762	1	0	0	0	1	1	0	0	0	0	0.55948	0.642315	0.747047	0.111111	0	0.4	0.623077	-0.678571	1	0	0	0	1	1	0	0
0175 ERH02723.1 bacteriorhodopsin Halonotius sp. J07HN6	0.555556	0.1	0.422222	0.438462	-0.445238	1	0	0	0	1	1	0	0	0	0	0.533457	0.730598	0.731758	0.277778	0	0.933333	0.453846	-0.538095	1	0	0	0	1	1	0	0	0	0	0.553903	0.573618	0.630994	0.111111	0	0.4	0.623077	-0.678571	1	0	0	0	1	1	0	0
0176 WP 092693540.1 rhodopsin Halorientalis regularis	0.555556	0.1	0.422222	0.438462	-0.445238	1	0	0	0	1	1	0	0	0	0	0.533457	0.730598	0.731758	0.444444	0	1	0.4	-0.404762	1	0	0	0	1	1	0	0	0	0	0.55948	0.642315	0.747047	0.111111	0	0.4	0.623077	-0.678571	1	0	0	0	1	1	0	0
0177 WP 103427376.1 rhodopsin Salinigranum rubrum	0.555556	0.1	0.422222	0.438462	-0.445238	1	0	0	0	1	1	0	0	0	0	0.533457	0.730598	0.731758	0.444444	0	1	0.4	-0.404762	1	0	0	0	1	1	0	0	0	0	0.55948	0.642315	0.747047	0.111111	0	0.4	0.623077	-0.678571	1	0	0	0	1	1	0	0
0178 ERG90147.1 bacteriorhodopsin Haloquadratum walsbyi J07HQW1	0.555556	0.1	0.422222	0.438462	-0.445238	1	0	0	0	1	1	0	0	0	0	0.533457	0.730598	0.731758	0.444444	0	1	0.4	-0.404762	1	0	0	0	1	1	0	0	0	0	0.55948	0.642315	0.747047	0.111111	0	0.4	0.623077	-0.678571	1	0	0	0	1	1	0	0
0179 WP 014554962.1 rhodopsin Haloquadratum walsbyi	0.555556	0.1	0.422222	0.438462	-0.445238	1	0	0	0	1	1	0	0	0	0	0.533457	0.730598	0.731758	0.444444	0	1	0.4	-0.404762	1	0	0	0	1	1	0	0	0	0	0.55948	0.642315	0.747047	0.111111	0	0.4	0.623077	-0.678571	1	0	0	0	1	1	0	0
0180 WP 011570314.1 rhodopsin Haloquadratum walsbyi	0.555556	0.1	0.422222	0.438462	-0.445238	1	0	0	0	1	1	0	0	0	0	0.533457	0.730598	0.731758	0.444444	0	1	0.4	-0.404762	1	0	0	0	1	1	0	0	0	0	0.55948	0.642315	0.747047	0.111111	0	0.4	0.623077	-0.678571	1	0	0	0	1	1	0	0
0181 ERG95941.1 bacteriorhodopsin Haloquadratum walsbyi J07HQW2	0.555556	0.1	0.422222	0.438462	-0.445238	1	0	0	0	1	1	0	0	0	0	0.533457	0.730598	0.731758	0.444444	0	1	0.4	-0.404762	1	0	0	0	1	1	0	0	0	0	0.55948	0.642315	0.747047	0.111111	0	0.4	0.623077	-0.678571	1	0	0	0	1	1	0	0
0182 PSQ05804.1 rhodopsin Halobacteriales archaeon QS 6 71 20	0.555556	0.1	0.422222	0.438462	-0.445238	1	0	0	0	1	1	0	0	0	0	0.533457	0.730598	0.731758	0.444444	0	1	0.4	-0.404762	1	0	0	0	1	1	0	0	0	0	0.55948	0.642315	0.747047	0.111111	0	0.4	0.623077	-0.678571	1	0	0	0	1	1	0	0
0183 PSQ29434.1 rhodopsin Halobacteriales archaeon SW 10 68 16	0.555556	0.1	0.422222	0.438462	-0.445238	1	0	0	0	1	1	0	0	0	0	0.533457	0.730598	0.731758	0.444444	0	1	0.4	-0.404762	1	0	0	0	1	1	0	0	0	0	0.55948	0.642315	0.747047	0.111111	0	0.4	0.623077	-0.678571	1	0	0	0	1	1	0	0
0184 SET05120.1 bacteriorhodopsin Haloterrigena hispanica	0.555556	0.1	0.422222	0.438462	-0.445238	1	0	0	0	1	1	0	0	0	0	0.533457	0.730598	0.731758	0.444444	0	1	0.4	-0.404762	1	0	0	0	1	1	0	0	0	0	0.55948	0.642315	0.747047	0.111111	0	0.4	0.623077	-0.678571	1	0	0	0	1	1	0	0
0185 WP 089670532.1 rhodopsin Halohasta litchfieldiae	0.555556	0.1	0.422222	0.438462	-0.445238	1	0	0	0	1	1	0	0	0	0	0.533457	0.730598	0.731758	0.444444	0	1	0.4	-0.404762	1	0	0	0	1	1	0	0	0	0	0.55948	0.642315	0.747047	0.111111	0	0.4	0.623077	-0.678571	1	0	0	0	1	1	0	0
0186 WP 092633323.1 rhodopsin Haloplanus vescus	0.555556	0.1	0.422222	0.438462	-0.445238	1	0	0	0	1	1	0	0	0	0	0.533457	0.730598	0.731758	0.444444	0	1	0.4	-0.404762	1	0	0	0	1	1	0	0	0	0	0.55948	0.642315	0.747047	0.111111	0	0.4	0.623077	-0.678571	1	0	0	0	1	1	0	0
0187 WP 094533093.1 rhodopsin Halorubrum halodurans	0.555556	0.1	0.422222	0.438462	-0.445238	1	0	0	0	1	1	0	0	0	0	0.533457	0.730598	0.731758	0.444444	0	1	0.4	-0.404762	1	0	0	0	1	1	0	0	0	0	0.55948	0.642315	0.747047	0.111111	0	0.4	0.623077	-0.678571	1	0	0	0	1	1	0	0
0189 PNW61075.1 rhodopsin partial Euhalothece sp. KZN 001	0.555556	0.1	0.422222	0.438462	-0.445238	1	0	0	0	1	1	0	0	0	0	0.533457	0.730598	0.731758	0.444444	0	1	0.4	-0.404762	1	0	0	0	1	1	0	0	0	0	0.55948	0.642315	0.747047	0.111111	0	0.4	0.623077	-0.678571	1	0	0	0	1	1	0	0
0190 ERH12702.1 bacteriorhodopsin halophilic archaeon J07HB67	0.555556	0.1	0.422222	0.438462	-0.445238	1	0	0	0	1	1	0	0	0	0	0.533457	0.730598	0.731758	0.277778	0	0.933333	0.453846	-0.538095	1	0	0	0	1	1	0	0	0	0	0.553903	0.573618	0.630994	0.111111	0	0.4	0.623077	-0.678571	1	0	0	0	1	1	0	0
0191 prf||0501217A bacteriorhodopsin	0.555556	0.1	0.422222	0.438462	-0.445238	1	0	0	0	1	1	0	0	0	0	0.533457	0.730598	0.731758	0.277778	0	0.933333	0.453846	-0.538095	1	0	0	0	1	1	0	0	0	0	0.553903	0.573618	0.630994	0.111111	0	0.4	0.623077	-0.678571	1	0	0	0	1	1	0	0
0194 WP 097009508.1 rhodopsin Natronoarchaeum philippinense	0.555556	0.1	0.422222	0.438462	-0.445238	1	0	0	0	1	1	0	0	0	0	0.533457	0.730598	0.731758	0.444444	0	1	0.4	-0.404762	1	0	0	0	1	1	0	0	0	0	0.55948	0.642315	0.747047	0.111111	0	0.4	0.623077	-0.678571	1	0	0	0	1	1	0	0
0195 WP 089766925.1 rhodopsin Halobellus clavatus	0.555556	0.1	0.422222	0.438462	-0.445238	1	0	0	0	1	1	0	0	0	0	0.533457	0.730598	0.731758	0.444444	0	1	0.4	-0.404762	1	0	0	0	1	1	0	0	0	0	0.55948	0.642315	0.747047	0.111111	0	0.4	0.623077	-0.678571	1	0	0	0	1	1	0	0
0196 ERH07167.1 bacteriorhodopsin Halonotius sp. J07HN4	0.555556	0.1	0.422222	0.438462	-0.445238	1	0	0	0	1	1	0	0	0	0	0.533457	0.730598	0.731758	0.277778	0	0.933333	0.453846	-0.538095	1	0	0	0	1	1	0	0	0	0	0.553903	0.573618	0.630994	0.111111	0	0.4	0.623077	-0.678571	1	0	0	0	1	1	0	0
0197 WP 095635717.1 rhodopsin Halorubrum sp. WN019	0.555556	0.1	0.422222	0.438462	-0.445238	1	0	0	0	1	1	0	0	0	0	0.533457	0.730598	0.731758	0.444444	0	1	0.4	-0.404762	1	0	0	0	1	1	0	0	0	0	0.55948	0.642315	0.747047	0.111111	0	0.4	0.623077	-0.678571	1	0	0	0	1	1	0	0
0198 WP 080506168.1 rhodopsin Halorubrum sp. BV1	0.555556	0.1	0.422222	0.438462	-0.445238	1	0	0	0	1	1	0	0	0	0	0.533457	0.730598	0.731758	0.444444	0	1	0.4	-0.404762	1	0	0	0	1	1	0	0	0	0	0.55948	0.642315	0.747047	0.111111	0	0.4	0.623077	-0.678571	1	0	0	0	1	1	0	0
0199 WP 082222429.1 rhodopsin Halorubrum halophilum	0.555556	0.1	0.422222	0.438462	-0.445238	1	0	0	0	1	1	0	0	0	0	0.533457	0.730598	0.731758	0.444444	0	1	0.4	-0.404762	1	0	0	0	1	1	0	0	0	0	0.55948	0.642315	0.747047	0.111111	0	0.4	0.623077	-0.678571	1	0	0	0	1	1	0	0
0200 WP 080509958.1 rhodopsin Halorubrum saccharovorum	0.555556	0.1	0.422222	0.438462	-0.445238	1	0	0	0	1	1	0	0	0	0	0.533457	0.730598	0.731758	0.444444	0	1	0.4	-0.404762	1	0	0	0	1	1	0	0	0	0	0.55948	0.642315	0.747047	0.111111	0	0.4	0.623077	-0.678571	1	0	0	0	1	1	0	0
0201 WP 080510635.1 rhodopsin Halorubrum kocurii	0.555556	0.1	0.422222	0.438462	-0.445238	1	0	0	0	1	1	0	0	0	0	0.533457	0.730598	0.731758	0.444444	0	1	0.4	-0.404762	1	0	0	0	1	1	0	0	0	0	0.55948	0.642315	0.747047	0.111111	0	0.4	0.623077	-0.678571	1	0	0	0	1	1	0	0
0202 WP 099254591.1 rhodopsin Halorubrum persicum	0.555556	0.1	0.422222	0.438462	-0.445238	1	0	0	0	1	1	0	0	0	0	0.533457	0.730598	0.731758	0.444444	0	1	0.4	-0.404762	1	0	0	0	1	1	0	0	0	0	0.55948	0.642315	0.747047	0.111111	0	0.4	0.623077	-0.678571	1	0	0	0	1	1	0	0
0203 WP 080505136.1 rhodopsin Halorubrum aethiopicum	0.555556	0.1	0.422222	0.438462	-0.445238	1	0	0	0	1	1	0	0	0	0	0.533457	0.730598	0.731758	0.444444	0	1	0.4	-0.404762	1	0	0	0	1	1	0	0	0	0	0.55948	0.642315	0.747047	0.111111	0	0.4	0.623077	-0.678571	1	0	0	0	1	1	0	0
0204 AEB26832.1 ArchT synthetic construct	0.555556	0.1	0.422222	0.438462	-0.445238	1	0	0	0	1	1	0	0	0	0	0.533457	0.730598	0.731758	0.277778	0	0.933333	0.453846	-0.538095	1	0	0	0	1	1	0	0	0	0	0.553903	0.573618	0.630994	0.111111	0	0.4	0.623077	-0.678571	1	0	0	0	1	1	0	0
0206 WP 103990737.1 rhodopsin Halobellus limi	0.555556	0.1	0.422222	0.438462	-0.445238	1	0	0	0	1	1	0	0	0	0	0.533457	0.730598	0.731758	0.444444	0	1	0.4	-0.404762	1	0	0	0	1	1	0	0	0	0	0.55948	0.642315	0.747047	0.111111	0	0.4	0.623077	-0.678571	1	0	0	0	1	1	0	0
0207 WP 081927063.1 rhodopsin Halobellus rufus	0.555556	0.1	0.422222	0.438462	-0.445238	1	0	0	0	1	1	0	0	0	0	0.533457	0.730598	0.731758	0.444444	0	1	0.4	-0.404762	1	0	0	0	1	1	0	0	0	0	0.55948	0.642315	0.747047	0.111111	0	0.4	0.623077	-0.678571	1	0	0	0	1	1	0	0
0208 WP 073311051.1 rhodopsin Halobaculum gomorrense	0.555556	0.1	0.422222	0.438462	-0.445238	1	0	0	0	1	1	0	0	0	0	0.533457	0.730598	0.731758	0.444444	0	1	0.4	-0.404762	1	0	0	0	1	1	0	0	0	0	0.55948	0.642315	0.747047	0.111111	0	0.4	0.623077	-0.678571	1	0	0	0	1	1	0	0
0209 WP 074382570.1 hypothetical protein Phormidesmis priestleyi	0.555556	0.1	0.422222	0.438462	-0.445238	1	0	0	0	1	1	0	0	0	0	0.533457	0.730598	0.731758	0.444444	0	1	0.4	-0.404762	1	0	0	0	1	1	0	0	0	0	0.55948	0.642315	0.747047	0.111111	0	0.4	0.623077	-0.678571	1	0	0	0	1	1	0	0
0210 WP 092701003.1 rhodopsin Halovenus aranensis	0.555556	0.1	0.422222	0.438462	-0.445238	1	0	0	0	1	1	0	0	0	0	0.533457	0.730598	0.731758	0.444444	0	1	0.4	-0.404762	1	0	0	0	1	1	0	0	0	0	0.55948	0.642315	0.747047	0.111111	0	0.4	0.623077	-0.678571	1	0	0	0	1	1	0	0
0212 ERH02720.1 bacteriorhodopsin Halonotius sp. J07HN6	0.555556	0.1	0.422222	0.438462	-0.445238	1	0	0	0	1	1	0	0	0	0	0.533457	0.730598	0.731758	0.277778	0	0.933333	0.453846	-0.538095	1	0	0	0	1	1	0	0	0	0	0.553903	0.573618	0.630994	0.111111	0	0.4	0.623077	-0.678571	1	0	0	0	1	1	0	0
0213 PSQ45039.1 rhodopsin Halobacteriales archaeon SW 6 65 15	0.555556	0.1	0.422222	0.438462	-0.445238	1	0	0	0	1	1	0	0	0	0	0.533457	0.730598	0.731758	0.444444	0	1	0.4	-0.404762	1	0	0	0	1	1	0	0	0	0	0.55948	0.642315	0.747047	0.111111	0	0.4	0.623077	-0.678571	1	0	0	0	1	1	0	0
0214 WP 080506568.1 rhodopsin Halolamina pelagica	0.555556	0.1	0.422222	0.438462	-0.445238	1	0	0	0	1	1	0	0	0	0	0.533457	0.730598	0.731758	0.444444	0	1	0.4	-0.404762	1	0	0	0	1	1	0	0	0	0	0.55948	0.642315	0.747047	0.111111	0	0.4	0.623077	-0.678571	1	0	0	0	1	1	0	0
0215 WP 082224603.1 rhodopsin Halolamina rubra	0.555556	0.1	0.422222	0.438462	-0.445238	1	0	0	0	1	1	0	0	0	0	0.533457	0.730598	0.731758	0.444444	0	1	0.4	-0.404762	1	0	0	0	1	1	0	0	0	0	0.55948	0.642315	0.747047	0.111111	0	0.4	0.623077	-0.678571	1	0	0	0	1	1	0	0
0216 WP 079978568.1 rhodopsin Halolamina sediminis	0.555556	0.1	0.422222	0.438462	-0.445238	1	0	0	0	1	1	0	0	0	0	0.533457	0.730598	0.731758	0.444444	0	1	0.4	-0.404762	1	0	0	0	1	1	0	0	0	0	0.55948	0.642315	0.747047	0.111111	0	0.4	0.623077	-0.678571	1	0	0	0	1	1	0	0
0217 WP 084509876.1 rhodopsin Haloplanus natans	0.555556	0.1	0.422222	0.438462	-0.445238	1	0	0	0	1	1	0	0	0	0	0.533457	0.730598	0.731758	0.444444	0	1	0.4	-0.404762	1	0	0	0	1	1	0	0	0	0	0.55948	0.642315	0.747047	0.111111	0	0.4	0.623077	-0.678571	1	0	0	0	1	1	0	0
0218 AAA72184.1 bacteriorhodopsin synthetic construct	0.555556	0.1	0.422222	0.438462	-0.445238	1	0	0	0	1	1	0	0	0	0	0.533457	0.730598	0.731758	0.277778	0	0.933333	0.453846	-0.538095	1	0	0	0	1	1	0	0	0	0	0.553903	0.573618	0.630994	0.111111	0	0.4	0.623077	-0.678571	1	0	0	0	1	1	0	0
0219 PSP50476.1 rhodopsin Halobacteriales archaeon QH 7 69 31	0.555556	0.1	0.422222	0.438462	-0.445238	1	0	0	0	1	1	0	0	0	0	0.533457	0.730598	0.731758	0.444444	0	1	0.4	-0.404762	1	0	0	0	1	1	0	0	0	0	0.55948	0.642315	0.747047	0.111111	0	0.4	0.623077	-0.678571	1	0	0	0	1	1	0	0
0220 O93740.1 RecName: FullBacteriorhodopsin ShortBR	0.555556	0.1	0.422222	0.438462	-0.445238	1	0	0	0	1	1	0	0	0	0	0.533457	0.730598	0.731758	0.444444	0	1	0.4	-0.404762	1	0	0	0	1	1	0	0	0	0	0.55948	0.642315	0.747047	0.111111	0	0.4	0.623077	-0.678571	1	0	0	0	1	1	0	0
0221 WP 004514987.1 MULTISPECIES: rhodopsin Haloarcula	0.555556	0.1	0.422222	0.438462	-0.445238	1	0	0	0	1	1	0	0	0	0	0.533457	0.730598	0.731758	0.444444	0	1	0.4	-0.404762	1	0	0	0	1	1	0	0	0	0	0.55948	0.642315	0.747047	0.111111	0	0.4	0.623077	-0.678571	1	0	0	0	1	1	0	0
0222 WP 074654814.1 rhodopsin Haloarcula vallismortis	0.555556	0.1	0.422222	0.438462	-0.445238	1	0	0	0	1	1	0	0	0	0	0.533457	0.730598	0.731758	0.444444	0	1	0.4	-0.404762	1	0	0	0	1	1	0	0	0	0	0.55948	0.642315	0.747047	0.111111	0	0.4	0.623077	-0.678571	1	0	0	0	1	1	0	0
0223 WP 011224644.1 MULTISPECIES: rhodopsin Haloarcula	0.555556	0.1	0.422222	0.438462	-0.445238	1	0	0	0	1	1	0	0	0	0	0.533457	0.730598	0.731758	0.444444	0	1	0.4	-0.404762	1	0	0	0	1	1	0	0	0	0	0.55948	0.642315	0.747047	0.111111	0	0.4	0.623077	-0.678571	1	0	0	0	1	1	0	0
0224 WP 101349151.1 rhodopsin Haloarcula taiwanensis	0.555556	0.1	0.422222	0.438462	-0.445238	1	0	0	0	1	1	0	0	0	0	0.533457	0.730598	0.731758	0.444444	0	1	0.4	-0.404762	1	0	0	0	1	1	0	0	0	0	0.55948	0.642315	0.747047	0.111111	0	0.4	0.623077	-0.678571	1	0	0	0	1	1	0	0
0225 WP 077067746.1 rhodopsin Haloarcula rubripromontorii	0.555556	0.1	0.422222	0.438462	-0.445238	1	0	0	0	1	1	0	0	0	0	0.533457	0.730598	0.731758	0.444444	0	1	0.4	-0.404762	1	0	0	0	1	1	0	0	0	0	0.55948	0.642315	0.747047	0.111111	0	0.4	0.623077	-0.678571	1	0	0	0	1	1	0	0
0226 WP 082229918.1 rhodopsin Haloarcula sinaiiensis	0.555556	0.1	0.422222	0.438462	-0.445238	1	0	0	0	1	1	0	0	0	0	0.533457	0.730598	0.731758	0.444444	0	1	0.4	-0.404762	1	0	0	0	1	1	0	0	0	0	0.55948	0.642315	0.747047	0.111111	0	0.4	0.623077	-0.678571	1	0	0	0	1	1	0	0
0227 WP 079990731.1 rhodopsin Haloarcula sp. CBA1127	0.555556	0.1	0.422222	0.438462	-0.445238	1	0	0	0	1	1	0	0	0	0	0.533457	0.730598	0.731758	0.444444	0	1	0.4	-0.404762	1	0	0	0	1	1	0	0	0	0	0.55948	0.642315	0.747047	0.111111	0	0.4	0.623077	-0.678571	1	0	0	0	1	1	0	0
0228 WP 023843114.1 MULTISPECIES: rhodopsin Haloarcula	0.555556	0.1	0.422222	0.438462	-0.445238	1	0	0	0	1	1	0	0	0	0	0.533457	0.730598	0.731758	0.444444	0	1	0.4	-0.404762	1	0	0	0	1	1	0	0	0	0	0.55948	0.642315	0.747047	0.111111	0	0.4	0.623077	-0.678571	1	0	0	0	1	1	0	0
0229 WP 080505475.1 rhodopsin Haloarcula argentinensis	0.555556	0.1	0.422222	0.438462	-0.445238	1	0	0	0	1	1	0	0	0	0	0.533457	0.730598	0.731758	0.444444	0	1	0.4	-0.404762	1	0	0	0	1	1	0	0	0	0	0.55948	0.642315	0.747047	0.111111	0	0.4	0.623077	-0.678571	1	0	0	0	1	1	0	0
0230 Q57101.1 RecName: FullCruxrhodopsin1 ShortCOP1 ShortCR1	0.555556	0.1	0.422222	0.438462	-0.445238	1	0	0	0	1	1	0	0	0	0	0.533457	0.730598	0.731758	0.444444	0	1	0.4	-0.404762	1	0	0	0	1	1	0	0	0	0	0.55948	0.642315	0.747047	0.111111	0	0.4	0.623077	-0.678571	1	0	0	0	1	1	0	0
0231 WP 080504310.1 rhodopsin Haloarcula amylolytica	0.555556	0.1	0.422222	0.438462	-0.445238	1	0	0	0	1	1	0	0	0	0	0.533457	0.730598	0.731758	0.444444	0	1	0.4	-0.404762	1	0	0	0	1	1	0	0	0	0	0.55948	0.642315	0.747047	0.111111	0	0.4	0.623077	-0.678571	1	0	0	0	1	1	0	0
0232 WP 080509720.1 rhodopsin Haloarcula japonica	0.555556	0.1	0.422222	0.438462	-0.445238	1	0	0	0	1	1	0	0	0	0	0.533457	0.730598	0.731758	0.444444	0	1	0.4	-0.404762	1	0	0	0	1	1	0	0	0	0	0.55948	0.642315	0.747047	0.111111	0	0.4	0.623077	-0.678571	1	0	0	0	1	1	0	0
0233 PSP82706.1 rhodopsin Halobacteriales archaeon QS 6 64 34	0.555556	0.1	0.422222	0.438462	-0.445238	1	0	0	0	1	1	0	0	0	0	0.533457	0.730598	0.731758	0.444444	0	1	0.4	-0.404762	1	0	0	0	1	1	0	0	0	0	0.55948	0.642315	0.747047	0.111111	0	0.4	0.623077	-0.678571	1	0	0	0	1	1	0	0
0234 WP 080505795.1 rhodopsin Halomicrobium katesii	0.555556	0.1	0.422222	0.438462	-0.445238	1	0	0	0	1	1	0	0	0	0	0.533457	0.730598	0.731758	0.444444	0	1	0.4	-0.404762	1	0	0	0	1	1	0	0	0	0	0.55948	0.642315	0.747047	0.111111	0	0.4	0.623077	-0.678571	1	0	0	0	1	1	0	0
0235 WP 079979647.1 rhodopsin Halomicrobium mukohataei	0.555556	0.1	0.422222	0.438462	-0.445238	1	0	0	0	1	1	0	0	0	0	0.533457	0.730598	0.731758	0.444444	0	1	0.4	-0.404762	1	0	0	0	1	1	0	0	0	0	0.55948	0.642315	0.747047	0.111111	0	0.4	0.623077	-0.678571	1	0	0	0	1	1	0	0
0236 PSP55321.1 rhodopsin Halobacteriales archaeon QS 1 67 19	0.555556	0.1	0.422222	0.438462	-0.445238	1	0	0	0	1	1	0	0	0	0	0.533457	0.730598	0.731758	0.444444	0	1	0.4	-0.404762	1	0	0	0	1	1	0	0	0	0	0.55948	0.642315	0.747047	0.111111	0	0.4	0.623077	-0.678571	1	0	0	0	1	1	0	0
0237 AFB77278.1 bacteriorhodopsin Natrinema altunense	0.555556	0.1	0.422222	0.438462	-0.445238	1	0	0	0	1	1	0	0	0	0	0.533457	0.730598	0.731758	0.444444	0	1	0.4	-0.404762	1	0	0	0	1	1	0	0	0	0	0.55948	0.642315	0.747047	0.111111	0	0.4	0.623077	-0.678571	1	0	0	0	1	1	0	0
0238 WP 021029282.1 bacteriorhodopsin Halorhabdus tiamatea	0.555556	0.1	0.422222	0.438462	-0.445238	1	0	0	0	1	1	0	0	0	0	0.533457	0.730598	0.731758	0.444444	0	1	0.4	-0.404762	1	0	0	0	1	1	0	0	0	0	0.55948	0.642315	0.747047	0.111111	0	0.4	0.623077	-0.678571	1	0	0	0	1	1	0	0
0240 AIN36546.1 rhodopsinlike 1 Oxyrrhis marina	0.777778	0.075	0.622222	0.4	-0.328571	1	0	0	0	1	0	1	0	0	0	0.509294	0.808843	0.842252	0.444444	0	1	0.4	-0.404762	1	0	0	0	1	1	0	0	0	0	0.55948	0.642315	0.747047	0.111111	0	0.4	0.623077	-0.678571	1	0	0	0	1	1	0	0
0241 PSP46191.1 rhodopsin Halobacteriales archaeon QH 1 68 42	0.555556	0.1	0.422222	0.438462	-0.445238	1	0	0	0	1	1	0	0	0	0	0.533457	0.730598	0.731758	0.444444	0	1	0.4	-0.404762	1	0	0	0	1	1	0	0	0	0	0.55948	0.642315	0.747047	0.111111	0	0.4	0.623077	-0.678571	1	0	0	0	1	1	0	0
0242 PSP65679.1 rhodopsin Halobacteriales archaeon QH 6 68 27	0.555556	0.1	0.422222	0.438462	-0.445238	1	0	0	0	1	1	0	0	0	0	0.533457	0.730598	0.731758	0.444444	0	1	0.4	-0.404762	1	0	0	0	1	1	0	0	0	0	0.55948	0.642315	0.747047	0.111111	0	0.4	0.623077	-0.678571	1	0	0	0	1	1	0	0
0243 PSQ07929.1 rhodopsin Halobacteriales archaeon QS 5 68 33	0.555556	0.1	0.422222	0.438462	-0.445238	1	0	0	0	1	1	0	0	0	0	0.533457	0.730598	0.731758	0.444444	0	1	0.4	-0.404762	1	0	0	0	1	1	0	0	0	0	0.55948	0.642315	0.747047	0.111111	0	0.4	0.623077	-0.678571	1	0	0	0	1	1	0	0
0244 PSP64105.1 rhodopsin Halobacteriales archaeon QH 8 67 36	0.555556	0.1	0.422222	0.438462	-0.445238	1	0	0	0	1	1	0	0	0	0	0.533457	0.730598	0.731758	0.444444	0	1	0.4	-0.404762	1	0	0	0	1	1	0	0	0	0	0.55948	0.642315	0.747047	0.111111	0	0.4	0.623077	-0.678571	1	0	0	0	1	1	0	0
0245 PSQ43909.1 rhodopsin Halobacteriales archaeon SW 7 68 16	0.555556	0.1	0.422222	0.438462	-0.445238	1	0	0	0	1	1	0	0	0	0	0.533457	0.730598	0.731758	0.444444	0	1	0.4	-0.404762	1	0	0	0	1	1	0	0	0	0	0.55948	0.642315	0.747047	0.111111	0	0.4	0.623077	-0.678571	1	0	0	0	1	1	0	0
0246 PSQ04921.1 rhodopsin Halobacteriales archaeon QS 4 69 31	0.555556	0.1	0.422222	0.438462	-0.445238	1	0	0	0	1	1	0	0	0	0	0.533457	0.730598	0.731758	0.444444	0	1	0.4	-0.404762	1	0	0	0	1	1	0	0	0	0	0.55948	0.642315	0.747047	0.111111	0	0.4	0.623077	-0.678571	1	0	0	0	1	1	0	0
0247 WP 012795379.1 rhodopsin Halorhabdus utahensis	0.555556	0.1	0.422222	0.438462	-0.445238	1	0	0	0	1	1	0	0	0	0	0.533457	0.730598	0.731758	0.444444	0	1	0.4	-0.404762	1	0	0	0	1	1	0	0	0	0	0.55948	0.642315	0.747047	0.111111	0	0.4	0.623077	-0.678571	1	0	0	0	1	1	0	0
0248 PSP57642.1 rhodopsin Halobacteriales archaeon QH 7 66 37	0.555556	0.1	0.422222	0.438462	-0.445238	1	0	0	0	1	1	0	0	0	0	0.533457	0.730598	0.731758	0.444444	0	1	0.4	-0.404762	1	0	0	0	1	1	0	0	0	0	0.55948	0.642315	0.747047	0.111111	0	0.4	0.623077	-0.678571	1	0	0	0	1	1	0	0
0249 PSQ61522.1 rhodopsin Halobacteriales archaeon SW 8 66 22	0.555556	0.1	0.422222	0.438462	-0.445238	1	0	0	0	1	1	0	0	0	0	0.533457	0.730598	0.731758	0.444444	0	1	0.4	-0.404762	1	0	0	0	1	1	0	0	0	0	0.55948	0.642315	0.747047	0.111111	0	0.4	0.623077	-0.678571	1	0	0	0	1	1	0	0
0250 PSQ17111.1 rhodopsin Halobacteriales archaeon QS 8 69 26	0.555556	0.1	0.422222	0.438462	-0.445238	1	0	0	0	1	1	0	0	0	0	0.533457	0.730598	0.731758	0.388889	0	0.844444	0.376923	-0.361905	1	0	0	0	1	1	0	0	0	0	0.555762	0.642315	0.747047	0	0	-0.0888889	0.692308	-0.764286	1	0	0	0	1	0	0	0
0251 PSP34568.1 rhodopsin Halobacteriales archaeon QH 10 67 22	0.555556	0.1	0.422222	0.438462	-0.445238	1	0	0	0	1	1	0	0	0	0	0.533457	0.730598	0.731758	0.444444	0	1	0.4	-0.404762	1	0	0	0	1	1	0	0	0	0	0.55948	0.642315	0.747047	0.111111	0	0.4	0.623077	-0.678571	1	0	0	0	1	1	0	0
0252 WP 089128886.1 rhodopsin Tolypothrix sp. NIES4075	0.555556	0.1	0.422222	0.438462	-0.445238	1	0	0	0	1	1	0	0	0	0	0.533457	0.730598	0.731758	0.444444	0	1	0.4	-0.404762	1	0	0	0	1	1	0	0	0	0	0.55948	0.642315	0.747047	0.111111	0	0.4	0.623077	-0.678571	1	0	0	0	1	1	0	0
0253 ADY17810.1 rhodopsin type II partial Oxyrrhis marina	0.777778	0.075	0.622222	0.4	-0.328571	1	0	0	0	1	0	1	0	0	0	0.509294	0.808843	0.842252	0.444444	0	1	0.4	-0.404762	1	0	0	0	1	1	0	0	0	0	0.55948	0.642315	0.747047	0.111111	0	0.4	0.623077	-0.678571	1	0	0	0	1	1	0	0
0254 WP 089669377.1 rhodopsin Halobacterium jilantaiense	0.555556	0.1	0.422222	0.438462	-0.445238	1	0	0	0	1	1	0	0	0	0	0.533457	0.730598	0.731758	0.444444	0	1	0.4	-0.404762	1	0	0	0	1	1	0	0	0	0	0.55948	0.642315	0.747047	0.111111	0	0.4	0.623077	-0.678571	1	0	0	0	1	1	0	0
0255 XP 005834333.1 hypothetical protein GUITHDRAFT 106800 Guillardia theta CCMP2712	0.555556	0.1	0.422222	0.438462	-0.445238	1	0	0	0	1	1	0	0	0	0	0.533457	0.730598	0.731758	0.444444	0	1	0.4	-0.404762	1	0	0	0	1	1	0	0	0	0	0.55948	0.642315	0.747047	0.111111	0.5	-0.177778	0.707692	-0.730952	1	0	0	1	0	0	0	0
0257 PSP69422.1 rhodopsin Halobacteriales archaeon QH 8 67 27	0.555556	0.1	0.422222	0.438462	-0.445238	1	0	0	0	1	1	0	0	0	0	0.533457	0.730598	0.731758	0.444444	0	1	0.4	-0.404762	1	0	0	0	1	1	0	0	0	0	0.55948	0.642315	0.747047	0.111111	0	0.4	0.623077	-0.678571	1	0	0	0	1	1	0	0
0258 PSQ22786.1 rhodopsin Halobacteriales archaeon QS 9 67 15	0.555556	0.1	0.422222	0.438462	-0.445238	1	0	0	0	1	1	0	0	0	0	0.533457	0.730598	0.731758	0.444444	0	1	0.4	-0.404762	1	0	0	0	1	1	0	0	0	0	0.55948	0.642315	0.747047	0.111111	0	0.4	0.623077	-0.678571	1	0	0	0	1	1	0	0
0259 PSP98683.1 rhodopsin Halobacteriales archaeon QS 4 70 19	0.555556	0.1	0.422222	0.438462	-0.445238	1	0	0	0	1	1	0	0	0	0	0.533457	0.730598	0.731758	0.444444	0	1	0.4	-0.404762	1	0	0	0	1	1	0	0	0	0	0.55948	0.642315	0.747047	0.111111	0	0.4	0.623077	-0.678571	1	0	0	0	1	1	0	0
0260 XP 005841335.1 hypothetical protein GUITHDRAFT 99837 Guillardia theta CCMP2712	0.555556	0.1	0.422222	0.438462	-0.445238	1	0	0	0	1	1	0	0	0	0	0.533457	0.730598	0.731758	0.444444	0	1	0.4	-0.404762	1	0	0	0	1	1	0	0	0	0	0.55948	0.642315	0.747047	0.111111	0.5	-0.177778	0.707692	-0.730952	1	0	0	1	0	0	0	0
0261 WP 011570311.1 rhodopsin Haloquadratum walsbyi	0.555556	0.1	0.422222	0.438462	-0.445238	1	0	0	0	1	1	0	0	0	0	0.533457	0.730598	0.731758	0.444444	0	1	0.4	-0.404762	1	0	0	0	1	1	0	0	0	0	0.55948	0.642315	0.747047	0.111111	0	0.4	0.623077	-0.678571	1	0	0	0	1	1	0	0
0262 AAG42454.1 rhodopsin Halobacterium salinarum	0.555556	0.1	0.422222	0.438462	-0.445238	1	0	0	0	1	1	0	0	0	0	0.533457	0.730598	0.731758	0.277778	0	0.933333	0.453846	-0.538095	1	0	0	0	1	1	0	0	0	0	0.553903	0.573618	0.630994	0.111111	0	0.4	0.623077	-0.678571	1	0	0	0	1	1	0	0
0263 Q53496.1 RecName: FullCruxrhodopsin2 ShortCOP2 ShortCR2	0.555556	0.1	0.422222	0.438462	-0.445238	1	0	0	0	1	1	0	0	0	0	0.533457	0.730598	0.731758	0.444444	0	1	0.4	-0.404762	1	0	0	0	1	1	0	0	0	0	0.55948	0.642315	0.747047	0.111111	0	0.4	0.623077	-0.678571	1	0	0	0	1	1	0	0
0264 ABT17372.1 bacteriorhodopsin uncultured haloarchaeon FLAS10H9	0.555556	0.1	0.422222	0.438462	-0.445238	1	0	0	0	1	1	0	0	0	0	0.533457	0.730598	0.731758	0.444444	0	1	0.4	-0.404762	1	0	0	0	1	1	0	0	0	0	0.55948	0.642315	0.747047	0.111111	0	0.4	0.623077	-0.678571	1	0	0	0	1	1	0	0
0265 PSP94021.1 rhodopsin Halobacteriales archaeon QS 4 62 28	0.555556	0.1	0.422222	0.438462	-0.445238	1	0	0	0	1	1	0	0	0	0	0.533457	0.730598	0.731758	0.444444	0	1	0.4	-0.404762	1	0	0	0	1	1	0	0	0	0	0.55948	0.642315	0.747047	0.111111	0	0.4	0.623077	-0.678571	1	0	0	0	1	1	0	0
0266 ESS06917.1 bacteriorhodopsin uncultured archaeon A07HB70	0.555556	0.1	0.422222	0.438462	-0.445238	1	0	0	0	1	1	0	0	0	0	0.533457	0.730598	0.731758	0.444444	0	1	0.4	-0.404762	1	0	0	0	1	1	0	0	0	0	0.55948	0.642315	0.747047	0.111111	0	0.4	0.623077	-0.678571	1	0	0	0	1	1	0	0
0267 AEA49880.1 rhodopsin partial Oxyrrhis marina	0.777778	0.075	0.622222	0.4	-0.328571	1	0	0	0	1	0	1	0	0	0	0.509294	0.808843	0.842252	0.444444	0	1	0.4	-0.404762	1	0	0	0	1	1	0	0	0	0	0.55948	0.642315	0.747047	0.111111	0	0.4	0.623077	-0.678571	1	0	0	0	1	1	0	0
0268 WP 079979517.1 rhodopsin Halapricum salinum	0.555556	0.1	0.422222	0.438462	-0.445238	1	0	0	0	1	1	0	0	0	0	0.533457	0.730598	0.731758	0.444444	0	1	0.4	-0.404762	1	0	0	0	1	1	0	0	0	0	0.55948	0.642315	0.747047	0.111111	0	0.4	0.623077	-0.678571	1	0	0	0	1	1	0	0
0269 WP 079890635.1 rhodopsin Halorubrum sp. AJ67	0.555556	0.1	0.422222	0.438462	-0.445238	1	0	0	0	1	1	0	0	0	0	0.533457	0.730598	0.731758	0.444444	0	1	0.4	-0.404762	1	0	0	0	1	1	0	0	0	0	0.55948	0.642315	0.747047	0.111111	0	0.4	0.623077	-0.678571	1	0	0	0	1	1	0	0
0270 WP 096393672.1 rhodopsin Halorubrum trapanicum	0.555556	0.1	0.422222	0.438462	-0.445238	1	0	0	0	1	1	0	0	0	0	0.533457	0.730598	0.731758	0.277778	0	0.933333	0.453846	-0.538095	1	0	0	0	1	1	0	0	0	0	0.553903	0.573618	0.630994	0.111111	0	0.4	0.623077	-0.678571	1	0	0	0	1	1	0	0
0271 PSQ55883.1 rhodopsin Halobacteriales archaeon SW 8 68 21	0.555556	0.1	0.422222	0.438462	-0.445238	1	0	0	0	1	1	0	0	0	0	0.533457	0.730598	0.731758	0.444444	0	1	0.4	-0.404762	1	0	0	0	1	1	0	0	0	0	0.55948	0.642315	0.747047	0.111111	0	0.4	0.623077	-0.678571	1	0	0	0	1	1	0	0
0272 AAS15567.1 archaerhodopsin BD1 Halorubrum xinjiangense	0.555556	0.1	0.422222	0.438462	-0.445238	1	0	0	0	1	1	0	0	0	0	0.533457	0.730598	0.731758	0.277778	0	0.933333	0.453846	-0.538095	1	0	0	0	1	1	0	0	0	0	0.553903	0.573618	0.630994	0.111111	0	0.4	0.623077	-0.678571	1	0	0	0	1	1	0	0
0273 BAU51614.1 archaerhodopsin Halorubrum sp. ejinoor	0.555556	0.1	0.422222	0.438462	-0.445238	1	0	0	0	1	1	0	0	0	0	0.533457	0.730598	0.731758	0.277778	0	0.933333	0.453846	-0.538095	1	0	0	0	1	1	0	0	0	0	0.553903	0.573618	0.630994	0.111111	0	0.4	0.623077	-0.678571	1	0	0	0	1	1	0	0
0274 WP 080505974.1 MULTISPECIES: rhodopsin Halorubrum	0.555556	0.1	0.422222	0.438462	-0.445238	1	0	0	0	1	1	0	0	0	0	0.533457	0.730598	0.731758	0.277778	0	0.933333	0.453846	-0.538095	1	0	0	0	1	1	0	0	0	0	0.553903	0.573618	0.630994	0.111111	0	0.4	0.623077	-0.678571	1	0	0	0	1	1	0	0
0275 WP 092921078.1 rhodopsin Halorubrum sodomense	0.555556	0.1	0.422222	0.438462	-0.445238	1	0	0	0	1	1	0	0	0	0	0.533457	0.730598	0.731758	0.277778	0	0.933333	0.453846	-0.538095	1	0	0	0	1	1	0	0	0	0	0.553903	0.573618	0.630994	0.111111	0	0.4	0.623077	-0.678571	1	0	0	0	1	1	0	0
0276 WP 094526580.1 MULTISPECIES: rhodopsin Halorubrum	0.555556	0.1	0.422222	0.438462	-0.445238	1	0	0	0	1	1	0	0	0	0	0.533457	0.730598	0.731758	0.277778	0	0.933333	0.453846	-0.538095	1	0	0	0	1	1	0	0	0	0	0.553903	0.573618	0.630994	0.111111	0	0.4	0.623077	-0.678571	1	0	0	0	1	1	0	0
0277 WP 092562058.1 rhodopsin Halorubrum sp. SD626R	0.555556	0.1	0.422222	0.438462	-0.445238	1	0	0	0	1	1	0	0	0	0	0.533457	0.730598	0.731758	0.277778	0	0.933333	0.453846	-0.538095	1	0	0	0	1	1	0	0	0	0	0.553903	0.573618	0.630994	0.111111	0	0.4	0.623077	-0.678571	1	0	0	0	1	1	0	0
0278 WP 015410562.1 bacteriorhodopsin Natronomonas moolapensis	0.555556	0.1	0.422222	0.438462	-0.445238	1	0	0	0	1	1	0	0	0	0	0.533457	0.730598	0.731758	0.277778	0	0.933333	0.453846	-0.538095	1	0	0	0	1	1	0	0	0	0	0.553903	0.573618	0.630994	0.111111	0	0.4	0.623077	-0.678571	1	0	0	0	1	1	0	0
0279 WP 092694354.1 rhodopsin Halorientalis regularis	0.555556	0.1	0.422222	0.438462	-0.445238	1	0	0	0	1	1	0	0	0	0	0.533457	0.730598	0.731758	0.444444	0	1	0.4	-0.404762	1	0	0	0	1	1	0	0	0	0	0.55948	0.642315	0.747047	0.111111	0	0.4	0.623077	-0.678571	1	0	0	0	1	1	0	0
0280 CAA49762.1 bacterioopsin synthetic construct	0.555556	0.1	0.422222	0.438462	-0.445238	1	0	0	0	1	1	0	0	0	0	0.533457	0.730598	0.731758	0.277778	0	0.933333	0.453846	-0.538095	1	0	0	0	1	1	0	0	0	0	0.553903	0.573618	0.630994	0.111111	0	0.4	0.623077	-0.678571	1	0	0	0	1	1	0	0
0281 AFI80052.1 bacteriorhodopsin uncultured archaeon	0.555556	0.1	0.422222	0.438462	-0.445238	1	0	0	0	1	1	0	0	0	0	0.533457	0.730598	0.731758	0.444444	0	1	0.4	-0.404762	1	0	0	0	1	1	0	0	0	0	0.55948	0.642315	0.747047	0.111111	0	0.4	0.623077	-0.678571	1	0	0	0	1	1	0	0
0282 WP 080510461.1 rhodopsin Halorubrum coriense	0.555556	0.1	0.422222	0.438462	-0.445238	1	0	0	0	1	1	0	0	0	0	0.533457	0.730598	0.731758	0.277778	0	0.933333	0.453846	-0.538095	1	0	0	0	1	1	0	0	0	0	0.553903	0.573618	0.630994	0.111111	0	0.4	0.623077	-0.678571	1	0	0	0	1	1	0	0
0283 P29563.1 RecName: FullArchaerhodopsin2 ShortAR 2 Flags: Precursor	0.555556	0.1	0.422222	0.438462	-0.445238	1	0	0	0	1	1	0	0	0	0	0.533457	0.730598	0.731758	0.277778	0	0.933333	0.453846	-0.538095	1	0	0	0	1	1	0	0	0	0	0.553903	0.573618	0.630994	0.111111	0	0.4	0.623077	-0.678571	1	0	0	0	1	1	0	0
0284 WP 082224238.1 rhodopsin Halorubrum sp. T3	0.555556	0.1	0.422222	0.438462	-0.445238	1	0	0	0	1	1	0	0	0	0	0.533457	0.730598	0.731758	0.277778	0	0.933333	0.453846	-0.538095	1	0	0	0	1	1	0	0	0	0	0.553903	0.573618	0.630994	0.111111	0	0.4	0.623077	-0.678571	1	0	0	0	1	1	0	0
0285 WP 077152273.1 rhodopsin Halorubrum tropicale	0.555556	0.1	0.422222	0.438462	-0.445238	1	0	0	0	1	1	0	0	0	0	0.533457	0.730598	0.731758	0.277778	0	0.933333	0.453846	-0.538095	1	0	0	0	1	1	0	0	0	0	0.553903	0.573618	0.630994	0.111111	0	0.4	0.623077	-0.678571	1	0	0	0	1	1	0	0
0286 WP 080507133.1 rhodopsin Halorubrum hochstenium	0.555556	0.1	0.422222	0.438462	-0.445238	1	0	0	0	1	1	0	0	0	0	0.533457	0.730598	0.731758	0.277778	0	0.933333	0.453846	-0.538095	1	0	0	0	1	1	0	0	0	0	0.553903	0.573618	0.630994	0.111111	0	0.4	0.623077	-0.678571	1	0	0	0	1	1	0	0
0287 WP 082238251.1 rhodopsin Halorubrum tebenquichense	0.555556	0.1	0.422222	0.438462	-0.445238	1	0	0	0	1	1	0	0	0	0	0.533457	0.730598	0.731758	0.277778	0	0.933333	0.453846	-0.538095	1	0	0	0	1	1	0	0	0	0	0.553903	0.573618	0.630994	0.111111	0	0.4	0.623077	-0.678571	1	0	0	0	1	1	0	0
0288 WP 080508572.1 MULTISPECIES: rhodopsin Halorubrum	0.555556	0.1	0.422222	0.438462	-0.445238	1	0	0	0	1	1	0	0	0	0	0.533457	0.730598	0.731758	0.277778	0	0.933333	0.453846	-0.538095	1	0	0	0	1	1	0	0	0	0	0.553903	0.573618	0.630994	0.111111	0	0.4	0.623077	-0.678571	1	0	0	0	1	1	0	0
0289 WP 080510750.1 rhodopsin Halorubrum californiense	0.555556	0.1	0.422222	0.438462	-0.445238	1	0	0	0	1	1	0	0	0	0	0.533457	0.730598	0.731758	0.277778	0	0.933333	0.453846	-0.538095	1	0	0	0	1	1	0	0	0	0	0.553903	0.573618	0.630994	0.111111	0	0.4	0.623077	-0.678571	1	0	0	0	1	1	0	0
0290 WP 082223244.1 rhodopsin Halosimplex carlsbadense	0.555556	0.1	0.422222	0.438462	-0.445238	1	0	0	0	1	1	0	0	0	0	0.533457	0.730598	0.731758	0.444444	0	1	0.4	-0.404762	1	0	0	0	1	1	0	0	0	0	0.55948	0.642315	0.747047	0.111111	0	0.4	0.623077	-0.678571	1	0	0	0	1	1	0	0
0291 ESS04915.1 bacteriorhodopsin uncultured archaeon A07HR67	0.555556	0.1	0.422222	0.438462	-0.445238	1	0	0	0	1	1	0	0	0	0	0.533457	0.730598	0.731758	0.277778	0	0.933333	0.453846	-0.538095	1	0	0	0	1	1	0	0	0	0	0.553903	0.573618	0.630994	0.111111	0	0.4	0.623077	-0.678571	1	0	0	0	1	1	0	0
0292 XP 005834332.1 hypothetical protein GUITHDRAFT 86360 Guillardia theta CCMP2712	0.555556	0.1	0.422222	0.438462	-0.445238	1	0	0	0	1	1	0	0	0	0	0.533457	0.730598	0.731758	0.444444	0	1	0.4	-0.404762	1	0	0	0	1	1	0	0	0	0	0.55948	0.642315	0.747047	0.111111	0.5	-0.177778	0.707692	-0.730952	1	0	0	1	0	0	0	0
0293 PSP63080.1 rhodopsin Halobacteriales archaeon QH 8 64 26	0.555556	0.1	0.422222	0.438462	-0.445238	1	0	0	0	1	1	0	0	0	0	0.533457	0.730598	0.731758	0.444444	0	1	0.4	-0.404762	1	0	0	0	1	1	0	0	0	0	0.55948	0.642315	0.747047	0.111111	0	0.4	0.623077	-0.678571	1	0	0	0	1	1	0	0
0294 PSQ14869.1 rhodopsin Halobacteriales archaeon QS 8 69 73	0.555556	0.1	0.422222	0.438462	-0.445238	1	0	0	0	1	1	0	0	0	0	0.533457	0.730598	0.731758	0.444444	0	1	0.4	-0.404762	1	0	0	0	1	1	0	0	0	0	0.55948	0.642315	0.747047	0.111111	0	0.4	0.623077	-0.678571	1	0	0	0	1	1	0	0
0295 PSQ41454.1 rhodopsin Halobacteriales archaeon SW 5 68 122	0.555556	0.1	0.422222	0.438462	-0.445238	1	0	0	0	1	1	0	0	0	0	0.533457	0.730598	0.731758	0.444444	0	1	0.4	-0.404762	1	0	0	0	1	1	0	0	0	0	0.55948	0.642315	0.747047	0.111111	0	0.4	0.623077	-0.678571	1	0	0	0	1	1	0	0
0296 PSP43215.1 rhodopsin Halobacteriales archaeon QH 6 64 20	0.555556	0.1	0.422222	0.438462	-0.445238	1	0	0	0	1	1	0	0	0	0	0.533457	0.730598	0.731758	0.444444	0	1	0.4	-0.404762	1	0	0	0	1	1	0	0	0	0	0.55948	0.642315	0.747047	0.111111	0	0.4	0.623077	-0.678571	1	0	0	0	1	1	0	0
0297 PSP81705.1 rhodopsin Halobacteriales archaeon QS 4 69 225	0.555556	0.1	0.422222	0.438462	-0.445238	1	0	0	0	1	1	0	0	0	0	0.533457	0.730598	0.731758	0.444444	0	1	0.4	-0.404762	1	0	0	0	1	1	0	0	0	0	0.55948	0.642315	0.747047	0.111111	0	0.4	0.623077	-0.678571	1	0	0	0	1	1	0	0
0298 WP 010903069.1 rhodopsin Halobacterium salinarum	0.555556	0.1	0.422222	0.438462	-0.445238	1	0	0	0	1	1	0	0	0	0	0.533457	0.730598	0.731758	0.277778	0	0.933333	0.453846	-0.538095	1	0	0	0	1	1	0	0	0	0	0.553903	0.573618	0.630994	0.111111	0	0.4	0.623077	-0.678571	1	0	0	0	1	1	0	0
0299 prf||0712242A bacteriorhodopsin precursor	0.555556	0.1	0.422222	0.438462	-0.445238	1	0	0	0	1	1	0	0	0	0	0.533457	0.730598	0.731758	0.277778	0	0.933333	0.453846	-0.538095	1	0	0	0	1	1	0	0	0	0	0.553903	0.573618	0.630994	0.111111	0	0.4	0.623077	-0.678571	1	0	0	0	1	1	0	0
0300 XP 005838729.1 hypothetical protein GUITHDRAFT 150796 Guillardia theta CCMP2712	0.388889	0	0.844444	0.376923	-0.361905	1	0	0	0	1	1	0	0	0	0	0.555762	0.642315	0.747047	0.444444	0	1	0.4	-0.404762	1	0	0	0	1	1	0	0	0	0	0.55948	0.642315	0.747047	0.111111	0	0.4	0.623077	-0.678571	1	0	0	0	1	1	0	0
0301 PSQ44089.1 rhodopsin Halobacteriales archaeon SW 7 68 16	0.555556	0.1	0.422222	0.438462	-0.445238	1	0	0	0	1	1	0	0	0	0	0.533457	0.730598	0.731758	0.444444	0	1	0.4	-0.404762	1	0	0	0	1	1	0	0	0	0	0.55948	0.642315	0.747047	0.111111	0	0.4	0.623077	-0.678571	1	0	0	0	1	1	0	0
0302 PSQ15436.1 rhodopsin Halobacteriales archaeon QS 8 69 26	0.555556	0.1	0.422222	0.438462	-0.445238	1	0	0	0	1	1	0	0	0	0	0.533457	0.730598	0.731758	0.444444	0	1	0.4	-0.404762	1	0	0	0	1	1	0	0	0	0	0.55948	0.642315	0.747047	0.111111	0	0.4	0.623077	-0.678571	1	0	0	0	1	1	0	0
0303 WP 084509904.1 rhodopsin Haloplanus natans	0.555556	0.1	0.422222	0.438462	-0.445238	1	0	0	0	1	1	0	0	0	0	0.533457	0.730598	0.731758	0.444444	0	1	0.4	-0.404762	1	0	0	0	1	1	0	0	0	0	0.55948	0.642315	0.747047	0.111111	0	0.4	0.623077	-0.678571	1	0	0	0	1	1	0	0
0304 XP 005831807.1 hypothetical protein GUITHDRAFT 109252 Guillardia theta CCMP2712	0.555556	0.1	0.422222	0.438462	-0.445238	1	0	0	0	1	1	0	0	0	0	0.533457	0.730598	0.731758	0.444444	0	1	0.4	-0.404762	1	0	0	0	1	1	0	0	0	0	0.55948	0.642315	0.747047	0.111111	0.5	-0.177778	0.707692	-0.730952	1	0	0	1	0	0	0	0
0305 PSQ39102.1 rhodopsin Halobacteriales archaeon SW 12 71 31	0.555556	0.1	0.422222	0.438462	-0.445238	1	0	0	0	1	1	0	0	0	0	0.533457	0.730598	0.731758	0.444444	0	1	0.4	-0.404762	1	0	0	0	1	1	0	0	0	0	0.55948	0.642315	0.747047	0.111111	0	0.4	0.623077	-0.678571	1	0	0	0	1	1	0	0
0306 PSQ58413.1 rhodopsin Halobacteriales archaeon SW 7 71 33	0.555556	0.1	0.422222	0.438462	-0.445238	1	0	0	0	1	1	0	0	0	0	0.533457	0.730598	0.731758	0.444444	0	1	0.4	-0.404762	1	0	0	0	1	1	0	0	0	0	0.55948	0.642315	0.747047	0.111111	0	0.4	0.623077	-0.678571	1	0	0	0	1	1	0	0
0307 PSQ10526.1 rhodopsin Halobacteriales archaeon QS 5 70 15	0.555556	0.1	0.422222	0.438462	-0.445238	1	0	0	0	1	1	0	0	0	0	0.533457	0.730598	0.731758	0.444444	0	1	0.4	-0.404762	1	0	0	0	1	1	0	0	0	0	0.55948	0.642315	0.747047	0.111111	0	0.4	0.623077	-0.678571	1	0	0	0	1	1	0	0
0308 PSQ19254.1 rhodopsin Halobacteriales archaeon QS 8 69 26	0.555556	0.1	0.422222	0.438462	-0.445238	1	0	0	0	1	1	0	0	0	0	0.533457	0.730598	0.731758	0.444444	0	1	0.4	-0.404762	1	0	0	0	1	1	0	0	0	0	0.55948	0.642315	0.747047	0.111111	0	0.4	0.623077	-0.678571	1	0	0	0	1	1	0	0
0309 XP 005831829.1 hypothetical protein GUITHDRAFT 152884 Guillardia theta CCMP2712	0.555556	0.1	0.422222	0.438462	-0.445238	1	0	0	0	1	1	0	0	0	0	0.533457	0.730598	0.731758	0.444444	0	1	0.4	-0.404762	1	0	0	0	1	1	0	0	0	0	0.55948	0.642315	0.747047	0.111111	0.5	-0.177778	0.707692	-0.730952	1	0	0	1	0	0	0	0
0310 PSP70651.1 rhodopsin Halobacteriales archaeon QH 9 66 26	0.555556	0.1	0.422222	0.438462	-0.445238	1	0	0	0	1	1	0	0	0	0	0.533457	0.730598	0.731758	0.444444	0	1	0.4	-0.404762	1	0	0	0	1	1	0	0	0	0	0.55948	0.642315	0.747047	0.111111	0	0.4	0.623077	-0.678571	1	0	0	0	1	1	0	0
0311 PSQ65083.1 rhodopsin Halobacteriales archaeon SW 9 67 24	0.555556	0.1	0.422222	0.438462	-0.445238	1	0	0	0	1	1	0	0	0	0	0.533457	0.730598	0.731758	0.444444	0	1	0.4	-0.404762	1	0	0	0	1	1	0	0	0	0	0.55948	0.642315	0.747047	0.111111	0	0.4	0.623077	-0.678571	1	0	0	0	1	1	0	0
0313 PSP90836.1 rhodopsin Halobacteriales archaeon QS 4 69 34	0.555556	0.1	0.422222	0.438462	-0.445238	1	0	0	0	1	1	0	0	0	0	0.533457	0.730598	0.731758	0.444444	0	1	0.4	-0.404762	1	0	0	0	1	1	0	0	0	0	0.55948	0.642315	0.747047	0.111111	0	0.4	0.623077	-0.678571	1	0	0	0	1	1	0	0
0314 AEY68834.1 rhodopsin 3 GtR3 partial synthetic construct	0.777778	0.075	0.622222	0.4	-0.328571	1	0	0	0	1	0	1	0	0	0	0.509294	0.808843	0.842252	0.277778	0	0.933333	0.453846	-0.538095	1	0	0	0	1	1	0	0	0	0	0.553903	0.573618	0.630994	0.111111	0	0.4	0.623077	-0.678571	1	0	0	0	1	1	0	0
0316 PSQ24707.1 rhodopsin Halobacteriales archaeon QS 8 65 32	0.555556	0.1	0.422222	0.438462	-0.445238	1	0	0	0	1	1	0	0	0	0	0.533457	0.730598	0.731758	0.444444	0	1	0.4	-0.404762	1	0	0	0	1	1	0	0	0	0	0.55948	0.642315	0.747047	0.111111	0	0.4	0.623077	-0.678571	1	0	0	0	1	1	0	0
0317 PSP61833.1 rhodopsin Halobacteriales archaeon QH 8 64 26	0.555556	0.1	0.422222	0.438462	-0.445238	1	0	0	0	1	1	0	0	0	0	0.533457	0.730598	0.731758	0.444444	0	1	0.4	-0.404762	1	0	0	0	1	1	0	0	0	0	0.55948	0.642315	0.747047	0.111111	0	0.4	0.623077	-0.678571	1	0	0	0	1	1	0	0
0318 PSP73950.1 rhodopsin Halobacteriales archaeon QS 3 64 16	0.555556	0.1	0.422222	0.438462	-0.445238	1	0	0	0	1	1	0	0	0	0	0.533457	0.730598	0.731758	0.444444	0	1	0.4	-0.404762	1	0	0	0	1	1	0	0	0	0	0.55948	0.642315	0.747047	0.111111	0	0.4	0.623077	-0.678571	1	0	0	0	1	1	0	0
0322 SDJ57511.1 bacteriorhodopsin Halovenus aranensis	0.555556	0.1	0.422222	0.438462	-0.445238	1	0	0	0	1	1	0	0	0	0	0.533457	0.730598	0.731758	0.444444	0	1	0.4	-0.404762	1	0	0	0	1	1	0	0	0	0	0.55948	0.642315	0.747047	0.111111	0	0.4	0.623077	-0.678571	1	0	0	0	1	1	0	0
0323 ERH00078.1 bacteriorhodopsin Haloquadratum sp. J07HQX50	0.555556	0.1	0.422222	0.438462	-0.445238	1	0	0	0	1	1	0	0	0	0	0.533457	0.730598	0.731758	0.444444	0	1	0.4	-0.404762	1	0	0	0	1	1	0	0	0	0	0.55948	0.642315	0.747047	0.111111	0	0.4	0.623077	-0.678571	1	0	0	0	1	1	0	0
0336 AHH02127.1 protein 106 synthetic construct	0.555556	0.1	0.422222	0.438462	-0.445238	1	0	0	0	1	1	0	0	0	0	0.533457	0.730598	0.731758	0.333333	0.1	0.555556	0.423077	-0.592857	1	0	0	1	0	0	0	1	0	0	0.47119	0.593253	0.510076	0.111111	0	0.4	0.623077	-0.678571	1	0	0	0	1	1	0	0
0414 ERG95938.1 bacteriorhodopsin Haloquadratum walsbyi J07HQW2	0.555556	0.1	0.422222	0.438462	-0.445238	1	0	0	0	1	1	0	0	0	0	0.533457	0.730598	0.731758	0.444444	0	1	0.4	-0.404762	1	0	0	0	1	1	0	0	0	0	0.55948	0.642315	0.747047	0.111111	0	0.4	0.623077	-0.678571	1	0	0	0	1	1	0	0
0542 CEM28689.1 unnamed protein product Vitrella brassicaformis CCMP3155	0.555556	0.1	0.422222	0.438462	-0.445238	1	0	0	0	1	1	0	0	0	0	0.533457	0.730598	0.731758	0.444444	0	1	0.4	-0.404762	1	0	0	0	1	1	0	0	0	0	0.55948	0.642315	0.747047	0.111111	0	0.4	0.623077	-0.678571	1	0	0	0	1	1	0	0
0584 AHH02111.1 protein 72 synthetic construct	0.777778	0.075	0.622222	0.4	-0.328571	1	0	0	0	1	0	1	0	0	0	0.509294	0.808843	0.842252	0.333333	0.1	0.555556	0.423077	-0.592857	1	0	0	1	0	0	0	1	0	0	0.47119	0.593253	0.510076	0.111111	0	0.4	0.623077	-0.678571	1	0	0	0	1	1	0	0
0590 ADB03115.1 ssPrlArch synthetic construct	0.555556	0.1	0.422222	0.438462	-0.445238	1	0	0	0	1	1	0	0	0	0	0.533457	0.730598	0.731758	0.277778	0	0.933333	0.453846	-0.538095	1	0	0	0	1	1	0	0	0	0	0.553903	0.573618	0.630994	0.111111	0	0.4	0.623077	-0.678571	1	0	0	0	1	1	0	0
0643 CEM11612.1 unnamed protein product Vitrella brassicaformis CCMP3155	0.555556	0.1	0.422222	0.438462	-0.445238	1	0	0	0	1	1	0	0	0	0	0.533457	0.730598	0.731758	0.444444	0	1	0.4	-0.404762	1	0	0	0	1	1	0	0	0	0	0.55948	0.642315	0.747047	0.111111	0	0.4	0.623077	-0.678571	1	0	0	0	1	1	0	0
0649 CEM37782.1 unnamed protein product Vitrella brassicaformis CCMP3155	0.555556	0.1	0.422222	0.438462	-0.445238	1	0	0	0	1	1	0	0	0	0	0.533457	0.730598	0.731758	0.444444	0	1	0.4	-0.404762	1	0	0	0	1	1	0	0	0	0	0.55948	0.642315	0.747047	0.111111	0	0.4	0.623077	-0.678571	1	0	0	0	1	1	0	0
0664 KRO31627.1 xanthorhodopsin partial Actinobacteria bacterium BACL2 MAG121220bin52	0	0	0	0	0	0	0	0	0	0	0	0	0	0	0	0	0	0	0	0	0	0	0	0	0	0	0	0	0	0	0	0	0	0	0	0	0	0	0	0	0	0	0	0	0	0	0	0	0
0665 ABO88137.1 proteorhodopsin partial gamma proteobacterium HTCC6245	0	0	0	0	0	0	0	0	0	0	0	0	0	0	0	0	0	0	0.277778	0	0.933333	0.453846	-0.538095	1	0	0	0	1	1	0	0	0	0	0.553903	0.573618	0.630994	0.111111	0	0.4	0.623077	-0.678571	1	0	0	0	1	1	0	0
0666 APF29539.1 proteorhodopsin uncultured bacterium	0	0	0	0	0	0	0	0	0	0	0	0	0	0	0	0	0	0	0.444444	0	1	0.4	-0.404762	1	0	0	0	1	1	0	0	0	0	0.55948	0.642315	0.747047	0.111111	0	0.4	0.623077	-0.678571	1	0	0	0	1	1	0	0
0667 ABO88138.1 proteorhodopsin partial gamma proteobacterium HTCC6124	0	0	0	0	0	0	0	0	0	0	0	0	0	0	0	0	0	0	0.277778	0	0.933333	0.453846	-0.538095	1	0	0	0	1	1	0	0	0	0	0.553903	0.573618	0.630994	0.111111	0	0.4	0.623077	-0.678571	1	0	0	0	1	1	0	0
0668 APF29540.1 proteorhodopsin uncultured bacterium	0.555556	0.1	0.422222	0.438462	-0.445238	1	0	0	0	1	1	0	0	0	0	0.533457	0.730598	0.731758	0.444444	0	1	0.4	-0.404762	1	0	0	0	1	1	0	0	0	0	0.55948	0.642315	0.747047	0.111111	0	0.4	0.623077	-0.678571	1	0	0	0	1	1	0	0
0669 KRO43920.1 hypothetical protein ABR67 03410 Acidimicrobium sp. BACL17 MAG120823bin42	0	0	0	0	0	0	0	0	0	0	0	0	0	0	0	0	0	0	0.444444	0	1	0.4	-0.404762	1	0	0	0	1	1	0	0	0	0	0.55948	0.642315	0.747047	0.111111	0	0.4	0.623077	-0.678571	1	0	0	0	1	1	0	0
0670 APF29541.1 proteorhodopsin partial uncultured bacterium	0	0	0	0	0	0	0	0	0	0	0	0	0	0	0	0	0	0	0.444444	0	1	0.4	-0.404762	1	0	0	0	1	1	0	0	0	0	0.55948	0.642315	0.747047	0.111111	0	0.4	0.623077	-0.678571	1	0	0	0	1	1	0	0
0671 EAS48197.1 bacteriorhodopsin marine gamma proteobacterium HTCC2207	0.388889	0	0.844444	0.376923	-0.361905	1	0	0	0	1	1	0	0	0	0	0.555762	0.642315	0.747047	0.277778	0	0.933333	0.453846	-0.538095	1	0	0	0	1	1	0	0	0	0	0.553903	0.573618	0.630994	0.111111	0	0.4	0.623077	-0.678571	1	0	0	0	1	1	0	0
0672 ABO88139.1 proteorhodopsin partial gamma proteobacterium HTCC6216	0.388889	0	0.844444	0.376923	-0.361905	1	0	0	0	1	1	0	0	0	0	0.555762	0.642315	0.747047	0.277778	0	0.933333	0.453846	-0.538095	1	0	0	0	1	1	0	0	0	0	0.553903	0.573618	0.630994	0.111111	0	0.4	0.623077	-0.678571	1	0	0	0	1	1	0	0
0673 AIG86805.1 proteorhodopsin partial Hoppeia youngheungensis	0.555556	0.1	0.422222	0.438462	-0.445238	1	0	0	0	1	1	0	0	0	0	0.533457	0.730598	0.731758	0.444444	0	1	0.4	-0.404762	1	0	0	0	1	1	0	0	0	0	0.55948	0.642315	0.747047	0.111111	0	0.4	0.623077	-0.678571	1	0	0	0	1	1	0	0
0674 APF29543.1 proteorhodopsin partial uncultured bacterium	0.555556	0.1	0.422222	0.438462	-0.445238	1	0	0	0	1	1	0	0	0	0	0.533457	0.730598	0.731758	0.444444	0	1	0.4	-0.404762	1	0	0	0	1	1	0	0	0	0	0.55948	0.642315	0.747047	0.111111	0	0.4	0.623077	-0.678571	1	0	0	0	1	1	0	0
0675 OUW20647.1 biphenyl 23dioxygenase bacterium TMED161	0.555556	0.1	0.422222	0.438462	-0.445238	1	0	0	0	1	1	0	0	0	0	0.533457	0.730598	0.731758	0.277778	0	0.933333	0.453846	-0.538095	1	0	0	0	1	1	0	0	0	0	0.553903	0.573618	0.630994	0.111111	0	0.4	0.623077	-0.678571	1	0	0	0	1	1	0	0
0676 OUW61978.1 biphenyl 23dioxygenase bacterium TMED198	0.555556	0.1	0.422222	0.438462	-0.445238	1	0	0	0	1	1	0	0	0	0	0.533457	0.730598	0.731758	0.277778	0	0.933333	0.453846	-0.538095	1	0	0	0	1	1	0	0	0	0	0.553903	0.573618	0.630994	0.111111	0	0.4	0.623077	-0.678571	1	0	0	0	1	1	0	0
0677 WP 106880649.1 xanthorhodopsin partial filamentous cyanobacterium CCP5	0	0	0	0	0	0	0	0	0	0	0	0	0	0	0	0	0	0	0.444444	0	1	0.4	-0.404762	1	0	0	0	1	1	0	0	0	0	0.55948	0.642315	0.747047	0.111111	0	0.4	0.623077	-0.678571	1	0	0	0	1	1	0	0
0678 AIG86808.1 proteorhodopsin partial Flavobacterium sp. TAK38	0.555556	0.1	0.422222	0.438462	-0.445238	1	0	0	0	1	1	0	0	0	0	0.533457	0.730598	0.731758	0.444444	0	1	0.4	-0.404762	1	0	0	0	1	1	0	0	0	0	0.55948	0.642315	0.747047	0.111111	0	0.4	0.623077	-0.678571	1	0	0	0	1	1	0	0
0679 ATX75549.1 proteorhodopsin Reinekea forsetii	0.388889	0	0.844444	0.376923	-0.361905	1	0	0	0	1	1	0	0	0	0	0.555762	0.642315	0.747047	0.277778	0	0.933333	0.453846	-0.538095	1	0	0	0	1	1	0	0	0	0	0.553903	0.573618	0.630994	0.111111	0	0.4	0.623077	-0.678571	1	0	0	0	1	1	0	0
0680 PHX59984.1 xanthorhodopsin Actinobacteria bacterium	0.555556	0.1	0.422222	0.438462	-0.445238	1	0	0	0	1	1	0	0	0	0	0.533457	0.730598	0.731758	0.277778	0	0.933333	0.453846	-0.538095	1	0	0	0	1	1	0	0	0	0	0.553903	0.573618	0.630994	0.111111	0	0.4	0.623077	-0.678571	1	0	0	0	1	1	0	0
0681 OUD98180.1 Greenlight absorbing proteorhodopsin precursor Clavibacter michiganensis subsp. michiganensis	0	0	0	0	0	0	0	0	0	0	0	0	0	0	0	0	0	0	0.555556	0.1	0.422222	0.438462	-0.445238	1	0	0	0	1	1	0	0	0	0	0.533457	0.730598	0.731758	0.111111	0	0.4	0.623077	-0.678571	1	0	0	0	1	1	0	0
0682 WP 063770343.1 hypothetical protein Mesorhizobium sp. F7	0.555556	0.1	0.422222	0.438462	-0.445238	1	0	0	0	1	1	0	0	0	0	0.533457	0.730598	0.731758	0.444444	0	1	0.4	-0.404762	1	0	0	0	1	1	0	0	0	0	0.55948	0.642315	0.747047	0.111111	0	0.4	0.623077	-0.678571	1	0	0	0	1	1	0	0
0683 KRO45880.1 xanthorhodopsin partial Actinobacteria bacterium BACL4 MAG120813bin39	0	0	0	0	0	0	0	0	0	0	0	0	0	0	0	0	0	0	0.277778	0	0.933333	0.453846	-0.538095	1	0	0	0	1	1	0	0	0	0	0.553903	0.573618	0.630994	0.111111	0	0.4	0.623077	-0.678571	1	0	0	0	1	1	0	0
0685 APF29517.1 proteorhodopsin partial uncultured bacterium	0.555556	0.1	0.422222	0.438462	-0.445238	1	0	0	0	1	1	0	0	0	0	0.533457	0.730598	0.731758	0.444444	0	1	0.4	-0.404762	1	0	0	0	1	1	0	0	0	0	0.55948	0.642315	0.747047	0.111111	0	0.4	0.623077	-0.678571	1	0	0	0	1	1	0	0
0686 ABL97548.1 pop proteorhodopsin uncultured marine bacterium EB0 35D03	0.555556	0.1	0.422222	0.438462	-0.445238	1	0	0	0	1	1	0	0	0	0	0.533457	0.730598	0.731758	0.277778	0	0.933333	0.453846	-0.538095	1	0	0	0	1	1	0	0	0	0	0.553903	0.573618	0.630994	0.111111	0	0.4	0.623077	-0.678571	1	0	0	0	1	1	0	0
0687 WP 009576753.1 lactococcin gamma proteobacterium IMCC3088	0.388889	0	0.844444	0.376923	-0.361905	1	0	0	0	1	1	0	0	0	0	0.555762	0.642315	0.747047	0.277778	0	0.933333	0.453846	-0.538095	1	0	0	0	1	1	0	0	0	0	0.553903	0.573618	0.630994	0.111111	0	0.4	0.623077	-0.678571	1	0	0	0	1	1	0	0
0688 KFX72063.1 biphenyl 23dioxygenase alpha proteobacterium QL1	0.388889	0	0.844444	0.376923	-0.361905	1	0	0	0	1	1	0	0	0	0	0.555762	0.642315	0.747047	0.277778	0	0.933333	0.453846	-0.538095	1	0	0	0	1	1	0	0	0	0	0.553903	0.573618	0.630994	0.111111	0	0.4	0.623077	-0.678571	1	0	0	0	1	1	0	0
0689 APF29546.1 proteorhodopsin uncultured bacterium	0.555556	0.1	0.422222	0.438462	-0.445238	1	0	0	0	1	1	0	0	0	0	0.533457	0.730598	0.731758	0.444444	0	1	0.4	-0.404762	1	0	0	0	1	1	0	0	0	0	0.55948	0.642315	0.747047	0.111111	0	0.4	0.623077	-0.678571	1	0	0	0	1	1	0	0
0690 KRO94700.1 biphenyl 23dioxygenase SAR92 bacterium BACL26 MAG121220bin70	0.388889	0	0.844444	0.376923	-0.361905	1	0	0	0	1	1	0	0	0	0	0.555762	0.642315	0.747047	0.277778	0	0.933333	0.453846	-0.538095	1	0	0	0	1	1	0	0	0	0	0.553903	0.573618	0.630994	0.111111	0	0.4	0.623077	-0.678571	1	0	0	0	1	1	0	0
0691 WP 035489567.1 biphenyl 23dioxygenase Gammaproteobacteria bacterium MOLA455	0.388889	0	0.844444	0.376923	-0.361905	1	0	0	0	1	1	0	0	0	0	0.555762	0.642315	0.747047	0.277778	0	0.933333	0.453846	-0.538095	1	0	0	0	1	1	0	0	0	0	0.553903	0.573618	0.630994	0.111111	0	0.4	0.623077	-0.678571	1	0	0	0	1	1	0	0
0692 WP 039967190.1 biphenyl 23dioxygenase gamma proteobacterium HTCC2207	0.388889	0	0.844444	0.376923	-0.361905	1	0	0	0	1	1	0	0	0	0	0.555762	0.642315	0.747047	0.277778	0	0.933333	0.453846	-0.538095	1	0	0	0	1	1	0	0	0	0	0.553903	0.573618	0.630994	0.111111	0	0.4	0.623077	-0.678571	1	0	0	0	1	1	0	0
0693 OUT58362.1 biphenyl 23dioxygenase bacterium TMED15	0.555556	0.1	0.422222	0.438462	-0.445238	1	0	0	0	1	1	0	0	0	0	0.533457	0.730598	0.731758	0.277778	0	0.933333	0.453846	-0.538095	1	0	0	0	1	1	0	0	0	0	0.553903	0.573618	0.630994	0.111111	0	0.4	0.623077	-0.678571	1	0	0	0	1	1	0	0
0694 APF29447.1 proteorhodopsin uncultured bacterium	0.555556	0.1	0.422222	0.438462	-0.445238	1	0	0	0	1	1	0	0	0	0	0.533457	0.730598	0.731758	0.277778	0	0.933333	0.453846	-0.538095	1	0	0	0	1	1	0	0	0	0	0.553903	0.573618	0.630994	0.111111	0	0.4	0.623077	-0.678571	1	0	0	0	1	1	0	0
0695 ALS55912.1 proteorhodopsin uncultured bacterium EIL68H05	0.555556	0.1	0.422222	0.438462	-0.445238	1	0	0	0	1	1	0	0	0	0	0.533457	0.730598	0.731758	0.277778	0	0.933333	0.453846	-0.538095	1	0	0	0	1	1	0	0	0	0	0.553903	0.573618	0.630994	0.111111	0	0.4	0.623077	-0.678571	1	0	0	0	1	1	0	0
0696 WP 013695533.1 biphenyl 23dioxygenase Candidatus Pelagibacter sp. IMCC9063	0.555556	0.1	0.422222	0.438462	-0.445238	1	0	0	0	1	1	0	0	0	0	0.533457	0.730598	0.731758	0.277778	0	0.933333	0.453846	-0.538095	1	0	0	0	1	1	0	0	0	0	0.553903	0.573618	0.630994	0.111111	0	0.4	0.623077	-0.678571	1	0	0	0	1	1	0	0
0697 KGA04460.1 hypothetical protein GM43 5495 actinobacterium acMicro4	0.555556	0.1	0.422222	0.438462	-0.445238	1	0	0	0	1	1	0	0	0	0	0.533457	0.730598	0.731758	0.444444	0	1	0.4	-0.404762	1	0	0	0	1	1	0	0	0	0	0.55948	0.642315	0.747047	0.111111	0	0.4	0.623077	-0.678571	1	0	0	0	1	1	0	0
0698 WP 009360471.1 bacteriorhodopsin alpha proteobacterium HIMB114	0.555556	0.1	0.422222	0.438462	-0.445238	1	0	0	0	1	1	0	0	0	0	0.533457	0.730598	0.731758	0.277778	0	0.933333	0.453846	-0.538095	1	0	0	0	1	1	0	0	0	0	0.553903	0.573618	0.630994	0.111111	0	0.4	0.623077	-0.678571	1	0	0	0	1	1	0	0
0699 WP 099340517.1 biphenyl 23dioxygenase Candidatus Fonsibacter ubiquis	0.388889	0	0.844444	0.376923	-0.361905	1	0	0	0	1	1	0	0	0	0	0.555762	0.642315	0.747047	0.277778	0	0.933333	0.453846	-0.538095	1	0	0	0	1	1	0	0	0	0	0.553903	0.573618	0.630994	0.111111	0	0.4	0.623077	-0.678571	1	0	0	0	1	1	0	0
0700 WP 100255947.1 biphenyl 23dioxygenase Reinekea forsetii	0.388889	0	0.844444	0.376923	-0.361905	1	0	0	0	1	1	0	0	0	0	0.555762	0.642315	0.747047	0.277778	0	0.933333	0.453846	-0.538095	1	0	0	0	1	1	0	0	0	0	0.553903	0.573618	0.630994	0.111111	0	0.4	0.623077	-0.678571	1	0	0	0	1	1	0	0
0701 OUX42333.1 biphenyl 23dioxygenase bacterium TMED277	0.555556	0.1	0.422222	0.438462	-0.445238	1	0	0	0	1	1	0	0	0	0	0.533457	0.730598	0.731758	0.277778	0	0.933333	0.453846	-0.538095	1	0	0	0	1	1	0	0	0	0	0.553903	0.573618	0.630994	0.111111	0	0.4	0.623077	-0.678571	1	0	0	0	1	1	0	0
0702 OUV18487.1 hypothetical protein CBC58 00815 Cellulomonadaceae bacterium TMED98	0.555556	0.1	0.422222	0.438462	-0.445238	1	0	0	0	1	1	0	0	0	0	0.533457	0.730598	0.731758	0.444444	0	1	0.4	-0.404762	1	0	0	0	1	1	0	0	0	0	0.55948	0.642315	0.747047	0.111111	0	0.4	0.623077	-0.678571	1	0	0	0	1	1	0	0
0703 WP 104913209.1 rhodopsin Pontimonas salivibrio	0.555556	0.1	0.422222	0.438462	-0.445238	1	0	0	0	1	1	0	0	0	0	0.533457	0.730598	0.731758	0.444444	0	1	0.4	-0.404762	1	0	0	0	1	1	0	0	0	0	0.55948	0.642315	0.747047	0.111111	0	0.4	0.623077	-0.678571	1	0	0	0	1	1	0	0
0704 APF29427.1 proteorhodopsin uncultured bacterium	0.388889	0	0.844444	0.376923	-0.361905	1	0	0	0	1	1	0	0	0	0	0.555762	0.642315	0.747047	0.444444	0	1	0.4	-0.404762	1	0	0	0	1	1	0	0	0	0	0.55948	0.642315	0.747047	0.111111	0	0.4	0.623077	-0.678571	1	0	0	0	1	1	0	0
0705 KRO39854.1 hypothetical protein ABR66 01515 Microbacteriaceae bacterium BACL25 MAG120322bin65	0.555556	0.1	0.422222	0.438462	-0.445238	1	0	0	0	1	1	0	0	0	0	0.533457	0.730598	0.731758	0.444444	0	1	0.4	-0.404762	1	0	0	0	1	1	0	0	0	0	0.55948	0.642315	0.747047	0.111111	0	0.4	0.623077	-0.678571	1	0	0	0	1	1	0	0
0706 WP 053820684.1 biphenyl 23dioxygenase Candidatus Thioglobus singularis	0.555556	0.1	0.422222	0.438462	-0.445238	1	0	0	0	1	1	0	0	0	0	0.533457	0.730598	0.731758	0.277778	0	0.933333	0.453846	-0.538095	1	0	0	0	1	1	0	0	0	0	0.553903	0.573618	0.630994	0.111111	0	0.4	0.623077	-0.678571	1	0	0	0	1	1	0	0
0707 WP 065353814.1 biphenyl 23dioxygenase Candidatus Thioglobus singularis	0.555556	0.1	0.422222	0.438462	-0.445238	1	0	0	0	1	1	0	0	0	0	0.533457	0.730598	0.731758	0.277778	0	0.933333	0.453846	-0.538095	1	0	0	0	1	1	0	0	0	0	0.553903	0.573618	0.630994	0.111111	0	0.4	0.623077	-0.678571	1	0	0	0	1	1	0	0
0708 KLR62508.1 bacteriorhodopsin Actinobacteria bacterium IMCC26207	0.555556	0.1	0.422222	0.438462	-0.445238	1	0	0	0	1	1	0	0	0	0	0.533457	0.730598	0.731758	0.277778	0	0.933333	0.453846	-0.538095	1	0	0	0	1	1	0	0	0	0	0.553903	0.573618	0.630994	0.111111	0	0.4	0.623077	-0.678571	1	0	0	0	1	1	0	0
0709 ABV22430.1 rhodopsin Oxyrrhis marina	0.555556	0.1	0.422222	0.438462	-0.445238	1	0	0	0	1	1	0	0	0	0	0.533457	0.730598	0.731758	0.277778	0	0.933333	0.453846	-0.538095	1	0	0	0	1	1	0	0	0	0	0.553903	0.573618	0.630994	0.111111	0	0.4	0.623077	-0.678571	1	0	0	0	1	1	0	0
0710 KRO62090.1 rhodopsin Cryomorphaceae bacterium BACL11 MAG121015bin20	0.555556	0.1	0.422222	0.438462	-0.445238	1	0	0	0	1	1	0	0	0	0	0.533457	0.730598	0.731758	0.444444	0	1	0.4	-0.404762	1	0	0	0	1	1	0	0	0	0	0.55948	0.642315	0.747047	0.111111	0	0.4	0.623077	-0.678571	1	0	0	0	1	1	0	0
0711 KIE48989.1 hypothetical protein MB52 07880 marine actinobacterium MedAcidiG1	0.555556	0.1	0.422222	0.438462	-0.445238	1	0	0	0	1	1	0	0	0	0	0.533457	0.730598	0.731758	0.277778	0	0.933333	0.453846	-0.538095	1	0	0	0	1	1	0	0	0	0	0.553903	0.573618	0.630994	0.111111	0	0.4	0.623077	-0.678571	1	0	0	0	1	1	0	0
0712 SEA69288.1 Bacteriorhodopsin Flavobacterium gillisiae	0.555556	0.1	0.422222	0.438462	-0.445238	1	0	0	0	1	1	0	0	0	0	0.533457	0.730598	0.731758	0.444444	0	1	0.4	-0.404762	1	0	0	0	1	1	0	0	0	0	0.55948	0.642315	0.747047	0.111111	0	0.4	0.623077	-0.678571	1	0	0	0	1	1	0	0
0713 WP 087565430.1 rhodopsin Polaribacter sp. SA410	0.555556	0.1	0.422222	0.438462	-0.445238	1	0	0	0	1	1	0	0	0	0	0.533457	0.730598	0.731758	0.444444	0	1	0.4	-0.404762	1	0	0	0	1	1	0	0	0	0	0.55948	0.642315	0.747047	0.111111	0	0.4	0.623077	-0.678571	1	0	0	0	1	1	0	0
0714 WP 036788038.1 MULTISPECIES: rhodopsin Polaribacter	0.555556	0.1	0.422222	0.438462	-0.445238	1	0	0	0	1	1	0	0	0	0	0.533457	0.730598	0.731758	0.444444	0	1	0.4	-0.404762	1	0	0	0	1	1	0	0	0	0	0.55948	0.642315	0.747047	0.111111	0	0.4	0.623077	-0.678571	1	0	0	0	1	1	0	0
0715 KRP06268.1 rhodopsin Cryomorphaceae bacterium BACL18 MAG120507bin74	0.555556	0.1	0.422222	0.438462	-0.445238	1	0	0	0	1	1	0	0	0	0	0.533457	0.730598	0.731758	0.444444	0	1	0.4	-0.404762	1	0	0	0	1	1	0	0	0	0	0.55948	0.642315	0.747047	0.111111	0	0.4	0.623077	-0.678571	1	0	0	0	1	1	0	0
0716 KFL44775.1 hypothetical protein IL54 0141 Sphingobium sp. ba1	0.555556	0.1	0.422222	0.438462	-0.445238	1	0	0	0	1	1	0	0	0	0	0.533457	0.730598	0.731758	0.277778	0	0.933333	0.453846	-0.538095	1	0	0	0	1	1	0	0	0	0	0.553903	0.573618	0.630994	0.111111	0	0.4	0.623077	-0.678571	1	0	0	0	1	1	0	0
0717 OYU97376.1 rhodopsin Bacteroidetes bacterium B1(2017)	0.555556	0.1	0.422222	0.438462	-0.445238	1	0	0	0	1	1	0	0	0	0	0.533457	0.730598	0.731758	0.444444	0	1	0.4	-0.404762	1	0	0	0	1	1	0	0	0	0	0.55948	0.642315	0.747047	0.111111	0	0.4	0.623077	-0.678571	1	0	0	0	1	1	0	0
0718 WP 054043767.1 rhodopsin bacterium 336/3	0.555556	0.1	0.422222	0.438462	-0.445238	1	0	0	0	1	1	0	0	0	0	0.533457	0.730598	0.731758	0.444444	0	1	0.4	-0.404762	1	0	0	0	1	1	0	0	0	0	0.55948	0.642315	0.747047	0.111111	0	0.4	0.623077	-0.678571	1	0	0	0	1	1	0	0
0719 KRO46809.1 hypothetical protein ABR75 07870 Acidimicrobiia bacterium BACL6 MAG120924bin43	0.555556	0.1	0.422222	0.438462	-0.445238	1	0	0	0	1	1	0	0	0	0	0.533457	0.730598	0.731758	0.277778	0	0.933333	0.453846	-0.538095	1	0	0	0	1	1	0	0	0	0	0.553903	0.573618	0.630994	0.111111	0	0.4	0.623077	-0.678571	1	0	0	0	1	1	0	0
0720 OUV50070.1 rhodopsin Flavobacteriaceae bacterium TMED116	0.555556	0.1	0.422222	0.438462	-0.445238	1	0	0	0	1	1	0	0	0	0	0.533457	0.730598	0.731758	0.444444	0	1	0.4	-0.404762	1	0	0	0	1	1	0	0	0	0	0.55948	0.642315	0.747047	0.111111	0	0.4	0.623077	-0.678571	1	0	0	0	1	1	0	0
0721 PHX92662.1 rhodopsin Flavobacteriales bacterium	0.555556	0.1	0.422222	0.438462	-0.445238	1	0	0	0	1	1	0	0	0	0	0.533457	0.730598	0.731758	0.444444	0	1	0.4	-0.404762	1	0	0	0	1	1	0	0	0	0	0.55948	0.642315	0.747047	0.111111	0	0.4	0.623077	-0.678571	1	0	0	0	1	1	0	0
0723 KRO59517.1 rhodopsin Cryomorphaceae bacterium BACL7 MAG120910bin2	0.555556	0.1	0.422222	0.438462	-0.445238	1	0	0	0	1	1	0	0	0	0	0.533457	0.730598	0.731758	0.444444	0	1	0.4	-0.404762	1	0	0	0	1	1	0	0	0	0	0.55948	0.642315	0.747047	0.111111	0	0.4	0.623077	-0.678571	1	0	0	0	1	1	0	0
0724 KRO74977.1 rhodopsin Cryomorphaceae bacterium BACL23 MAG120924bin60	0.555556	0.1	0.422222	0.438462	-0.445238	1	0	0	0	1	1	0	0	0	0	0.533457	0.730598	0.731758	0.444444	0	1	0.4	-0.404762	1	0	0	0	1	1	0	0	0	0	0.55948	0.642315	0.747047	0.111111	0	0.4	0.623077	-0.678571	1	0	0	0	1	1	0	0
0725 OUW34347.1 rhodopsin Flavobacteriaceae bacterium TMED179	0.555556	0.1	0.422222	0.438462	-0.445238	1	0	0	0	1	1	0	0	0	0	0.533457	0.730598	0.731758	0.444444	0	1	0.4	-0.404762	1	0	0	0	1	1	0	0	0	0	0.55948	0.642315	0.747047	0.111111	0	0.4	0.623077	-0.678571	1	0	0	0	1	1	0	0
0726 WP 105002929.1 rhodopsin Tenacibaculum sp. SG28	0.555556	0.1	0.422222	0.438462	-0.445238	1	0	0	0	1	1	0	0	0	0	0.533457	0.730598	0.731758	0.444444	0	1	0.4	-0.404762	1	0	0	0	1	1	0	0	0	0	0.55948	0.642315	0.747047	0.111111	0	0.4	0.623077	-0.678571	1	0	0	0	1	1	0	0
0727 PTL97978.1 rhodopsin Bacteroidetes bacterium	0.555556	0.1	0.422222	0.438462	-0.445238	1	0	0	0	1	1	0	0	0	0	0.533457	0.730598	0.731758	0.444444	0	1	0.4	-0.404762	1	0	0	0	1	1	0	0	0	0	0.55948	0.642315	0.747047	0.111111	0	0.4	0.623077	-0.678571	1	0	0	0	1	1	0	0
0728 EIC91904.1 hypothetical protein IMCC13023 03830 Candidatus Aquiluna sp. IMCC13023	0.555556	0.1	0.422222	0.438462	-0.445238	1	0	0	0	1	1	0	0	0	0	0.533457	0.730598	0.731758	0.277778	0	0.933333	0.453846	-0.538095	1	0	0	0	1	1	0	0	0	0	0.553903	0.573618	0.630994	0.111111	0	0.4	0.623077	-0.678571	1	0	0	0	1	1	0	0
0729 WP 105021551.1 rhodopsin Polaribacter glomeratus	0.555556	0.1	0.422222	0.438462	-0.445238	1	0	0	0	1	1	0	0	0	0	0.533457	0.730598	0.731758	0.444444	0	1	0.4	-0.404762	1	0	0	0	1	1	0	0	0	0	0.55948	0.642315	0.747047	0.111111	0	0.4	0.623077	-0.678571	1	0	0	0	1	1	0	0
0730 WP 069675266.1 rhodopsin Formosa sp. Hel3 A1 48	0.555556	0.1	0.422222	0.438462	-0.445238	1	0	0	0	1	1	0	0	0	0	0.533457	0.730598	0.731758	0.444444	0	1	0.4	-0.404762	1	0	0	0	1	1	0	0	0	0	0.55948	0.642315	0.747047	0.111111	0	0.4	0.623077	-0.678571	1	0	0	0	1	1	0	0
0731 WP 041758093.1 rhodopsin Psychroflexus torquis	0.555556	0.1	0.422222	0.438462	-0.445238	1	0	0	0	1	1	0	0	0	0	0.533457	0.730598	0.731758	0.444444	0	1	0.4	-0.404762	1	0	0	0	1	1	0	0	0	0	0.55948	0.642315	0.747047	0.111111	0	0.4	0.623077	-0.678571	1	0	0	0	1	1	0	0
0732 WP 102088140.1 rhodopsin Psychroflexus sp. MES1P1E	0.555556	0.1	0.422222	0.438462	-0.445238	1	0	0	0	1	1	0	0	0	0	0.533457	0.730598	0.731758	0.444444	0	1	0.4	-0.404762	1	0	0	0	1	1	0	0	0	0	0.55948	0.642315	0.747047	0.111111	0	0.4	0.623077	-0.678571	1	0	0	0	1	1	0	0
0733 WP 040555673.1 rhodopsin Psychroflexus gondwanensis	0.555556	0.1	0.422222	0.438462	-0.445238	1	0	0	0	1	1	0	0	0	0	0.533457	0.730598	0.731758	0.444444	0	1	0.4	-0.404762	1	0	0	0	1	1	0	0	0	0	0.55948	0.642315	0.747047	0.111111	0	0.4	0.623077	-0.678571	1	0	0	0	1	1	0	0
0734 WP 019038416.1 rhodopsin Psychroflexus tropicus	0.555556	0.1	0.422222	0.438462	-0.445238	1	0	0	0	1	1	0	0	0	0	0.533457	0.730598	0.731758	0.444444	0	1	0.4	-0.404762	1	0	0	0	1	1	0	0	0	0	0.55948	0.642315	0.747047	0.111111	0	0.4	0.623077	-0.678571	1	0	0	0	1	1	0	0
0735 WP 073191826.1 rhodopsin Psychroflexus salarius	0.555556	0.1	0.422222	0.438462	-0.445238	1	0	0	0	1	1	0	0	0	0	0.533457	0.730598	0.731758	0.444444	0	1	0.4	-0.404762	1	0	0	0	1	1	0	0	0	0	0.55948	0.642315	0.747047	0.111111	0	0.4	0.623077	-0.678571	1	0	0	0	1	1	0	0
0736 WP 093366158.1 rhodopsin Psychroflexus sediminis	0.555556	0.1	0.422222	0.438462	-0.445238	1	0	0	0	1	1	0	0	0	0	0.533457	0.730598	0.731758	0.444444	0	1	0.4	-0.404762	1	0	0	0	1	1	0	0	0	0	0.55948	0.642315	0.747047	0.111111	0	0.4	0.623077	-0.678571	1	0	0	0	1	1	0	0
0737 OUV88631.1 rhodopsin Crocinitomicaceae bacterium TMED135	0.555556	0.1	0.422222	0.438462	-0.445238	1	0	0	0	1	1	0	0	0	0	0.533457	0.730598	0.731758	0.444444	0	1	0.4	-0.404762	1	0	0	0	1	1	0	0	0	0	0.55948	0.642315	0.747047	0.111111	0	0.4	0.623077	-0.678571	1	0	0	0	1	1	0	0
0738 OUU18184.1 rhodopsin Crocinitomicaceae bacterium TMED45	0.555556	0.1	0.422222	0.438462	-0.445238	1	0	0	0	1	1	0	0	0	0	0.533457	0.730598	0.731758	0.444444	0	1	0.4	-0.404762	1	0	0	0	1	1	0	0	0	0	0.55948	0.642315	0.747047	0.111111	0	0.4	0.623077	-0.678571	1	0	0	0	1	1	0	0
0739 OYW75253.1 rhodopsin Sphingobacteriia bacterium 32374	0.555556	0.1	0.422222	0.438462	-0.445238	1	0	0	0	1	1	0	0	0	0	0.533457	0.730598	0.731758	0.444444	0	1	0.4	-0.404762	1	0	0	0	1	1	0	0	0	0	0.55948	0.642315	0.747047	0.111111	0	0.4	0.623077	-0.678571	1	0	0	0	1	1	0	0
0740 WP 104808503.1 rhodopsin Polaribacter filamentus	0.555556	0.1	0.422222	0.438462	-0.445238	1	0	0	0	1	1	0	0	0	0	0.533457	0.730598	0.731758	0.444444	0	1	0.4	-0.404762	1	0	0	0	1	1	0	0	0	0	0.55948	0.642315	0.747047	0.111111	0	0.4	0.623077	-0.678571	1	0	0	0	1	1	0	0
0741 WP 035128632.1 rhodopsin Flavobacterium aquatile	0.555556	0.1	0.422222	0.438462	-0.445238	1	0	0	0	1	1	0	0	0	0	0.533457	0.730598	0.731758	0.444444	0	1	0.4	-0.404762	1	0	0	0	1	1	0	0	0	0	0.55948	0.642315	0.747047	0.111111	0	0.4	0.623077	-0.678571	1	0	0	0	1	1	0	0
0742 WP 090081783.1 rhodopsin Chryseobacterium frigidisoli	0.555556	0.1	0.422222	0.438462	-0.445238	1	0	0	0	1	1	0	0	0	0	0.533457	0.730598	0.731758	0.444444	0	1	0.4	-0.404762	1	0	0	0	1	1	0	0	0	0	0.55948	0.642315	0.747047	0.111111	0	0.4	0.623077	-0.678571	1	0	0	0	1	1	0	0
0743 WP 103914412.1 rhodopsin Chryseobacterium humi	0.555556	0.1	0.422222	0.438462	-0.445238	1	0	0	0	1	1	0	0	0	0	0.533457	0.730598	0.731758	0.444444	0	1	0.4	-0.404762	1	0	0	0	1	1	0	0	0	0	0.55948	0.642315	0.747047	0.111111	0	0.4	0.623077	-0.678571	1	0	0	0	1	1	0	0
0744 WP 035900073.1 rhodopsin Leeuwenhoekiella sp. Hel I 48	0.555556	0.1	0.422222	0.438462	-0.445238	1	0	0	0	1	1	0	0	0	0	0.533457	0.730598	0.731758	0.444444	0	1	0.4	-0.404762	1	0	0	0	1	1	0	0	0	0	0.55948	0.642315	0.747047	0.111111	0	0.4	0.623077	-0.678571	1	0	0	0	1	1	0	0
0745 OUW69482.1 rhodopsin Crocinitomicaceae bacterium TMED209	0.555556	0.1	0.422222	0.438462	-0.445238	1	0	0	0	1	1	0	0	0	0	0.533457	0.730598	0.731758	0.444444	0	1	0.4	-0.404762	1	0	0	0	1	1	0	0	0	0	0.55948	0.642315	0.747047	0.111111	0	0.4	0.623077	-0.678571	1	0	0	0	1	1	0	0
0746 OYU79116.1 rhodopsin Flavobacterium sp. BFFFF1	0.555556	0.1	0.422222	0.438462	-0.445238	1	0	0	0	1	1	0	0	0	0	0.533457	0.730598	0.731758	0.444444	0	1	0.4	-0.404762	1	0	0	0	1	1	0	0	0	0	0.55948	0.642315	0.747047	0.111111	0	0.4	0.623077	-0.678571	1	0	0	0	1	1	0	0
0749 APF29550.1 proteorhodopsin uncultured bacterium	0.555556	0.1	0.422222	0.438462	-0.445238	1	0	0	0	1	1	0	0	0	0	0.533457	0.730598	0.731758	0.444444	0	1	0.4	-0.404762	1	0	0	0	1	1	0	0	0	0	0.55948	0.642315	0.747047	0.111111	0	0.4	0.623077	-0.678571	1	0	0	0	1	1	0	0
0750 APF29547.1 proteorhodopsin uncultured bacterium	0.555556	0.1	0.422222	0.438462	-0.445238	1	0	0	0	1	1	0	0	0	0	0.533457	0.730598	0.731758	0.444444	0	1	0.4	-0.404762	1	0	0	0	1	1	0	0	0	0	0.55948	0.642315	0.747047	0.111111	0	0.4	0.623077	-0.678571	1	0	0	0	1	1	0	0
0751 WP 008865484.1 rhodopsin Flavobacteria bacterium MS0242A	0.555556	0.1	0.422222	0.438462	-0.445238	1	0	0	0	1	1	0	0	0	0	0.533457	0.730598	0.731758	0.444444	0	1	0.4	-0.404762	1	0	0	0	1	1	0	0	0	0	0.55948	0.642315	0.747047	0.111111	0	0.4	0.623077	-0.678571	1	0	0	0	1	1	0	0
0753 OUW99750.1 rhodopsin Flavobacteriaceae bacterium TMED238	0.555556	0.1	0.422222	0.438462	-0.445238	1	0	0	0	1	1	0	0	0	0	0.533457	0.730598	0.731758	0.444444	0	1	0.4	-0.404762	1	0	0	0	1	1	0	0	0	0	0.55948	0.642315	0.747047	0.111111	0	0.4	0.623077	-0.678571	1	0	0	0	1	1	0	0
0754 OUU05517.1 rhodopsin Flavobacteriaceae bacterium TMED42	0.555556	0.1	0.422222	0.438462	-0.445238	1	0	0	0	1	1	0	0	0	0	0.533457	0.730598	0.731758	0.444444	0	1	0.4	-0.404762	1	0	0	0	1	1	0	0	0	0	0.55948	0.642315	0.747047	0.111111	0	0.4	0.623077	-0.678571	1	0	0	0	1	1	0	0
0755 OUX03032.1 rhodopsin Flavobacteriales bacterium TMED235	0.555556	0.1	0.422222	0.438462	-0.445238	1	0	0	0	1	1	0	0	0	0	0.533457	0.730598	0.731758	0.444444	0	1	0.4	-0.404762	1	0	0	0	1	1	0	0	0	0	0.55948	0.642315	0.747047	0.111111	0	0.4	0.623077	-0.678571	1	0	0	0	1	1	0	0
0756 APF29548.1 proteorhodopsin uncultured bacterium	0.555556	0.1	0.422222	0.438462	-0.445238	1	0	0	0	1	1	0	0	0	0	0.533457	0.730598	0.731758	0.444444	0	1	0.4	-0.404762	1	0	0	0	1	1	0	0	0	0	0.55948	0.642315	0.747047	0.111111	0	0.4	0.623077	-0.678571	1	0	0	0	1	1	0	0
0757 APF29549.1 proteorhodopsin uncultured bacterium	0.555556	0.1	0.422222	0.438462	-0.445238	1	0	0	0	1	1	0	0	0	0	0.533457	0.730598	0.731758	0.444444	0	1	0.4	-0.404762	1	0	0	0	1	1	0	0	0	0	0.55948	0.642315	0.747047	0.111111	0	0.4	0.623077	-0.678571	1	0	0	0	1	1	0	0
0758 OUW77757.1 rhodopsin Flavobacteriaceae bacterium TMED212	0.555556	0.1	0.422222	0.438462	-0.445238	1	0	0	0	1	1	0	0	0	0	0.533457	0.730598	0.731758	0.444444	0	1	0.4	-0.404762	1	0	0	0	1	1	0	0	0	0	0.55948	0.642315	0.747047	0.111111	0	0.4	0.623077	-0.678571	1	0	0	0	1	1	0	0
0759 KRP28445.1 rhodopsin Cryomorphaceae bacterium BACL22 MAG120619bin32	0.555556	0.1	0.422222	0.438462	-0.445238	1	0	0	0	1	1	0	0	0	0	0.533457	0.730598	0.731758	0.444444	0	1	0.4	-0.404762	1	0	0	0	1	1	0	0	0	0	0.55948	0.642315	0.747047	0.111111	0	0.4	0.623077	-0.678571	1	0	0	0	1	1	0	0
0760 WP 004570062.1 rhodopsin Polaribacter irgensii	0.555556	0.1	0.422222	0.438462	-0.445238	1	0	0	0	1	1	0	0	0	0	0.533457	0.730598	0.731758	0.444444	0	1	0.4	-0.404762	1	0	0	0	1	1	0	0	0	0	0.55948	0.642315	0.747047	0.111111	0	0.4	0.623077	-0.678571	1	0	0	0	1	1	0	0
0761 OUU03259.1 rhodopsin Flammeovirgaceae bacterium TMED32	0.555556	0.1	0.422222	0.438462	-0.445238	1	0	0	0	1	1	0	0	0	0	0.533457	0.730598	0.731758	0.444444	0	1	0.4	-0.404762	1	0	0	0	1	1	0	0	0	0	0.55948	0.642315	0.747047	0.111111	0	0.4	0.623077	-0.678571	1	0	0	0	1	1	0	0
0762 KGL59718.1 proteorhodopsin Polaribacter sp. Hel1 33 49	0.555556	0.1	0.422222	0.438462	-0.445238	1	0	0	0	1	1	0	0	0	0	0.533457	0.730598	0.731758	0.444444	0	1	0.4	-0.404762	1	0	0	0	1	1	0	0	0	0	0.55948	0.642315	0.747047	0.111111	0	0.4	0.623077	-0.678571	1	0	0	0	1	1	0	0
0763 PDH44252.1 rhodopsin Flavobacteriales bacterium MEDG22	0.555556	0.1	0.422222	0.438462	-0.445238	1	0	0	0	1	1	0	0	0	0	0.533457	0.730598	0.731758	0.444444	0	1	0.4	-0.404762	1	0	0	0	1	1	0	0	0	0	0.55948	0.642315	0.747047	0.111111	0	0.4	0.623077	-0.678571	1	0	0	0	1	1	0	0
0764 WP 046487763.1 xanthorhodopsin Candidatus Methylopumilus planktonicus	0.777778	0.075	0.622222	0.4	-0.328571	1	0	0	0	1	0	1	0	0	0	0.509294	0.808843	0.842252	0.277778	0	0.933333	0.453846	-0.538095	1	0	0	0	1	1	0	0	0	0	0.553903	0.573618	0.630994	0.222222	0.5	-0.155556	0.661538	-0.7	1	0	0	1	0	0	0	0
0765 WP 026715997.1 rhodopsin Flavobacterium gelidilacus	0.555556	0.1	0.422222	0.438462	-0.445238	1	0	0	0	1	1	0	0	0	0	0.533457	0.730598	0.731758	0.444444	0	1	0.4	-0.404762	1	0	0	0	1	1	0	0	0	0	0.55948	0.642315	0.747047	0.111111	0	0.4	0.623077	-0.678571	1	0	0	0	1	1	0	0
0766 WP 007138255.1 rhodopsin Flavobacterium frigoris	0.555556	0.1	0.422222	0.438462	-0.445238	1	0	0	0	1	1	0	0	0	0	0.533457	0.730598	0.731758	0.444444	0	1	0.4	-0.404762	1	0	0	0	1	1	0	0	0	0	0.55948	0.642315	0.747047	0.111111	0	0.4	0.623077	-0.678571	1	0	0	0	1	1	0	0
0767 WP 091089659.1 rhodopsin Flavobacterium gillisiae	0.555556	0.1	0.422222	0.438462	-0.445238	1	0	0	0	1	1	0	0	0	0	0.533457	0.730598	0.731758	0.444444	0	1	0.4	-0.404762	1	0	0	0	1	1	0	0	0	0	0.55948	0.642315	0.747047	0.111111	0	0.4	0.623077	-0.678571	1	0	0	0	1	1	0	0
0768 WP 091207255.1 rhodopsin Flavobacterium xueshanense	0.555556	0.1	0.422222	0.438462	-0.445238	1	0	0	0	1	1	0	0	0	0	0.533457	0.730598	0.731758	0.444444	0	1	0.4	-0.404762	1	0	0	0	1	1	0	0	0	0	0.55948	0.642315	0.747047	0.111111	0	0.4	0.623077	-0.678571	1	0	0	0	1	1	0	0
0769 WP 066077143.1 rhodopsin Flavobacterium fryxellicola	0.555556	0.1	0.422222	0.438462	-0.445238	1	0	0	0	1	1	0	0	0	0	0.533457	0.730598	0.731758	0.444444	0	1	0.4	-0.404762	1	0	0	0	1	1	0	0	0	0	0.55948	0.642315	0.747047	0.111111	0	0.4	0.623077	-0.678571	1	0	0	0	1	1	0	0
0770 WP 073353058.1 MULTISPECIES: rhodopsin Flavobacterium	0.555556	0.1	0.422222	0.438462	-0.445238	1	0	0	0	1	1	0	0	0	0	0.533457	0.730598	0.731758	0.444444	0	1	0.4	-0.404762	1	0	0	0	1	1	0	0	0	0	0.55948	0.642315	0.747047	0.111111	0	0.4	0.623077	-0.678571	1	0	0	0	1	1	0	0
0771 WP 086455186.1 rhodopsin Flavobacterium sp. FPG59	0.555556	0.1	0.422222	0.438462	-0.445238	1	0	0	0	1	1	0	0	0	0	0.533457	0.730598	0.731758	0.444444	0	1	0.4	-0.404762	1	0	0	0	1	1	0	0	0	0	0.55948	0.642315	0.747047	0.111111	0	0.4	0.623077	-0.678571	1	0	0	0	1	1	0	0
0772 WP 091170976.1 rhodopsin Flavobacterium sinopsychrotolerans	0.555556	0.1	0.422222	0.438462	-0.445238	1	0	0	0	1	1	0	0	0	0	0.533457	0.730598	0.731758	0.444444	0	1	0.4	-0.404762	1	0	0	0	1	1	0	0	0	0	0.55948	0.642315	0.747047	0.111111	0	0.4	0.623077	-0.678571	1	0	0	0	1	1	0	0
0773 WP 072991186.1 rhodopsin Flavobacterium segetis	0.555556	0.1	0.422222	0.438462	-0.445238	1	0	0	0	1	1	0	0	0	0	0.533457	0.730598	0.731758	0.444444	0	1	0.4	-0.404762	1	0	0	0	1	1	0	0	0	0	0.55948	0.642315	0.747047	0.111111	0	0.4	0.623077	-0.678571	1	0	0	0	1	1	0	0
0774 WP 016989817.1 rhodopsin Flavobacterium sp. ACAM 123	0.555556	0.1	0.422222	0.438462	-0.445238	1	0	0	0	1	1	0	0	0	0	0.533457	0.730598	0.731758	0.444444	0	1	0.4	-0.404762	1	0	0	0	1	1	0	0	0	0	0.55948	0.642315	0.747047	0.111111	0	0.4	0.623077	-0.678571	1	0	0	0	1	1	0	0
0775 WP 101136400.1 rhodopsin Flavobacterium sp. ALD4	0.555556	0.1	0.422222	0.438462	-0.445238	1	0	0	0	1	1	0	0	0	0	0.533457	0.730598	0.731758	0.444444	0	1	0.4	-0.404762	1	0	0	0	1	1	0	0	0	0	0.55948	0.642315	0.747047	0.111111	0	0.4	0.623077	-0.678571	1	0	0	0	1	1	0	0
0776 WP 074723727.1 rhodopsin Flavobacterium frigoris	0.555556	0.1	0.422222	0.438462	-0.445238	1	0	0	0	1	1	0	0	0	0	0.533457	0.730598	0.731758	0.444444	0	1	0.4	-0.404762	1	0	0	0	1	1	0	0	0	0	0.55948	0.642315	0.747047	0.111111	0	0.4	0.623077	-0.678571	1	0	0	0	1	1	0	0
0777 WP 073365113.1 rhodopsin Flavobacterium fontis	0.555556	0.1	0.422222	0.438462	-0.445238	1	0	0	0	1	1	0	0	0	0	0.533457	0.730598	0.731758	0.444444	0	1	0.4	-0.404762	1	0	0	0	1	1	0	0	0	0	0.55948	0.642315	0.747047	0.111111	0	0.4	0.623077	-0.678571	1	0	0	0	1	1	0	0
0778 WP 026709475.1 rhodopsin Flavobacterium frigidarium	0.555556	0.1	0.422222	0.438462	-0.445238	1	0	0	0	1	1	0	0	0	0	0.533457	0.730598	0.731758	0.444444	0	1	0.4	-0.404762	1	0	0	0	1	1	0	0	0	0	0.55948	0.642315	0.747047	0.111111	0	0.4	0.623077	-0.678571	1	0	0	0	1	1	0	0
0779 PJE39872.1 rhodopsin Flavobacterium sp.	0.555556	0.1	0.422222	0.438462	-0.445238	1	0	0	0	1	1	0	0	0	0	0.533457	0.730598	0.731758	0.444444	0	1	0.4	-0.404762	1	0	0	0	1	1	0	0	0	0	0.55948	0.642315	0.747047	0.111111	0	0.4	0.623077	-0.678571	1	0	0	0	1	1	0	0
0780 PSR10428.1 rhodopsin Bacteroidetes bacterium	0.555556	0.1	0.422222	0.438462	-0.445238	1	0	0	0	1	1	0	0	0	0	0.533457	0.730598	0.731758	0.444444	0	1	0.4	-0.404762	1	0	0	0	1	1	0	0	0	0	0.55948	0.642315	0.747047	0.111111	0	0.4	0.623077	-0.678571	1	0	0	0	1	1	0	0
0781 WP 104812026.1 rhodopsin Aureitalea marina	0.555556	0.1	0.422222	0.438462	-0.445238	1	0	0	0	1	1	0	0	0	0	0.533457	0.730598	0.731758	0.444444	0	1	0.4	-0.404762	1	0	0	0	1	1	0	0	0	0	0.55948	0.642315	0.747047	0.111111	0	0.4	0.623077	-0.678571	1	0	0	0	1	1	0	0
0782 WP 062055699.1 rhodopsin Sediminicola sp. YIK13	0.555556	0.1	0.422222	0.438462	-0.445238	1	0	0	0	1	1	0	0	0	0	0.533457	0.730598	0.731758	0.444444	0	1	0.4	-0.404762	1	0	0	0	1	1	0	0	0	0	0.55948	0.642315	0.747047	0.111111	0	0.4	0.623077	-0.678571	1	0	0	0	1	1	0	0
0783 WP 055397113.1 rhodopsin Flagellimonas eckloniae	0.555556	0.1	0.422222	0.438462	-0.445238	1	0	0	0	1	1	0	0	0	0	0.533457	0.730598	0.731758	0.444444	0	1	0.4	-0.404762	1	0	0	0	1	1	0	0	0	0	0.55948	0.642315	0.747047	0.111111	0	0.4	0.623077	-0.678571	1	0	0	0	1	1	0	0
0784 OUU96365.1 rhodopsin Flavobacteriales bacterium TMED84	0.555556	0.1	0.422222	0.438462	-0.445238	1	0	0	0	1	1	0	0	0	0	0.533457	0.730598	0.731758	0.444444	0	1	0.4	-0.404762	1	0	0	0	1	1	0	0	0	0	0.55948	0.642315	0.747047	0.111111	0	0.4	0.623077	-0.678571	1	0	0	0	1	1	0	0
0785 WP 042280311.1 MULTISPECIES: rhodopsin Nonlabens	0.555556	0.1	0.422222	0.438462	-0.445238	1	0	0	0	1	1	0	0	0	0	0.533457	0.730598	0.731758	0.444444	0	1	0.4	-0.404762	1	0	0	0	1	1	0	0	0	0	0.55948	0.642315	0.747047	0.111111	0	0.4	0.623077	-0.678571	1	0	0	0	1	1	0	0
0786 WP 008867539.1 rhodopsin Flavobacteria bacterium MS0243C	0.555556	0.1	0.422222	0.438462	-0.445238	1	0	0	0	1	1	0	0	0	0	0.533457	0.730598	0.731758	0.444444	0	1	0.4	-0.404762	1	0	0	0	1	1	0	0	0	0	0.55948	0.642315	0.747047	0.111111	0	0.4	0.623077	-0.678571	1	0	0	0	1	1	0	0
0787 WP 073206482.1 rhodopsin Flavobacterium xinjiangense	0.555556	0.1	0.422222	0.438462	-0.445238	1	0	0	0	1	1	0	0	0	0	0.533457	0.730598	0.731758	0.444444	0	1	0.4	-0.404762	1	0	0	0	1	1	0	0	0	0	0.55948	0.642315	0.747047	0.111111	0	0.4	0.623077	-0.678571	1	0	0	0	1	1	0	0
0788 WP 104000693.1 rhodopsin Flavobacterium urumqiense	0.555556	0.1	0.422222	0.438462	-0.445238	1	0	0	0	1	1	0	0	0	0	0.533457	0.730598	0.731758	0.444444	0	1	0.4	-0.404762	1	0	0	0	1	1	0	0	0	0	0.55948	0.642315	0.747047	0.111111	0	0.4	0.623077	-0.678571	1	0	0	0	1	1	0	0
0789 WP 073017508.1 rhodopsin Flavobacterium micromati	0.555556	0.1	0.422222	0.438462	-0.445238	1	0	0	0	1	1	0	0	0	0	0.533457	0.730598	0.731758	0.444444	0	1	0.4	-0.404762	1	0	0	0	1	1	0	0	0	0	0.55948	0.642315	0.747047	0.111111	0	0.4	0.623077	-0.678571	1	0	0	0	1	1	0	0
0790 WP 044398217.1 rhodopsin Lacinutrix sp. Hel I 90	0.555556	0.1	0.422222	0.438462	-0.445238	1	0	0	0	1	1	0	0	0	0	0.533457	0.730598	0.731758	0.444444	0	1	0.4	-0.404762	1	0	0	0	1	1	0	0	0	0	0.55948	0.642315	0.747047	0.111111	0	0.4	0.623077	-0.678571	1	0	0	0	1	1	0	0
0791 KRP09924.1 rhodopsin Sphingobacteriales bacterium BACL12 MAG120802bin5	0.555556	0.1	0.422222	0.438462	-0.445238	1	0	0	0	1	1	0	0	0	0	0.533457	0.730598	0.731758	0.444444	0	1	0.4	-0.404762	1	0	0	0	1	1	0	0	0	0	0.55948	0.642315	0.747047	0.111111	0	0.4	0.623077	-0.678571	1	0	0	0	1	1	0	0
0792 OUW64272.1 rhodopsin Flavobacteriaceae bacterium TMED206	0.555556	0.1	0.422222	0.438462	-0.445238	1	0	0	0	1	1	0	0	0	0	0.533457	0.730598	0.731758	0.444444	0	1	0.4	-0.404762	1	0	0	0	1	1	0	0	0	0	0.55948	0.642315	0.747047	0.111111	0	0.4	0.623077	-0.678571	1	0	0	0	1	1	0	0
0793 WP 087525037.1 rhodopsin Gilvibacter sp. SZ19	0.555556	0.1	0.422222	0.438462	-0.445238	1	0	0	0	1	1	0	0	0	0	0.533457	0.730598	0.731758	0.444444	0	1	0.4	-0.404762	1	0	0	0	1	1	0	0	0	0	0.55948	0.642315	0.747047	0.111111	0	0.4	0.623077	-0.678571	1	0	0	0	1	1	0	0
0794 WP 091425741.1 rhodopsin Formosa sp. Hel1 31 208	0.555556	0.1	0.422222	0.438462	-0.445238	1	0	0	0	1	1	0	0	0	0	0.533457	0.730598	0.731758	0.444444	0	1	0.4	-0.404762	1	0	0	0	1	1	0	0	0	0	0.55948	0.642315	0.747047	0.111111	0	0.4	0.623077	-0.678571	1	0	0	0	1	1	0	0
0795 WP 028871199.1 rhodopsin Psychroserpens burtonensis	0.555556	0.1	0.422222	0.438462	-0.445238	1	0	0	0	1	1	0	0	0	0	0.533457	0.730598	0.731758	0.444444	0	1	0.4	-0.404762	1	0	0	0	1	1	0	0	0	0	0.55948	0.642315	0.747047	0.111111	0	0.4	0.623077	-0.678571	1	0	0	0	1	1	0	0
0796 WP 094487232.1 rhodopsin Flavobacterium aurantiibacter	0.555556	0.1	0.422222	0.438462	-0.445238	1	0	0	0	1	1	0	0	0	0	0.533457	0.730598	0.731758	0.444444	0	1	0.4	-0.404762	1	0	0	0	1	1	0	0	0	0	0.55948	0.642315	0.747047	0.111111	0	0.4	0.623077	-0.678571	1	0	0	0	1	1	0	0
0797 WP 040506277.1 rhodopsin Gillisia limnaea	0.555556	0.1	0.422222	0.438462	-0.445238	1	0	0	0	1	1	0	0	0	0	0.533457	0.730598	0.731758	0.444444	0	1	0.4	-0.404762	1	0	0	0	1	1	0	0	0	0	0.55948	0.642315	0.747047	0.111111	0	0.4	0.623077	-0.678571	1	0	0	0	1	1	0	0
0798 WP 034059138.1 rhodopsin Lacinutrix jangbogonensis	0.555556	0.1	0.422222	0.438462	-0.445238	1	0	0	0	1	1	0	0	0	0	0.533457	0.730598	0.731758	0.444444	0	1	0.4	-0.404762	1	0	0	0	1	1	0	0	0	0	0.55948	0.642315	0.747047	0.111111	0	0.4	0.623077	-0.678571	1	0	0	0	1	1	0	0
0799 WP 091872576.1 rhodopsin Pricia antarctica	0.555556	0.1	0.422222	0.438462	-0.445238	1	0	0	0	1	1	0	0	0	0	0.533457	0.730598	0.731758	0.444444	0	1	0.4	-0.404762	1	0	0	0	1	1	0	0	0	0	0.55948	0.642315	0.747047	0.111111	0	0.4	0.623077	-0.678571	1	0	0	0	1	1	0	0
0800 PDH45223.1 rhodopsin Rhodothermaeota bacterium MEDG18	0.555556	0.1	0.422222	0.438462	-0.445238	1	0	0	0	1	1	0	0	0	0	0.533457	0.730598	0.731758	0.444444	0	1	0.4	-0.404762	1	0	0	0	1	1	0	0	0	0	0.55948	0.642315	0.747047	0.111111	0	0.4	0.623077	-0.678571	1	0	0	0	1	1	0	0
0802 PDH39979.1 rhodopsin Rhodothermaeota bacterium MEDG19	0.555556	0.1	0.422222	0.438462	-0.445238	1	0	0	0	1	1	0	0	0	0	0.533457	0.730598	0.731758	0.444444	0	1	0.4	-0.404762	1	0	0	0	1	1	0	0	0	0	0.55948	0.642315	0.747047	0.111111	0	0.4	0.623077	-0.678571	1	0	0	0	1	1	0	0
0803 WP 108113778.1 rhodopsin Kordia periserrulae	0.555556	0.1	0.422222	0.438462	-0.445238	1	0	0	0	1	1	0	0	0	0	0.533457	0.730598	0.731758	0.444444	0	1	0.4	-0.404762	1	0	0	0	1	1	0	0	0	0	0.55948	0.642315	0.747047	0.111111	0	0.4	0.623077	-0.678571	1	0	0	0	1	1	0	0
0804 AFU67218.1 proteorhodopsin Psychroflexus torquis ATCC 700755	0.555556	0.1	0.422222	0.438462	-0.445238	1	0	0	0	1	1	0	0	0	0	0.533457	0.730598	0.731758	0.444444	0	1	0.4	-0.404762	1	0	0	0	1	1	0	0	0	0	0.55948	0.642315	0.747047	0.111111	0	0.4	0.623077	-0.678571	1	0	0	0	1	1	0	0
0805 EMY82361.1 proteorhodopsin Psychroflexus gondwanensis ACAM 44	0.555556	0.1	0.422222	0.438462	-0.445238	1	0	0	0	1	1	0	0	0	0	0.533457	0.730598	0.731758	0.444444	0	1	0.4	-0.404762	1	0	0	0	1	1	0	0	0	0	0.55948	0.642315	0.747047	0.111111	0	0.4	0.623077	-0.678571	1	0	0	0	1	1	0	0
0806 SHE30357.1 Bacteriorhodopsin Psychroflexus salarius	0.555556	0.1	0.422222	0.438462	-0.445238	1	0	0	0	1	1	0	0	0	0	0.533457	0.730598	0.731758	0.444444	0	1	0.4	-0.404762	1	0	0	0	1	1	0	0	0	0	0.55948	0.642315	0.747047	0.111111	0	0.4	0.623077	-0.678571	1	0	0	0	1	1	0	0
0807 SDG57432.1 Bacteriorhodopsin Psychroflexus sediminis	0.555556	0.1	0.422222	0.438462	-0.445238	1	0	0	0	1	1	0	0	0	0	0.533457	0.730598	0.731758	0.444444	0	1	0.4	-0.404762	1	0	0	0	1	1	0	0	0	0	0.55948	0.642315	0.747047	0.111111	0	0.4	0.623077	-0.678571	1	0	0	0	1	1	0	0
0808 WP 026776929.1 rhodopsin Polaribacter sp. Hel I 88	0.555556	0.1	0.422222	0.438462	-0.445238	1	0	0	0	1	1	0	0	0	0	0.533457	0.730598	0.731758	0.444444	0	1	0.4	-0.404762	1	0	0	0	1	1	0	0	0	0	0.55948	0.642315	0.747047	0.111111	0	0.4	0.623077	-0.678571	1	0	0	0	1	1	0	0
0809 WP 015482291.1 rhodopsin Polaribacter sp. MED152	0.555556	0.1	0.422222	0.438462	-0.445238	1	0	0	0	1	1	0	0	0	0	0.533457	0.730598	0.731758	0.444444	0	1	0.4	-0.404762	1	0	0	0	1	1	0	0	0	0	0.55948	0.642315	0.747047	0.111111	0	0.4	0.623077	-0.678571	1	0	0	0	1	1	0	0
0810 OGS63978.1 rhodopsin Flavobacteria bacterium GWA2 35 26	0.555556	0.1	0.422222	0.438462	-0.445238	1	0	0	0	1	1	0	0	0	0	0.533457	0.730598	0.731758	0.444444	0	1	0.4	-0.404762	1	0	0	0	1	1	0	0	0	0	0.55948	0.642315	0.747047	0.111111	0	0.4	0.623077	-0.678571	1	0	0	0	1	1	0	0
0811 KQV26676.1 hypothetical protein ASC54 07450 Yonghaparkia sp. Root332	0.555556	0.1	0.422222	0.438462	-0.445238	1	0	0	0	1	1	0	0	0	0	0.533457	0.730598	0.731758	0.444444	0	1	0.4	-0.404762	1	0	0	0	1	1	0	0	0	0	0.55948	0.642315	0.747047	0.111111	0	0.4	0.623077	-0.678571	1	0	0	0	1	1	0	0
0812 WP 053973091.1 rhodopsin Polaribacter dokdonensis	0.555556	0.1	0.422222	0.438462	-0.445238	1	0	0	0	1	1	0	0	0	0	0.533457	0.730598	0.731758	0.444444	0	1	0.4	-0.404762	1	0	0	0	1	1	0	0	0	0	0.55948	0.642315	0.747047	0.111111	0	0.4	0.623077	-0.678571	1	0	0	0	1	1	0	0
0813 WP 082856178.1 lactococcin Vibrio sp. HI00D65	0.388889	0	0.844444	0.376923	-0.361905	1	0	0	0	1	1	0	0	0	0	0.555762	0.642315	0.747047	0.277778	0	0.933333	0.453846	-0.538095	1	0	0	0	1	1	0	0	0	0	0.553903	0.573618	0.630994	0.111111	0	0.4	0.623077	-0.678571	1	0	0	0	1	1	0	0
0814 WP 013751708.1 MULTISPECIES: rhodopsin Dokdonia	0.555556	0.1	0.422222	0.438462	-0.445238	1	0	0	0	1	1	0	0	0	0	0.533457	0.730598	0.731758	0.444444	0	1	0.4	-0.404762	1	0	0	0	1	1	0	0	0	0	0.55948	0.642315	0.747047	0.111111	0	0.4	0.623077	-0.678571	1	0	0	0	1	1	0	0
0815 WP 026755767.1 rhodopsin Sediminibacter sp. Hel I 10	0.555556	0.1	0.422222	0.438462	-0.445238	1	0	0	0	1	1	0	0	0	0	0.533457	0.730598	0.731758	0.444444	0	1	0.4	-0.404762	1	0	0	0	1	1	0	0	0	0	0.55948	0.642315	0.747047	0.111111	0	0.4	0.623077	-0.678571	1	0	0	0	1	1	0	0
0816 EHQ04368.1 rhodopsin Gillisia limnaea DSM 15749	0.555556	0.1	0.422222	0.438462	-0.445238	1	0	0	0	1	1	0	0	0	0	0.533457	0.730598	0.731758	0.444444	0	1	0.4	-0.404762	1	0	0	0	1	1	0	0	0	0	0.55948	0.642315	0.747047	0.111111	0	0.4	0.623077	-0.678571	1	0	0	0	1	1	0	0
0817 OYY23198.1 rhodopsin Sphingobacteriia bacterium 35408	0.555556	0.1	0.422222	0.438462	-0.445238	1	0	0	0	1	1	0	0	0	0	0.533457	0.730598	0.731758	0.444444	0	1	0.4	-0.404762	1	0	0	0	1	1	0	0	0	0	0.55948	0.642315	0.747047	0.111111	0	0.4	0.623077	-0.678571	1	0	0	0	1	1	0	0
0818 WP 087491722.1 rhodopsin Winogradskyella sp. PC19	0.555556	0.1	0.422222	0.438462	-0.445238	1	0	0	0	1	1	0	0	0	0	0.533457	0.730598	0.731758	0.444444	0	1	0.4	-0.404762	1	0	0	0	1	1	0	0	0	0	0.55948	0.642315	0.747047	0.111111	0	0.4	0.623077	-0.678571	1	0	0	0	1	1	0	0
0819 WP 073085434.1 rhodopsin Winogradskyella jejuensis	0.555556	0.1	0.422222	0.438462	-0.445238	1	0	0	0	1	1	0	0	0	0	0.533457	0.730598	0.731758	0.444444	0	1	0.4	-0.404762	1	0	0	0	1	1	0	0	0	0	0.55948	0.642315	0.747047	0.111111	0	0.4	0.623077	-0.678571	1	0	0	0	1	1	0	0
0820 WP 100926048.1 rhodopsin Tenacibaculum sp. SZ18	0.555556	0.1	0.422222	0.438462	-0.445238	1	0	0	0	1	1	0	0	0	0	0.533457	0.730598	0.731758	0.444444	0	1	0.4	-0.404762	1	0	0	0	1	1	0	0	0	0	0.55948	0.642315	0.747047	0.111111	0	0.4	0.623077	-0.678571	1	0	0	0	1	1	0	0
0821 WP 066435727.1 rhodopsin Gelidibacter algens	0.555556	0.1	0.422222	0.438462	-0.445238	1	0	0	0	1	1	0	0	0	0	0.533457	0.730598	0.731758	0.444444	0	1	0.4	-0.404762	1	0	0	0	1	1	0	0	0	0	0.55948	0.642315	0.747047	0.111111	0	0.4	0.623077	-0.678571	1	0	0	0	1	1	0	0
0822 WP 073583883.1 rhodopsin Flavobacterium cucumis	0.555556	0.1	0.422222	0.438462	-0.445238	1	0	0	0	1	1	0	0	0	0	0.533457	0.730598	0.731758	0.444444	0	1	0.4	-0.404762	1	0	0	0	1	1	0	0	0	0	0.55948	0.642315	0.747047	0.111111	0	0.4	0.623077	-0.678571	1	0	0	0	1	1	0	0
0823 PSR14004.1 rhodopsin Bacteroidetes bacterium	0.555556	0.1	0.422222	0.438462	-0.445238	1	0	0	0	1	1	0	0	0	0	0.533457	0.730598	0.731758	0.444444	0	1	0.4	-0.404762	1	0	0	0	1	1	0	0	0	0	0.55948	0.642315	0.747047	0.111111	0	0.4	0.623077	-0.678571	1	0	0	0	1	1	0	0
0824 WP 069677657.1 rhodopsin Formosa sp. Hel1 33 131	0.555556	0.1	0.422222	0.438462	-0.445238	1	0	0	0	1	1	0	0	0	0	0.533457	0.730598	0.731758	0.444444	0	1	0.4	-0.404762	1	0	0	0	1	1	0	0	0	0	0.55948	0.642315	0.747047	0.111111	0	0.4	0.623077	-0.678571	1	0	0	0	1	1	0	0
0825 WP 008257735.1 rhodopsin Flavobacteria bacterium BAL38	0.555556	0.1	0.422222	0.438462	-0.445238	1	0	0	0	1	1	0	0	0	0	0.533457	0.730598	0.731758	0.444444	0	1	0.4	-0.404762	1	0	0	0	1	1	0	0	0	0	0.55948	0.642315	0.747047	0.111111	0	0.4	0.623077	-0.678571	1	0	0	0	1	1	0	0
0826 PDH51251.1 rhodopsin Bacteroidetes bacterium MEDG17	0.555556	0.1	0.422222	0.438462	-0.445238	1	0	0	0	1	1	0	0	0	0	0.533457	0.730598	0.731758	0.444444	0	1	0.4	-0.404762	1	0	0	0	1	1	0	0	0	0	0.55948	0.642315	0.747047	0.111111	0	0.4	0.623077	-0.678571	1	0	0	0	1	1	0	0
0828 WP 079510418.1 rhodopsin Maribacter arcticus	0.555556	0.1	0.422222	0.438462	-0.445238	1	0	0	0	1	1	0	0	0	0	0.533457	0.730598	0.731758	0.444444	0	1	0.4	-0.404762	1	0	0	0	1	1	0	0	0	0	0.55948	0.642315	0.747047	0.111111	0	0.4	0.623077	-0.678571	1	0	0	0	1	1	0	0
0829 WP 091622047.1 rhodopsin Maribacter orientalis	0.555556	0.1	0.422222	0.438462	-0.445238	1	0	0	0	1	1	0	0	0	0	0.533457	0.730598	0.731758	0.444444	0	1	0.4	-0.404762	1	0	0	0	1	1	0	0	0	0	0.55948	0.642315	0.747047	0.111111	0	0.4	0.623077	-0.678571	1	0	0	0	1	1	0	0
0830 APF29551.1 proteorhodopsin uncultured bacterium	0.555556	0.1	0.422222	0.438462	-0.445238	1	0	0	0	1	1	0	0	0	0	0.533457	0.730598	0.731758	0.444444	0	1	0.4	-0.404762	1	0	0	0	1	1	0	0	0	0	0.55948	0.642315	0.747047	0.111111	0	0.4	0.623077	-0.678571	1	0	0	0	1	1	0	0
0831 WP 099573155.1 rhodopsin Maribacter sp. 4U21	0.555556	0.1	0.422222	0.438462	-0.445238	1	0	0	0	1	1	0	0	0	0	0.533457	0.730598	0.731758	0.444444	0	1	0.4	-0.404762	1	0	0	0	1	1	0	0	0	0	0.55948	0.642315	0.747047	0.111111	0	0.4	0.623077	-0.678571	1	0	0	0	1	1	0	0
0832 WP 066424917.1 rhodopsin Flavobacteriaceae bacterium CP2B	0.555556	0.1	0.422222	0.438462	-0.445238	1	0	0	0	1	1	0	0	0	0	0.533457	0.730598	0.731758	0.444444	0	1	0.4	-0.404762	1	0	0	0	1	1	0	0	0	0	0.55948	0.642315	0.747047	0.111111	0	0.4	0.623077	-0.678571	1	0	0	0	1	1	0	0
0833 APF29461.1 proteorhodopsin uncultured bacterium	0.555556	0.1	0.422222	0.438462	-0.445238	1	0	0	0	1	1	0	0	0	0	0.533457	0.730598	0.731758	0.444444	0	1	0.4	-0.404762	1	0	0	0	1	1	0	0	0	0	0.55948	0.642315	0.747047	0.111111	0	0.4	0.623077	-0.678571	1	0	0	0	1	1	0	0
0834 WP 045474715.1 rhodopsin Winogradskyella sp. PG2	0.555556	0.1	0.422222	0.438462	-0.445238	1	0	0	0	1	1	0	0	0	0	0.533457	0.730598	0.731758	0.444444	0	1	0.4	-0.404762	1	0	0	0	1	1	0	0	0	0	0.55948	0.642315	0.747047	0.111111	0	0.4	0.623077	-0.678571	1	0	0	0	1	1	0	0
0835 PTM07250.1 rhodopsin Bacteroidetes bacterium	0.555556	0.1	0.422222	0.438462	-0.445238	1	0	0	0	1	1	0	0	0	0	0.533457	0.730598	0.731758	0.444444	0	1	0.4	-0.404762	1	0	0	0	1	1	0	0	0	0	0.55948	0.642315	0.747047	0.111111	0	0.4	0.623077	-0.678571	1	0	0	0	1	1	0	0
0836 OYZ01767.1 rhodopsin Sphingobacteriia bacterium 283652	0.555556	0.1	0.422222	0.438462	-0.445238	1	0	0	0	1	1	0	0	0	0	0.533457	0.730598	0.731758	0.444444	0	1	0.4	-0.404762	1	0	0	0	1	1	0	0	0	0	0.55948	0.642315	0.747047	0.111111	0	0.4	0.623077	-0.678571	1	0	0	0	1	1	0	0
0837 PJE46588.1 rhodopsin Sediminibacterium sp.	0.555556	0.1	0.422222	0.438462	-0.445238	1	0	0	0	1	1	0	0	0	0	0.533457	0.730598	0.731758	0.444444	0	1	0.4	-0.404762	1	0	0	0	1	1	0	0	0	0	0.55948	0.642315	0.747047	0.111111	0	0.4	0.623077	-0.678571	1	0	0	0	1	1	0	0
0838 OHC86475.1 rhodopsin Sphingobacteriia bacterium RIFOXYC2 FULL 35 18	0.555556	0.1	0.422222	0.438462	-0.445238	1	0	0	0	1	1	0	0	0	0	0.533457	0.730598	0.731758	0.444444	0	1	0.4	-0.404762	1	0	0	0	1	1	0	0	0	0	0.55948	0.642315	0.747047	0.111111	0	0.4	0.623077	-0.678571	1	0	0	0	1	1	0	0
0839 WP 086104925.1 rhodopsin Chitinophagaceae bacterium IBVUCB2	0.555556	0.1	0.422222	0.438462	-0.445238	1	0	0	0	1	1	0	0	0	0	0.533457	0.730598	0.731758	0.444444	0	1	0.4	-0.404762	1	0	0	0	1	1	0	0	0	0	0.55948	0.642315	0.747047	0.111111	0	0.4	0.623077	-0.678571	1	0	0	0	1	1	0	0
0840 PWL28924.1 rhodopsin Fluviicola sp. XM24bin1	0.555556	0.1	0.422222	0.438462	-0.445238	1	0	0	0	1	1	0	0	0	0	0.533457	0.730598	0.731758	0.444444	0	1	0.4	-0.404762	1	0	0	0	1	1	0	0	0	0	0.55948	0.642315	0.747047	0.111111	0	0.4	0.623077	-0.678571	1	0	0	0	1	1	0	0
0841 WP 106145087.1 rhodopsin Muricauda pacifica	0.555556	0.1	0.422222	0.438462	-0.445238	1	0	0	0	1	1	0	0	0	0	0.533457	0.730598	0.731758	0.444444	0	1	0.4	-0.404762	1	0	0	0	1	1	0	0	0	0	0.55948	0.642315	0.747047	0.111111	0	0.4	0.623077	-0.678571	1	0	0	0	1	1	0	0
0842 WP 092983150.1 rhodopsin Robiginitalea myxolifaciens	0.555556	0.1	0.422222	0.438462	-0.445238	1	0	0	0	1	1	0	0	0	0	0.533457	0.730598	0.731758	0.444444	0	1	0.4	-0.404762	1	0	0	0	1	1	0	0	0	0	0.55948	0.642315	0.747047	0.111111	0	0.4	0.623077	-0.678571	1	0	0	0	1	1	0	0
0843 WP 088341571.1 rhodopsin Robiginitalea sp. O458	0.555556	0.1	0.422222	0.438462	-0.445238	1	0	0	0	1	1	0	0	0	0	0.533457	0.730598	0.731758	0.444444	0	1	0.4	-0.404762	1	0	0	0	1	1	0	0	0	0	0.55948	0.642315	0.747047	0.111111	0	0.4	0.623077	-0.678571	1	0	0	0	1	1	0	0
0844 WP 035336410.1 rhodopsin Dokdonia sp. PRO95	0.555556	0.1	0.422222	0.438462	-0.445238	1	0	0	0	1	1	0	0	0	0	0.533457	0.730598	0.731758	0.444444	0	1	0.4	-0.404762	1	0	0	0	1	1	0	0	0	0	0.55948	0.642315	0.747047	0.111111	0	0.4	0.623077	-0.678571	1	0	0	0	1	1	0	0
0845 WP 099646008.1 rhodopsin Leeuwenhoekiella nanhaiensis	0.555556	0.1	0.422222	0.438462	-0.445238	1	0	0	0	1	1	0	0	0	0	0.533457	0.730598	0.731758	0.444444	0	1	0.4	-0.404762	1	0	0	0	1	1	0	0	0	0	0.55948	0.642315	0.747047	0.111111	0	0.4	0.623077	-0.678571	1	0	0	0	1	1	0	0
0846 PHR88352.1 rhodopsin Leeuwenhoekiella sp.	0.555556	0.1	0.422222	0.438462	-0.445238	1	0	0	0	1	1	0	0	0	0	0.533457	0.730598	0.731758	0.444444	0	1	0.4	-0.404762	1	0	0	0	1	1	0	0	0	0	0.55948	0.642315	0.747047	0.111111	0	0.4	0.623077	-0.678571	1	0	0	0	1	1	0	0
0847 WP 026839605.1 rhodopsin Gillisia sp. JM1	0.555556	0.1	0.422222	0.438462	-0.445238	1	0	0	0	1	1	0	0	0	0	0.533457	0.730598	0.731758	0.444444	0	1	0.4	-0.404762	1	0	0	0	1	1	0	0	0	0	0.55948	0.642315	0.747047	0.111111	0	0.4	0.623077	-0.678571	1	0	0	0	1	1	0	0
0848 WP 010519254.1 rhodopsin Mesoflavibacter zeaxanthinifaciens	0.555556	0.1	0.422222	0.438462	-0.445238	1	0	0	0	1	1	0	0	0	0	0.533457	0.730598	0.731758	0.444444	0	1	0.4	-0.404762	1	0	0	0	1	1	0	0	0	0	0.55948	0.642315	0.747047	0.111111	0	0.4	0.623077	-0.678571	1	0	0	0	1	1	0	0
0849 WP 080319506.1 rhodopsin Croceivirga radicis	0.555556	0.1	0.422222	0.438462	-0.445238	1	0	0	0	1	1	0	0	0	0	0.533457	0.730598	0.731758	0.444444	0	1	0.4	-0.404762	1	0	0	0	1	1	0	0	0	0	0.55948	0.642315	0.747047	0.111111	0	0.4	0.623077	-0.678571	1	0	0	0	1	1	0	0
0850 KRO55315.1 rhodopsin Cryomorphaceae bacterium BACL11 MAG121001bin54	0.555556	0.1	0.422222	0.438462	-0.445238	1	0	0	0	1	1	0	0	0	0	0.533457	0.730598	0.731758	0.444444	0	1	0.4	-0.404762	1	0	0	0	1	1	0	0	0	0	0.55948	0.642315	0.747047	0.111111	0	0.4	0.623077	-0.678571	1	0	0	0	1	1	0	0
0851 WP 041494913.1 rhodopsin Nonlabens marinus	0.555556	0.1	0.422222	0.438462	-0.445238	1	0	0	0	1	1	0	0	0	0	0.533457	0.730598	0.731758	0.444444	0	1	0.4	-0.404762	1	0	0	0	1	1	0	0	0	0	0.55948	0.642315	0.747047	0.111111	0	0.4	0.623077	-0.678571	1	0	0	0	1	1	0	0
0852 WP 090751652.1 rhodopsin Nonlabens sp. Hel1 33 55	0.555556	0.1	0.422222	0.438462	-0.445238	1	0	0	0	1	1	0	0	0	0	0.533457	0.730598	0.731758	0.444444	0	1	0.4	-0.404762	1	0	0	0	1	1	0	0	0	0	0.55948	0.642315	0.747047	0.111111	0	0.4	0.623077	-0.678571	1	0	0	0	1	1	0	0
0853 AEP68177.1 rhodopsin 1 partial Phaeocystis globosa	0.555556	0.1	0.422222	0.438462	-0.445238	1	0	0	0	1	1	0	0	0	0	0.533457	0.730598	0.731758	0.277778	0	0.933333	0.453846	-0.538095	1	0	0	0	1	1	0	0	0	0	0.553903	0.573618	0.630994	0.111111	0	0.4	0.623077	-0.678571	1	0	0	0	1	1	0	0
0854 WP 026718558.1 rhodopsin Flavobacterium antarcticum	0.555556	0.1	0.422222	0.438462	-0.445238	1	0	0	0	1	1	0	0	0	0	0.533457	0.730598	0.731758	0.444444	0	1	0.4	-0.404762	1	0	0	0	1	1	0	0	0	0	0.55948	0.642315	0.747047	0.111111	0	0.4	0.623077	-0.678571	1	0	0	0	1	1	0	0
0855 WP 047416215.1 rhodopsin Cellulophaga sp. Hel I 12	0.555556	0.1	0.422222	0.438462	-0.445238	1	0	0	0	1	1	0	0	0	0	0.533457	0.730598	0.731758	0.444444	0	1	0.4	-0.404762	1	0	0	0	1	1	0	0	0	0	0.55948	0.642315	0.747047	0.111111	0	0.4	0.623077	-0.678571	1	0	0	0	1	1	0	0
0856 AAO73927.1 proteorhodopsin partial uncultured bacterium	0.388889	0	0.844444	0.376923	-0.361905	1	0	0	0	1	1	0	0	0	0	0.555762	0.642315	0.747047	0.277778	0	0.933333	0.453846	-0.538095	1	0	0	0	1	1	0	0	0	0	0.553903	0.573618	0.630994	0.111111	0	0.4	0.623077	-0.678571	1	0	0	0	1	1	0	0
0857 WP 008106084.1 xanthorhodopsin Methylophilales bacterium HTCC2181	0.777778	0.075	0.622222	0.4	-0.328571	1	0	0	0	1	0	1	0	0	0	0.509294	0.808843	0.842252	0.277778	0	0.933333	0.453846	-0.538095	1	0	0	0	1	1	0	0	0	0	0.553903	0.573618	0.630994	0.111111	0	0.4	0.623077	-0.678571	1	0	0	0	1	1	0	0
0858 KRP07363.1 xanthorhodopsin Methylophilales bacterium BACL14 MAG120920bin58	0.777778	0.075	0.622222	0.4	-0.328571	1	0	0	0	1	0	1	0	0	0	0.509294	0.808843	0.842252	0.277778	0	0.933333	0.453846	-0.538095	1	0	0	0	1	1	0	0	0	0	0.553903	0.573618	0.630994	0.111111	0	0.4	0.623077	-0.678571	1	0	0	0	1	1	0	0
0859 KRP08428.1 rhodopsin Sphingobacteriales bacterium BACL12 MAG120802bin5	0.555556	0.1	0.422222	0.438462	-0.445238	1	0	0	0	1	1	0	0	0	0	0.533457	0.730598	0.731758	0.444444	0	1	0.4	-0.404762	1	0	0	0	1	1	0	0	0	0	0.55948	0.642315	0.747047	0.111111	0	0.4	0.623077	-0.678571	1	0	0	0	1	1	0	0
0860 WP 035325034.1 rhodopsin Dokdonia donghaensis	0.555556	0.1	0.422222	0.438462	-0.445238	1	0	0	0	1	1	0	0	0	0	0.533457	0.730598	0.731758	0.444444	0	1	0.4	-0.404762	1	0	0	0	1	1	0	0	0	0	0.55948	0.642315	0.747047	0.111111	0	0.4	0.623077	-0.678571	1	0	0	0	1	1	0	0
0861 WP 021779400.1 bacteriorhodopsin Dokdonia sp. MED134	0.555556	0.1	0.422222	0.438462	-0.445238	1	0	0	0	1	1	0	0	0	0	0.533457	0.730598	0.731758	0.444444	0	1	0.4	-0.404762	1	0	0	0	1	1	0	0	0	0	0.55948	0.642315	0.747047	0.111111	0	0.4	0.623077	-0.678571	1	0	0	0	1	1	0	0
0862 WP 094967372.1 rhodopsin Winogradskyella sp. WNB302	0.555556	0.1	0.422222	0.438462	-0.445238	1	0	0	0	1	1	0	0	0	0	0.533457	0.730598	0.731758	0.444444	0	1	0.4	-0.404762	1	0	0	0	1	1	0	0	0	0	0.55948	0.642315	0.747047	0.111111	0	0.4	0.623077	-0.678571	1	0	0	0	1	1	0	0
0863 WP 050046213.1 hypothetical protein Tolypothrix bouteillei	0.555556	0.1	0.422222	0.438462	-0.445238	1	0	0	0	1	1	0	0	0	0	0.533457	0.730598	0.731758	0.444444	0	1	0.4	-0.404762	1	0	0	0	1	1	0	0	0	0	0.55948	0.642315	0.747047	0.111111	0	0.4	0.623077	-0.678571	1	0	0	0	1	1	0	0
0864 WP 086837499.1 hypothetical protein Nostoc sp. RF31Y	0.555556	0.1	0.422222	0.438462	-0.445238	1	0	0	0	1	1	0	0	0	0	0.533457	0.730598	0.731758	0.444444	0	1	0.4	-0.404762	1	0	0	0	1	1	0	0	0	0	0.55948	0.642315	0.747047	0.111111	0	0.4	0.623077	-0.678571	1	0	0	0	1	1	0	0
0865 WP 086765463.1 hypothetical protein Nostoc sp. 106C	0.555556	0.1	0.422222	0.438462	-0.445238	1	0	0	0	1	1	0	0	0	0	0.533457	0.730598	0.731758	0.444444	0	1	0.4	-0.404762	1	0	0	0	1	1	0	0	0	0	0.55948	0.642315	0.747047	0.111111	0	0.4	0.623077	-0.678571	1	0	0	0	1	1	0	0
0866 WP 096588514.1 rhodopsin Calothrix sp. NIES2098	0.555556	0.1	0.422222	0.438462	-0.445238	1	0	0	0	1	1	0	0	0	0	0.533457	0.730598	0.731758	0.444444	0	1	0.4	-0.404762	1	0	0	0	1	1	0	0	0	0	0.55948	0.642315	0.747047	0.111111	0	0.4	0.623077	-0.678571	1	0	0	0	1	1	0	0
0867 WP 105000092.1 rhodopsin Aureicoccus marinus	0.555556	0.1	0.422222	0.438462	-0.445238	1	0	0	0	1	1	0	0	0	0	0.533457	0.730598	0.731758	0.444444	0	1	0.4	-0.404762	1	0	0	0	1	1	0	0	0	0	0.55948	0.642315	0.747047	0.111111	0	0.4	0.623077	-0.678571	1	0	0	0	1	1	0	0
0868 OYU02023.1 xanthorhodopsin Sphingomonadaceae bacterium PASS1	0.555556	0.1	0.422222	0.438462	-0.445238	1	0	0	0	1	1	0	0	0	0	0.533457	0.730598	0.731758	0.277778	0	0.933333	0.453846	-0.538095	1	0	0	0	1	1	0	0	0	0	0.553903	0.573618	0.630994	0.111111	0	0.4	0.623077	-0.678571	1	0	0	0	1	1	0	0
0869 OUW85350.1 rhodopsin Flavobacteriaceae bacterium TMED220	0.555556	0.1	0.422222	0.438462	-0.445238	1	0	0	0	1	1	0	0	0	0	0.533457	0.730598	0.731758	0.444444	0	1	0.4	-0.404762	1	0	0	0	1	1	0	0	0	0	0.55948	0.642315	0.747047	0.111111	0	0.4	0.623077	-0.678571	1	0	0	0	1	1	0	0
0870 APF29552.1 proteorhodopsin uncultured bacterium	0.555556	0.1	0.422222	0.438462	-0.445238	1	0	0	0	1	1	0	0	0	0	0.533457	0.730598	0.731758	0.444444	0	1	0.4	-0.404762	1	0	0	0	1	1	0	0	0	0	0.55948	0.642315	0.747047	0.111111	0	0.4	0.623077	-0.678571	1	0	0	0	1	1	0	0
0871 WP 083467595.1 rhodopsin Croceitalea dokdonensis	0.555556	0.1	0.422222	0.438462	-0.445238	1	0	0	0	1	1	0	0	0	0	0.533457	0.730598	0.731758	0.444444	0	1	0.4	-0.404762	1	0	0	0	1	1	0	0	0	0	0.55948	0.642315	0.747047	0.111111	0	0.4	0.623077	-0.678571	1	0	0	0	1	1	0	0
0872 WP 099546236.1 rhodopsin Maribacter sp. 4G9	0.555556	0.1	0.422222	0.438462	-0.445238	1	0	0	0	1	1	0	0	0	0	0.533457	0.730598	0.731758	0.444444	0	1	0.4	-0.404762	1	0	0	0	1	1	0	0	0	0	0.55948	0.642315	0.747047	0.111111	0	0.4	0.623077	-0.678571	1	0	0	0	1	1	0	0
0873 WP 028640910.1 xanthorhodopsin Novosphingobium acidiphilum	0.555556	0.1	0.422222	0.438462	-0.445238	1	0	0	0	1	1	0	0	0	0	0.533457	0.730598	0.731758	0.277778	0	0.933333	0.453846	-0.538095	1	0	0	0	1	1	0	0	0	0	0.553903	0.573618	0.630994	0.111111	0	0.4	0.623077	-0.678571	1	0	0	0	1	1	0	0
0874 OUV70045.1 rhodopsin Flavobacteriales bacterium TMED123	0.555556	0.1	0.422222	0.438462	-0.445238	1	0	0	0	1	1	0	0	0	0	0.533457	0.730598	0.731758	0.444444	0	1	0.4	-0.404762	1	0	0	0	1	1	0	0	0	0	0.55948	0.642315	0.747047	0.111111	0	0.4	0.623077	-0.678571	1	0	0	0	1	1	0	0
0875 WP 013836042.1 xanthorhodopsin Thiomicrospira cyclica	0.777778	0.075	0.622222	0.4	-0.328571	1	0	0	0	1	0	1	0	0	0	0.509294	0.808843	0.842252	0.277778	0	0.933333	0.453846	-0.538095	1	0	0	0	1	1	0	0	0	0	0.553903	0.573618	0.630994	0.111111	0	0.4	0.623077	-0.678571	1	0	0	0	1	1	0	0
0876 WP 009852491.1 MULTISPECIES: xanthorhodopsin unclassified Nitrosomonadales	0.777778	0.075	0.622222	0.4	-0.328571	1	0	0	0	1	0	1	0	0	0	0.509294	0.808843	0.842252	0.277778	0	0.933333	0.453846	-0.538095	1	0	0	0	1	1	0	0	0	0	0.553903	0.573618	0.630994	0.111111	0	0.4	0.623077	-0.678571	1	0	0	0	1	1	0	0
0877 ABL97257.1 pop proteorhodopsin uncultured marine bacterium EB0 50A10	0.388889	0	0.844444	0.376923	-0.361905	1	0	0	0	1	1	0	0	0	0	0.555762	0.642315	0.747047	0.277778	0	0.933333	0.453846	-0.538095	1	0	0	0	1	1	0	0	0	0	0.553903	0.573618	0.630994	0.111111	0	0.4	0.623077	-0.678571	1	0	0	0	1	1	0	0
0878 APF29545.1 proteorhodopsin uncultured bacterium	0.388889	0	0.844444	0.376923	-0.361905	1	0	0	0	1	1	0	0	0	0	0.555762	0.642315	0.747047	0.277778	0	0.933333	0.453846	-0.538095	1	0	0	0	1	1	0	0	0	0	0.553903	0.573618	0.630994	0.111111	0	0.4	0.623077	-0.678571	1	0	0	0	1	1	0	0
0879 OUT44692.1 rhodopsin Owenweeksia sp. TMED14	0.555556	0.1	0.422222	0.438462	-0.445238	1	0	0	0	1	1	0	0	0	0	0.533457	0.730598	0.731758	0.444444	0	1	0.4	-0.404762	1	0	0	0	1	1	0	0	0	0	0.55948	0.642315	0.747047	0.111111	0	0.4	0.623077	-0.678571	1	0	0	0	1	1	0	0
0880 KRP31524.1 biphenyl 23dioxygenase OM182 bacterium BACL3 MAG121001bin29	0.388889	0	0.844444	0.376923	-0.361905	1	0	0	0	1	1	0	0	0	0	0.555762	0.642315	0.747047	0.277778	0	0.933333	0.453846	-0.538095	1	0	0	0	1	1	0	0	0	0	0.553903	0.573618	0.630994	0.111111	0	0.4	0.623077	-0.678571	1	0	0	0	1	1	0	0
0881 WP 076621078.1 rhodopsin Winogradskyella sp. J142	0.555556	0.1	0.422222	0.438462	-0.445238	1	0	0	0	1	1	0	0	0	0	0.533457	0.730598	0.731758	0.444444	0	1	0.4	-0.404762	1	0	0	0	1	1	0	0	0	0	0.55948	0.642315	0.747047	0.111111	0	0.4	0.623077	-0.678571	1	0	0	0	1	1	0	0
0882 ABA08437.1 opsin 1 partial Guillardia theta	0.388889	0	0.844444	0.376923	-0.361905	1	0	0	0	1	1	0	0	0	0	0.555762	0.642315	0.747047	0.444444	0	1	0.4	-0.404762	1	0	0	0	1	1	0	0	0	0	0.55948	0.642315	0.747047	0.111111	0	0.4	0.623077	-0.678571	1	0	0	0	1	1	0	0
0883 AAK30187.1 proteorhodopsin partial uncultured bacterium	0.388889	0	0.844444	0.376923	-0.361905	1	0	0	0	1	1	0	0	0	0	0.555762	0.642315	0.747047	0.277778	0	0.933333	0.453846	-0.538095	1	0	0	0	1	1	0	0	0	0	0.553903	0.573618	0.630994	0.111111	0	0.4	0.623077	-0.678571	1	0	0	0	1	1	0	0
0884 WP 054106505.1 xanthorhodopsin Novosphingobium sp. AAP83	0.555556	0.1	0.422222	0.438462	-0.445238	1	0	0	0	1	1	0	0	0	0	0.533457	0.730598	0.731758	0.277778	0	0.933333	0.453846	-0.538095	1	0	0	0	1	1	0	0	0	0	0.553903	0.573618	0.630994	0.111111	0	0.4	0.623077	-0.678571	1	0	0	0	1	1	0	0
0885 WP 040723551.1 xanthorhodopsin Oxalobacteraceae bacterium IMCC9480	0.555556	0.1	0.422222	0.438462	-0.445238	1	0	0	0	1	1	0	0	0	0	0.533457	0.730598	0.731758	0.277778	0	0.933333	0.453846	-0.538095	1	0	0	0	1	1	0	0	0	0	0.553903	0.573618	0.630994	0.111111	0	0.4	0.623077	-0.678571	1	0	0	0	1	1	0	0
0886 APF29553.1 proteorhodopsin uncultured bacterium	0.388889	0	0.844444	0.376923	-0.361905	1	0	0	0	1	1	0	0	0	0	0.555762	0.642315	0.747047	0.277778	0	0.933333	0.453846	-0.538095	1	0	0	0	1	1	0	0	0	0	0.553903	0.573618	0.630994	0.111111	0	0.4	0.623077	-0.678571	1	0	0	0	1	1	0	0
0887 WP 014954459.1 lactococcin alpha proteobacterium HIMB59	0.388889	0	0.844444	0.376923	-0.361905	1	0	0	0	1	1	0	0	0	0	0.555762	0.642315	0.747047	0.277778	0	0.933333	0.453846	-0.538095	1	0	0	0	1	1	0	0	0	0	0.553903	0.573618	0.630994	0.111111	0	0.4	0.623077	-0.678571	1	0	0	0	1	1	0	0
0888 OIP48831.1 rhodopsin Flavobacteriaceae bacterium CG2 30 31 66	0.555556	0.1	0.422222	0.438462	-0.445238	1	0	0	0	1	1	0	0	0	0	0.533457	0.730598	0.731758	0.444444	0	1	0.4	-0.404762	1	0	0	0	1	1	0	0	0	0	0.55948	0.642315	0.747047	0.111111	0	0.4	0.623077	-0.678571	1	0	0	0	1	1	0	0
0889 AAO73929.1 proteorhodopsin partial uncultured bacterium	0.388889	0	0.844444	0.376923	-0.361905	1	0	0	0	1	1	0	0	0	0	0.555762	0.642315	0.747047	0.277778	0	0.933333	0.453846	-0.538095	1	0	0	0	1	1	0	0	0	0	0.553903	0.573618	0.630994	0.111111	0	0.4	0.623077	-0.678571	1	0	0	0	1	1	0	0
0890 APF29467.1 proteorhodopsin uncultured bacterium	0.555556	0.1	0.422222	0.438462	-0.445238	1	0	0	0	1	1	0	0	0	0	0.533457	0.730598	0.731758	0.277778	0	0.933333	0.453846	-0.538095	1	0	0	0	1	1	0	0	0	0	0.553903	0.573618	0.630994	0.111111	0	0.4	0.623077	-0.678571	1	0	0	0	1	1	0	0
0891 APF29440.1 proteorhodopsin uncultured bacterium	0.555556	0.1	0.422222	0.438462	-0.445238	1	0	0	0	1	1	0	0	0	0	0.533457	0.730598	0.731758	0.277778	0	0.933333	0.453846	-0.538095	1	0	0	0	1	1	0	0	0	0	0.553903	0.573618	0.630994	0.111111	0	0.4	0.623077	-0.678571	1	0	0	0	1	1	0	0
0892 APF29514.1 proteorhodopsin uncultured bacterium	0.388889	0	0.844444	0.376923	-0.361905	1	0	0	0	1	1	0	0	0	0	0.555762	0.642315	0.747047	0.277778	0	0.933333	0.453846	-0.538095	1	0	0	0	1	1	0	0	0	0	0.553903	0.573618	0.630994	0.111111	0	0.4	0.623077	-0.678571	1	0	0	0	1	1	0	0
0893 ABL97630.1 pop proteorhodopsin uncultured marine bacterium EB0 39H12	0.388889	0	0.844444	0.376923	-0.361905	1	0	0	0	1	1	0	0	0	0	0.555762	0.642315	0.747047	0.277778	0	0.933333	0.453846	-0.538095	1	0	0	0	1	1	0	0	0	0	0.553903	0.573618	0.630994	0.111111	0	0.4	0.623077	-0.678571	1	0	0	0	1	1	0	0
0894 PHX66714.1 xanthorhodopsin Actinobacteria bacterium	0.555556	0.1	0.422222	0.438462	-0.445238	1	0	0	0	1	1	0	0	0	0	0.533457	0.730598	0.731758	0.277778	0	0.933333	0.453846	-0.538095	1	0	0	0	1	1	0	0	0	0	0.553903	0.573618	0.630994	0.111111	0	0.4	0.623077	-0.678571	1	0	0	0	1	1	0	0
0895 WP 028386460.1 xanthorhodopsin Legionella geestiana	0.555556	0.1	0.422222	0.438462	-0.445238	1	0	0	0	1	1	0	0	0	0	0.533457	0.730598	0.731758	0.277778	0	0.933333	0.453846	-0.538095	1	0	0	0	1	1	0	0	0	0	0.553903	0.573618	0.630994	0.111111	0	0.4	0.623077	-0.678571	1	0	0	0	1	1	0	0
0896 OJV08109.1 hypothetical protein BGO14 01430 Chlamydiales bacterium 3826	0.555556	0.1	0.422222	0.438462	-0.445238	1	0	0	0	1	1	0	0	0	0	0.533457	0.730598	0.731758	0.277778	0	0.933333	0.453846	-0.538095	1	0	0	0	1	1	0	0	0	0	0.553903	0.573618	0.630994	0.111111	0	0.4	0.623077	-0.678571	1	0	0	0	1	1	0	0
0897 WP 045105598.1 xanthorhodopsin Legionella hackeliae	0.555556	0.1	0.422222	0.438462	-0.445238	1	0	0	0	1	1	0	0	0	0	0.533457	0.730598	0.731758	0.277778	0	0.933333	0.453846	-0.538095	1	0	0	0	1	1	0	0	0	0	0.553903	0.573618	0.630994	0.111111	0	0.4	0.623077	-0.678571	1	0	0	0	1	1	0	0
0898 WP 058493117.1 xanthorhodopsin Legionella worsleiensis	0.555556	0.1	0.422222	0.438462	-0.445238	1	0	0	0	1	1	0	0	0	0	0.533457	0.730598	0.731758	0.277778	0	0.933333	0.453846	-0.538095	1	0	0	0	1	1	0	0	0	0	0.553903	0.573618	0.630994	0.111111	0	0.4	0.623077	-0.678571	1	0	0	0	1	1	0	0
0899 WP 027078384.1 rhodopsin Maribacter antarcticus	0.555556	0.1	0.422222	0.438462	-0.445238	1	0	0	0	1	1	0	0	0	0	0.533457	0.730598	0.731758	0.444444	0	1	0.4	-0.404762	1	0	0	0	1	1	0	0	0	0	0.55948	0.642315	0.747047	0.111111	0	0.4	0.623077	-0.678571	1	0	0	0	1	1	0	0
0901 AAT09903.1 proteorhodopsin partial uncultured bacterium	0.388889	0	0.844444	0.376923	-0.361905	1	0	0	0	1	1	0	0	0	0	0.555762	0.642315	0.747047	0.277778	0	0.933333	0.453846	-0.538095	1	0	0	0	1	1	0	0	0	0	0.553903	0.573618	0.630994	0.111111	0	0.4	0.623077	-0.678571	1	0	0	0	1	1	0	0
0902 AAT09902.1 proteorhodopsin partial uncultured bacterium	0.388889	0	0.844444	0.376923	-0.361905	1	0	0	0	1	1	0	0	0	0	0.555762	0.642315	0.747047	0.277778	0	0.933333	0.453846	-0.538095	1	0	0	0	1	1	0	0	0	0	0.553903	0.573618	0.630994	0.111111	0	0.4	0.623077	-0.678571	1	0	0	0	1	1	0	0
0903 AAO73928.1 proteorhodopsin partial uncultured bacterium	0.388889	0	0.844444	0.376923	-0.361905	1	0	0	0	1	1	0	0	0	0	0.555762	0.642315	0.747047	0.277778	0	0.933333	0.453846	-0.538095	1	0	0	0	1	1	0	0	0	0	0.553903	0.573618	0.630994	0.111111	0	0.4	0.623077	-0.678571	1	0	0	0	1	1	0	0
0904 AAO73925.1 proteorhodopsin partial uncultured bacterium	0.388889	0	0.844444	0.376923	-0.361905	1	0	0	0	1	1	0	0	0	0	0.555762	0.642315	0.747047	0.277778	0	0.933333	0.453846	-0.538095	1	0	0	0	1	1	0	0	0	0	0.553903	0.573618	0.630994	0.111111	0	0.4	0.623077	-0.678571	1	0	0	0	1	1	0	0
0905 AAO73926.1 proteorhodopsin partial uncultured bacterium	0.388889	0	0.844444	0.376923	-0.361905	1	0	0	0	1	1	0	0	0	0	0.555762	0.642315	0.747047	0.277778	0	0.933333	0.453846	-0.538095	1	0	0	0	1	1	0	0	0	0	0.553903	0.573618	0.630994	0.111111	0	0.4	0.623077	-0.678571	1	0	0	0	1	1	0	0
0906 AAO73924.1 proteorhodopsin partial uncultured bacterium	0.388889	0	0.844444	0.376923	-0.361905	1	0	0	0	1	1	0	0	0	0	0.555762	0.642315	0.747047	0.277778	0	0.933333	0.453846	-0.538095	1	0	0	0	1	1	0	0	0	0	0.553903	0.573618	0.630994	0.111111	0	0.4	0.623077	-0.678571	1	0	0	0	1	1	0	0
0907 AAO73931.1 proteorhodopsin partial uncultured bacterium	0.388889	0	0.844444	0.376923	-0.361905	1	0	0	0	1	1	0	0	0	0	0.555762	0.642315	0.747047	0.277778	0	0.933333	0.453846	-0.538095	1	0	0	0	1	1	0	0	0	0	0.553903	0.573618	0.630994	0.111111	0	0.4	0.623077	-0.678571	1	0	0	0	1	1	0	0
0908 WP 008519995.1 lactococcin alpha proteobacterium IMCC14465	0.388889	0	0.844444	0.376923	-0.361905	1	0	0	0	1	1	0	0	0	0	0.555762	0.642315	0.747047	0.277778	0	0.933333	0.453846	-0.538095	1	0	0	0	1	1	0	0	0	0	0.553903	0.573618	0.630994	0.111111	0	0.4	0.623077	-0.678571	1	0	0	0	1	1	0	0
0909 PQM62056.1 xanthorhodopsin Actinomycetales bacterium	0.555556	0.1	0.422222	0.438462	-0.445238	1	0	0	0	1	1	0	0	0	0	0.533457	0.730598	0.731758	0.277778	0	0.933333	0.453846	-0.538095	1	0	0	0	1	1	0	0	0	0	0.553903	0.573618	0.630994	0.111111	0	0.4	0.623077	-0.678571	1	0	0	0	1	1	0	0
0910 WP 095698638.1 xanthorhodopsin Candidatus Planktophila limnetica	0.555556	0.1	0.422222	0.438462	-0.445238	1	0	0	0	1	1	0	0	0	0	0.533457	0.730598	0.731758	0.277778	0	0.933333	0.453846	-0.538095	1	0	0	0	1	1	0	0	0	0	0.553903	0.573618	0.630994	0.111111	0	0.4	0.623077	-0.678571	1	0	0	0	1	1	0	0
0911 ACN42852.1 putative actinorhodopsin actinobacterium MWHEgelM23.D6	0.555556	0.1	0.422222	0.438462	-0.445238	1	0	0	0	1	1	0	0	0	0	0.533457	0.730598	0.731758	0.277778	0	0.933333	0.453846	-0.538095	1	0	0	0	1	1	0	0	0	0	0.553903	0.573618	0.630994	0.111111	0	0.4	0.623077	-0.678571	1	0	0	0	1	1	0	0
0912 KRO36646.1 xanthorhodopsin Actinobacteria bacterium BACL15 MAG120619bin91	0.555556	0.1	0.422222	0.438462	-0.445238	1	0	0	0	1	1	0	0	0	0	0.533457	0.730598	0.731758	0.277778	0	0.933333	0.453846	-0.538095	1	0	0	0	1	1	0	0	0	0	0.553903	0.573618	0.630994	0.111111	0	0.4	0.623077	-0.678571	1	0	0	0	1	1	0	0
0913 WP 095685475.1 xanthorhodopsin Candidatus Planktophila vernalis	0.555556	0.1	0.422222	0.438462	-0.445238	1	0	0	0	1	1	0	0	0	0	0.533457	0.730598	0.731758	0.277778	0	0.933333	0.453846	-0.538095	1	0	0	0	1	1	0	0	0	0	0.553903	0.573618	0.630994	0.111111	0	0.4	0.623077	-0.678571	1	0	0	0	1	1	0	0
0914 KRO37161.1 hypothetical protein ABR57 04620 Acidimicrobium sp. BACL17 MAG120924bin0	0.388889	0	0.844444	0.376923	-0.361905	1	0	0	0	1	1	0	0	0	0	0.555762	0.642315	0.747047	0.444444	0	1	0.4	-0.404762	1	0	0	0	1	1	0	0	0	0	0.55948	0.642315	0.747047	0.111111	0	0.4	0.623077	-0.678571	1	0	0	0	1	1	0	0
0915 WP 090019591.1 xanthorhodopsin Limimonas halophila	0.555556	0.1	0.422222	0.438462	-0.445238	1	0	0	0	1	1	0	0	0	0	0.533457	0.730598	0.731758	0.277778	0	0.933333	0.453846	-0.538095	1	0	0	0	1	1	0	0	0	0	0.553903	0.573618	0.630994	0.111111	0	0.4	0.623077	-0.678571	1	0	0	0	1	1	0	0
0916 AAK30176.1 proteorhodopsin partial uncultured bacterium	0.388889	0	0.844444	0.376923	-0.361905	1	0	0	0	1	1	0	0	0	0	0.555762	0.642315	0.747047	0.277778	0	0.933333	0.453846	-0.538095	1	0	0	0	1	1	0	0	0	0	0.553903	0.573618	0.630994	0.111111	0	0.4	0.623077	-0.678571	1	0	0	0	1	1	0	0
0917 AAK30182.1 proteorhodopsin partial uncultured bacterium	0.388889	0	0.844444	0.376923	-0.361905	1	0	0	0	1	1	0	0	0	0	0.555762	0.642315	0.747047	0.277778	0	0.933333	0.453846	-0.538095	1	0	0	0	1	1	0	0	0	0	0.553903	0.573618	0.630994	0.111111	0	0.4	0.623077	-0.678571	1	0	0	0	1	1	0	0
0918 APF29544.1 proteorhodopsin partial uncultured bacterium	0.388889	0	0.844444	0.376923	-0.361905	1	0	0	0	1	1	0	0	0	0	0.555762	0.642315	0.747047	0.277778	0	0.933333	0.453846	-0.538095	1	0	0	0	1	1	0	0	0	0	0.553903	0.573618	0.630994	0.111111	0	0.4	0.623077	-0.678571	1	0	0	0	1	1	0	0
0919 PIX67554.1 xanthorhodopsin Sphingomonadales bacterium CG 4 10 14 3 um filter 58 15	0.555556	0.1	0.422222	0.438462	-0.445238	1	0	0	0	1	1	0	0	0	0	0.533457	0.730598	0.731758	0.277778	0	0.933333	0.453846	-0.538095	1	0	0	0	1	1	0	0	0	0	0.553903	0.573618	0.630994	0.111111	0	0.4	0.623077	-0.678571	1	0	0	0	1	1	0	0
0920 WP 050557393.1 lactococcin Vibrio campbellii	0.388889	0	0.844444	0.376923	-0.361905	1	0	0	0	1	1	0	0	0	0	0.555762	0.642315	0.747047	0.277778	0	0.933333	0.453846	-0.538095	1	0	0	0	1	1	0	0	0	0	0.553903	0.573618	0.630994	0.111111	0	0.4	0.623077	-0.678571	1	0	0	0	1	1	0	0
0921 WP 048814304.1 lactococcin Vibrio campbellii	0.388889	0	0.844444	0.376923	-0.361905	1	0	0	0	1	1	0	0	0	0	0.555762	0.642315	0.747047	0.277778	0	0.933333	0.453846	-0.538095	1	0	0	0	1	1	0	0	0	0	0.553903	0.573618	0.630994	0.111111	0	0.4	0.623077	-0.678571	1	0	0	0	1	1	0	0
0922 WP 051118098.1 lactococcin Vibrio campbellii	0.388889	0	0.844444	0.376923	-0.361905	1	0	0	0	1	1	0	0	0	0	0.555762	0.642315	0.747047	0.277778	0	0.933333	0.453846	-0.538095	1	0	0	0	1	1	0	0	0	0	0.553903	0.573618	0.630994	0.111111	0	0.4	0.623077	-0.678571	1	0	0	0	1	1	0	0
0923 WP 095658836.1 xanthorhodopsin Actinobacteria bacterium IMCC19121	0.555556	0.1	0.422222	0.438462	-0.445238	1	0	0	0	1	1	0	0	0	0	0.533457	0.730598	0.731758	0.277778	0	0.933333	0.453846	-0.538095	1	0	0	0	1	1	0	0	0	0	0.553903	0.573618	0.630994	0.111111	0	0.4	0.623077	-0.678571	1	0	0	0	1	1	0	0
0924 PWL21066.1 xanthorhodopsin Candidatus Aquiluna sp. XM24bin5	0.555556	0.1	0.422222	0.438462	-0.445238	1	0	0	0	1	1	0	0	0	0	0.533457	0.730598	0.731758	0.277778	0	0.933333	0.453846	-0.538095	1	0	0	0	1	1	0	0	0	0	0.553903	0.573618	0.630994	0.111111	0	0.4	0.623077	-0.678571	1	0	0	0	1	1	0	0
0925 APF29441.1 proteorhodopsin uncultured bacterium	0.555556	0.1	0.422222	0.438462	-0.445238	1	0	0	0	1	1	0	0	0	0	0.533457	0.730598	0.731758	0.444444	0	1	0.4	-0.404762	1	0	0	0	1	1	0	0	0	0	0.55948	0.642315	0.747047	0.111111	0	0.4	0.623077	-0.678571	1	0	0	0	1	1	0	0
0927 APF29405.1 proteorhodopsin uncultured bacterium	0.555556	0.1	0.422222	0.438462	-0.445238	1	0	0	0	1	1	0	0	0	0	0.533457	0.730598	0.731758	0.277778	0	0.933333	0.453846	-0.538095	1	0	0	0	1	1	0	0	0	0	0.553903	0.573618	0.630994	0.111111	0	0.4	0.623077	-0.678571	1	0	0	0	1	1	0	0
0928 XP 005838767.1 hypothetical protein GUITHDRAFT 92481 Guillardia theta CCMP2712	0.388889	0	0.844444	0.376923	-0.361905	1	0	0	0	1	1	0	0	0	0	0.555762	0.642315	0.747047	0.444444	0	1	0.4	-0.404762	1	0	0	0	1	1	0	0	0	0	0.55948	0.642315	0.747047	0.111111	0	0.4	0.623077	-0.678571	1	0	0	0	1	1	0	0
0929 AAK30174.1 proteorhodopsin partial uncultured bacterium	0.388889	0	0.844444	0.376923	-0.361905	1	0	0	0	1	1	0	0	0	0	0.555762	0.642315	0.747047	0.277778	0	0.933333	0.453846	-0.538095	1	0	0	0	1	1	0	0	0	0	0.553903	0.573618	0.630994	0.111111	0	0.4	0.623077	-0.678571	1	0	0	0	1	1	0	0
0930 WP 016353389.1 rhodopsin Spiribacter salinus	0.555556	0.1	0.422222	0.438462	-0.445238	1	0	0	0	1	1	0	0	0	0	0.533457	0.730598	0.731758	0.277778	0	0.933333	0.453846	-0.538095	1	0	0	0	1	1	0	0	0	0	0.553903	0.573618	0.630994	0.111111	0	0.4	0.623077	-0.678571	1	0	0	0	1	1	0	0
0931 WP 041382314.1 xanthorhodopsin Spiribacter curvatus	0.555556	0.1	0.422222	0.438462	-0.445238	1	0	0	0	1	1	0	0	0	0	0.533457	0.730598	0.731758	0.277778	0	0.933333	0.453846	-0.538095	1	0	0	0	1	1	0	0	0	0	0.553903	0.573618	0.630994	0.111111	0	0.4	0.623077	-0.678571	1	0	0	0	1	1	0	0
0932 OYY15288.1 xanthorhodopsin Sphingomonadales bacterium 355622	0.555556	0.1	0.422222	0.438462	-0.445238	1	0	0	0	1	1	0	0	0	0	0.533457	0.730598	0.731758	0.277778	0	0.933333	0.453846	-0.538095	1	0	0	0	1	1	0	0	0	0	0.553903	0.573618	0.630994	0.111111	0	0.4	0.623077	-0.678571	1	0	0	0	1	1	0	0
0933 OYY69292.1 xanthorhodopsin Sphingomonadales bacterium 285516	0.555556	0.1	0.422222	0.438462	-0.445238	1	0	0	0	1	1	0	0	0	0	0.533457	0.730598	0.731758	0.277778	0	0.933333	0.453846	-0.538095	1	0	0	0	1	1	0	0	0	0	0.553903	0.573618	0.630994	0.111111	0	0.4	0.623077	-0.678571	1	0	0	0	1	1	0	0
0934 WP 046173031.1 xanthorhodopsin Devosia psychrophila	0.555556	0.1	0.422222	0.438462	-0.445238	1	0	0	0	1	1	0	0	0	0	0.533457	0.730598	0.731758	0.277778	0	0.933333	0.453846	-0.538095	1	0	0	0	1	1	0	0	0	0	0.553903	0.573618	0.630994	0.111111	0	0.4	0.623077	-0.678571	1	0	0	0	1	1	0	0
0935 APF29529.1 proteorhodopsin uncultured bacterium	0.555556	0.1	0.422222	0.438462	-0.445238	1	0	0	0	1	1	0	0	0	0	0.533457	0.730598	0.731758	0.277778	0	0.933333	0.453846	-0.538095	1	0	0	0	1	1	0	0	0	0	0.553903	0.573618	0.630994	0.111111	0	0.4	0.623077	-0.678571	1	0	0	0	1	1	0	0
0936 WP 095527721.1 xanthorhodopsin Actinobacteria bacterium IMCC26103	0.555556	0.1	0.422222	0.438462	-0.445238	1	0	0	0	1	1	0	0	0	0	0.533457	0.730598	0.731758	0.277778	0	0.933333	0.453846	-0.538095	1	0	0	0	1	1	0	0	0	0	0.553903	0.573618	0.630994	0.111111	0	0.4	0.623077	-0.678571	1	0	0	0	1	1	0	0
0937 WP 095670707.1 xanthorhodopsin Candidatus Planktophila lacus	0.555556	0.1	0.422222	0.438462	-0.445238	1	0	0	0	1	1	0	0	0	0	0.533457	0.730598	0.731758	0.277778	0	0.933333	0.453846	-0.538095	1	0	0	0	1	1	0	0	0	0	0.553903	0.573618	0.630994	0.111111	0	0.4	0.623077	-0.678571	1	0	0	0	1	1	0	0
0938 OUS11042.1 rhodopsin Nonlabens dokdonensis	0.555556	0.1	0.422222	0.438462	-0.445238	1	0	0	0	1	1	0	0	0	0	0.533457	0.730598	0.731758	0.444444	0	1	0.4	-0.404762	1	0	0	0	1	1	0	0	0	0	0.55948	0.642315	0.747047	0.111111	0	0.4	0.623077	-0.678571	1	0	0	0	1	1	0	0
0939 WP 015360919.1 proteorhodopsin Nonlabens dokdonensis	0.555556	0.1	0.422222	0.438462	-0.445238	1	0	0	0	1	1	0	0	0	0	0.533457	0.730598	0.731758	0.444444	0	1	0.4	-0.404762	1	0	0	0	1	1	0	0	0	0	0.55948	0.642315	0.747047	0.111111	0	0.4	0.623077	-0.678571	1	0	0	0	1	1	0	0
0940 WP 095673141.1 xanthorhodopsin Candidatus Planktophila sulfonica	0.555556	0.1	0.422222	0.438462	-0.445238	1	0	0	0	1	1	0	0	0	0	0.533457	0.730598	0.731758	0.277778	0	0.933333	0.453846	-0.538095	1	0	0	0	1	1	0	0	0	0	0.553903	0.573618	0.630994	0.111111	0	0.4	0.623077	-0.678571	1	0	0	0	1	1	0	0
0941 WP 095692161.1 xanthorhodopsin Candidatus Planktophila dulcis	0.555556	0.1	0.422222	0.438462	-0.445238	1	0	0	0	1	1	0	0	0	0	0.533457	0.730598	0.731758	0.277778	0	0.933333	0.453846	-0.538095	1	0	0	0	1	1	0	0	0	0	0.553903	0.573618	0.630994	0.111111	0	0.4	0.623077	-0.678571	1	0	0	0	1	1	0	0
0942 WP 095674415.1 xanthorhodopsin Candidatus Planktophila versatilis	0.555556	0.1	0.422222	0.438462	-0.445238	1	0	0	0	1	1	0	0	0	0	0.533457	0.730598	0.731758	0.277778	0	0.933333	0.453846	-0.538095	1	0	0	0	1	1	0	0	0	0	0.553903	0.573618	0.630994	0.111111	0	0.4	0.623077	-0.678571	1	0	0	0	1	1	0	0
0943 WP 095675774.1 xanthorhodopsin Candidatus Planktophila dulcis	0.555556	0.1	0.422222	0.438462	-0.445238	1	0	0	0	1	1	0	0	0	0	0.533457	0.730598	0.731758	0.277778	0	0.933333	0.453846	-0.538095	1	0	0	0	1	1	0	0	0	0	0.553903	0.573618	0.630994	0.111111	0	0.4	0.623077	-0.678571	1	0	0	0	1	1	0	0
0944 WP 095531851.1 xanthorhodopsin Actinobacteria bacterium IMCC25003	0.555556	0.1	0.422222	0.438462	-0.445238	1	0	0	0	1	1	0	0	0	0	0.533457	0.730598	0.731758	0.277778	0	0.933333	0.453846	-0.538095	1	0	0	0	1	1	0	0	0	0	0.553903	0.573618	0.630994	0.111111	0	0.4	0.623077	-0.678571	1	0	0	0	1	1	0	0
0945 AAT38634.1 proteorhodopsin partial uncultured bacterium	0.555556	0.1	0.422222	0.438462	-0.445238	1	0	0	0	1	1	0	0	0	0	0.533457	0.730598	0.731758	0.444444	0	1	0.4	-0.404762	1	0	0	0	1	1	0	0	0	0	0.55948	0.642315	0.747047	0.111111	0	0.4	0.623077	-0.678571	1	0	0	0	1	1	0	0
0947 PDH56100.1 xanthorhodopsin Rhodothermaeota bacterium MEDG12	0.555556	0.1	0.422222	0.438462	-0.445238	1	0	0	0	1	1	0	0	0	0	0.533457	0.730598	0.731758	0.277778	0	0.933333	0.453846	-0.538095	1	0	0	0	1	1	0	0	0	0	0.553903	0.573618	0.630994	0.111111	0	0.4	0.623077	-0.678571	1	0	0	0	1	1	0	0
0948 WP 055413463.1 rhodopsin Nonlabens sp. YIK11	0.555556	0.1	0.422222	0.438462	-0.445238	1	0	0	0	1	1	0	0	0	0	0.533457	0.730598	0.731758	0.444444	0	1	0.4	-0.404762	1	0	0	0	1	1	0	0	0	0	0.55948	0.642315	0.747047	0.111111	0	0.4	0.623077	-0.678571	1	0	0	0	1	1	0	0
0949 AIG86802.2 proteorhodopsin Nonlabens sp. YIK11	0.277778	0	0.933333	0.453846	-0.538095	1	0	0	0	1	1	0	0	0	0	0.553903	0.573618	0.630994	0.444444	0	1	0.4	-0.404762	1	0	0	0	1	1	0	0	0	0	0.55948	0.642315	0.747047	0.111111	0	0.4	0.623077	-0.678571	1	0	0	0	1	1	0	0
0950 WP 105982927.1 rhodopsin Nonlabens agnitus	0.555556	0.1	0.422222	0.438462	-0.445238	1	0	0	0	1	1	0	0	0	0	0.533457	0.730598	0.731758	0.444444	0	1	0.4	-0.404762	1	0	0	0	1	1	0	0	0	0	0.55948	0.642315	0.747047	0.111111	0	0.4	0.623077	-0.678571	1	0	0	0	1	1	0	0
0951 KRO48502.1 xanthorhodopsin Microbacteriaceae bacterium BACL28 MAG120531bin53	0.555556	0.1	0.422222	0.438462	-0.445238	1	0	0	0	1	1	0	0	0	0	0.533457	0.730598	0.731758	0.277778	0	0.933333	0.453846	-0.538095	1	0	0	0	1	1	0	0	0	0	0.553903	0.573618	0.630994	0.111111	0	0.4	0.623077	-0.678571	1	0	0	0	1	1	0	0
0952 WP 009605106.1 lactococcin SAR116 cluster alpha proteobacterium HIMB100	0.388889	0	0.844444	0.376923	-0.361905	1	0	0	0	1	1	0	0	0	0	0.555762	0.642315	0.747047	0.277778	0	0.933333	0.453846	-0.538095	1	0	0	0	1	1	0	0	0	0	0.553903	0.573618	0.630994	0.111111	0	0.4	0.623077	-0.678571	1	0	0	0	1	1	0	0
0953 ACN42850.1 putative actinorhodopsin Candidatus Aquiluna rubra	0.555556	0.1	0.422222	0.438462	-0.445238	1	0	0	0	1	1	0	0	0	0	0.533457	0.730598	0.731758	0.277778	0	0.933333	0.453846	-0.538095	1	0	0	0	1	1	0	0	0	0	0.553903	0.573618	0.630994	0.111111	0	0.4	0.623077	-0.678571	1	0	0	0	1	1	0	0
0954 AAO73934.1 proteorhodopsin partial uncultured bacterium	0.555556	0.1	0.422222	0.438462	-0.445238	1	0	0	0	1	1	0	0	0	0	0.533457	0.730598	0.731758	0.277778	0	0.933333	0.453846	-0.538095	1	0	0	0	1	1	0	0	0	0	0.553903	0.573618	0.630994	0.111111	0	0.4	0.623077	-0.678571	1	0	0	0	1	1	0	0
0955 AAO73932.1 proteorhodopsin partial uncultured bacterium	0.555556	0.1	0.422222	0.438462	-0.445238	1	0	0	0	1	1	0	0	0	0	0.533457	0.730598	0.731758	0.555556	0.1	0.422222	0.438462	-0.445238	1	0	0	0	1	1	0	0	0	0	0.533457	0.730598	0.731758	0.111111	0	0.4	0.623077	-0.678571	1	0	0	0	1	1	0	0
0956 AAO73933.1 proteorhodopsin partial uncultured bacterium	0.555556	0.1	0.422222	0.438462	-0.445238	1	0	0	0	1	1	0	0	0	0	0.533457	0.730598	0.731758	0.277778	0	0.933333	0.453846	-0.538095	1	0	0	0	1	1	0	0	0	0	0.553903	0.573618	0.630994	0.111111	0	0.4	0.623077	-0.678571	1	0	0	0	1	1	0	0
0957 OQX13677.1 xanthorhodopsin Thiothrix lacustris	0.555556	0.1	0.422222	0.438462	-0.445238	1	0	0	0	1	1	0	0	0	0	0.533457	0.730598	0.731758	0.277778	0	0.933333	0.453846	-0.538095	1	0	0	0	1	1	0	0	0	0	0.553903	0.573618	0.630994	0.111111	0	0.4	0.623077	-0.678571	1	0	0	0	1	1	0	0
0958 WP 055878861.1 MULTISPECIES: xanthorhodopsin Sphingomonas	0.555556	0.1	0.422222	0.438462	-0.445238	1	0	0	0	1	1	0	0	0	0	0.533457	0.730598	0.731758	0.277778	0	0.933333	0.453846	-0.538095	1	0	0	0	1	1	0	0	0	0	0.553903	0.573618	0.630994	0.111111	0	0.4	0.623077	-0.678571	1	0	0	0	1	1	0	0
0959 WP 010162638.1 MULTISPECIES: xanthorhodopsin Sphingomonas	0.555556	0.1	0.422222	0.438462	-0.445238	1	0	0	0	1	1	0	0	0	0	0.533457	0.730598	0.731758	0.277778	0	0.933333	0.453846	-0.538095	1	0	0	0	1	1	0	0	0	0	0.553903	0.573618	0.630994	0.111111	0	0.4	0.623077	-0.678571	1	0	0	0	1	1	0	0
0960 WP 056417634.1 MULTISPECIES: xanthorhodopsin Sphingomonas	0.555556	0.1	0.422222	0.438462	-0.445238	1	0	0	0	1	1	0	0	0	0	0.533457	0.730598	0.731758	0.277778	0	0.933333	0.453846	-0.538095	1	0	0	0	1	1	0	0	0	0	0.553903	0.573618	0.630994	0.111111	0	0.4	0.623077	-0.678571	1	0	0	0	1	1	0	0
0961 WP 010183493.1 xanthorhodopsin Sphingomonas sp. PAMC 26605	0.555556	0.1	0.422222	0.438462	-0.445238	1	0	0	0	1	1	0	0	0	0	0.533457	0.730598	0.731758	0.277778	0	0.933333	0.453846	-0.538095	1	0	0	0	1	1	0	0	0	0	0.553903	0.573618	0.630994	0.111111	0	0.4	0.623077	-0.678571	1	0	0	0	1	1	0	0
0962 WP 076069562.1 xanthorhodopsin Sphingomonas montana	0.555556	0.1	0.422222	0.438462	-0.445238	1	0	0	0	1	1	0	0	0	0	0.533457	0.730598	0.731758	0.277778	0	0.933333	0.453846	-0.538095	1	0	0	0	1	1	0	0	0	0	0.553903	0.573618	0.630994	0.111111	0	0.4	0.623077	-0.678571	1	0	0	0	1	1	0	0
0963 WP 056016907.1 xanthorhodopsin Sphingomonas sp. Leaf20	0.555556	0.1	0.422222	0.438462	-0.445238	1	0	0	0	1	1	0	0	0	0	0.533457	0.730598	0.731758	0.277778	0	0.933333	0.453846	-0.538095	1	0	0	0	1	1	0	0	0	0	0.553903	0.573618	0.630994	0.111111	0	0.4	0.623077	-0.678571	1	0	0	0	1	1	0	0
0964 OYW29954.1 xanthorhodopsin Caulobacter sp. 12676	0.555556	0.1	0.422222	0.438462	-0.445238	1	0	0	0	1	1	0	0	0	0	0.533457	0.730598	0.731758	0.277778	0	0.933333	0.453846	-0.538095	1	0	0	0	1	1	0	0	0	0	0.553903	0.573618	0.630994	0.111111	0	0.4	0.623077	-0.678571	1	0	0	0	1	1	0	0
0965 OYX73886.1 xanthorhodopsin Caulobacter sp. 326735	0.555556	0.1	0.422222	0.438462	-0.445238	1	0	0	0	1	1	0	0	0	0	0.533457	0.730598	0.731758	0.277778	0	0.933333	0.453846	-0.538095	1	0	0	0	1	1	0	0	0	0	0.553903	0.573618	0.630994	0.111111	0	0.4	0.623077	-0.678571	1	0	0	0	1	1	0	0
0966 WP 006997279.1 biphenyl 23dioxygenase Candidatus Pelagibacter ubique	0.388889	0	0.844444	0.376923	-0.361905	1	0	0	0	1	1	0	0	0	0	0.555762	0.642315	0.747047	0.277778	0	0.933333	0.453846	-0.538095	1	0	0	0	1	1	0	0	0	0	0.553903	0.573618	0.630994	0.111111	0	0.4	0.623077	-0.678571	1	0	0	0	1	1	0	0
0967 WP 011281819.1 bacteriorhodopsin Candidatus Pelagibacter ubique	0.388889	0	0.844444	0.376923	-0.361905	1	0	0	0	1	1	0	0	0	0	0.555762	0.642315	0.747047	0.277778	0	0.933333	0.453846	-0.538095	1	0	0	0	1	1	0	0	0	0	0.553903	0.573618	0.630994	0.111111	0	0.4	0.623077	-0.678571	1	0	0	0	1	1	0	0
0968 WP 085113892.1 biphenyl 23dioxygenase Candidatus Pelagibacter sp. HIMB1321	0.333333	0.1	0.555556	0.423077	-0.592857	1	0	0	1	0	0	0	1	0	0	0.47119	0.593253	0.510076	0.277778	0	0.933333	0.453846	-0.538095	1	0	0	0	1	1	0	0	0	0	0.553903	0.573618	0.630994	0.111111	0	0.4	0.623077	-0.678571	1	0	0	0	1	1	0	0
0969 WP 028036566.1 biphenyl 23dioxygenase Candidatus Pelagibacter ubique	0.333333	0.1	0.555556	0.423077	-0.592857	1	0	0	1	0	0	0	1	0	0	0.47119	0.593253	0.510076	0.277778	0	0.933333	0.453846	-0.538095	1	0	0	0	1	1	0	0	0	0	0.553903	0.573618	0.630994	0.111111	0	0.4	0.623077	-0.678571	1	0	0	0	1	1	0	0
0970 WP 023648072.1 biphenyl 23dioxygenase Candidatus Pelagibacter ubique	0.333333	0.1	0.555556	0.423077	-0.592857	1	0	0	1	0	0	0	1	0	0	0.47119	0.593253	0.510076	0.277778	0	0.933333	0.453846	-0.538095	1	0	0	0	1	1	0	0	0	0	0.553903	0.573618	0.630994	0.111111	0	0.4	0.623077	-0.678571	1	0	0	0	1	1	0	0
0971 WP 014952819.1 biphenyl 23dioxygenase alpha proteobacterium HIMB5	0.333333	0.1	0.555556	0.423077	-0.592857	1	0	0	1	0	0	0	1	0	0	0.47119	0.593253	0.510076	0.277778	0	0.933333	0.453846	-0.538095	1	0	0	0	1	1	0	0	0	0	0.553903	0.573618	0.630994	0.111111	0	0.4	0.623077	-0.678571	1	0	0	0	1	1	0	0
0972 WP 023854907.1 bacteriorhodopsin Candidatus Pelagibacter ubique	0.333333	0.1	0.555556	0.423077	-0.592857	1	0	0	1	0	0	0	1	0	0	0.47119	0.593253	0.510076	0.277778	0	0.933333	0.453846	-0.538095	1	0	0	0	1	1	0	0	0	0	0.553903	0.573618	0.630994	0.111111	0	0.4	0.623077	-0.678571	1	0	0	0	1	1	0	0
0973 WP 046552337.1 xanthorhodopsin Arsukibacterium sp. MJ3	0.555556	0.1	0.422222	0.438462	-0.445238	1	0	0	0	1	1	0	0	0	0	0.533457	0.730598	0.731758	0.277778	0	0.933333	0.453846	-0.538095	1	0	0	0	1	1	0	0	0	0	0.553903	0.573618	0.630994	0.111111	0	0.4	0.623077	-0.678571	1	0	0	0	1	1	0	0
0974 SDG00746.1 Bacteriorhodopsin Limimonas halophila	0.555556	0.1	0.422222	0.438462	-0.445238	1	0	0	0	1	1	0	0	0	0	0.533457	0.730598	0.731758	0.277778	0	0.933333	0.453846	-0.538095	1	0	0	0	1	1	0	0	0	0	0.553903	0.573618	0.630994	0.111111	0	0.4	0.623077	-0.678571	1	0	0	0	1	1	0	0
0975 WP 007675008.1 xanthorhodopsin alpha proteobacterium BAL199	0.777778	0.075	0.622222	0.4	-0.328571	1	0	0	0	1	0	1	0	0	0	0.509294	0.808843	0.842252	0.277778	0	0.933333	0.453846	-0.538095	1	0	0	0	1	1	0	0	0	0	0.553903	0.573618	0.630994	0.111111	0	0.4	0.623077	-0.678571	1	0	0	0	1	1	0	0
0976 APF29554.1 proteorhodopsin uncultured bacterium	0.388889	0	0.844444	0.376923	-0.361905	1	0	0	0	1	1	0	0	0	0	0.555762	0.642315	0.747047	0.277778	0	0.933333	0.453846	-0.538095	1	0	0	0	1	1	0	0	0	0	0.553903	0.573618	0.630994	0.111111	0	0.4	0.623077	-0.678571	1	0	0	0	1	1	0	0
0977 WP 095529232.1 xanthorhodopsin Actinobacteria bacterium IMCC26077	0.555556	0.1	0.422222	0.438462	-0.445238	1	0	0	0	1	1	0	0	0	0	0.533457	0.730598	0.731758	0.277778	0	0.933333	0.453846	-0.538095	1	0	0	0	1	1	0	0	0	0	0.553903	0.573618	0.630994	0.111111	0	0.4	0.623077	-0.678571	1	0	0	0	1	1	0	0
0978 WP 064313942.1 xanthorhodopsin Sphingomonas sp. TDK1	0.555556	0.1	0.422222	0.438462	-0.445238	1	0	0	0	1	1	0	0	0	0	0.533457	0.730598	0.731758	0.277778	0	0.933333	0.453846	-0.538095	1	0	0	0	1	1	0	0	0	0	0.553903	0.573618	0.630994	0.111111	0	0.4	0.623077	-0.678571	1	0	0	0	1	1	0	0
0979 WP 010544871.1 xanthorhodopsin Sphingomonas elodea	0.555556	0.1	0.422222	0.438462	-0.445238	1	0	0	0	1	1	0	0	0	0	0.533457	0.730598	0.731758	0.277778	0	0.933333	0.453846	-0.538095	1	0	0	0	1	1	0	0	0	0	0.553903	0.573618	0.630994	0.111111	0	0.4	0.623077	-0.678571	1	0	0	0	1	1	0	0
0980 WP 066720727.1 xanthorhodopsin Sphingomonas pituitosa	0.555556	0.1	0.422222	0.438462	-0.445238	1	0	0	0	1	1	0	0	0	0	0.533457	0.730598	0.731758	0.277778	0	0.933333	0.453846	-0.538095	1	0	0	0	1	1	0	0	0	0	0.553903	0.573618	0.630994	0.111111	0	0.4	0.623077	-0.678571	1	0	0	0	1	1	0	0
0981 PVX30487.1 xanthorhodopsin Sphingomonas sp. L3B27	0.555556	0.1	0.422222	0.438462	-0.445238	1	0	0	0	1	1	0	0	0	0	0.533457	0.730598	0.731758	0.277778	0	0.933333	0.453846	-0.538095	1	0	0	0	1	1	0	0	0	0	0.553903	0.573618	0.630994	0.111111	0	0.4	0.623077	-0.678571	1	0	0	0	1	1	0	0
0982 WP 026009269.1 MULTISPECIES: xanthorhodopsin Sphingomonas	0.555556	0.1	0.422222	0.438462	-0.445238	1	0	0	0	1	1	0	0	0	0	0.533457	0.730598	0.731758	0.277778	0	0.933333	0.453846	-0.538095	1	0	0	0	1	1	0	0	0	0	0.553903	0.573618	0.630994	0.111111	0	0.4	0.623077	-0.678571	1	0	0	0	1	1	0	0
0983 WP 019956725.1 xanthorhodopsin Loktanella vestfoldensis	0.388889	0	0.844444	0.376923	-0.361905	1	0	0	0	1	1	0	0	0	0	0.555762	0.642315	0.747047	0.277778	0	0.933333	0.453846	-0.538095	1	0	0	0	1	1	0	0	0	0	0.553903	0.573618	0.630994	0.111111	0	0.4	0.623077	-0.678571	1	0	0	0	1	1	0	0
0984 WP 038064348.1 xanthorhodopsin Thermus filiformis	0.777778	0.075	0.622222	0.4	-0.328571	1	0	0	0	1	0	1	0	0	0	0.509294	0.808843	0.842252	0.277778	0	0.933333	0.453846	-0.538095	1	0	0	0	1	1	0	0	0	0	0.553903	0.573618	0.630994	0.111111	0	0.4	0.623077	-0.678571	1	0	0	0	1	1	0	0
0985 ABR27794.1 proteorhodopsin partial Candidatus Pelagibacter ubique HTCC1002	0.388889	0	0.844444	0.376923	-0.361905	1	0	0	0	1	1	0	0	0	0	0.555762	0.642315	0.747047	0.277778	0	0.933333	0.453846	-0.538095	1	0	0	0	1	1	0	0	0	0	0.553903	0.573618	0.630994	0.111111	0	0.4	0.623077	-0.678571	1	0	0	0	1	1	0	0
0986 ABR27795.1 proteorhodopsin partial Candidatus Pelagibacter ubique	0.388889	0	0.844444	0.376923	-0.361905	1	0	0	0	1	1	0	0	0	0	0.555762	0.642315	0.747047	0.277778	0	0.933333	0.453846	-0.538095	1	0	0	0	1	1	0	0	0	0	0.553903	0.573618	0.630994	0.111111	0	0.4	0.623077	-0.678571	1	0	0	0	1	1	0	0
0987 ABR27800.1 proteorhodopsin partial Candidatus Pelagibacter ubique	0.388889	0	0.844444	0.376923	-0.361905	1	0	0	0	1	1	0	0	0	0	0.555762	0.642315	0.747047	0.277778	0	0.933333	0.453846	-0.538095	1	0	0	0	1	1	0	0	0	0	0.553903	0.573618	0.630994	0.111111	0	0.4	0.623077	-0.678571	1	0	0	0	1	1	0	0
0988 WP 068633839.1 biphenyl 23dioxygenase Variovorax sp. PAMC 28711	0.388889	0	0.844444	0.376923	-0.361905	1	0	0	0	1	1	0	0	0	0	0.555762	0.642315	0.747047	0.277778	0	0.933333	0.453846	-0.538095	1	0	0	0	1	1	0	0	0	0	0.553903	0.573618	0.630994	0.111111	0	0.4	0.623077	-0.678571	1	0	0	0	1	1	0	0
0989 PHX89409.1 biphenyl 23dioxygenase Pelagibacteraceae bacterium	0.333333	0.1	0.555556	0.423077	-0.592857	1	0	0	1	0	0	0	1	0	0	0.47119	0.593253	0.510076	0.277778	0	0.933333	0.453846	-0.538095	1	0	0	0	1	1	0	0	0	0	0.553903	0.573618	0.630994	0.111111	0	0.4	0.623077	-0.678571	1	0	0	0	1	1	0	0
0990 WP 095672647.1 xanthorhodopsin Candidatus Nanopelagicus hibericus	0.555556	0.1	0.422222	0.438462	-0.445238	1	0	0	0	1	1	0	0	0	0	0.533457	0.730598	0.731758	0.277778	0	0.933333	0.453846	-0.538095	1	0	0	0	1	1	0	0	0	0	0.553903	0.573618	0.630994	0.111111	0	0.4	0.623077	-0.678571	1	0	0	0	1	1	0	0
0991 KRO51529.1 xanthorhodopsin Actinobacteria bacterium BACL4 MAG121001bin59	0.555556	0.1	0.422222	0.438462	-0.445238	1	0	0	0	1	1	0	0	0	0	0.533457	0.730598	0.731758	0.277778	0	0.933333	0.453846	-0.538095	1	0	0	0	1	1	0	0	0	0	0.553903	0.573618	0.630994	0.111111	0	0.4	0.623077	-0.678571	1	0	0	0	1	1	0	0
0992 KRO49903.1 xanthorhodopsin Actinobacteria bacterium BACL4 MAG120820bin23	0.555556	0.1	0.422222	0.438462	-0.445238	1	0	0	0	1	1	0	0	0	0	0.533457	0.730598	0.731758	0.277778	0	0.933333	0.453846	-0.538095	1	0	0	0	1	1	0	0	0	0	0.553903	0.573618	0.630994	0.111111	0	0.4	0.623077	-0.678571	1	0	0	0	1	1	0	0
0993 KRO41486.1 xanthorhodopsin Actinobacteria bacterium BACL4 MAG121022bin9	0.555556	0.1	0.422222	0.438462	-0.445238	1	0	0	0	1	1	0	0	0	0	0.533457	0.730598	0.731758	0.277778	0	0.933333	0.453846	-0.538095	1	0	0	0	1	1	0	0	0	0	0.553903	0.573618	0.630994	0.111111	0	0.4	0.623077	-0.678571	1	0	0	0	1	1	0	0
0994 WP 095688454.1 xanthorhodopsin Candidatus Nanopelagicus abundans	0.555556	0.1	0.422222	0.438462	-0.445238	1	0	0	0	1	1	0	0	0	0	0.533457	0.730598	0.731758	0.277778	0	0.933333	0.453846	-0.538095	1	0	0	0	1	1	0	0	0	0	0.553903	0.573618	0.630994	0.111111	0	0.4	0.623077	-0.678571	1	0	0	0	1	1	0	0
0995 WP 095681015.1 xanthorhodopsin Candidatus Nanopelagicus limnes	0.555556	0.1	0.422222	0.438462	-0.445238	1	0	0	0	1	1	0	0	0	0	0.533457	0.730598	0.731758	0.277778	0	0.933333	0.453846	-0.538095	1	0	0	0	1	1	0	0	0	0	0.553903	0.573618	0.630994	0.111111	0	0.4	0.623077	-0.678571	1	0	0	0	1	1	0	0
0996 WP 008035605.1 lactococcin Rhodobacterales bacterium HTCC2255	0.388889	0	0.844444	0.376923	-0.361905	1	0	0	0	1	1	0	0	0	0	0.555762	0.642315	0.747047	0.277778	0	0.933333	0.453846	-0.538095	1	0	0	0	1	1	0	0	0	0	0.553903	0.573618	0.630994	0.111111	0	0.4	0.623077	-0.678571	1	0	0	0	1	1	0	0
0997 AAY68065.1 proteorhodopsin partial uncultured bacterium	0.388889	0	0.844444	0.376923	-0.361905	1	0	0	0	1	1	0	0	0	0	0.555762	0.642315	0.747047	0.277778	0	0.933333	0.453846	-0.538095	1	0	0	0	1	1	0	0	0	0	0.553903	0.573618	0.630994	0.111111	0	0.4	0.623077	-0.678571	1	0	0	0	1	1	0	0
0998 WP 108863421.1 biphenyl 23dioxygenase Rhodobacteraceae bacterium WaterBin34	0.388889	0	0.844444	0.376923	-0.361905	1	0	0	0	1	1	0	0	0	0	0.555762	0.642315	0.747047	0.277778	0	0.933333	0.453846	-0.538095	1	0	0	0	1	1	0	0	0	0	0.553903	0.573618	0.630994	0.111111	0	0.4	0.623077	-0.678571	1	0	0	0	1	1	0	0
0999 OYX52601.1 xanthorhodopsin Sphingomonas sp. 326610	0.555556	0.1	0.422222	0.438462	-0.445238	1	0	0	0	1	1	0	0	0	0	0.533457	0.730598	0.731758	0.277778	0	0.933333	0.453846	-0.538095	1	0	0	0	1	1	0	0	0	0	0.553903	0.573618	0.630994	0.111111	0	0.4	0.623077	-0.678571	1	0	0	0	1	1	0	0
1000 WP 025291230.1 xanthorhodopsin Sphingomonas sanxanigenens	0.555556	0.1	0.422222	0.438462	-0.445238	1	0	0	0	1	1	0	0	0	0	0.533457	0.730598	0.731758	0.277778	0	0.933333	0.453846	-0.538095	1	0	0	0	1	1	0	0	0	0	0.553903	0.573618	0.630994	0.111111	0	0.4	0.623077	-0.678571	1	0	0	0	1	1	0	0
1001 WP 091852831.1 xanthorhodopsin Candidatus Aquiluna sp. UBMaderosW2red	0.555556	0.1	0.422222	0.438462	-0.445238	1	0	0	0	1	1	0	0	0	0	0.533457	0.730598	0.731758	0.277778	0	0.933333	0.453846	-0.538095	1	0	0	0	1	1	0	0	0	0	0.553903	0.573618	0.630994	0.111111	0	0.4	0.623077	-0.678571	1	0	0	0	1	1	0	0
1002 WP 099917514.1 xanthorhodopsin Massilia psychrophila	0.555556	0.1	0.422222	0.438462	-0.445238	1	0	0	0	1	1	0	0	0	0	0.533457	0.730598	0.731758	0.277778	0	0.933333	0.453846	-0.538095	1	0	0	0	1	1	0	0	0	0	0.553903	0.573618	0.630994	0.111111	0	0.4	0.623077	-0.678571	1	0	0	0	1	1	0	0
1003 WP 090192116.1 xanthorhodopsin Loktanella salsilacus	0.388889	0	0.844444	0.376923	-0.361905	1	0	0	0	1	1	0	0	0	0	0.555762	0.642315	0.747047	0.277778	0	0.933333	0.453846	-0.538095	1	0	0	0	1	1	0	0	0	0	0.553903	0.573618	0.630994	0.111111	0	0.4	0.623077	-0.678571	1	0	0	0	1	1	0	0
1004 WP 025063125.1 xanthorhodopsin Sulfitobacter guttiformis	0.388889	0	0.844444	0.376923	-0.361905	1	0	0	0	1	1	0	0	0	0	0.555762	0.642315	0.747047	0.277778	0	0.933333	0.453846	-0.538095	1	0	0	0	1	1	0	0	0	0	0.553903	0.573618	0.630994	0.111111	0	0.4	0.623077	-0.678571	1	0	0	0	1	1	0	0
1005 WP 015497563.1 xanthorhodopsin Octadecabacter arcticus	0.388889	0	0.844444	0.376923	-0.361905	1	0	0	0	1	1	0	0	0	0	0.555762	0.642315	0.747047	0.277778	0	0.933333	0.453846	-0.538095	1	0	0	0	1	1	0	0	0	0	0.553903	0.573618	0.630994	0.111111	0	0.4	0.623077	-0.678571	1	0	0	0	1	1	0	0
1006 WP 033920268.1 xanthorhodopsin Sphingomonas sp. 37zxx	0.555556	0.1	0.422222	0.438462	-0.445238	1	0	0	0	1	1	0	0	0	0	0.533457	0.730598	0.731758	0.277778	0	0.933333	0.453846	-0.538095	1	0	0	0	1	1	0	0	0	0	0.553903	0.573618	0.630994	0.111111	0	0.4	0.623077	-0.678571	1	0	0	0	1	1	0	0
1007 EGF32634.1 Proteorhodopsin Oxalobacteraceae bacterium IMCC9480	0.555556	0.1	0.422222	0.438462	-0.445238	1	0	0	0	1	1	0	0	0	0	0.533457	0.730598	0.731758	0.277778	0	0.933333	0.453846	-0.538095	1	0	0	0	1	1	0	0	0	0	0.553903	0.573618	0.630994	0.111111	0	0.4	0.623077	-0.678571	1	0	0	0	1	1	0	0
1008 KRO60697.1 biphenyl 23dioxygenase Pelagibacteraceae bacterium BACL5 MAG121128bin54	0.333333	0.1	0.555556	0.423077	-0.592857	1	0	0	1	0	0	0	1	0	0	0.47119	0.593253	0.510076	0.277778	0	0.933333	0.453846	-0.538095	1	0	0	0	1	1	0	0	0	0	0.553903	0.573618	0.630994	0.111111	0	0.4	0.623077	-0.678571	1	0	0	0	1	1	0	0
1009 KRO55859.1 biphenyl 23dioxygenase Pelagibacteraceae bacterium BACL5 MAG121015bin10	0.333333	0.1	0.555556	0.423077	-0.592857	1	0	0	1	0	0	0	1	0	0	0.47119	0.593253	0.510076	0.277778	0	0.933333	0.453846	-0.538095	1	0	0	0	1	1	0	0	0	0	0.553903	0.573618	0.630994	0.111111	0	0.4	0.623077	-0.678571	1	0	0	0	1	1	0	0
1010 PHX75877.1 xanthorhodopsin Actinobacteria bacterium	0.555556	0.1	0.422222	0.438462	-0.445238	1	0	0	0	1	1	0	0	0	0	0.533457	0.730598	0.731758	0.277778	0	0.933333	0.453846	-0.538095	1	0	0	0	1	1	0	0	0	0	0.553903	0.573618	0.630994	0.111111	0	0.4	0.623077	-0.678571	1	0	0	0	1	1	0	0
1011 OUV56381.1 rhodopsin Crocinitomicaceae bacterium TMED114	0.555556	0.1	0.422222	0.438462	-0.445238	1	0	0	0	1	1	0	0	0	0	0.533457	0.730598	0.731758	0.444444	0	1	0.4	-0.404762	1	0	0	0	1	1	0	0	0	0	0.55948	0.642315	0.747047	0.111111	0	0.4	0.623077	-0.678571	1	0	0	0	1	1	0	0
1012 OYX57372.1 xanthorhodopsin Brevundimonas subvibrioides	0.555556	0.1	0.422222	0.438462	-0.445238	1	0	0	0	1	1	0	0	0	0	0.533457	0.730598	0.731758	0.277778	0	0.933333	0.453846	-0.538095	1	0	0	0	1	1	0	0	0	0	0.553903	0.573618	0.630994	0.111111	0	0.4	0.623077	-0.678571	1	0	0	0	1	1	0	0
1013 WP 070726946.1 rhodopsin Hymenobacter lapidarius	0.555556	0.1	0.422222	0.438462	-0.445238	1	0	0	0	1	1	0	0	0	0	0.533457	0.730598	0.731758	0.444444	0	1	0.4	-0.404762	1	0	0	0	1	1	0	0	0	0	0.55948	0.642315	0.747047	0.111111	0	0.4	0.623077	-0.678571	1	0	0	0	1	1	0	0
1014 WP 092670396.1 rhodopsin Siccationidurans arizonensis	0.555556	0.1	0.422222	0.438462	-0.445238	1	0	0	0	1	1	0	0	0	0	0.533457	0.730598	0.731758	0.444444	0	1	0.4	-0.404762	1	0	0	0	1	1	0	0	0	0	0.55948	0.642315	0.747047	0.111111	0	0.4	0.623077	-0.678571	1	0	0	0	1	1	0	0
1015 WP 054412465.1 rhodopsin Hymenobacter sp. DG25A	0.555556	0.1	0.422222	0.438462	-0.445238	1	0	0	0	1	1	0	0	0	0	0.533457	0.730598	0.731758	0.444444	0	1	0.4	-0.404762	1	0	0	0	1	1	0	0	0	0	0.55948	0.642315	0.747047	0.111111	0	0.4	0.623077	-0.678571	1	0	0	0	1	1	0	0
1016 EJX36523.1 bacteriorhodopsin actinobacterium SCGC AAA027L06	0.555556	0.1	0.422222	0.438462	-0.445238	1	0	0	0	1	1	0	0	0	0	0.533457	0.730598	0.731758	0.277778	0	0.933333	0.453846	-0.538095	1	0	0	0	1	1	0	0	0	0	0.553903	0.573618	0.630994	0.111111	0	0.4	0.623077	-0.678571	1	0	0	0	1	1	0	0
1017 WP 109675610.1 xanthorhodopsin Spiribacter sp. E85	0.555556	0.1	0.422222	0.438462	-0.445238	1	0	0	0	1	1	0	0	0	0	0.533457	0.730598	0.731758	0.277778	0	0.933333	0.453846	-0.538095	1	0	0	0	1	1	0	0	0	0	0.553903	0.573618	0.630994	0.111111	0	0.4	0.623077	-0.678571	1	0	0	0	1	1	0	0
1018 WP 050520945.1 xanthorhodopsin Pseudorhodobacter antarcticus	0.388889	0	0.844444	0.376923	-0.361905	1	0	0	0	1	1	0	0	0	0	0.555762	0.642315	0.747047	0.277778	0	0.933333	0.453846	-0.538095	1	0	0	0	1	1	0	0	0	0	0.553903	0.573618	0.630994	0.111111	0	0.4	0.623077	-0.678571	1	0	0	0	1	1	0	0
1019 KPP86729.1 NQtype rhodopsin Rhodobacteraceae bacterium HLUCCA08	0.555556	0.1	0.422222	0.438462	-0.445238	1	0	0	0	1	1	0	0	0	0	0.533457	0.730598	0.731758	0.277778	0	0.933333	0.453846	-0.538095	1	0	0	0	1	1	0	0	0	0	0.553903	0.573618	0.630994	0.111111	0	0.4	0.623077	-0.678571	1	0	0	0	1	1	0	0
1020 AEP68178.1 rhodopsin 2 partial Phaeocystis globosa	0.555556	0.1	0.422222	0.438462	-0.445238	1	0	0	0	1	1	0	0	0	0	0.533457	0.730598	0.731758	0.277778	0	0.933333	0.453846	-0.538095	1	0	0	0	1	1	0	0	0	0	0.553903	0.573618	0.630994	0.111111	0	0.4	0.623077	-0.678571	1	0	0	0	1	1	0	0
1021 WP 040324815.1 xanthorhodopsin Candidatus Aquiluna sp. IMCC13023	0.555556	0.1	0.422222	0.438462	-0.445238	1	0	0	0	1	1	0	0	0	0	0.533457	0.730598	0.731758	0.277778	0	0.933333	0.453846	-0.538095	1	0	0	0	1	1	0	0	0	0	0.553903	0.573618	0.630994	0.111111	0	0.4	0.623077	-0.678571	1	0	0	0	1	1	0	0
1022 WP 109993060.1 xanthorhodopsin Salinisphaera sp. LB1	0.555556	0.1	0.422222	0.438462	-0.445238	1	0	0	0	1	1	0	0	0	0	0.533457	0.730598	0.731758	0.277778	0	0.933333	0.453846	-0.538095	1	0	0	0	1	1	0	0	0	0	0.553903	0.573618	0.630994	0.111111	0	0.4	0.623077	-0.678571	1	0	0	0	1	1	0	0
1023 AKG94905.1 rhodopsin Prorocentrum donghaiense	0.555556	0.1	0.422222	0.438462	-0.445238	1	0	0	0	1	1	0	0	0	0	0.533457	0.730598	0.731758	0.277778	0	0.933333	0.453846	-0.538095	1	0	0	0	1	1	0	0	0	0	0.553903	0.573618	0.630994	0.111111	0	0.4	0.623077	-0.678571	1	0	0	0	1	1	0	0
1024 ASA40332.1 rhodopsin Prorocentrum donghaiense	0.555556	0.1	0.422222	0.438462	-0.445238	1	0	0	0	1	1	0	0	0	0	0.533457	0.730598	0.731758	0.277778	0	0.933333	0.453846	-0.538095	1	0	0	0	1	1	0	0	0	0	0.553903	0.573618	0.630994	0.111111	0	0.4	0.623077	-0.678571	1	0	0	0	1	1	0	0
1025 OEU23745.1 rhodopsin Fragilariopsis cylindrus CCMP1102	0.555556	0.1	0.422222	0.438462	-0.445238	1	0	0	0	1	1	0	0	0	0	0.533457	0.730598	0.731758	0.277778	0	0.933333	0.453846	-0.538095	1	0	0	0	1	1	0	0	0	0	0.553903	0.573618	0.630994	0.111111	0	0.4	0.623077	-0.678571	1	0	0	0	1	1	0	0
1026 WP 108845776.1 biphenyl 23dioxygenase Phyllobacteriaceae bacterium WaterBin73	0.388889	0	0.844444	0.376923	-0.361905	1	0	0	0	1	1	0	0	0	0	0.555762	0.642315	0.747047	0.277778	0	0.933333	0.453846	-0.538095	1	0	0	0	1	1	0	0	0	0	0.553903	0.573618	0.630994	0.111111	0	0.4	0.623077	-0.678571	1	0	0	0	1	1	0	0
1027 WP 011957674.1 xanthorhodopsin Roseiflexus sp. RS1	0.555556	0.1	0.422222	0.438462	-0.445238	1	0	0	0	1	1	0	0	0	0	0.533457	0.730598	0.731758	0.444444	0	1	0.4	-0.404762	1	0	0	0	1	1	0	0	0	0	0.55948	0.642315	0.747047	0.111111	0	0.4	0.623077	-0.678571	1	0	0	0	1	1	0	0
1028 KRO88526.1 biphenyl 23dioxygenase Rhodobacter sp. BACL10 MAG120910bin24	0.388889	0	0.844444	0.376923	-0.361905	1	0	0	0	1	1	0	0	0	0	0.555762	0.642315	0.747047	0.277778	0	0.933333	0.453846	-0.538095	1	0	0	0	1	1	0	0	0	0	0.553903	0.573618	0.630994	0.111111	0	0.4	0.623077	-0.678571	1	0	0	0	1	1	0	0
1029 PSR08181.1 rhodopsin Bacteroidetes bacterium	0.555556	0.1	0.422222	0.438462	-0.445238	1	0	0	0	1	1	0	0	0	0	0.533457	0.730598	0.731758	0.444444	0	1	0.4	-0.404762	1	0	0	0	1	1	0	0	0	0	0.55948	0.642315	0.747047	0.111111	0	0.4	0.623077	-0.678571	1	0	0	0	1	1	0	0
1030 WP 044221904.1 rhodopsin Phaeodactylibacter xiamenensis	0.555556	0.1	0.422222	0.438462	-0.445238	1	0	0	0	1	1	0	0	0	0	0.533457	0.730598	0.731758	0.444444	0	1	0.4	-0.404762	1	0	0	0	1	1	0	0	0	0	0.55948	0.642315	0.747047	0.111111	0	0.4	0.623077	-0.678571	1	0	0	0	1	1	0	0
1031 WP 096062273.1 xanthorhodopsin Sphingobium sp. D43FB	0.555556	0.1	0.422222	0.438462	-0.445238	1	0	0	0	1	1	0	0	0	0	0.533457	0.730598	0.731758	0.277778	0	0.933333	0.453846	-0.538095	1	0	0	0	1	1	0	0	0	0	0.553903	0.573618	0.630994	0.111111	0	0.4	0.623077	-0.678571	1	0	0	0	1	1	0	0
1032 WP 043150126.1 xanthorhodopsin Sphingobium sp. Ant17	0.555556	0.1	0.422222	0.438462	-0.445238	1	0	0	0	1	1	0	0	0	0	0.533457	0.730598	0.731758	0.277778	0	0.933333	0.453846	-0.538095	1	0	0	0	1	1	0	0	0	0	0.553903	0.573618	0.630994	0.111111	0	0.4	0.623077	-0.678571	1	0	0	0	1	1	0	0
1033 WP 037479828.1 MULTISPECIES: xanthorhodopsin Sphingobium	0.555556	0.1	0.422222	0.438462	-0.445238	1	0	0	0	1	1	0	0	0	0	0.533457	0.730598	0.731758	0.277778	0	0.933333	0.453846	-0.538095	1	0	0	0	1	1	0	0	0	0	0.553903	0.573618	0.630994	0.111111	0	0.4	0.623077	-0.678571	1	0	0	0	1	1	0	0
1034 WP 052129953.1 xanthorhodopsin Sphingomonas sp. 3524ZXX	0.555556	0.1	0.422222	0.438462	-0.445238	1	0	0	0	1	1	0	0	0	0	0.533457	0.730598	0.731758	0.277778	0	0.933333	0.453846	-0.538095	1	0	0	0	1	1	0	0	0	0	0.553903	0.573618	0.630994	0.111111	0	0.4	0.623077	-0.678571	1	0	0	0	1	1	0	0
1035 KRO30341.1 xanthorhodopsin Actinobacteria bacterium BACL2 MAG121001bin67	0.555556	0.1	0.422222	0.438462	-0.445238	1	0	0	0	1	1	0	0	0	0	0.533457	0.730598	0.731758	0.277778	0	0.933333	0.453846	-0.538095	1	0	0	0	1	1	0	0	0	0	0.553903	0.573618	0.630994	0.111111	0	0.4	0.623077	-0.678571	1	0	0	0	1	1	0	0
1036 PHY07572.1 biphenyl 23dioxygenase Alcaligenaceae bacterium	0.388889	0	0.844444	0.376923	-0.361905	1	0	0	0	1	1	0	0	0	0	0.555762	0.642315	0.747047	0.277778	0	0.933333	0.453846	-0.538095	1	0	0	0	1	1	0	0	0	0	0.553903	0.573618	0.630994	0.111111	0	0.4	0.623077	-0.678571	1	0	0	0	1	1	0	0
1037 ACN42849.1 putative actinorhodopsin Candidatus Rhodoluna planktonica	0.555556	0.1	0.422222	0.438462	-0.445238	1	0	0	0	1	1	0	0	0	0	0.533457	0.730598	0.731758	0.277778	0	0.933333	0.453846	-0.538095	1	0	0	0	1	1	0	0	0	0	0.553903	0.573618	0.630994	0.111111	0	0.4	0.623077	-0.678571	1	0	0	0	1	1	0	0
1038 WP 070955062.1 xanthorhodopsin Candidatus Rhodoluna planktonica	0.555556	0.1	0.422222	0.438462	-0.445238	1	0	0	0	1	1	0	0	0	0	0.533457	0.730598	0.731758	0.277778	0	0.933333	0.453846	-0.538095	1	0	0	0	1	1	0	0	0	0	0.553903	0.573618	0.630994	0.111111	0	0.4	0.623077	-0.678571	1	0	0	0	1	1	0	0
1039 WP 041433770.1 xanthorhodopsin Thermus sp. CCB US3 UF1	0.555556	0.1	0.422222	0.438462	-0.445238	1	0	0	0	1	1	0	0	0	0	0.533457	0.730598	0.731758	0.444444	0	1	0.4	-0.404762	1	0	0	0	1	1	0	0	0	0	0.55948	0.642315	0.747047	0.111111	0	0.4	0.623077	-0.678571	1	0	0	0	1	1	0	0
1040 WP 018112486.1 xanthorhodopsin Thermus igniterrae	0.555556	0.1	0.422222	0.438462	-0.445238	1	0	0	0	1	1	0	0	0	0	0.533457	0.730598	0.731758	0.444444	0	1	0.4	-0.404762	1	0	0	0	1	1	0	0	0	0	0.55948	0.642315	0.747047	0.111111	0	0.4	0.623077	-0.678571	1	0	0	0	1	1	0	0
1041 WP 014629850.1 xanthorhodopsin Thermus thermophilus	0.555556	0.1	0.422222	0.438462	-0.445238	1	0	0	0	1	1	0	0	0	0	0.533457	0.730598	0.731758	0.444444	0	1	0.4	-0.404762	1	0	0	0	1	1	0	0	0	0	0.55948	0.642315	0.747047	0.111111	0	0.4	0.623077	-0.678571	1	0	0	0	1	1	0	0
1042 WP 016329665.1 bacteriorhodopsin Thermus oshimai	0.555556	0.1	0.422222	0.438462	-0.445238	1	0	0	0	1	1	0	0	0	0	0.533457	0.730598	0.731758	0.444444	0	1	0.4	-0.404762	1	0	0	0	1	1	0	0	0	0	0.55948	0.642315	0.747047	0.111111	0	0.4	0.623077	-0.678571	1	0	0	0	1	1	0	0
1043 WP 003044660.1 xanthorhodopsin Thermus aquaticus	0.555556	0.1	0.422222	0.438462	-0.445238	1	0	0	0	1	1	0	0	0	0	0.533457	0.730598	0.731758	0.444444	0	1	0.4	-0.404762	1	0	0	0	1	1	0	0	0	0	0.55948	0.642315	0.747047	0.111111	0	0.4	0.623077	-0.678571	1	0	0	0	1	1	0	0
1044 AJA37445.1 rhodopsin Pseudonitzschia granii	0.555556	0.1	0.422222	0.438462	-0.445238	1	0	0	0	1	1	0	0	0	0	0.533457	0.730598	0.731758	0.277778	0	0.933333	0.453846	-0.538095	1	0	0	0	1	1	0	0	0	0	0.553903	0.573618	0.630994	0.111111	0	0.4	0.623077	-0.678571	1	0	0	0	1	1	0	0
1045 ABV22426.1 rhodopsin Oxyrrhis marina	0.555556	0.1	0.422222	0.438462	-0.445238	1	0	0	0	1	1	0	0	0	0	0.533457	0.730598	0.731758	0.277778	0	0.933333	0.453846	-0.538095	1	0	0	0	1	1	0	0	0	0	0.553903	0.573618	0.630994	0.111111	0	0.4	0.623077	-0.678571	1	0	0	0	1	1	0	0
1046 ABV22432.1 rhodopsin Oxyrrhis marina	0.555556	0.1	0.422222	0.438462	-0.445238	1	0	0	0	1	1	0	0	0	0	0.533457	0.730598	0.731758	0.277778	0	0.933333	0.453846	-0.538095	1	0	0	0	1	1	0	0	0	0	0.553903	0.573618	0.630994	0.111111	0	0.4	0.623077	-0.678571	1	0	0	0	1	1	0	0
1047 WP 013046996.1 lactococcin Candidatus Puniceispirillum marinum	0.388889	0	0.844444	0.376923	-0.361905	1	0	0	0	1	1	0	0	0	0	0.555762	0.642315	0.747047	0.277778	0	0.933333	0.453846	-0.538095	1	0	0	0	1	1	0	0	0	0	0.553903	0.573618	0.630994	0.111111	0	0.4	0.623077	-0.678571	1	0	0	0	1	1	0	0
1048 AAY68055.1 proteorhodopsin uncultured bacterium	0.388889	0	0.844444	0.376923	-0.361905	1	0	0	0	1	1	0	0	0	0	0.555762	0.642315	0.747047	0.277778	0	0.933333	0.453846	-0.538095	1	0	0	0	1	1	0	0	0	0	0.553903	0.573618	0.630994	0.111111	0	0.4	0.623077	-0.678571	1	0	0	0	1	1	0	0
1049 KRO73439.1 biphenyl 23dioxygenase OM182 bacterium BACL3 MAG120507bin80	0.388889	0	0.844444	0.376923	-0.361905	1	0	0	0	1	1	0	0	0	0	0.555762	0.642315	0.747047	0.277778	0	0.933333	0.453846	-0.538095	1	0	0	0	1	1	0	0	0	0	0.553903	0.573618	0.630994	0.111111	0	0.4	0.623077	-0.678571	1	0	0	0	1	1	0	0
1050 PAW86747.1 biphenyl 23dioxygenase Opitutae bacterium TousC10FEB	0.388889	0	0.844444	0.376923	-0.361905	1	0	0	0	1	1	0	0	0	0	0.555762	0.642315	0.747047	0.277778	0	0.933333	0.453846	-0.538095	1	0	0	0	1	1	0	0	0	0	0.553903	0.573618	0.630994	0.111111	0	0.4	0.623077	-0.678571	1	0	0	0	1	1	0	0
1051 WP 051636405.1 xanthorhodopsin Rhodoluna lacicola	0.555556	0.1	0.422222	0.438462	-0.445238	1	0	0	0	1	1	0	0	0	0	0.533457	0.730598	0.731758	0.277778	0	0.933333	0.453846	-0.538095	1	0	0	0	1	1	0	0	0	0	0.553903	0.573618	0.630994	0.111111	0	0.4	0.623077	-0.678571	1	0	0	0	1	1	0	0
1052 AAO14677.1 rhodopsin Pyrocystis lunula	0.555556	0.1	0.422222	0.438462	-0.445238	1	0	0	0	1	1	0	0	0	0	0.533457	0.730598	0.731758	0.277778	0	0.933333	0.453846	-0.538095	1	0	0	0	1	1	0	0	0	0	0.553903	0.573618	0.630994	0.111111	0	0.4	0.623077	-0.678571	1	0	0	0	1	1	0	0
1053 ADY17809.1 rhodopsin type II Oxyrrhis marina	0.555556	0.1	0.422222	0.438462	-0.445238	1	0	0	0	1	1	0	0	0	0	0.533457	0.730598	0.731758	0.277778	0	0.933333	0.453846	-0.538095	1	0	0	0	1	1	0	0	0	0	0.553903	0.573618	0.630994	0.111111	0	0.4	0.623077	-0.678571	1	0	0	0	1	1	0	0
1054 ADY17806.1 rhodopsin type II Oxyrrhis marina	0.555556	0.1	0.422222	0.438462	-0.445238	1	0	0	0	1	1	0	0	0	0	0.533457	0.730598	0.731758	0.277778	0	0.933333	0.453846	-0.538095	1	0	0	0	1	1	0	0	0	0	0.553903	0.573618	0.630994	0.111111	0	0.4	0.623077	-0.678571	1	0	0	0	1	1	0	0
1055 ABV22427.1 rhodopsin Oxyrrhis marina	0.555556	0.1	0.422222	0.438462	-0.445238	1	0	0	0	1	1	0	0	0	0	0.533457	0.730598	0.731758	0.277778	0	0.933333	0.453846	-0.538095	1	0	0	0	1	1	0	0	0	0	0.553903	0.573618	0.630994	0.111111	0	0.4	0.623077	-0.678571	1	0	0	0	1	1	0	0
1056 WP 009553991.1 bacteriorhodopsin Oscillatoriales cyanobacterium JSC12	0.555556	0.1	0.422222	0.438462	-0.445238	1	0	0	0	1	1	0	0	0	0	0.533457	0.730598	0.731758	0.277778	0	0.933333	0.453846	-0.538095	1	0	0	0	1	1	0	0	0	0	0.553903	0.573618	0.630994	0.111111	0	0.4	0.623077	-0.678571	1	0	0	0	1	1	0	0
1057 WP 067613938.1 xanthorhodopsin Erythrobacter sp. QSSC122B	0.555556	0.1	0.422222	0.438462	-0.445238	1	0	0	0	1	1	0	0	0	0	0.533457	0.730598	0.731758	0.277778	0	0.933333	0.453846	-0.538095	1	0	0	0	1	1	0	0	0	0	0.553903	0.573618	0.630994	0.111111	0	0.4	0.623077	-0.678571	1	0	0	0	1	1	0	0
1058 WP 010401582.1 xanthorhodopsin Janthinobacterium lividum	0.555556	0.1	0.422222	0.438462	-0.445238	1	0	0	0	1	1	0	0	0	0	0.533457	0.730598	0.731758	0.277778	0	0.933333	0.453846	-0.538095	1	0	0	0	1	1	0	0	0	0	0.553903	0.573618	0.630994	0.111111	0	0.4	0.623077	-0.678571	1	0	0	0	1	1	0	0
1059 AAU20796.1 proteorhodopsin partial uncultured bacterium	0.555556	0.1	0.422222	0.438462	-0.445238	1	0	0	0	1	1	0	0	0	0	0.533457	0.730598	0.731758	0.277778	0	0.933333	0.453846	-0.538095	1	0	0	0	1	1	0	0	0	0	0.553903	0.573618	0.630994	0.111111	0	0.4	0.623077	-0.678571	1	0	0	0	1	1	0	0
1060 WP 077530938.1 xanthorhodopsin Halomonas utahensis	0.555556	0.1	0.422222	0.438462	-0.445238	1	0	0	0	1	1	0	0	0	0	0.533457	0.730598	0.731758	0.277778	0	0.933333	0.453846	-0.538095	1	0	0	0	1	1	0	0	0	0	0.553903	0.573618	0.630994	0.111111	0	0.4	0.623077	-0.678571	1	0	0	0	1	1	0	0
1061 KOO22837.1 rhodopsin Chrysochromulina sp. CCMP291	0.555556	0.1	0.422222	0.438462	-0.445238	1	0	0	0	1	1	0	0	0	0	0.533457	0.730598	0.731758	0.277778	0	0.933333	0.453846	-0.538095	1	0	0	0	1	1	0	0	0	0	0.553903	0.573618	0.630994	0.111111	0	0.4	0.623077	-0.678571	1	0	0	0	1	1	0	0
1062 OYT71306.1 xanthorhodopsin Armatimonadetes bacterium CP1 7O	0.555556	0.1	0.422222	0.438462	-0.445238	1	0	0	0	1	1	0	0	0	0	0.533457	0.730598	0.731758	0.277778	0	0.933333	0.453846	-0.538095	1	0	0	0	1	1	0	0	0	0	0.553903	0.573618	0.630994	0.111111	0	0.4	0.623077	-0.678571	1	0	0	0	1	1	0	0
1063 WP 072788487.1 hypothetical protein Ferrithrix thermotolerans	0.555556	0.1	0.422222	0.438462	-0.445238	1	0	0	0	1	1	0	0	0	0	0.533457	0.730598	0.731758	0.277778	0	0.933333	0.453846	-0.538095	1	0	0	0	1	1	0	0	0	0	0.553903	0.573618	0.630994	0.111111	0	0.4	0.623077	-0.678571	1	0	0	0	1	1	0	0
1064 WP 043991483.1 lactococcin Vibrio sp. AND4	0.388889	0	0.844444	0.376923	-0.361905	1	0	0	0	1	1	0	0	0	0	0.555762	0.642315	0.747047	0.277778	0	0.933333	0.453846	-0.538095	1	0	0	0	1	1	0	0	0	0	0.553903	0.573618	0.630994	0.111111	0	0.4	0.623077	-0.678571	1	0	0	0	1	1	0	0
1065 OUX89116.1 lactococcin Alteromonas sp. TMED35	0.388889	0	0.844444	0.376923	-0.361905	1	0	0	0	1	1	0	0	0	0	0.555762	0.642315	0.747047	0.277778	0	0.933333	0.453846	-0.538095	1	0	0	0	1	1	0	0	0	0	0.553903	0.573618	0.630994	0.111111	0	0.4	0.623077	-0.678571	1	0	0	0	1	1	0	0
1066 WP 032096848.1 MULTISPECIES: hypothetical protein Alteromonas	0.388889	0	0.844444	0.376923	-0.361905	1	0	0	0	1	1	0	0	0	0	0.555762	0.642315	0.747047	0.277778	0	0.933333	0.453846	-0.538095	1	0	0	0	1	1	0	0	0	0	0.553903	0.573618	0.630994	0.111111	0	0.4	0.623077	-0.678571	1	0	0	0	1	1	0	0
1067 WP 045750668.1 hypothetical protein Candidatus Methylopumilus turicensis	0.388889	0	0.844444	0.376923	-0.361905	1	0	0	0	1	1	0	0	0	0	0.555762	0.642315	0.747047	0.277778	0	0.933333	0.453846	-0.538095	1	0	0	0	1	1	0	0	0	0	0.553903	0.573618	0.630994	0.111111	0	0.4	0.623077	-0.678571	1	0	0	0	1	1	0	0
1068 WP 089515542.1 biphenyl 23dioxygenase Polynucleobacter cosmopolitanus	0.388889	0	0.844444	0.376923	-0.361905	1	0	0	0	1	1	0	0	0	0	0.555762	0.642315	0.747047	0.277778	0	0.933333	0.453846	-0.538095	1	0	0	0	1	1	0	0	0	0	0.553903	0.573618	0.630994	0.111111	0	0.4	0.623077	-0.678571	1	0	0	0	1	1	0	0
1069 WP 100379941.1 biphenyl 23dioxygenase Polynucleobacter sp. UBDomoW1	0.388889	0	0.844444	0.376923	-0.361905	1	0	0	0	1	1	0	0	0	0	0.555762	0.642315	0.747047	0.277778	0	0.933333	0.453846	-0.538095	1	0	0	0	1	1	0	0	0	0	0.553903	0.573618	0.630994	0.111111	0	0.4	0.623077	-0.678571	1	0	0	0	1	1	0	0
1070 ACN42848.1 putative actinorhodopsin actinobacterium MWHUga1	0.555556	0.1	0.422222	0.438462	-0.445238	1	0	0	0	1	1	0	0	0	0	0.533457	0.730598	0.731758	0.277778	0	0.933333	0.453846	-0.538095	1	0	0	0	1	1	0	0	0	0	0.553903	0.573618	0.630994	0.111111	0	0.4	0.623077	-0.678571	1	0	0	0	1	1	0	0
1071 WP 096383469.1 xanthorhodopsin Aurantimicrobium minutum	0.555556	0.1	0.422222	0.438462	-0.445238	1	0	0	0	1	1	0	0	0	0	0.533457	0.730598	0.731758	0.277778	0	0.933333	0.453846	-0.538095	1	0	0	0	1	1	0	0	0	0	0.553903	0.573618	0.630994	0.111111	0	0.4	0.623077	-0.678571	1	0	0	0	1	1	0	0
1072 OHC98024.1 xanthorhodopsin Sphingomonadales bacterium RIFCSPLOWO2 12 FULL 63 15	0.555556	0.1	0.422222	0.438462	-0.445238	1	0	0	0	1	1	0	0	0	0	0.533457	0.730598	0.731758	0.277778	0	0.933333	0.453846	-0.538095	1	0	0	0	1	1	0	0	0	0	0.553903	0.573618	0.630994	0.111111	0	0.4	0.623077	-0.678571	1	0	0	0	1	1	0	0
1073 WP 023471763.1 Greenlight absorbing proteorhodopsin precursor Betaproteobacteria bacterium MOLA814	0.388889	0	0.844444	0.376923	-0.361905	1	0	0	0	1	1	0	0	0	0	0.555762	0.642315	0.747047	0.277778	0	0.933333	0.453846	-0.538095	1	0	0	0	1	1	0	0	0	0	0.553903	0.573618	0.630994	0.111111	0	0.4	0.623077	-0.678571	1	0	0	0	1	1	0	0
1074 OYY49443.1 biphenyl 23dioxygenase Methylophilales bacterium 284411	0.388889	0	0.844444	0.376923	-0.361905	1	0	0	0	1	1	0	0	0	0	0.555762	0.642315	0.747047	0.277778	0	0.933333	0.453846	-0.538095	1	0	0	0	1	1	0	0	0	0	0.553903	0.573618	0.630994	0.111111	0	0.4	0.623077	-0.678571	1	0	0	0	1	1	0	0
1075 AIN36550.1 rhodopsin Alexandrium fundyense	0.555556	0.1	0.422222	0.438462	-0.445238	1	0	0	0	1	1	0	0	0	0	0.533457	0.730598	0.731758	0.277778	0	0.933333	0.453846	-0.538095	1	0	0	0	1	1	0	0	0	0	0.553903	0.573618	0.630994	0.111111	0	0.4	0.623077	-0.678571	1	0	0	0	1	1	0	0
1076 AEF32712.2 rhodopsin Polarella glacialis	0.555556	0.1	0.422222	0.438462	-0.445238	1	0	0	0	1	1	0	0	0	0	0.533457	0.730598	0.731758	0.277778	0	0.933333	0.453846	-0.538095	1	0	0	0	1	1	0	0	0	0	0.553903	0.573618	0.630994	0.111111	0	0.4	0.623077	-0.678571	1	0	0	0	1	1	0	0
1077 AEF32711.1 rhodopsin Polarella glacialis	0.555556	0.1	0.422222	0.438462	-0.445238	1	0	0	0	1	1	0	0	0	0	0.533457	0.730598	0.731758	0.277778	0	0.933333	0.453846	-0.538095	1	0	0	0	1	1	0	0	0	0	0.553903	0.573618	0.630994	0.111111	0	0.4	0.623077	-0.678571	1	0	0	0	1	1	0	0
1078 OUW03430.1 hypothetical protein CBD11 03425 Phycisphaera sp. TMED151	0.555556	0.1	0.422222	0.438462	-0.445238	1	0	0	0	1	1	0	0	0	0	0.533457	0.730598	0.731758	0.444444	0	1	0.4	-0.404762	1	0	0	0	1	1	0	0	0	0	0.55948	0.642315	0.747047	0.111111	0	0.4	0.623077	-0.678571	1	0	0	0	1	1	0	0
1079 OUT85321.1 hypothetical protein CBB84 07340 Phycisphaera sp. TMED24	0.555556	0.1	0.422222	0.438462	-0.445238	1	0	0	0	1	1	0	0	0	0	0.533457	0.730598	0.731758	0.444444	0	1	0.4	-0.404762	1	0	0	0	1	1	0	0	0	0	0.55948	0.642315	0.747047	0.111111	0	0.4	0.623077	-0.678571	1	0	0	0	1	1	0	0
1080 WP 088526317.1 biphenyl 23dioxygenase Polynucleobacter aenigmaticus	0.388889	0	0.844444	0.376923	-0.361905	1	0	0	0	1	1	0	0	0	0	0.555762	0.642315	0.747047	0.277778	0	0.933333	0.453846	-0.538095	1	0	0	0	1	1	0	0	0	0	0.553903	0.573618	0.630994	0.111111	0	0.4	0.623077	-0.678571	1	0	0	0	1	1	0	0
1081 PHX98072.1 biphenyl 23dioxygenase Gemmatimonadetes bacterium	0.388889	0	0.844444	0.376923	-0.361905	1	0	0	0	1	1	0	0	0	0	0.555762	0.642315	0.747047	0.277778	0	0.933333	0.453846	-0.538095	1	0	0	0	1	1	0	0	0	0	0.553903	0.573618	0.630994	0.111111	0	0.4	0.623077	-0.678571	1	0	0	0	1	1	0	0
1082 ACN42851.1 putative actinorhodopsin Rhodoluna lacicola	0.555556	0.1	0.422222	0.438462	-0.445238	1	0	0	0	1	1	0	0	0	0	0.533457	0.730598	0.731758	0.277778	0	0.933333	0.453846	-0.538095	1	0	0	0	1	1	0	0	0	0	0.553903	0.573618	0.630994	0.111111	0	0.4	0.623077	-0.678571	1	0	0	0	1	1	0	0
1083 PJF35373.1 xanthorhodopsin Chloroflexi bacterium	0.555556	0.1	0.422222	0.438462	-0.445238	1	0	0	0	1	1	0	0	0	0	0.533457	0.730598	0.731758	0.277778	0	0.933333	0.453846	-0.538095	1	0	0	0	1	1	0	0	0	0	0.553903	0.573618	0.630994	0.111111	0	0.4	0.623077	-0.678571	1	0	0	0	1	1	0	0
1084 ODT58092.1 xanthorhodopsin Paracoccus sp. SCN 6821	0.555556	0.1	0.422222	0.438462	-0.445238	1	0	0	0	1	1	0	0	0	0	0.533457	0.730598	0.731758	0.277778	0	0.933333	0.453846	-0.538095	1	0	0	0	1	1	0	0	0	0	0.553903	0.573618	0.630994	0.111111	0	0.4	0.623077	-0.678571	1	0	0	0	1	1	0	0
1085 WP 051972918.1 xanthorhodopsin Cryobacterium sp. MLB32	0.333333	1	-0.777778	0.807692	-0.866667	1	0	0	1	0	0	0	0	1	0	0.525093	0.715615	0.652536	0.277778	0	0.933333	0.453846	-0.538095	1	0	0	0	1	1	0	0	0	0	0.553903	0.573618	0.630994	0.111111	0	0.4	0.623077	-0.678571	1	0	0	0	1	1	0	0
1086 WP 096672020.1 biphenyl 23dioxygenase Polynucleobacter meluiroseus	0.388889	0	0.844444	0.376923	-0.361905	1	0	0	0	1	1	0	0	0	0	0.555762	0.642315	0.747047	0.277778	0	0.933333	0.453846	-0.538095	1	0	0	0	1	1	0	0	0	0	0.553903	0.573618	0.630994	0.111111	0	0.4	0.623077	-0.678571	1	0	0	0	1	1	0	0
1088 OUU43752.1 biphenyl 23dioxygenase Candidatus Puniceispirillum sp. TMED52	0.388889	0	0.844444	0.376923	-0.361905	1	0	0	0	1	1	0	0	0	0	0.555762	0.642315	0.747047	0.277778	0	0.933333	0.453846	-0.538095	1	0	0	0	1	1	0	0	0	0	0.553903	0.573618	0.630994	0.111111	0	0.4	0.623077	-0.678571	1	0	0	0	1	1	0	0
1089 WP 083710252.1 xanthorhodopsin Microbacterium sp. RU33B	0.333333	1	-0.777778	0.807692	-0.866667	1	0	0	1	0	0	0	0	1	0	0.525093	0.715615	0.652536	0.277778	0	0.933333	0.453846	-0.538095	1	0	0	0	1	1	0	0	0	0	0.553903	0.573618	0.630994	0.111111	0	0.4	0.623077	-0.678571	1	0	0	0	1	1	0	0
1090 APF29410.1 proteorhodopsin uncultured bacterium	0.555556	0.1	0.422222	0.438462	-0.445238	1	0	0	0	1	1	0	0	0	0	0.533457	0.730598	0.731758	0.277778	0	0.933333	0.453846	-0.538095	1	0	0	0	1	1	0	0	0	0	0.553903	0.573618	0.630994	0.111111	0	0.4	0.623077	-0.678571	1	0	0	0	1	1	0	0
1091 PAW71452.1 biphenyl 23dioxygenase Opitutae bacterium TousC5TDCM	0.388889	0	0.844444	0.376923	-0.361905	1	0	0	0	1	1	0	0	0	0	0.555762	0.642315	0.747047	0.277778	0	0.933333	0.453846	-0.538095	1	0	0	0	1	1	0	0	0	0	0.553903	0.573618	0.630994	0.111111	0	0.4	0.623077	-0.678571	1	0	0	0	1	1	0	0
1092 PHX86534.1 biphenyl 23dioxygenase Opitutae bacterium	0.388889	0	0.844444	0.376923	-0.361905	1	0	0	0	1	1	0	0	0	0	0.555762	0.642315	0.747047	0.277778	0	0.933333	0.453846	-0.538095	1	0	0	0	1	1	0	0	0	0	0.553903	0.573618	0.630994	0.111111	0	0.4	0.623077	-0.678571	1	0	0	0	1	1	0	0
1093 PJF31817.1 xanthorhodopsin Chloroflexi bacterium	0.555556	0.1	0.422222	0.438462	-0.445238	1	0	0	0	1	1	0	0	0	0	0.533457	0.730598	0.731758	0.277778	0	0.933333	0.453846	-0.538095	1	0	0	0	1	1	0	0	0	0	0.553903	0.573618	0.630994	0.111111	0	0.4	0.623077	-0.678571	1	0	0	0	1	1	0	0
1094 WP 022834939.1 xanthorhodopsin Salisaeta longa	0.555556	0.1	0.422222	0.438462	-0.445238	1	0	0	0	1	1	0	0	0	0	0.533457	0.730598	0.731758	0.277778	0	0.933333	0.453846	-0.538095	1	0	0	0	1	1	0	0	0	0	0.553903	0.573618	0.630994	0.111111	0	0.4	0.623077	-0.678571	1	0	0	0	1	1	0	0
1095 KGA09086.1 xanthorhodopsin actinobacterium acAMD5	0.555556	0.1	0.422222	0.438462	-0.445238	1	0	0	0	1	1	0	0	0	0	0.533457	0.730598	0.731758	0.277778	0	0.933333	0.453846	-0.538095	1	0	0	0	1	1	0	0	0	0	0.553903	0.573618	0.630994	0.111111	0	0.4	0.623077	-0.678571	1	0	0	0	1	1	0	0
1096 OYY52513.1 biphenyl 23dioxygenase Polaromonas sp. 3563240	0.388889	0	0.844444	0.376923	-0.361905	1	0	0	0	1	1	0	0	0	0	0.555762	0.642315	0.747047	0.277778	0	0.933333	0.453846	-0.538095	1	0	0	0	1	1	0	0	0	0	0.553903	0.573618	0.630994	0.111111	0	0.4	0.623077	-0.678571	1	0	0	0	1	1	0	0
1097 OUV14090.1 lactococcin Gammaproteobacteria bacterium TMED92	0.388889	0	0.844444	0.376923	-0.361905	1	0	0	0	1	1	0	0	0	0	0.555762	0.642315	0.747047	0.277778	0	0.933333	0.453846	-0.538095	1	0	0	0	1	1	0	0	0	0	0.553903	0.573618	0.630994	0.111111	0	0.4	0.623077	-0.678571	1	0	0	0	1	1	0	0
1098 AGR66236.1 putative xanthorhodopsin Salinivibrio socompensis S34	0.388889	0	0.844444	0.376923	-0.361905	1	0	0	0	1	1	0	0	0	0	0.555762	0.642315	0.747047	0.277778	0	0.933333	0.453846	-0.538095	1	0	0	0	1	1	0	0	0	0	0.553903	0.573618	0.630994	0.111111	0	0.4	0.623077	-0.678571	1	0	0	0	1	1	0	0
1099 WP 073048405.1 rhodopsin Cnuella takakiae	0.555556	0.1	0.422222	0.438462	-0.445238	1	0	0	0	1	1	0	0	0	0	0.533457	0.730598	0.731758	0.444444	0	1	0.4	-0.404762	1	0	0	0	1	1	0	0	0	0	0.55948	0.642315	0.747047	0.111111	0	0.4	0.623077	-0.678571	1	0	0	0	1	1	0	0
1100 APF29555.1 proteorhodopsin uncultured bacterium	0.388889	0	0.844444	0.376923	-0.361905	1	0	0	0	1	1	0	0	0	0	0.555762	0.642315	0.747047	0.277778	0	0.933333	0.453846	-0.538095	1	0	0	0	1	1	0	0	0	0	0.553903	0.573618	0.630994	0.111111	0	0.4	0.623077	-0.678571	1	0	0	0	1	1	0	0
[truncated: 2,467 more rows]
[truncated: 383 more columns]
