# Supplementary material for: Exploration of natural red-shifted rhodopsins using a machine learning-based Bayesian experimental design
Source: Commun Biol. 2021 Mar 19;4:362. doi: 10.1038/s42003-021-01878-9 (PMC7979833; doi:10.1038/s42003-021-01878-9)
Supplement: Supplementary file 10 — Supplementary Data 8 [file 42003_2021_1878_MOESM10_ESM.xlsx]

## Sheet: Table-S8
In BLASSO, the model parameters are sampled from a posterior distribution. We sampled parameters 10,000 times, and this table shows the average of those 10,000 parameters.
	Residues around retinal chromophore in amino acid numbering of BR
Bias term (mu)	20	49	53	83	85	86	89	90	93	118	119	122	138	141	142	145	182	185	186	189	208	212	215	216
357.768	-6.13523	-18.6988	-0.892183	1.31906	2.3606	8.31016	-3.85823	-0.0515656	2.36464	29.77	-1.36644	-11.4531	0.571506	-2.5732	-0.384523	2.46705	-0.190926	2.7138	-3.51718	3.60616	3.41287	1.54287	32.3759	0
	-3.08276	-3.69191	3.90419	2.52954	4.32985	5.60117	1.49589	1.80334	-4.87662	-2.26874	0.661791	-3.29348	-1.4676	3.8442	-1.84669	-0.890436	-0.860805	-2.37369	0.833886	6.54637	0.754962	-0.993966	2.6251	0
	6.90006	0.87634	-4.24856	-3.19733	-2.82777	-2.26079	-0.449815	1.91855	0.124312	1.76815	-0.27935	-17.5854	0.275491	-4.15557	-8.70847	-3.61934	0.887707	1.68427	2.15418	-6.34229	0.391069	-0.938176	-12.9617	0
	-1.00784	2.75038	4.94339	-0.37419	2.71775	-1.93256	3.18887	-1.87661	-1.40536	-11.4227	1.31417	4.19398	-1.80104	2.29823	5.4295	1.80701	-0.189761	-2.18006	-0.0669549	-0.413749	-0.271406	-0.521706	-1.2036	0
	0.27868	-12.8409	-5.12823	-0.493803	-2.50612	5.01429	-4.00521	0.878984	1.09542	12.5236	-0.498075	-5.24514	-1.39351	-1.80019	-2.67639	-3.6311	-0.0244649	3.31632	-2.14347	2.09089	1.40874	-0.241138	-2.76496	0
	0.413374	0	2.82164	0	4.54877	1.95308	13.5264	2.08775	-0.765334	3.78449	0	1.61681	0	0	12.2537	0.45354	0	4.28385	0	0	-0.0428503	1.26518	5.13443	0
	-2.15087	0	0	0	1.28131	-2.11577	0.384024	0	2.2172	-3.89588	0	0	0	0	-3.57041	0.525054	0	-4.37785	0	0	-0.147794	-0.262019	0	0
	2.5987	0	0	0	-21.0235	0	-16.7248	-2.08398	-1.00084	0	0	-1.59132	0	0	0	-2.78749	0	0	0	0	0	-0.945256	-5.08127	0
	0	-7.85261	5.4226	4.56995	0.6659	0	0.657302	1.79018	-0.504758	0.773126	-5.24692	-0.356372	3.43601	2.23559	0.760376	-0.120367	0.189636	-0.617519	4.42419	-0.771122	-0.378606	0.166185	0.128247	0
	0.423236	7.73744	-2.14464	-4.75832	0.93704	1.88403	6.05246	-0.507954	0.0499163	0.670686	5.05659	1.68801	-3.5619	-2.31858	2.99842	0.31388	-0.175733	3.69959	-4.60841	0.759017	0.37914	1.42527	4.14327	0
	-1.19544	4.94014	-0.739639	-2.88387	2.60079	-1.20568	1.57741	-0.41732	0.126973	-3.71023	5.52658	-1.83489	0	-2.65	-4.18251	2.14402	-0.819006	3.54499	-1.00896	0	-1.34942	1.37433	22.0882	0
	1.84957	-0.537293	0.121852	1.6886	-0.785708	4.60103	0.789165	0	14.7691	0	0	-1.33434	5.75618	0.630789	30.9971	-5.4374	0.72859	8.35687	0	1.02105	8.34455	-1.15136	-6.21792	0
	0	0	0	0	-0.25035	0	11.4258	-1.89452	1.126	3.358	-10.9524	0.592399	0	-3.92025	-1.29902	-4.79844	0	-5.64362	2.23955	0	-6.0443	-0.177207	7.42187	0
	0	-7.36263	5.42785	-0.407179	-0.293152	0	-8.3799	5.19479	-6.73873	-1.92008	2.16616	-1.0322	-10.0758	5.63098	2.33602	2.69697	0	-1.23537	1.38844	-1.19765	0	-0.441358	-5.98501	0
	0	0	-1.78506	0	0.407281	-0.258952	-0.166502	0	-1.50944	6.10233	0	9.98294	0.954441	0.767581	3.66756	2.82927	0	0	-1.73305	0.120399	0	18.5862	1.58532	0
	-1.70077	-0.241628	2.08758	0.160252	2.30444	-1.05034	-1.60962	1.6666	0.3448	-4.60119	0.863969	0.953535	-0.403256	-0.00567705	4.58201	0.350661	-0.0743741	-0.569124	-0.492736	0.511307	0.578728	1.1771	1.18459	0
	-3.08367	-6.3219	0.405503	1.39353	3.86456	5.4137	-3.08581	1.59588	1.17843	8.30489	-0.351264	-8.4462	0.223911	-1.07914	-0.738858	1.72037	-0.262662	0.629315	-1.80236	3.41104	1.39914	0.641166	9.54594	0
	-1.28577	-11.6016	-0.625715	1.25692	2.647	4.26716	-7.12272	2.58127	-0.404367	4.38898	0.281798	-14.8038	0.252618	-2.22528	-0.611553	-1.5074	-0.251485	1.79081	-2.63626	2.69575	3.84408	1.48043	4.59021	0
