# Supplementary material for: Exploration of natural red-shifted rhodopsins using a machine learning-based Bayesian experimental design
Source: Commun Biol. 2021 Mar 19;4:362. doi: 10.1038/s42003-021-01878-9 (PMC7979833; doi:10.1038/s42003-021-01878-9)
Supplement: Supplementary file 11 — Supplementary Data 9 [file 42003_2021_1878_MOESM11_ESM.xlsx]

## Sheet: Fig. 4
BacHR TSA (WP 094550238.1)							BacHR TSA (WP 095509924.1)											BacHR TTD (WP 095512583.1)							XeR DTA (WP 082380780.1)										XeR DTA (WP 063559373.1)										BacHR TSV (WP 012628826.1)				BacHR TSD (OWY65757.1)
wavelength (nm)	0 min	1 min	2 min	4 min	8 min		wavelength (nm)	0 min	1 min	2 min	4 min	8 min	16 min	32 min	64 min	128 min		wavelength (nm)	0 min	1 min	2 min	4 min	8 min		wavelength (nm)	0 min	1 min	2 min	4 min	8 min	16 min	32 min	64 min		wavelength (nm)	0 min	1 min	2 min	4 min	8 min	16 min	32 min	64 min		wavelength (nm)	0 min	1 min		wavelength (nm)
800	0	0.000152833	4.89338e-05	7.96415e-05	0.00016405		800	0	-5.52884e-05	-5.60427e-05	-0.000147427	7.57599e-05	1.1186e-06	0.000121019	0.000179836	0.000251343		800	0	0.000160948	9.07904e-05	2.34332e-05	0.000133004		800	0	-8.45332e-05	5.02458e-05	-4.63414e-05	7.69173e-05	2.96165e-05	8.64104e-05	9.43941e-05		800	0	2.87199e-05	0.00027204	0.000139024	-3.24119e-05	0.000186997	0.000128413	0.000119864		800	0	1.75023e-05		800
799	0	8.48607e-05	1.59231e-06	2.3311e-05	9.36401e-05		799	0	-4.95738e-05	-7.4e-05	-0.000118306	6.14753e-06	-3.44897e-05	8.05217e-05	0.000179194	0.000194162		799	0	0.000151332	3.33222e-05	6.47195e-05	0.000108043		799	0	-0.000110872	4.53088e-05	-1.52849e-05	0.000130912	5.2555e-05	8.5714e-05	7.06962e-05		799	0	4.83533e-05	0.000225976	0.000159522	-3.54807e-05	0.00015299	7.29149e-05	0.000128029		799	0	-3.59761e-05		799
798	0	7.95707e-05	-4.88555e-05	-6.40731e-05	3.30717e-05		798	0	-5.52397e-05	-5.72114e-05	-0.000109134	2.49006e-05	-6.92225e-06	6.97378e-05	0.000185838	0.000152503		798	0	8.13699e-05	7.4522e-05	7.02896e-05	7.04938e-05		798	0	-7.60942e-05	7.14491e-05	2.78292e-05	0.000101512	2.39905e-05	0.000115415	0.00010648		798	0	-9.09606e-06	0.000154954	0.000120974	-5.26539e-05	0.000132976	1.34381e-05	2.22443e-05		798	0	-1.94337e-05		798
797	0	3.87613e-05	-5.25116e-05	-8.87143e-05	5.77414e-05		797	0	-4.03859e-05	-8.29769e-05	-0.00010491	6.48176e-05	1.93189e-05	0.000104661	0.000185162	0.000195159		797	0	4.52621e-05	5.82937e-05	2.21272e-05	-1.08305e-05		797	0	-7.33994e-05	5.1766e-05	7.75004e-05	0.000101815	2.24223e-05	0.000130812	0.000121944		797	0	-2.66277e-05	0.000119974	7.63812e-05	-3.19307e-05	8.99541e-05	4.99827e-05	4.51002e-06		797	0	-0.000112872		797
796	0	9.13094e-06	-2.70779e-05	-5.32163e-05	8.71458e-05		796	0	7.6888e-05	-5.47965e-05	-2.50355e-05	6.05971e-05	1.0132e-05	0.000140187	0.00020906	0.000204521		796	0	6.37595e-05	6.10309e-05	2.20061e-05	-1.32271e-05		796	0	-4.21885e-05	2.35586e-05	2.34279e-05	6.2022e-05	-5.05065e-06	5.58035e-05	8.75879e-05		796	0	1.67589e-05	5.40365e-05	1.3744e-05	-3.33104e-05	0.000103926	-2.04505e-05	-2.2173e-05		796	0	-0.000132292		796
795	0	-4.55221e-05	-4.80564e-05	-1.04826e-05	5.27816e-05		795	0	0.000106182	-9.60701e-05	-2.611e-05	5.40376e-05	2.99149e-05	0.000141809	0.000169927	0.000186279		795	0	3.69729e-05	9.02073e-05	2.851e-05	-1.33629e-05		795	0	-5.64619e-05	6.22633e-06	4.10991e-07	6.85307e-05	7.87083e-06	1.1882e-06	0.000109009		795	0	9.90642e-05	8.3141e-05	-3.19372e-05	4.02079e-05	0.000148891	-1.68611e-05	3.01961e-05		795	0	-1.32963e-05		795
794	0	-7.61994e-05	-9.36491e-05	-5.96167e-05	-3.84545e-05		794	0	0.000125997	-9.70978e-05	-9.83399e-06	4.01377e-05	2.44658e-05	0.000123721	0.000141855	0.000172626		794	0	2.18731e-05	8.01667e-05	2.92724e-05	-1.23518e-06		794	0	-1.19201e-05	-5.17317e-05	4.74914e-06	8.26405e-05	-3.14166e-07	1.02646e-05	5.63072e-05		794	0	5.28881e-06	3.02878e-05	-1.56621e-05	6.6249e-06	0.000113851	-2.02486e-05	2.8618e-05		794	0	-1.05851e-05		794
793	0	-9.69026e-05	-8.01578e-05	-6.92222e-05	3.34086e-07		793	0	6.56336e-05	-8.90795e-05	-1.55077e-05	7.69588e-06	5.49828e-05	6.82195e-05	9.29398e-05	9.36524e-05		793	0	4.36608e-05	4.08125e-05	9.30699e-06	4.829e-06		793	0	3.72364e-05	-1.31162e-05	-1.77584e-05	5.16503e-05	2.11935e-05	4.97314e-05	-1.19671e-07		793	0	-3.65669e-05	1.9477e-05	-2.94302e-05	-6.70586e-05	0.000132806	-0.000113612	8.09356e-06		793	0	1.87396e-05		793
792	0	-0.000137533	-2.85846e-05	-8.58026e-05	-4.28558e-05		792	0	-1.47088e-05	-7.42153e-05	-1.48313e-05	-1.23893e-05	-4.93606e-06	4.10974e-05	9.48749e-05	8.23507e-05		792	0	3.39369e-05	7.43084e-05	9.67314e-07	2.81824e-05		792	0	7.52069e-05	2.56721e-05	-1.09122e-05	3.85593e-05	1.55929e-05	-2.43129e-05	-2.08726e-05		792	0	1.74977e-05	-2.42913e-05	-3.42411e-05	-4.88417e-05	1.47565e-05	-0.000123952	-3.37648e-06		792	0	6.68765e-05		792
791	0	-0.000147593	-0.000111331	-0.000174561	-0.000100128		791	0	-1.02295e-05	-0.000130905	-5.1405e-05	-5.03192e-05	-3.79926e-05	-2.84502e-05	6.05544e-05	2.5512e-05		791	0	6.34206e-06	8.9438e-05	-1.13631e-05	1.38793e-06		791	0	-3.12089e-05	-4.72676e-05	-8.01131e-05	-0.000129634	-5.48169e-05	-0.00010427	-6.50529e-05		791	0	3.3483e-05	-5.30171e-05	-9.43771e-08	-4.77238e-05	1.47031e-05	-0.000109266	-2.77913e-05		791	0	3.75242e-05		791
790	0	-0.000110484	-9.02001e-05	-0.000154202	-4.47844e-05		790	0	-7.07282e-05	-0.000160249	-2.30292e-05	-4.95954e-05	-2.18871e-06	-6.43288e-05	4.00724e-05	3.52799e-06		790	0	-2.16129e-05	4.86848e-05	-2.09608e-05	1.82291e-08		790	0	3.70884e-05	5.48639e-05	-6.03616e-05	-7.79292e-05	-3.43366e-05	-4.82404e-05	-3.10618e-05		790	0	5.33896e-05	-8.37003e-05	5.60104e-05	-5.57039e-05	2.06464e-05	-4.95556e-05	-8.61502e-05		790	0	0.000105581		790
789	0	-5.08075e-05	-7.62926e-05	-0.000103629	-4.09297e-05		789	0	-4.60045e-05	-0.000131947	8.89592e-06	-2.50192e-05	4.41737e-05	-8.50438e-05	3.28231e-05	-9.00975e-06		789	0	-2.55073e-05	-1.13177e-05	-4.72122e-05	-4.60239e-05		789	0	2.57983e-05	2.8266e-05	-8.13584e-05	-0.000127029	-3.86673e-05	-6.75263e-05	-2.65008e-05		789	0	8.02179e-05	-9.03409e-05	0.000103074	-3.07814e-05	2.15869e-05	-5.68189e-05	-3.74523e-05		789	0	9.8146e-05		789
788	0	-9.27649e-05	-4.92109e-05	-7.07437e-05	-7.05666e-05		788	0	-3.91582e-05	-0.000100299	4.54702e-05	-6.0292e-05	6.52928e-05	-7.17006e-05	3.52007e-05	-1.74095e-05		788	0	8.19964e-06	-3.43861e-05	-4.7064e-05	-4.96059e-05		788	0	-2.47973e-06	-6.23622e-05	-9.15042e-05	-0.000158733	-9.48098e-05	-0.000101029	-9.8671e-05		788	0	8.99685e-05	-6.49386e-05	5.60956e-05	-3.79554e-05	-5.54747e-05	-7.50557e-05	-1.6968e-06		788	0	7.74174e-05		788
787	0	-0.000124958	-9.37569e-05	-5.37513e-05	-9.94983e-05		787	0	3.39111e-05	-6.19044e-05	0.000107393	-4.41534e-06	7.95667e-05	-2.35045e-05	2.21993e-05	-2.97972e-06		787	0	-3.44614e-05	-6.23269e-05	-8.29328e-05	-9.7025e-05		787	0	2.59538e-05	1.16787e-05	-0.0001005	-0.000176143	-0.000108665	-7.94495e-05	-0.000102974		787	0	4.46418e-05	-0.000138494	-3.1923e-05	-7.62252e-05	-0.000111538	-4.62654e-05	-9.5883e-05		787	0	0.000125794		787
786	0	-7.28886e-05	-3.32326e-05	-2.29548e-05	-8.94282e-05		786	0	4.50036e-05	4.08357e-05	0.000142965	8.70943e-06	0.000129494	-2.25608e-05	4.91132e-05	-6.13285e-05		786	0	-2.93498e-05	-6.95668e-05	-0.000102555	-0.000134289		786	0	0.000128298	-2.25122e-05	-5.13454e-05	-7.56592e-05	-6.51336e-05	3.61035e-06	-1.44105e-05		786	0	5.52384e-05	-9.00056e-05	7.01806e-06	-3.65899e-05	-0.000103602	-6.74474e-05	-4.90101e-05		786	0	7.4874e-05		786
785	0	-1.0458e-05	-4.38398e-05	2.64238e-06	-2.35951e-06		785	0	1.69197e-05	3.75218e-05	0.000101685	2.89809e-05	0.000111072	-5.05749e-05	1.47366e-05	-0.000119364		785	0	-7.92349e-05	-0.000115382	-0.000109468	-0.000145134		785	0	0.000107953	-3.12356e-05	-1.89422e-05	-5.44834e-05	-4.19168e-05	1.76493e-05	2.18175e-05		785	0	-2.42412e-05	-0.000166475	-3.90807e-05	-5.90488e-05	-0.000127667	-0.000111601	-7.30772e-05		785	0	4.34565e-05		785
784	0	-1.00681e-05	-2.98804e-05	-1.15632e-05	4.61046e-05		784	0	6.05961e-06	5.01538e-05	8.57533e-05	5.04977e-05	6.5899e-05	-5.13521e-05	-5.47362e-05	-0.000151495		784	0	-7.54759e-05	-9.55501e-05	-0.000135068	-0.000111969		784	0	0.000205319	2.69077e-05	-2.99056e-06	9.68381e-06	2.00847e-05	5.6066e-05	4.33091e-05		784	0	-4.17966e-05	-0.000145901	-6.8219e-05	-7.76011e-05	-9.97316e-05	-4.77265e-05	-3.20837e-05		784	0	-2.42602e-05		784
783	0	-1.74203e-05	1.17436e-05	1.625e-06	4.8361e-05		783	0	-4.00763e-05	6.87318e-05	7.12695e-05	6.49583e-05	1.05739e-05	-6.59975e-05	-8.65109e-05	-0.000162229		783	0	-0.000111492	-0.000101947	-0.000119031	-0.000136981		783	0	0.000177793	1.71171e-05	-4.29913e-05	-0.000107959	8.06993e-06	-2.5641e-05	-2.18372e-05		783	0	6.57281e-06	-0.000103284	-9.53963e-05	-5.42459e-05	-4.07955e-05	-3.38224e-05	-6.90287e-05		783	0	5.42255e-06		783
782	0	-3.30164e-05	7.69303e-05	7.54036e-05	6.20063e-05		782	0	-4.94879e-05	8.70558e-05	0.000101233	4.31615e-05	-4.71056e-05	-6.77164e-05	-0.000137493	-0.000140675		782	0	-0.000107263	-0.00012185	-9.88753e-05	-0.000148757		782	0	0.000144677	-2.18083e-05	-2.8045e-05	-6.93114e-05	2.96381e-05	-2.7173e-05	-4.64226e-05		782	0	3.18675e-05	-6.76233e-05	-0.000112612	-2.99826e-05	-2.88583e-05	-4.88884e-05	-5.59114e-05		782	0	1.19034e-05		782
781	0	9.34214e-06	7.37779e-05	6.41691e-05	2.92374e-05		781	0	-9.49747e-05	7.09257e-05	8.75445e-05	-1.02942e-05	-0.000105041	-0.000113714	-0.000170189	-0.00018734		781	0	-0.000145539	-0.000140345	-5.27468e-05	-0.000121624		781	0	0.000110569	-4.83692e-05	-2.75523e-05	-2.94759e-05	3.41882e-05	-4.62316e-05	-4.33484e-05		781	0	9.30879e-05	3.80803e-05	-4.38662e-05	2.71897e-05	-8.91918e-06	2.7076e-05	-4.07311e-05		781	0	4.5781e-05		781
780	0	5.30536e-05	8.22844e-05	7.28182e-05	-7.44887e-06		780	0	-0.000164637	8.89415e-05	2.65029e-05	-2.00101e-05	-0.000108835	-0.000118996	-0.000203403	-0.000225932		780	0	-0.000165467	-0.000202799	-8.94525e-05	-0.000135142		780	0	9.25692e-05	4.9336e-06	2.2286e-05	1.27473e-05	7.98194e-05	-3.97181e-05	-1.8016e-05		780	0	8.22346e-05	2.98273e-05	1.84194e-06	5.42718e-05	-6.97773e-06	6.40713e-05	-2.6487e-05		780	0	4.32539e-05		780
779	0	0.000105416	5.8448e-05	1.54475e-05	-2.16557e-05		779	0	-0.000166373	0.000137803	-1.82918e-05	-6.13877e-05	-0.000144588	-0.000145966	-0.000195842	-0.00027056		779	0	-8.38891e-05	-0.00015121	-6.56993e-05	-7.25959e-05		779	0	4.76751e-07	-3.25006e-05	-4.13062e-06	-3.94431e-05	4.98309e-05	-0.000117134	-0.000101827		779	0	5.13081e-05	9.61767e-06	4.05128e-05	5.32645e-05	-4.50333e-05	4.40981e-05	-4.71782e-05		779	0	-4.02793e-05		779
778	0	0.000118629	8.84668e-05	1.77536e-05	3.78137e-05		778	0	-0.000154184	0.000138611	-7.13977e-06	-6.00282e-05	-0.000134402	-0.000162331	-0.000200212	-0.000282632		778	0	-8.11031e-05	-0.000144733	-5.61342e-05	-8.89848e-05		778	0	1.85913e-05	3.30274e-05	5.86971e-05	4.82522e-05	6.14217e-05	-8.11803e-05	-2.48816e-05		778	0	6.53089e-05	3.74515e-05	0.000109147	0.000129168	-8.54563e-08	7.7157e-05	-2.9804e-05		778	0	-6.19968e-07		778
777	0	4.82898e-05	4.01388e-05	-1.08669e-05	2.35563e-05		777	0	-0.00013557	0.000163764	1.12587e-05	-7.84332e-05	-0.00015998	-0.000147895	-0.000157417	-0.000253156		777	0	-0.000115819	-0.000113596	-4.32241e-05	-8.77061e-05		777	0	1.53122e-05	3.5517e-05	6.35685e-05	6.63321e-05	6.11909e-05	-7.72589e-05	-4.58225e-06		777	0	7.92375e-05	4.3329e-05	7.7744e-05	0.000120985	-4.41335e-05	5.42486e-05	-3.03637e-05		777	0	-3.07694e-05		777
776	0	7.38971e-05	4.97623e-05	3.89827e-05	2.71688e-05		776	0	-6.52287e-05	0.000168664	5.09034e-05	-8.09038e-05	-9.53233e-05	-0.000113163	-0.000123263	-0.000170439		776	0	-0.000110896	-0.000126707	-3.9606e-05	-8.12873e-05		776	0	3.23905e-06	1.00672e-05	8.2483e-05	4.06957e-05	5.38377e-05	-6.3371e-05	-3.94299e-05		776	0	9.90943e-05	8.82501e-05	0.000119305	0.000161714	1.88231e-05	6.93733e-05	-1.18564e-05		776	0	-0.000128529		776
775	0	4.50494e-05	0.000101235	9.0299e-05	5.89482e-05		775	0	-4.44616e-05	0.000198709	6.37941e-05	-6.48415e-05	-7.14329e-05	-5.62413e-05	-0.000107756	-0.00011029		775	0	-0.000111674	-0.00014044	-2.2037e-05	-4.82763e-05		775	0	3.14713e-05	1.55774e-05	0.00013924	8.24419e-05	7.31612e-05	-1.4318e-05	-2.73258e-05		775	0	2.18799e-05	9.82149e-05	7.98309e-05	0.000153357	7.78492e-06	6.65317e-05	2.97187e-05		775	0	-0.0001098		775
774	0	4.12451e-05	0.000107156	0.000110679	1.79912e-05		774	0	-8.10679e-05	0.0001747	4.90306e-05	-9.64476e-05	-9.05111e-05	-7.07336e-05	-0.000122401	-0.000123615		774	0	-8.37325e-05	-9.1835e-05	1.5376e-05	4.10917e-06		774	0	1.21085e-05	-8.23532e-05	0.000125838	3.70699e-05	5.15605e-05	-4.47013e-05	-3.32712e-05		774	0	2.59486e-06	5.92236e-05	2.43212e-05	0.000193914	-6.42475e-05	-1.02755e-05	1.43623e-05		774	0	-0.000131984		774
773	0	-6.17475e-07	8.02225e-05	3.52186e-05	4.49489e-06		773	0	-4.50474e-05	0.000167637	5.30126e-05	-6.75235e-05	-6.86594e-05	-2.73454e-05	-0.000106304	-0.000105625		773	0	-9.96205e-05	-7.12073e-05	1.59857e-05	-2.42886e-05		773	0	6.165e-05	2.97747e-05	0.000192278	0.000111179	0.000108035	-3.92227e-06	3.34324e-05		773	0	-6.87604e-05	3.12761e-05	-7.52233e-05	0.000141386	-0.000111274	-0.000108048	-5.49247e-05		773	0	-0.000114983		773
772	0	2.08602e-05	6.6733e-05	1.32152e-05	3.9856e-05		772	0	-2.86998e-05	0.000132219	4.53398e-05	-5.31705e-05	-5.48797e-05	-1.57816e-05	-0.000139071	-0.000118025		772	0	-5.67979e-05	-2.15744e-05	8.14151e-05	3.05124e-05		772	0	3.01954e-05	3.30603e-05	0.000126958	0.000120167	9.18828e-05	3.31759e-06	6.00839e-05		772	0	-3.21854e-05	7.13725e-05	-1.78022e-05	0.000180775	-2.82927e-05	-5.57849e-05	2.08583e-05		772	0	-4.6197e-05		772
771	0	0.000140476	0.000177086	6.06652e-05	8.65715e-05		771	0	-6.62249e-05	0.000138348	4.02121e-05	-2.36898e-05	-1.98737e-05	-3.44473e-05	-0.000124906	-0.000118324		771	0	-8.74052e-07	1.15167e-05	0.000101477	8.28145e-05		771	0	-2.85588e-06	-8.19711e-06	7.11774e-05	0.000142834	5.61041e-05	-3.03831e-05	5.18818e-05		771	0	-6.06796e-05	6.3513e-05	-6.04151e-05	0.000145081	-8.53044e-05	-0.000104486	4.17123e-05		771	0	-5.73281e-05		771
770	0	9.51298e-05	0.000147678	4.34654e-05	0.000116138		770	0	-1.55224e-05	0.000111722	2.27292e-05	-4.9383e-05	-4.1343e-05	-3.86472e-05	-0.000161615	-4.95295e-05		770	0	-8.39866e-06	1.58287e-05	0.000108044	0.00012895		770	0	-6.18043e-05	3.62017e-05	1.3136e-05	5.35796e-05	-3.30234e-06	-7.12257e-05	-1.4675e-05		770	0	-7.82425e-05	-2.53024e-05	-0.000125062	5.53038e-05	-0.000131308	-0.00010415	-6.36213e-06		770	0	-2.19775e-05		770
769	0	9.39186e-05	0.00014241	3.46126e-05	3.00533e-05		769	0	3.2908e-05	0.000157942	5.46909e-05	-4.00512e-05	-1.93893e-05	-1.81865e-05	-0.000181304	7.75058e-06		769	0	6.80988e-05	5.97247e-05	0.000144579	0.00015395		769	0	-3.46504e-05	7.57559e-05	-8.66697e-06	3.31017e-05	1.46256e-06	-7.17116e-05	-4.7888e-05		769	0	-3.38736e-05	1.99263e-05	-5.77412e-05	4.44454e-05	-0.000116303	-4.87779e-05	2.7636e-05		769	0	3.05338e-06		769
768	0	0.000122241	0.000159277	8.57034e-05	9.31347e-06		768	0	-6.63361e-06	0.000107507	3.52969e-05	-9.08957e-05	-4.47145e-05	-4.91699e-05	-0.000192177	-1.73913e-05		768	0	3.28386e-05	6.38474e-05	0.000160775	0.000137648		768	0	-8.57947e-05	4.31648e-05	6.76775e-06	-2.80034e-06	-5.00209e-06	-8.72422e-05	-6.07584e-05		768	0	-8.85724e-05	-4.88007e-05	-7.54535e-05	3.65063e-05	-0.000171289	-0.000110368	-3.12927e-05		768	0	1.90632e-05		768
767	0	0.000191796	0.00019018	0.000144935	5.38157e-05		767	0	-2.91469e-05	2.00181e-05	5.04706e-06	-9.2618e-05	-3.932e-05	-7.98023e-05	-0.000205441	-3.66627e-05		767	0	4.02113e-05	4.43996e-05	0.000132534	0.000124915		767	0	-1.73377e-05	1.72277e-05	4.35395e-05	2.19726e-05	1.57028e-05	-2.9619e-05	2.29124e-05		767	0	-0.000100338	-0.000100483	-7.11982e-05	3.94872e-05	-0.000208265	-7.39193e-05	-9.14734e-06		767	0	1.22507e-05		767
766	0	0.000212682	0.000130616	0.000141903	6.90569e-05		766	0	-3.68317e-05	-5.12526e-06	-8.35895e-06	-6.68192e-05	-3.78077e-05	-2.71885e-05	-0.0001289	-2.16714e-05		766	0	3.18872e-05	5.17141e-05	0.00013422	0.000149733		766	0	-2.22799e-05	1.24437e-05	1.14477e-05	-2.05805e-05	-2.21235e-05	-2.32433e-05	-2.83767e-05		766	0	-0.000137171	-0.000131122	-8.69748e-05	-6.11097e-07	-0.000267231	-7.54322e-05	-2.59272e-05		766	0	-2.54856e-05		766
765	0	0.000189897	0.000104482	0.000169205	4.07342e-05		765	0	2.15123e-05	4.00769e-05	1.75787e-05	-1.29008e-05	3.69209e-05	2.56666e-05	-8.41603e-05	8.27514e-06		765	0	2.48867e-05	4.21036e-05	8.42841e-05	0.000141014		765	0	-3.58218e-05	7.33122e-05	-7.30849e-06	-6.25605e-05	-7.34821e-05	-3.72165e-05	-4.48272e-05		765	0	-0.00020107	-0.000200716	-0.000107783	-4.67878e-05	-0.000270186	-0.000128906	-7.26314e-05		765	0	5.05308e-06		765
764	0	9.62396e-05	4.63779e-05	0.000109638	-1.85565e-06		764	0	9.68852e-05	5.35246e-05	9.52597e-05	1.94361e-05	9.18641e-05	8.17583e-05	-4.55265e-05	3.65693e-05		764	0	5.68701e-05	0.000105291	0.00011612	0.000149401		764	0	-2.8164e-05	2.89324e-05	-6.8296e-06	-7.12685e-05	-4.37737e-05	-2.21401e-05	-4.95404e-05		764	0	-0.000205034	-0.000167265	-0.000110622	-8.40421e-05	-0.000206129	-8.93395e-05	-2.82592e-05		764	0	6.65388e-07		764
763	0	4.56082e-05	3.49012e-05	0.000107698	8.98446e-06		763	0	8.61873e-05	9.04178e-05	0.000119884	4.33902e-05	0.00013062	0.000117282	-5.16041e-05	8.39036e-05		763	0	4.03776e-06	8.42383e-05	6.1149e-05	9.19344e-05		763	0	8.3193e-05	6.72035e-05	7.08837e-05	-2.70055e-05	3.21006e-05	7.74845e-05	5.23825e-05		763	0	-0.000204064	-0.000184769	-0.000146492	-8.33732e-05	-0.000179061	-4.67328e-05	-3.98099e-05		763	0	7.855e-05		763
762	0	3.69013e-05	1.03501e-05	0.000128183	-2.06485e-05		762	0	9.18189e-05	2.99564e-05	0.000115151	2.21601e-05	0.000124888	0.000103832	-5.07983e-05	5.41705e-05		762	0	3.081e-05	7.67989e-05	6.47047e-05	0.000111507		762	0	3.80488e-05	1.90248e-05	2.74307e-05	-0.000120772	2.92401e-05	6.9656e-05	1.33402e-05		762	0	-0.000159159	-0.000168229	-0.000192392	-8.97804e-05	-0.000177979	-2.90851e-05	-1.32826e-05		762	0	2.80056e-05		762
761	0	0.000115617	3.82228e-05	0.000183189	-4.17576e-05		761	0	6.62801e-05	-3.39596e-05	2.23609e-05	-6.85547e-06	8.22647e-05	5.54052e-05	-7.78144e-05	2.48626e-05		761	0	4.61472e-05	0.000100345	4.70892e-05	0.00012286		761	0	2.88028e-05	-1.43045e-05	-2.83893e-05	-0.00013497	2.87439e-05	4.2273e-05	1.33312e-05		761	0	-0.000200317	-0.000186645	-0.000169321	-8.62628e-05	-0.000158885	-6.39591e-06	-2.16765e-05		761	0	1.07308e-05		761
760	0	0.000108855	1.20176e-05	0.000186312	-4.90457e-05		760	0	3.61711e-05	-6.30303e-05	-1.12867e-05	-1.50577e-05	4.64989e-06	4.79957e-05	-0.000111757	-4.08275e-05		760	0	6.22296e-05	0.000112459	5.66551e-05	0.000104845		760	0	-2.23455e-05	-6.30851e-05	-9.55769e-05	-0.000143299	-1.59889e-05	2.9934e-05	1.34544e-05		760	0	-0.000153539	-0.000158015	-0.000162281	-6.88196e-05	-0.000117777	5.53354e-05	-2.99095e-06		760	0	3.29244e-05		760
759	0	0.000142312	-2.86749e-06	0.000191551	-1.73159e-05		759	0	3.56921e-05	-4.03556e-05	-6.15922e-05	-1.13479e-05	-4.25851e-06	1.43992e-05	-8.06326e-05	-7.55072e-05		759	0	7.53475e-05	0.000139934	5.21546e-05	0.000107835		759	0	-3.53966e-05	-3.39178e-05	-0.000116133	-0.000123862	-2.54593e-05	3.43377e-05	-5.06916e-05		759	0	-0.000132825	-0.00015734	-0.000129269	-7.04502e-05	-7.56548e-05	6.51093e-05	-1.22507e-06		759	0	-8.51503e-06		759
758	0	0.000104888	1.36588e-06	0.000167001	-1.38712e-05		758	0	8.37434e-05	-4.42357e-05	-2.87556e-05	2.61728e-05	1.79379e-05	3.93111e-05	-5.22451e-05	-6.6484e-05		758	0	6.19411e-05	0.000109543	4.30602e-05	0.000103441		758	0	-8.9051e-05	-3.67033e-05	-0.000109858	-9.21577e-05	-6.94681e-05	2.49826e-05	-9.70081e-05		758	0	-0.000147173	-0.000167621	-0.000131285	-0.000106154	-3.65176e-05	0.000113926	3.16219e-05		758	0	1.40113e-05		758
757	0	5.53802e-05	5.31589e-06	0.000156059	-5.47144e-05		757	0	4.45252e-05	-5.44706e-05	-5.63772e-05	-2.79708e-06	2.11376e-05	-2.36733e-05	-6.01e-05	-6.4665e-05		757	0	0.000116791	0.000119107	0.000133544	0.000152434		757	0	-0.000124509	-9.17424e-05	-0.000132752	-9.30884e-05	-9.91162e-05	1.84673e-05	-0.000136196		757	0	-9.95832e-05	-0.000105856	-7.233e-05	-6.09291e-05	7.5635e-05	0.000196787	9.85508e-05		757	0	4.0902e-05		757
756	0	6.82878e-05	3.91807e-05	0.000159623	-4.49486e-05		756	0	4.79376e-05	-4.59604e-05	-8.05573e-05	-1.39586e-05	2.1339e-05	-2.13586e-05	-9.20247e-06	-6.02575e-05		756	0	0.000100417	9.59289e-05	8.3029e-05	0.000106966		756	0	-0.000152972	-0.000107836	-9.56167e-05	-7.94548e-05	-0.000108104	5.74905e-05	-0.000151158		756	0	-9.30551e-05	-0.000114046	-8.44025e-05	-4.27759e-05	7.38036e-05	0.000190692	1.75623e-05		756	0	-5.34413e-06		756
755	0	-2.4991e-05	-3.46414e-05	9.92885e-05	-8.12767e-05		755	0	7.15808e-05	-4.47051e-05	-8.2996e-05	6.88686e-06	5.95405e-05	3.04508e-05	4.89425e-05	-5.1069e-05		755	0	5.34788e-05	5.03016e-05	3.16567e-05	3.64397e-05		755	0	-9.60394e-05	-8.65844e-05	-1.99523e-05	-4.90579e-05	-3.81337e-05	0.000125651	-8.22935e-05		755	0	-5.35882e-05	-3.61913e-05	-9.50222e-06	-2.69321e-06	0.000108989	0.000251642	4.66572e-05		755	0	-9.82846e-06		755
754	0	-3.26576e-05	-2.96522e-05	4.12535e-05	-0.000138302		754	0	6.62551e-05	-8.70047e-05	-0.000103094	6.22382e-05	5.59405e-05	3.74501e-05	6.34298e-05	-4.73064e-05		754	0	0.000110188	9.94073e-05	4.82697e-05	6.11257e-05		754	0	-0.000123212	-0.000118889	-2.62596e-05	-4.01986e-05	-3.8305e-05	6.86465e-05	-4.6405e-05		754	0	-7.7182e-05	1.6709e-05	-3.16288e-05	4.31974e-06	0.000108191	0.000215638	2.58364e-05		754	0	4.74772e-06		754
753	0	-7.04136e-05	8.54654e-06	5.30144e-05	-8.59264e-05		753	0	6.42605e-05	-0.000108959	-0.00012865	7.8794e-05	4.59375e-05	1.18349e-05	0.000112954	-3.56771e-05		753	0	7.39734e-05	8.71382e-05	1.516e-05	4.29657e-05		753	0	-0.000118091	-0.00011905	6.96087e-06	-2.05779e-05	-2.50191e-05	6.89766e-05	-3.44935e-05		753	0	-9.48359e-05	-4.73454e-05	-9.77819e-05	-1.97362e-05	9.34109e-05	0.000163679	8.10067e-06		753	0	4.81831e-05		753
752	0	-0.000100561	-5.4447e-05	1.64682e-05	-6.16539e-05		752	0	8.91974e-05	-5.4869e-05	-9.19666e-05	8.47533e-05	5.75299e-05	8.09008e-05	0.000154811	4.52118e-05		752	0	7.43261e-05	4.95467e-05	-6.80007e-07	6.45413e-05		752	0	-8.22762e-05	-8.6668e-05	3.30084e-05	6.70327e-06	-5.68769e-05	9.79395e-05	1.42397e-05		752	0	-5.45495e-05	-3.35425e-06	-7.79609e-05	-1.18604e-05	9.86491e-05	0.000201767	4.84507e-05		752	0	4.66765e-05		752
751	0	-0.0001707	-8.68346e-05	-2.27882e-05	-9.64869e-05		751	0	0.000110166	6.76621e-06	-7.24424e-05	9.17146e-05	0.000106016	0.000120743	0.000166396	8.78531e-05		751	0	2.4916e-05	3.23251e-05	-4.04183e-05	7.4564e-05		751	0	-0.000109968	-7.82445e-05	8.38233e-06	3.72439e-05	-0.000122479	6.14338e-05	-3.90068e-05		751	0	-8.33222e-05	-4.23176e-05	-9.41656e-05	-8.05189e-06	6.29062e-05	0.000203902	2.08873e-05		751	0	7.62654e-06		751
750	0	-0.000236333	-6.94179e-05	-5.39579e-05	-0.000159828		750	0	0.000145466	3.56462e-05	-6.79779e-05	0.000110477	0.000151595	0.000109458	0.000139702	0.00011424		750	0	6.90432e-05	2.58457e-05	-3.44629e-05	8.52353e-05		750	0	-0.000106768	-5.99798e-05	-7.81802e-06	5.9843e-05	-5.76273e-05	7.40581e-05	1.31658e-05		750	0	-9.15364e-06	-2.32354e-05	-5.43954e-05	4.069e-05	9.21826e-05	0.000238085	0.000101411		750	0	2.8432e-05		750
749	0	-0.000181462	-4.38988e-05	-3.26439e-05	-5.65813e-05		749	0	0.000116098	9.27095e-06	-8.29735e-05	5.91389e-05	0.000110664	0.00010944	0.000114427	0.000108565		749	0	7.65978e-05	5.52706e-05	-1.33815e-05	7.76765e-05		749	0	-0.000125575	-7.98747e-05	-1.64933e-05	7.62997e-05	-2.33217e-05	8.9111e-05	3.4561e-06		749	0	-3.04317e-06	-4.10753e-06	-5.065e-05	5.13662e-05	0.000118479	0.000243316	0.000137023		749	0	-1.26085e-05		749
748	0	-0.000160988	-1.4179e-05	-2.85493e-05	-3.09485e-05		748	0	4.38623e-05	-1.69596e-05	-0.000114329	3.52994e-05	6.8823e-05	7.01855e-05	0.000108663	0.000130521		748	0	5.23299e-05	4.94521e-05	-1.97423e-05	8.36692e-05		748	0	-0.000141191	-6.34299e-05	-3.94418e-06	4.8113e-05	-5.49633e-05	6.31912e-05	8.36287e-06		748	0	2.00096e-05	3.20661e-05	-5.0929e-05	0.000104977	0.000118796	0.000193595	9.77245e-05		748	0	-2.75962e-05		748
747	0	-7.33125e-05	1.78398e-05	4.52294e-06	-5.13328e-05		747	0	7.69588e-05	-5.07456e-05	-9.87458e-05	5.87572e-05	6.37696e-05	6.96899e-05	0.000141408	9.99021e-05		747	0	7.55297e-05	5.04222e-06	3.17682e-06	6.46246e-05		747	0	-0.000147716	-8.14463e-05	-3.11713e-05	7.20819e-05	-0.000101653	6.28971e-05	-1.68152e-05		747	0	2.00053e-05	2.42855e-05	-1.23186e-06	0.000101524	0.000103134	0.000175924	9.85153e-05		747	0	-6.48323e-05		747
746	0	-6.7637e-05	2.75581e-06	-4.07303e-05	-8.95371e-05		746	0	4.46877e-05	-1.5087e-05	-0.000102023	4.81111e-05	5.30026e-05	8.15488e-05	0.000161755	0.0001366		746	0	5.72872e-05	1.80322e-06	2.82578e-05	3.37841e-05		746	0	-0.00013115	-6.30246e-05	-8.75406e-07	9.59054e-05	-7.89919e-05	6.27275e-05	1.97205e-05		746	0	8.94435e-06	1.55085e-06	1.84418e-05	0.000121008	0.000116494	0.000183303	0.000105397		746	0	-2.71181e-05		746
745	0	-8.61631e-05	4.06731e-06	-9.55119e-05	-5.60643e-05		745	0	5.25491e-05	1.61161e-05	-4.0461e-05	7.12599e-05	9.94203e-05	0.000122258	0.0001508	0.000175209		745	0	6.28825e-05	-4.47029e-05	5.06325e-05	-3.3651e-05		745	0	-0.000146995	-5.18655e-05	8.73429e-05	0.000132083	-4.73807e-05	0.000102781	3.36882e-06		745	0	2.68272e-05	-2.41379e-05	9.22896e-08	9.94287e-05	5.78756e-05	0.000182732	7.73693e-05		745	0	-3.20548e-05		745
744	0	-9.12922e-05	1.07257e-06	-0.000137725	-8.70172e-05		744	0	6.90433e-05	1.52636e-05	-3.95603e-05	4.53025e-05	0.000120421	6.64132e-05	0.000166438	0.000203021		744	0	5.36156e-05	-7.58339e-05	4.63728e-05	-6.18794e-05		744	0	-0.00011105	1.66303e-05	0.000134883	0.000166712	4.53797e-05	0.000135556	5.66283e-05		744	0	1.46545e-05	-3.77805e-05	4.27202e-05	0.000116788	4.22804e-05	0.000153212	8.2434e-05		744	0	-2.51438e-05		744
743	0	-8.11259e-05	1.22699e-05	-0.000140972	-9.37985e-05		743	0	6.11704e-05	-5.34445e-05	-2.83209e-05	3.26377e-05	0.000117004	2.58101e-05	0.000146964	0.000194029		743	0	5.46765e-05	-0.000104418	4.61607e-05	-9.22699e-05		743	0	-0.000119916	1.39619e-05	0.000142444	0.000152694	4.83885e-05	9.7651e-05	7.42977e-05		743	0	3.42661e-06	-2.33771e-05	3.43258e-05	0.000126086	-1.72915e-05	0.000120744	7.15916e-05		743	0	8.11375e-06		743
742	0	-6.54657e-05	3.03574e-05	-0.000124957	-4.09112e-05		742	0	4.55305e-05	-5.87084e-05	-9.26432e-05	1.36642e-05	0.000104868	-1.73556e-05	0.000101774	0.000209528		742	0	4.97354e-05	-7.42831e-05	4.82878e-05	-9.76213e-05		742	0	-0.000113893	2.59286e-05	0.000125426	9.99265e-05	6.83446e-05	9.8165e-05	7.18757e-05		742	0	1.61441e-05	5.07255e-06	3.99096e-05	0.000151323	-3.38395e-05	0.000101328	2.68428e-05		742	0	-4.66834e-05		742
741	0	-2.51131e-05	7.94336e-05	-6.37827e-05	3.78419e-05		741	0	3.90238e-05	-5.22281e-05	-6.51274e-05	1.2381e-05	6.19101e-05	5.16118e-05	9.58632e-05	0.00019361		741	0	7.29322e-05	-1.68272e-05	4.2976e-05	-5.93724e-05		741	0	-0.000128282	-6.07029e-06	9.55269e-05	6.25087e-05	5.33472e-05	9.09963e-05	6.58611e-05		741	0	4.28074e-05	1.15685e-05	6.7472e-05	0.000150502	-8.9363e-05	0.000114964	4.18844e-06		741	0	-5.74366e-05		741
740	0	-8.21695e-05	-5.83034e-05	-9.85514e-05	-1.8642e-05		740	0	0.00010645	-6.18037e-05	4.16264e-05	-7.61313e-06	-9.117e-05	3.70832e-06	-1.56739e-05	5.61677e-05		740	0	-0.000152673	-4.10183e-05	-0.000167853	-5.9272e-05		740	0	-6.31846e-05	-0.000106236	-3.95527e-05	-0.00016556	-3.01046e-05	-0.000245356	-0.000139748		740	0	0.000186417	0.000138111	0.000169013	-0.000159379	-1.68614e-05	-9.1346e-05	2.96293e-05		740	0	0.000113353		740
739	0	-0.000123937	-8.21552e-05	-0.000168066	-8.00655e-05		739	0	0.00013631	-3.76352e-05	4.89179e-05	1.26806e-05	-0.000115974	1.42296e-05	2.55826e-06	9.27952e-05		739	0	-0.000170721	-2.13747e-05	-0.000194007	-0.000125529		739	0	-7.67997e-05	-0.000110868	-8.67139e-05	-0.000205881	-7.11116e-05	-0.000238694	-0.000131652		739	0	0.000179974	0.000173699	0.000192534	-0.000155317	4.66589e-06	-8.16026e-05	2.1662e-06		739	0	0.000137284		739
738	0	-0.000154316	-5.26235e-05	-0.00014383	-6.43317e-05		738	0	0.000122704	-5.13228e-05	1.43468e-05	1.87612e-05	-0.000116103	-7.42839e-06	6.55512e-06	7.86856e-05		738	0	-0.00015085	-5.23444e-05	-0.000196526	-0.000143933		738	0	-5.29284e-05	-5.86684e-05	-7.48574e-05	-0.000197455	-9.15747e-05	-0.000217919	-0.000105152		738	0	0.000221478	0.000177334	0.000187035	-0.000168313	5.12193e-05	-6.48048e-05	-8.20013e-06		738	0	0.000107256		738
737	0	-0.000122908	-4.46101e-05	-0.000127847	-8.97431e-05		737	0	0.000141732	-7.01665e-05	9.11299e-06	-1.68727e-05	-0.00014646	-5.46699e-05	-3.3788e-05	8.64323e-05		737	0	-0.000152712	-4.13855e-05	-0.000159216	-0.000100651		737	0	-2.37713e-05	-0.000100237	-0.000102384	-0.000165284	-8.51949e-05	-0.000162732	-8.28508e-05		737	0	0.00024093	0.000164016	0.000188516	-0.000180364	9.37996e-05	-2.79522e-05	2.15311e-05		737	0	5.67661e-05		737
736	0	-6.92161e-05	-2.65167e-05	-7.1018e-05	-4.30026e-05		736	0	0.000141493	-6.07664e-05	4.58162e-05	2.4778e-05	-0.000123344	-6.20989e-05	-2.12758e-05	8.77285e-05		736	0	-0.000154846	-3.85163e-05	-0.000152787	-0.000130794		736	0	-1.44288e-05	-9.35757e-05	-6.60938e-05	-0.000124267	-6.2473e-05	-0.000145135	-8.04486e-05		736	0	0.00025033	0.000219745	0.000221978	-0.000114472	0.000111407	4.95583e-06	3.73607e-05		736	0	9.95144e-05		736
735	0	-8.24404e-05	-5.74449e-05	-7.80473e-05	-5.6613e-05		735	0	0.000149988	-5.54226e-05	6.63562e-05	5.6912e-05	-9.40578e-05	-3.99195e-05	1.03872e-05	8.65677e-05		735	0	-9.73828e-05	-1.0945e-05	-0.000150977	-0.000108241		735	0	4.42986e-05	-6.02843e-05	-1.4688e-05	-0.000102306	-1.46099e-05	-0.000145529	-3.96469e-05		735	0	0.000130679	0.00017152	0.00014642	-0.000115634	6.50426e-05	-2.80802e-05	-4.71052e-06		735	0	6.74994e-05		735
734	0	-0.000101183	-3.39964e-05	-8.53374e-05	-5.64769e-05		734	0	0.000111117	-2.29352e-05	7.53328e-05	4.99282e-05	-6.48026e-05	-5.43358e-05	3.11963e-05	4.86433e-05		734	0	-0.000135472	-3.28999e-05	-0.000168194	-0.00012109		734	0	8.21104e-05	-2.21637e-05	-1.42672e-05	-9.93025e-05	-2.69065e-05	-0.000111315	-4.35471e-05		734	0	9.29775e-05	0.000101341	8.68446e-05	-0.00014985	-8.29346e-06	-0.00010106	-8.16818e-05		734	0	5.52197e-05		734
733	0	-9.38444e-05	-1.8473e-05	-4.84913e-05	-7.04972e-05		733	0	0.000110681	9.29577e-06	7.24458e-05	3.06256e-05	-7.99798e-05	-8.95519e-05	-6.45296e-06	1.15489e-05		733	0	-0.000116133	-3.10292e-05	-0.000113377	-7.187e-05		733	0	6.7606e-05	-9.61483e-06	-1.55319e-05	-9.16566e-05	-2.39637e-05	-8.91951e-05	-6.76504e-05		733	0	9.72259e-05	8.72101e-05	9.82508e-05	-0.000118119	2.23995e-05	-7.29819e-05	-4.05525e-05		733	0	1.3742e-06		733
732	0	-3.43271e-05	-5.01762e-05	-4.70117e-05	-4.11765e-05		732	0	7.91786e-05	-1.22298e-05	4.49949e-05	2.63029e-05	-8.61907e-05	-0.000123272	-3.84652e-05	-2.41222e-05		732	0	-8.84978e-05	-7.52127e-06	-6.69848e-05	-5.30908e-05		732	0	0.000118085	-5.38361e-07	-7.78291e-06	-5.10697e-05	7.17669e-07	-6.54704e-05	-4.65582e-05		732	0	9.64247e-05	0.000101126	8.86394e-05	-9.24405e-05	2.12213e-06	-8.48466e-05	-1.03216e-05		732	0	1.49616e-05		732
731	0	-1.87323e-05	-4.65078e-05	-1.86016e-05	-2.48175e-05		731	0	0.000105811	4.04879e-05	6.35799e-05	5.65591e-05	-7.05367e-05	-5.85991e-05	-3.34496e-06	-2.47632e-06		731	0	-5.4325e-05	-4.41445e-06	-5.73456e-05	-9.25314e-05		731	0	0.000171647	2.52649e-05	1.57792e-05	-3.97426e-05	-6.56333e-06	3.85775e-06	-2.01718e-05		731	0	7.05744e-05	0.000112088	8.00108e-05	-3.78136e-05	3.98749e-05	-8.56531e-05	-8.98839e-06		731	0	-3.43192e-05		731
730	0	-1.83613e-05	-7.68695e-05	-6.83638e-05	-5.2923e-05		730	0	7.02778e-05	3.35489e-05	4.37006e-05	6.90931e-05	-5.06191e-05	-6.33381e-05	-2.87967e-05	-2.90199e-05		730	0	-3.06452e-05	-7.19713e-06	-6.8328e-05	-5.44709e-05		730	0	0.000168491	2.81943e-05	-2.31463e-05	-5.83764e-05	-2.38076e-05	-3.15122e-05	-1.15924e-05		730	0	6.06755e-05	0.000119098	7.53655e-05	-7.52376e-05	6.16584e-05	-8.04008e-05	-2.15521e-05		730	0	-5.03695e-05		730
729	0	-5.35158e-05	-0.000104763	-9.57011e-05	-7.62957e-05		729	0	4.03793e-05	2.36531e-05	2.59568e-05	2.80038e-05	-3.59393e-05	-5.71928e-05	-6.08249e-05	-3.09594e-05		729	0	-9.3186e-06	1.45228e-06	-1.87507e-05	-3.45185e-05		729	0	0.000128716	4.3549e-05	-3.216e-05	-6.57719e-05	-2.42159e-05	-3.78155e-06	1.01786e-05		729	0	1.27284e-05	0.000119155	2.67037e-05	-8.07116e-05	4.74733e-05	-0.000136089	-3.60121e-05		729	0	-1.76905e-05		729
728	0	-7.67971e-05	-0.00011599	-0.000100516	-8.08383e-05		728	0	3.27155e-05	4.30034e-06	5.19483e-05	3.41901e-05	-1.58986e-05	-2.0267e-05	-8.5434e-05	-4.52012e-05		728	0	-9.8354e-06	4.75853e-05	-2.14023e-05	-2.22435e-05		728	0	0.000115524	4.26283e-05	-3.74626e-05	-7.41303e-05	-4.96893e-05	1.00482e-05	-8.16007e-06		728	0	1.47338e-05	0.000115259	8.2026e-05	-4.12348e-05	9.232e-05	-0.000130718	-4.43673e-05		728	0	7.21663e-06		728
727	0	-5.85067e-05	-0.000109851	-7.77125e-05	-4.68534e-05		727	0	2.40866e-05	6.19055e-06	6.02748e-05	3.81508e-05	1.00157e-06	3.55342e-08	-7.90285e-05	-2.19516e-05		727	0	-5.53858e-05	1.70535e-05	-9.57816e-05	-4.7065e-05		727	0	0.000166511	0.000110031	4.66452e-05	-1.88523e-05	1.17714e-05	5.66758e-05	2.52902e-05		727	0	1.26921e-05	0.00011541	4.63328e-05	-4.18064e-05	4.91991e-05	-0.000151286	-4.56172e-05		727	0	-3.80493e-05		727
726	0	-5.14461e-05	-0.00015965	-0.000111792	-4.4366e-07		726	0	2.19259e-06	1.02363e-06	5.75361e-05	6.68495e-06	1.286e-05	-4.93892e-05	-5.84128e-05	-4.09168e-05		726	0	-6.804e-05	-2.92216e-05	-9.06973e-05	-5.58926e-05		726	0	0.00020468	0.000137058	4.66628e-05	6.25609e-05	5.17653e-05	6.29997e-05	8.95283e-05		726	0	1.46038e-05	0.000132609	7.06244e-05	2.5743e-06	3.61113e-05	-8.47929e-05	-2.07608e-05		726	0	-6.12896e-05		726
725	0	-7.96167e-05	-0.000160187	-8.94581e-05	-2.54118e-05		725	0	-2.35664e-05	6.69948e-06	4.0032e-05	-2.28086e-05	1.63754e-05	-6.8045e-05	-6.17912e-05	-9.66032e-05		725	0	-4.44583e-05	-3.31887e-05	-5.96283e-05	-3.27354e-05		725	0	0.000179827	0.000135406	1.18944e-06	4.58085e-05	5.97916e-05	-2.68151e-06	9.11527e-05		725	0	1.84694e-05	0.000162856	7.49014e-05	2.39081e-05	7.60571e-05	-7.52384e-05	3.92025e-05		725	0	-2.30053e-05		725
724	0	-6.142e-05	-0.000128563	-7.79133e-05	-5.72605e-05		724	0	-4.10902e-05	3.8818e-05	4.40623e-05	-4.30308e-05	2.79463e-05	-5.48356e-05	-4.13681e-05	-6.8617e-05		724	0	-4.40082e-06	-2.03562e-05	-3.13212e-07	-3.25829e-05		724	0	0.000188054	0.000129776	9.22454e-06	6.04894e-05	4.26493e-05	1.37309e-05	0.000113362		724	0	9.28942e-06	0.000112149	5.0164e-05	-8.04092e-07	0.000110037	-8.96219e-05	6.27366e-06		724	0	-3.72976e-05		724
723	0	-6.31574e-05	-0.000145782	-5.67604e-05	1.50767e-06		723	0	-5.46788e-05	2.17909e-06	3.71268e-05	-6.01829e-05	2.21716e-05	-5.85649e-05	-5.79479e-05	-6.01644e-05		723	0	8.93206e-06	-1.81228e-05	3.0369e-05	-2.06244e-05		723	0	0.00019546	0.000139667	6.89674e-05	0.000119003	4.98375e-05	6.41354e-05	0.000172855		723	0	1.10643e-05	5.74908e-05	3.34129e-05	4.64384e-05	0.000105052	-9.99427e-05	-1.54665e-06		723	0	-7.58679e-05		723
722	0	-4.34304e-05	-0.000146243	-7.20021e-05	3.99004e-06		722	0	-5.20322e-05	4.58263e-06	6.29252e-05	-6.20658e-05	1.42499e-05	-6.67366e-05	-6.96349e-05	-5.83515e-05		722	0	1.15301e-05	7.62285e-06	4.79194e-05	9.27051e-06		722	0	0.000196644	0.000116978	7.56174e-05	0.000103647	6.74554e-05	0.000103531	0.000142631		722	0	3.77947e-05	3.48799e-05	2.16483e-05	8.66364e-05	8.51015e-05	-8.52003e-05	7.42382e-07		722	0	-8.89171e-05		722
721	0	-8.09404e-05	-0.00016765	-7.61413e-05	2.2484e-05		721	0	-3.73502e-05	4.20285e-05	6.91573e-05	-3.12806e-05	5.07799e-05	-3.46545e-05	-5.03334e-05	-9.00846e-05		721	0	3.1923e-05	-1.50787e-06	3.33892e-05	-3.86775e-05		721	0	0.000207106	0.000131508	8.75738e-05	8.97227e-05	9.81021e-05	0.000108915	0.000114588		721	0	1.9481e-05	5.23167e-05	6.87063e-06	8.37907e-05	5.31873e-05	-9.93941e-05	-1.68585e-05		721	0	-5.57465e-05		721
720	0	-9.56888e-05	-0.000181603	-7.93806e-05	1.91869e-05		720	0	-4.17328e-05	4.16166e-05	4.94229e-05	-3.55285e-05	7.45604e-05	-1.59222e-05	-5.02476e-05	-7.33696e-05		720	0	5.77105e-05	-5.85369e-06	5.75994e-05	-7.31799e-06		720	0	0.000207945	0.000140257	6.04359e-05	7.64274e-05	7.51766e-05	7.70877e-05	9.61249e-05		720	0	-1.98764e-05	-4.19863e-06	-6.91958e-06	3.5902e-05	3.63095e-05	-0.000126524	-2.13484e-05		720	0	-0.000136757		720
719	0	-4.58772e-05	-0.000144904	-2.79228e-05	3.48962e-05		719	0	-4.12798e-05	4.44469e-05	2.95219e-05	-2.74103e-05	5.97902e-05	-5.54337e-06	-6.77819e-05	-8.70127e-05		719	0	6.32138e-07	-3.87333e-05	3.7631e-05	-2.01805e-05		719	0	0.00012226	9.29233e-05	5.04032e-05	5.40606e-05	6.06782e-05	6.50468e-05	8.13402e-05		719	0	6.27232e-05	6.33396e-06	3.0278e-05	3.59712e-05	6.14687e-05	-0.000100588	-1.37266e-05		719	0	-0.000143151		719
718	0	-4.46069e-05	-0.000157554	-5.27706e-05	3.84093e-05		718	0	-8.03914e-05	-9.78082e-06	-2.30461e-05	-7.62272e-05	-1.66322e-05	-4.16218e-05	-0.00012194	-9.93199e-05		718	0	2.15377e-05	-3.52556e-05	4.74549e-05	-2.52346e-05		718	0	9.46516e-05	0.000116407	7.63749e-05	8.42214e-05	9.93059e-05	4.85909e-05	9.85328e-05		718	0	8.82803e-05	4.59145e-05	8.24639e-05	8.69991e-05	9.06654e-05	-4.85873e-05	4.20077e-05		718	0	-7.43278e-05		718
717	0	-1.03795e-05	-0.000167457	-4.82267e-05	7.38236e-05		717	0	-5.91672e-05	1.92334e-05	7.21877e-06	-5.27802e-05	9.69226e-06	8.3897e-07	-8.85273e-05	-4.98972e-05		717	0	3.23681e-06	-4.98992e-05	1.83821e-05	-7.57198e-05		717	0	7.72188e-05	9.68068e-05	4.89504e-05	7.97088e-05	7.42588e-05	4.39188e-05	9.29013e-05		717	0	4.77952e-05	2.75431e-05	4.16384e-05	8.09865e-05	6.59003e-05	-8.25205e-05	8.55187e-07		717	0	-5.21898e-05		717
716	0	-2.09618e-06	-7.73118e-05	-1.03938e-05	0.000100537		716	0	-8.94074e-05	-1.28107e-05	-2.91837e-05	-7.22703e-05	-1.27378e-05	-4.06471e-06	-9.35468e-05	-9.60506e-05		716	0	2.65191e-05	-2.11831e-05	-5.26461e-07	-5.33758e-05		716	0	4.82611e-05	7.13222e-05	2.1029e-05	6.05218e-05	8.79361e-05	3.78291e-05	8.78445e-05		716	0	1.12686e-05	-1.87801e-05	2.6802e-05	3.0934e-05	7.11738e-05	-7.93871e-05	-6.31832e-05		716	0	-4.02378e-05		716
715	0	-3.72585e-05	-0.000103721	-2.98746e-05	8.40455e-05		715	0	-0.000102412	-4.8713e-05	-2.75537e-05	-7.03985e-05	-4.35237e-05	4.96357e-06	-0.000123003	-0.000133086		715	0	1.89941e-05	-4.63261e-05	1.18901e-05	-4.06523e-05		715	0	2.8978e-05	8.41524e-05	2.581e-05	0.000123659	7.93368e-05	3.21202e-05	0.000109361		715	0	8.70093e-06	-5.00552e-05	-1.70449e-05	7.84261e-06	8.04866e-05	-6.91866e-05	-4.31068e-05		715	0	-8.27298e-06		715
714	0	2.03203e-06	-5.86873e-05	2.22831e-06	0.000100148		714	0	-0.000114981	-0.000105974	-4.21916e-05	-0.000113366	-7.67665e-05	-2.39797e-05	-0.0001326	-0.000136109		714	0	4.20615e-05	-3.1587e-05	3.94425e-05	-3.4079e-05		714	0	4.3969e-05	5.04966e-05	7.59286e-06	0.000121221	1.736e-05	4.22908e-05	0.000110549		714	0	5.00927e-05	-1.32819e-05	5.09811e-06	4.3713e-05	9.78392e-05	-9.91842e-06	-4.91476e-06		714	0	2.10347e-06		714
713	0	1.10741e-05	-6.7311e-05	-1.2878e-06	0.000114141		713	0	-0.000148313	-8.80932e-05	-5.13974e-05	-8.54735e-05	-7.04674e-05	-2.37982e-05	-0.000113943	-0.000142927		713	0	3.18309e-05	-4.24949e-05	-9.41835e-06	-4.66256e-05		713	0	2.81336e-05	3.35541e-05	-2.71232e-05	0.000107905	6.80499e-06	2.59396e-05	9.18087e-05		713	0	9.54444e-05	-1.14603e-05	9.82315e-05	6.7546e-05	0.000117232	1.0418e-05	1.53937e-05		713	0	1.14904e-05		713
712	0	2.53663e-05	-6.45939e-05	-1.87256e-05	7.20232e-05		712	0	-0.00014511	-4.94713e-05	-5.45714e-05	-8.92222e-05	-5.70278e-05	-3.36953e-05	-8.5034e-05	-0.000101343		712	0	6.21118e-05	-4.85186e-05	1.72383e-05	-7.49176e-06		712	0	2.34712e-05	8.12409e-06	-2.17388e-05	0.000135611	2.61707e-05	1.4365e-05	0.000105337		712	0	9.07565e-05	-2.25903e-05	7.53556e-05	5.63424e-05	7.06662e-05	-9.17689e-06	4.48193e-05		712	0	1.40867e-05		712
711	0	1.03071e-05	-2.06379e-05	1.21238e-06	9.13909e-05		711	0	-0.000145571	-5.67082e-05	-5.94139e-05	-0.000113313	-7.21486e-05	-3.95745e-05	-9.18785e-05	-0.000121765		711	0	6.79038e-05	-5.09372e-05	2.94131e-05	-3.8874e-06		711	0	4.28137e-06	1.09059e-05	-2.81547e-05	0.000141737	2.90564e-05	1.35658e-05	9.2234e-05		711	0	7.70296e-05	-3.36718e-05	8.54709e-05	6.01029e-05	7.21418e-05	-1.57024e-05	4.9363e-05		711	0	4.20913e-05		711
710	0	4.17952e-05	-5.74428e-06	7.2341e-07	6.6942e-05		710	0	-9.24964e-05	-3.5604e-05	-4.4825e-05	-7.51472e-05	-7.87313e-05	-1.77393e-05	-6.74803e-05	-0.000114199		710	0	8.94964e-05	-3.46297e-05	6.90369e-05	9.86769e-06		710	0	-5.33364e-05	-3.73013e-05	-6.92714e-05	7.76838e-05	6.46107e-06	7.84049e-06	4.25976e-05		710	0	4.42641e-05	-4.07047e-05	6.35778e-05	1.98285e-05	5.06594e-05	-2.5158e-05	3.00253e-05		710	0	5.68029e-05		710
709	0	6.94291e-05	2.91852e-05	-1.43951e-05	8.80739e-05		709	0	-0.000101285	-3.73589e-05	-4.41049e-05	-4.18254e-05	-8.90768e-05	-2.97931e-05	-7.01434e-05	-9.87492e-05		709	0	9.80091e-05	-7.62506e-06	6.50002e-05	-1.62263e-05		709	0	-5.81827e-05	-2.69983e-05	-3.95897e-05	0.000101449	6.88388e-06	5.14877e-05	5.24266e-05		709	0	1.84606e-05	-9.0689e-05	1.36768e-05	9.51975e-06	3.21963e-06	-3.25432e-05	-3.61927e-05		709	0	3.11204e-05		709
708	0	5.00074e-05	1.1649e-05	-4.38457e-05	0.000113684		708	0	-0.000104738	-5.9573e-05	-6.66539e-05	-4.59488e-05	-0.000113086	-5.39394e-05	-9.40717e-05	-0.000105222		708	0	6.90115e-05	8.46753e-06	3.67938e-05	-2.44994e-05		708	0	-6.8958e-05	-3.15857e-05	-2.24102e-05	8.58323e-05	1.87239e-05	5.89059e-05	6.05197e-05		708	0	8.61949e-06	-5.66245e-05	5.76813e-06	2.41776e-05	-2.21769e-05	-3.48574e-05	7.09534e-07		708	0	4.43427e-05		708
707	0	4.99288e-05	3.77456e-05	-3.08311e-05	8.04704e-05		707	0	-0.000129955	-6.05465e-05	-8.83722e-05	-5.76183e-05	-0.000115661	-6.53816e-05	-7.91693e-05	-0.000120024		707	0	4.88231e-05	-1.7031e-05	-5.09193e-06	-5.23313e-05		707	0	-6.21628e-05	-1.11644e-05	-4.44335e-05	8.20325e-05	3.69803e-05	2.99939e-05	4.35758e-05		707	0	3.07414e-05	-1.95112e-05	9.85236e-06	5.80272e-06	-6.52958e-06	-2.41e-05	1.07329e-05		707	0	5.48687e-05		707
706	0	5.18918e-05	3.36733e-05	-2.03537e-05	5.693e-05		706	0	-0.000120036	-6.32793e-05	-8.756e-05	-3.60349e-05	-0.000110402	-6.03229e-05	-8.504e-05	-0.000123559		706	0	7.17333e-05	7.21014e-06	4.59373e-06	-4.71522e-05		706	0	-8.37976e-05	7.46493e-06	-6.87604e-05	8.73485e-05	2.03522e-05	1.71502e-05	4.83934e-05		706	0	-2.01733e-05	-2.73491e-05	2.29299e-05	-2.2604e-05	-2.78379e-05	-3.92705e-05	2.88782e-05		706	0	4.76973e-05		706
705	0	8.6695e-05	6.27307e-05	1.73838e-05	6.29606e-05		705	0	-0.000130281	-7.35718e-05	-9.19175e-05	-2.15996e-05	-7.95111e-05	-5.04669e-05	-8.07879e-05	-8.80338e-05		705	0	4.37716e-05	3.10184e-06	-4.34876e-06	-2.65189e-06		705	0	-0.000105763	-2.2985e-06	-6.90916e-05	8.26796e-05	3.83869e-06	-8.32671e-06	4.57713e-05		705	0	-2.12404e-06	-4.3138e-05	2.50011e-05	-1.00418e-05	-1.61013e-05	-2.83684e-05	6.61462e-05		705	0	3.55273e-05		705
704	0	0.000109537	5.17162e-05	-6.21207e-07	4.41596e-05		704	0	-0.00010319	-4.7724e-05	-2.55448e-05	2.35867e-05	-5.50885e-05	-1.59167e-05	-2.50167e-05	-5.41538e-05		704	0	2.83974e-05	3.29249e-05	-5.03889e-06	1.52395e-05		704	0	-0.000122559	7.54457e-06	-7.76276e-05	5.81247e-05	-1.16114e-06	-1.88381e-05	4.02082e-05		704	0	-4.1103e-06	-2.58778e-05	4.00664e-05	-3.50997e-06	5.68078e-06	1.6607e-05	3.95376e-05		704	0	7.32576e-05		704
703	0	6.82164e-05	4.96283e-05	-4.55712e-05	3.66246e-05		703	0	-0.000136162	-4.55361e-05	-2.54423e-05	-1.7077e-05	-6.92356e-05	-3.44756e-05	-2.91305e-05	-4.20246e-05		703	0	7.02602e-05	4.883e-05	1.06238e-05	3.1192e-05		703	0	-9.62872e-05	8.59339e-06	-8.04691e-05	3.34828e-05	-6.04817e-06	-9.08537e-06	-9.39732e-06		703	0	-3.41316e-05	-2.65686e-05	7.12627e-06	-3.60076e-05	-3.14911e-05	-7.34385e-06	2.20533e-05		703	0	8.34872e-05		703
702	0	9.01318e-05	6.95653e-05	-1.79686e-05	5.35532e-05		702	0	-0.000102099	-4.70816e-06	1.68898e-05	2.00839e-06	-2.15536e-05	2.0753e-05	3.30669e-05	-5.35157e-06		702	0	5.64393e-05	5.65179e-05	3.58797e-05	3.67254e-05		702	0	-9.01473e-05	-2.61528e-05	-9.21168e-05	-1.9547e-05	-1.04233e-05	-2.66998e-06	-3.20465e-05		702	0	-6.41874e-05	-3.72102e-05	-3.58189e-05	-3.0534e-05	-4.86163e-05	-4.42204e-05	-1.9306e-05		702	0	5.19148e-05		702
701	0	4.04819e-05	7.55258e-05	-9.41615e-06	3.45429e-05		701	0	-9.83988e-05	-5.07404e-05	-1.51485e-05	-1.59581e-05	-5.01436e-05	1.39659e-05	1.85717e-05	-3.17402e-05		701	0	9.03543e-05	6.30292e-05	3.59491e-05	7.25997e-05		701	0	-9.11399e-05	-3.60948e-05	-8.94715e-05	-2.75657e-05	-1.10873e-05	-2.25933e-05	-3.36406e-05		701	0	-7.22773e-05	-2.28025e-05	-5.97687e-05	-4.90883e-05	-2.96943e-05	-3.5022e-05	-2.55394e-05		701	0	4.03393e-05		701
700	0	4.66652e-05	3.84081e-05	-2.91623e-06	4.14914e-05		700	0	-8.47628e-05	-5.21329e-05	-9.05767e-06	3.42258e-06	-3.46067e-05	2.246e-05	5.07801e-05	-4.39602e-06		700	0	4.34545e-05	5.16448e-05	4.12926e-05	5.05648e-05		700	0	-0.000114866	-3.07332e-05	-8.57336e-05	-3.51742e-05	-2.02412e-05	-5.24568e-05	-2.9281e-05		700	0	-5.64007e-05	-3.53455e-05	-5.87227e-05	-5.06698e-05	-2.07245e-05	-3.57481e-05	-1.76463e-05		700	0	2.32598e-05		700
699	0	0.00010738	9.22109e-05	2.51286e-05	7.17962e-05		699	0	-7.72907e-05	-4.43858e-05	-1.54377e-05	6.4495e-06	-2.06439e-05	-1.76811e-06	6.96882e-05	1.55756e-05		699	0	1.75292e-05	6.94851e-05	4.08702e-05	5.94504e-05		699	0	-0.000120525	-4.3169e-05	-9.4804e-05	-7.86735e-05	-4.24859e-05	-7.13618e-05	-5.7069e-05		699	0	-5.85571e-05	-5.38392e-05	-5.16805e-05	-6.32776e-05	-6.07064e-05	-6.83983e-05	-6.86257e-05		699	0	5.41751e-05		699
698	0	7.0726e-05	6.22325e-05	-7.18409e-06	3.18548e-05		698	0	-4.75824e-05	2.00073e-06	-2.0789e-05	3.73217e-05	6.64363e-06	2.63786e-05	6.74924e-05	4.41694e-05		698	0	1.66678e-05	7.43408e-05	3.12824e-05	4.40863e-05		698	0	-0.000100118	3.97249e-07	-4.88832e-05	-6.03646e-05	2.35778e-05	-5.06097e-05	-7.91059e-05		698	0	-8.77461e-05	-5.62833e-05	-8.46416e-05	-5.0911e-05	-9.16394e-05	-8.29719e-05	-0.000106477		698	0	4.6984e-05		698
697	0	6.00007e-05	8.00714e-05	8.43161e-07	7.26504e-06		697	0	9.46203e-06	1.72652e-06	-1.18116e-05	5.17384e-05	2.11549e-05	3.05968e-05	9.21888e-05	5.33799e-05		697	0	3.45997e-05	5.50124e-05	3.02094e-05	5.51823e-05		697	0	-8.71465e-05	8.26471e-06	-4.89719e-05	-8.04485e-05	2.8649e-05	-6.94019e-05	-7.42929e-05		697	0	-0.000106967	-6.86779e-05	-0.000138606	-5.05692e-05	-0.000112523	-7.54684e-05	-0.000101199		697	0	1.68855e-05		697
696	0	7.12032e-05	9.15262e-05	4.41079e-05	3.17244e-05		696	0	5.74261e-06	3.89144e-06	-1.43058e-05	6.87985e-05	1.98887e-05	5.09836e-05	8.31737e-05	1.53018e-05		696	0	4.65242e-05	5.56405e-05	2.14313e-05	4.60881e-05		696	0	-7.99098e-05	3.63264e-06	-4.74709e-05	-8.40261e-05	1.84268e-05	-7.07399e-05	-8.59315e-05		696	0	-0.00010822	-5.70229e-05	-0.000142572	-6.42514e-05	-0.000112356	-6.78872e-05	-0.000130792		696	0	1.66785e-05		696
695	0	5.8932e-05	5.23952e-05	2.95077e-05	1.13305e-05		695	0	9.25932e-06	1.47954e-05	-1.07719e-05	7.19012e-05	4.92442e-05	4.61356e-05	9.95435e-05	3.42298e-05		695	0	4.96106e-05	7.10156e-05	3.09484e-05	3.13634e-05		695	0	-4.64087e-05	1.61003e-05	-3.12807e-05	-0.000107598	1.84104e-05	-5.31251e-05	-6.44228e-05		695	0	-0.000100503	-3.93181e-05	-0.000134541	-6.29568e-05	-0.000105139	-5.42277e-05	-0.000126254		695	0	7.46191e-06		695
694	0	4.31857e-05	6.3477e-05	4.734e-05	1.1381e-05		694	0	-2.21879e-05	2.18381e-05	-3.52099e-05	6.96455e-05	5.07202e-05	3.565e-05	7.93944e-05	3.21588e-05		694	0	3.43381e-05	8.73381e-05	3.46008e-05	5.11979e-05		694	0	-5.79439e-05	3.49669e-05	-2.2102e-05	-0.000113266	-4.01276e-07	-4.45587e-05	-8.11683e-05		694	0	-9.28171e-05	-6.75636e-05	-0.000105511	-5.76846e-05	-9.38709e-05	-6.34895e-05	-0.000128585		694	0	-1.98653e-05		694
693	0	2.48631e-05	2.81701e-05	3.07025e-05	-2.17265e-05		693	0	-3.89896e-06	4.52195e-05	-4.22008e-06	6.32305e-05	5.98156e-05	7.14237e-05	8.95228e-05	5.25834e-05		693	0	1.44862e-05	4.60485e-05	1.73586e-05	6.92411e-05		693	0	-2.59157e-05	3.08317e-05	9.66441e-06	-9.29308e-05	1.6991e-05	-2.90424e-05	-5.92692e-05		693	0	-6.81612e-05	-4.07593e-05	-0.000107483	-6.9434e-05	-9.05508e-05	-6.0672e-05	-0.000109783		693	0	-3.86043e-05		693
692	0	5.3627e-06	1.5873e-05	1.33927e-05	-4.30943e-05		692	0	7.62602e-06	4.72395e-05	1.76973e-05	8.61555e-05	6.82296e-05	0.000101854	0.000121325	6.77985e-05		692	0	3.4634e-05	5.39672e-05	3.00418e-05	8.37028e-05		692	0	2.29753e-05	1.4194e-05	-1.48198e-06	-8.0893e-05	1.79864e-05	-3.25773e-05	-6.69268e-05		692	0	-6.35347e-05	-5.90504e-06	-8.64557e-05	-4.02043e-05	-5.31785e-05	-8.77451e-06	-8.78489e-05		692	0	-5.05562e-05		692
691	0	3.24832e-05	2.54841e-05	4.49081e-05	-2.26247e-05		691	0	7.48704e-06	5.11978e-05	3.0342e-05	7.96194e-05	6.99611e-05	0.000117337	0.000117298	6.5299e-05		691	0	1.22208e-05	8.88545e-05	6.94905e-05	0.000107152		691	0	2.01285e-05	-2.54701e-06	9.55809e-06	-6.67536e-05	3.34839e-05	-7.66506e-06	-4.69425e-05		691	0	-6.59373e-05	-4.00077e-06	-6.94286e-05	-1.89946e-05	-7.97532e-05	-6.79661e-06	-6.77809e-05		691	0	-4.31219e-05		691
690	0	7.33231e-05	6.52021e-05	5.89465e-05	2.67799e-05		690	0	-2.88159e-05	1.28943e-05	7.41396e-06	5.97213e-05	5.8309e-05	0.00011077	0.000115037	6.50797e-05		690	0	-4.84418e-06	6.94109e-05	7.68847e-05	0.00010138		690	0	3.79435e-05	3.70793e-06	2.7684e-05	-4.81138e-05	3.27827e-05	-9.90694e-06	-4.46174e-05		690	0	-5.43684e-05	-3.04644e-06	-9.24016e-05	-1.18043e-05	-6.62745e-05	-3.27377e-05	-7.15785e-05		690	0	-7.8026e-06		690
689	0	4.64812e-05	4.93253e-05	6.70538e-06	-1.68278e-06		689	0	-3.49829e-05	-3.84711e-05	8.12853e-07	2.41605e-05	3.47723e-05	9.14506e-05	0.000107239	4.91356e-05		689	0	-6.11168e-06	5.44265e-05	6.61543e-05	8.28336e-05		689	0	6.36198e-05	2.35581e-05	6.9395e-05	-5.87454e-06	3.72819e-05	6.69562e-06	-3.68531e-05		689	0	-5.68275e-05	-2.3042e-05	-0.000114374	-3.46323e-05	-7.87418e-05	-5.85972e-05	-0.000113241		689	0	-1.84993e-05		689
688	0	4.72561e-05	5.05523e-05	2.96824e-05	1.94849e-05		688	0	-6.7614e-05	-5.12986e-05	-3.28615e-05	8.35997e-07	7.15014e-06	5.85757e-05	7.93007e-05	3.16615e-05		688	0	-2.08251e-06	4.77717e-05	7.64692e-05	6.67141e-05		688	0	2.74568e-05	-8.19735e-06	5.24905e-05	-2.02367e-05	1.74806e-05	9.44122e-06	-4.81506e-05		688	0	-2.03141e-05	2.00127e-05	-7.33459e-05	-3.47812e-06	-6.01546e-05	-1.33746e-05	-3.37671e-05		688	0	1.38869e-05		688
687	0	6.19465e-05	4.95817e-05	1.86751e-05	3.56808e-05		687	0	-4.61091e-05	-3.11884e-05	1.82907e-05	3.93469e-05	2.66415e-05	9.70422e-05	0.000109518	7.90526e-05		687	0	-1.65749e-06	1.74468e-05	7.20595e-05	5.91005e-05		687	0	3.1654e-05	-1.03591e-05	4.84699e-05	-1.70013e-05	1.27787e-06	-2.38715e-05	-2.59115e-05		687	0	-3.98277e-05	-2.58823e-05	-7.03163e-05	-3.40801e-07	-2.35121e-05	1.93069e-06	-1.01566e-05		687	0	-1.14451e-05		687
686	0	4.39509e-05	2.29119e-05	-1.85188e-05	4.21024e-05		686	0	-3.56684e-05	-4.02407e-05	1.80693e-05	4.80925e-05	2.94529e-06	8.29472e-05	0.000112989	7.98038e-05		686	0	-3.47474e-05	-1.54981e-05	2.22648e-05	2.77522e-05		686	0	2.96109e-05	-4.85278e-05	2.72323e-05	-1.77692e-05	-3.02271e-05	-4.89441e-05	-2.50369e-05		686	0	6.32265e-07	-5.7269e-06	-3.02851e-05	-1.32196e-05	1.8186e-05	5.23192e-05	1.85915e-05		686	0	-2.41963e-05		686
685	0	7.02681e-05	3.26415e-05	-2.28016e-05	5.65476e-05		685	0	-5.09919e-05	-5.23555e-05	1.0874e-05	9.57176e-06	-2.50393e-05	2.92881e-05	9.85082e-05	6.18101e-05		685	0	-7.46932e-05	-4.32128e-05	-5.32491e-06	-1.46015e-05		685	0	1.9227e-05	-4.40044e-05	9.77728e-06	-1.48415e-05	-3.81352e-05	-3.50778e-05	9.87184e-06		685	0	1.30662e-05	-3.45211e-05	-3.72518e-05	-2.61137e-05	-3.50596e-05	3.77915e-05	-3.52208e-06		685	0	-3.71677e-05		685
684	0	5.98967e-05	3.98691e-05	-2.37758e-05	1.68141e-05		684	0	-4.07797e-05	-2.72331e-05	2.12047e-05	-1.71161e-05	-2.32133e-05	6.23618e-05	0.000109173	9.16667e-05		684	0	-8.52055e-05	-6.35571e-05	-3.30899e-05	-2.78911e-05		684	0	1.39018e-05	-4.64896e-05	1.41041e-05	6.08081e-06	-1.32474e-05	-9.87404e-06	-4.28661e-06		684	0	-2.52538e-06	3.73524e-06	-1.7216e-05	-2.30224e-05	-4.52483e-05	4.93482e-05	5.03557e-07		684	0	-4.66045e-06		684
683	0	4.26353e-05	5.66931e-05	-2.23436e-05	1.80996e-05		683	0	-4.88317e-05	-1.69737e-05	1.20611e-05	-2.18719e-05	7.4223e-06	6.50657e-05	0.00012578	0.000101169		683	0	-8.75855e-05	-8.4381e-05	-7.00004e-05	-4.53975e-05		683	0	2.03481e-06	-4.40841e-05	2.3212e-05	-6.90313e-06	-2.36444e-06	-1.36343e-05	1.08645e-06		683	0	-1.41944e-07	-4.95783e-06	-1.71773e-05	1.50552e-05	-2.93796e-05	7.29898e-05	2.46691e-05		683	0	-2.17755e-05		683
682	0	2.96826e-05	3.72121e-05	2.92645e-07	2.10018e-05		682	0	-1.89481e-05	2.68227e-05	5.4143e-05	6.10349e-06	4.49666e-05	7.41969e-05	0.000171026	0.000141211		682	0	-9.39038e-05	-0.000106284	-0.000106937	-5.87013e-05		682	0	-1.40746e-05	-2.67886e-05	2.87004e-05	-1.28943e-05	-3.51873e-05	3.24009e-06	1.25897e-05		682	0	2.6217e-05	-5.60024e-06	2.18648e-05	6.01199e-05	1.45471e-05	0.000100717	5.49755e-05		682	0	6.186e-06		682
681	0	1.51373e-05	1.52247e-05	2.00306e-05	4.66186e-05		681	0	-4.68289e-05	3.72558e-05	5.31503e-05	-5.59077e-06	3.59188e-05	5.18527e-05	0.000184708	0.000133189		681	0	-0.000129901	-0.000135357	-0.000126449	-9.56033e-05		681	0	1.1732e-06	-1.6404e-05	2.97686e-05	-7.19374e-06	-3.86169e-05	1.56477e-05	-7.0781e-06		681	0	2.4552e-05	-2.31919e-05	-1.08932e-06	3.41724e-05	1.15323e-05	8.35298e-05	5.44233e-05		681	0	2.0231e-06		681
680	0	5.99811e-06	2.20293e-05	-3.43191e-06	3.67476e-05		680	0	-3.71742e-05	4.60254e-05	4.08827e-05	1.00445e-05	3.87778e-05	3.87303e-05	0.000188721	0.000144498		680	0	-0.000166249	-0.000168529	-0.000156908	-0.000123894		680	0	3.15776e-05	-6.13099e-06	7.9016e-05	5.39765e-06	-2.37541e-05	5.57871e-05	2.71817e-05		680	0	1.68635e-05	-3.73275e-06	-3.03928e-06	2.72134e-05	1.25767e-05	7.74294e-05	5.70134e-05		680	0	-3.97653e-05		680
679	0	2.78636e-05	3.13246e-05	1.36027e-05	3.59867e-05		679	0	-5.8184e-05	2.06314e-05	4.094e-05	-8.29154e-06	1.43427e-05	1.52271e-05	0.000177963	0.000101733		679	0	-0.000176508	-0.00016921	-0.000170144	-0.000115285		679	0	8.7381e-06	-3.64703e-05	5.13419e-05	-1.22113e-06	-3.07998e-05	5.55569e-05	1.15677e-05		679	0	-1.0848e-05	-9.2227e-06	2.80154e-05	1.62439e-05	-6.31926e-06	5.04162e-05	4.97467e-05		679	0	-2.63801e-05		679
678	0	2.20324e-05	1.34092e-05	1.54322e-05	3.62337e-05		678	0	-7.34585e-05	-9.32647e-06	2.52209e-06	-1.47997e-05	7.91275e-06	1.61403e-05	0.00014033	8.989e-05		678	0	-0.000173559	-0.000227781	-0.000193197	-0.000146846		678	0	2.12542e-05	-2.91227e-05	6.74456e-05	2.5949e-05	-2.08548e-05	3.69558e-05	2.07788e-05		678	0	3.0418e-05	3.73383e-05	4.40751e-05	5.12646e-05	3.1845e-05	8.04906e-05	0.000105624		678	0	-2.10224e-05		678
677	0	-2.17966e-05	2.11815e-05	3.33543e-05	3.43863e-05		677	0	-8.70976e-05	-2.09483e-05	-1.90713e-05	-3.61808e-05	4.98692e-06	-9.83264e-06	0.00011942	7.93633e-05		677	0	-0.000170193	-0.000221581	-0.000217998	-0.000170139		677	0	2.32541e-06	-3.72889e-05	1.48265e-05	-4.09303e-06	-3.39201e-05	1.34822e-05	-1.26865e-05		677	0	2.0662e-05	4.19504e-05	6.51402e-05	7.52763e-05	3.90702e-05	9.66533e-05	0.000109646		677	0	-1.29334e-06		677
676	0	2.2175e-05	6.28402e-05	7.95669e-05	7.56424e-05		676	0	-9.22016e-05	-2.30343e-05	-2.97404e-05	-3.95356e-05	4.56435e-06	-2.80944e-05	0.000109928	6.10488e-05		676	0	-0.000215251	-0.000257041	-0.000264597	-0.000223715		676	0	2.95119e-06	-4.01697e-05	4.28387e-06	2.35192e-06	-4.48965e-05	2.01348e-05	-4.45294e-05		676	0	2.78846e-05	1.96135e-05	7.22112e-05	4.12798e-05	1.03567e-05	6.19047e-05	7.58127e-05		676	0	4.27062e-05		676
675	0	-9.9539e-06	5.01838e-05	2.13675e-05	2.67998e-05		675	0	-9.11704e-05	-4.49846e-05	-2.15853e-05	-4.3665e-05	8.34419e-06	-6.22476e-05	8.32519e-05	4.64416e-05		675	0	-0.000219005	-0.00030991	-0.000327675	-0.000254604		675	0	-2.7969e-05	-4.21658e-05	-1.85829e-05	-3.03172e-05	-8.5185e-05	4.21229e-06	-8.08513e-05		675	0	3.10862e-05	-4.6721e-06	7.72885e-05	5.12758e-05	2.67051e-05	7.92456e-05	8.01262e-05		675	0	3.63752e-05		675
674	0	-2.07847e-05	3.2311e-05	2.77541e-05	2.11562e-05		674	0	-3.17041e-05	-9.94389e-08	2.87937e-05	1.43034e-06	5.39256e-05	-1.80949e-05	0.000122188	0.000100037		674	0	-0.000246894	-0.000359879	-0.000378292	-0.000295937		674	0	-5.04356e-05	-8.34781e-05	-4.53746e-05	-5.18013e-05	-8.40864e-05	-1.65869e-05	-9.48534e-05		674	0	5.62674e-05	-9.90647e-06	0.000124372	8.32651e-05	6.31161e-05	0.000138676	9.95866e-05		674	0	7.91259e-06		674
673	0	1.31812e-05	5.29202e-05	3.40244e-05	3.23096e-05		673	0	9.71471e-08	4.9521e-05	4.00964e-05	1.11495e-05	5.15076e-05	1.11614e-05	0.000179833	0.000141932		673	0	-0.00025775	-0.000379119	-0.000385799	-0.000338506		673	0	-4.89492e-05	-9.87072e-05	-6.53917e-05	-6.13013e-05	-0.000113202	-1.2964e-05	-9.1837e-05		673	0	3.24285e-05	1.09105e-05	0.000130464	0.000104249	2.95902e-05	0.000140197	0.000101195		673	0	1.17174e-05		673
672	0	-9.35734e-06	3.68101e-05	1.50762e-05	-1.66422e-05		672	0	5.70333e-05	7.06765e-05	4.40226e-05	1.92917e-05	9.55894e-05	4.01185e-05	0.000221785	0.000185319		672	0	-0.000284144	-0.000416839	-0.000437447	-0.000394191		672	0	-4.97102e-05	-9.08539e-05	-3.7935e-05	-5.96183e-05	-0.000115931	-1.41206e-05	-8.18035e-05		672	0	2.15702e-05	8.77888e-06	0.000115562	9.9227e-05	1.2128e-05	0.00011281	3.19517e-05		672	0	-2.07114e-05		672
671	0	5.98252e-07	4.62793e-05	3.13072e-05	-9.40136e-06		671	0	5.73041e-05	5.14669e-05	-7.12779e-06	-5.43721e-07	5.99703e-05	5.67394e-06	0.000202139	0.000139797		671	0	-0.000339178	-0.000457709	-0.000485836	-0.000448194		671	0	-2.94193e-05	-6.4419e-05	-6.47051e-05	-5.74532e-05	-0.000133177	1.8142e-05	-9.86542e-05		671	0	5.9693e-05	5.36988e-05	0.000107669	8.92012e-05	-6.27004e-06	0.000108513	-1.41421e-05		671	0	-3.5748e-06		671
670	0	-2.6533e-06	7.04263e-05	6.02154e-05	-9.37004e-06		670	0	4.22097e-05	2.77921e-05	-2.37551e-05	-3.37577e-05	5.62493e-05	2.62532e-06	0.000175893	0.000127559		670	0	-0.000342601	-0.00047289	-0.000518397	-0.000450195		670	0	1.72314e-06	-1.66032e-05	-6.30028e-05	-4.78069e-05	-0.000134739	2.93225e-05	-0.00010559		670	0	3.27973e-05	1.46702e-05	6.97839e-05	8.51718e-05	-3.36033e-05	7.83094e-05	-4.10858e-05		670	0	-7.87379e-06		670
669	0	-8.4133e-06	7.55498e-05	7.83985e-05	-1.57503e-05		669	0	5.80499e-05	4.48517e-05	-8.75945e-06	3.77492e-05	9.71256e-05	6.21701e-05	0.000204743	0.000164201		669	0	-0.000391316	-0.000523422	-0.000569651	-0.000503626		669	0	2.49166e-05	4.7928e-06	-4.19286e-05	-5.72805e-05	-0.000136518	2.46193e-05	-0.000128713		669	0	1.18836e-05	3.36933e-05	0.000106908	8.01397e-05	-1.88711e-05	5.1198e-05	-3.78785e-05		669	0	-5.50938e-06		669
668	0	9.61695e-06	4.85484e-05	7.79544e-05	-1.43444e-05		668	0	6.56245e-05	2.43458e-05	-1.03411e-05	5.6776e-05	7.95984e-05	2.4706e-05	0.000164687	0.00015572		668	0	-0.000434503	-0.000587206	-0.000622778	-0.000565778		668	0	3.01604e-05	5.86814e-06	-5.26832e-05	-8.74748e-05	-0.000172815	-4.56896e-06	-0.000160424		668	0	3.95247e-06	5.76806e-06	5.10407e-05	6.51057e-05	-5.00731e-05	4.61799e-05	-6.55195e-05		668	0	-4.65825e-05		668
667	0	7.43615e-06	5.05207e-05	0.000100581	-6.35427e-06		667	0	6.98335e-05	1.94739e-05	-1.39002e-05	6.4622e-05	7.13669e-05	3.44304e-05	0.000146221	0.00013621		667	0	-0.000461704	-0.000635052	-0.000679389	-0.000622463		667	0	5.29543e-05	1.98221e-05	-7.73673e-05	-8.3691e-05	-0.000179732	-2.51436e-05	-0.000191425		667	0	-1.9956e-06	8.9464e-07	5.71834e-05	3.40706e-05	-7.42085e-05	1.32555e-05	-9.1008e-05		667	0	-6.68943e-05		667
666	0	4.6543e-05	8.27653e-05	0.000119976	3.09179e-05		666	0	4.90767e-05	1.9636e-05	-3.61369e-05	2.35865e-05	4.72303e-05	4.0841e-05	0.000104642	0.000117667		666	0	-0.000534529	-0.00069397	-0.000744226	-0.000678151		666	0	4.90976e-05	-2.2346e-05	-0.000121282	-0.00012013	-0.000207369	-8.05061e-05	-0.000239916		666	0	-1.99601e-05	1.80731e-05	3.73361e-05	-1.49649e-05	-0.000135277	-1.95744e-05	-0.000105343		666	0	-0.000110746		666
665	0	6.92362e-05	0.000109381	0.000103437	-2.12997e-06		665	0	4.90541e-05	-8.66821e-06	-3.65515e-05	2.24688e-05	5.10878e-05	5.27355e-05	9.17484e-05	0.000116688		665	0	-0.00057989	-0.000740681	-0.000817058	-0.000746003		665	0	4.87898e-05	6.76292e-06	-0.000101727	-0.000109392	-0.000205326	-5.01578e-05	-0.000219399		665	0	-1.19406e-05	3.43035e-05	5.14994e-05	-3.29999e-05	-0.000134278	6.6905e-06	-0.000129524		665	0	-0.000122937		665
664	0	8.39145e-05	8.29658e-05	0.000109263	-6.59995e-06		664	0	2.96654e-05	-4.17388e-05	-2.72442e-05	-1.4832e-05	3.58387e-05	4.52115e-05	7.05358e-05	0.000104667		664	0	-0.000660417	-0.000813836	-0.000900377	-0.000823692		664	0	8.3304e-06	-8.45174e-06	-0.000148603	-0.00015328	-0.000256205	-0.0001239	-0.000310775		664	0	-4.39365e-05	-1.44141e-05	3.06735e-05	-6.50337e-05	-0.00016721	-2.89491e-05	-0.000168551		664	0	-0.000101471		664
663	0	4.83766e-05	9.1019e-05	7.67507e-05	-1.79412e-06		663	0	6.36107e-05	2.43239e-05	-8.61507e-06	1.96834e-05	6.79821e-05	7.11666e-05	8.72015e-05	0.000145501		663	0	-0.000705313	-0.000929204	-0.000984274	-0.000913528		663	0	-2.77811e-05	-1.19078e-06	-0.000174512	-0.000181193	-0.000293607	-0.000167234	-0.000362846		663	0	-3.69474e-05	-2.20797e-05	1.2859e-05	-9.70655e-05	-0.000165074	-3.74927e-05	-0.000189421		663	0	-0.000123547		663
662	0	5.77212e-05	0.000110339	8.97985e-05	3.18855e-05		662	0	9.77897e-05	5.19197e-05	5.09356e-05	1.75144e-05	8.50173e-05	8.68987e-05	0.000107543	0.000185186		662	0	-0.000816518	-0.00101059	-0.0011107	-0.00101393		662	0	-2.87452e-05	-3.3455e-05	-0.000200254	-0.000233632	-0.000330333	-0.000194062	-0.000421213		662	0	-7.39727e-05	-5.8693e-05	-4.94386e-06	-0.000126094	-0.000233868	-7.89396e-05	-0.000243136		662	0	-0.000131666		662
661	0	9.6147e-05	0.000140524	7.92042e-05	4.61368e-05		661	0	0.000108502	6.06485e-05	4.45076e-05	3.40602e-05	9.44436e-05	8.81054e-05	0.000104856	0.000173517		661	0	-0.000902454	-0.00111576	-0.00120026	-0.00113122		661	0	-2.05624e-05	-3.5645e-05	-0.000170329	-0.000252599	-0.000371483	-0.000221585	-0.000436577		661	0	-7.10119e-05	-5.72541e-05	-7.7345e-06	-0.00015412	-0.000241593	-8.82895e-05	-0.000262692		661	0	-0.00016923		661
660	0	0.000106553	0.000128674	7.76658e-05	6.10578e-05		660	0	0.000131649	4.881e-05	5.53008e-05	3.03201e-05	0.00010366	7.45845e-05	0.00010774	0.000168989		660	0	-0.000979811	-0.00126207	-0.00129935	-0.00124246		660	0	-4.32332e-05	-1.93617e-05	-0.000206838	-0.000305495	-0.000427258	-0.000267104	-0.00049084		660	0	-4.50646e-05	-5.2763e-05	-3.05126e-05	-0.000128141	-0.000248247	-8.15416e-05	-0.000270091		660	0	-0.000206939		660
659	0	0.000115037	0.000109186	8.55813e-05	6.11464e-05		659	0	0.000130528	6.0504e-05	5.37149e-05	3.48933e-05	7.85663e-05	8.57338e-05	8.03896e-05	0.000155		659	0	-0.00106224	-0.00135769	-0.00142306	-0.00136978		659	0	-4.92583e-05	-4.23059e-05	-0.000237682	-0.00036522	-0.000464959	-0.00033062	-0.000547403		659	0	-1.41302e-05	-2.12194e-05	-5.02776e-05	-0.000120157	-0.00024983	-9.66955e-05	-0.000279332		659	0	-0.000247994		659
658	0	8.7899e-05	8.14598e-05	5.85485e-05	2.35006e-05		658	0	0.000110141	4.86303e-05	3.33498e-05	-4.02088e-06	7.44612e-05	5.60511e-05	3.22035e-05	0.000105445		658	0	-0.00116087	-0.00148107	-0.00154606	-0.00148054		658	0	-7.63379e-05	-4.77781e-05	-0.000267261	-0.000425575	-0.000543488	-0.000407536	-0.000631166		658	0	-4.52082e-05	4.37666e-06	-8.30293e-05	-0.000167166	-0.000303341	-0.000109751	-0.000306412		658	0	-0.000283897		658
657	0	5.13369e-05	7.30934e-05	7.83654e-05	3.00184e-05		657	0	7.95867e-05	2.13888e-05	1.30054e-05	-2.57231e-05	4.29443e-05	6.73422e-06	-5.12216e-05	3.15192e-05		657	0	-0.00127964	-0.00161262	-0.00169749	-0.00159581		657	0	-9.09728e-05	-2.69793e-05	-0.000305377	-0.000460962	-0.000586345	-0.000463852	-0.000706132		657	0	-4.02981e-05	4.80252e-05	-7.27671e-05	-0.00016917	-0.000264781	-9.77064e-05	-0.000345333		657	0	-0.000303948		657
656	0	8.16496e-05	0.000106486	0.00010833	8.27979e-05		656	0	4.47655e-05	-1.91209e-05	-3.51875e-06	-3.30141e-05	-1.22852e-05	-2.9419e-05	-0.000117288	-2.93803e-05		656	0	-0.00140039	-0.00176063	-0.00182962	-0.00171808		656	0	-6.52634e-05	-3.83101e-05	-0.000335429	-0.000474182	-0.00061273	-0.00050897	-0.000748702		656	0	-4.53995e-05	1.47264e-05	-0.000115491	-0.000179165	-0.000316147	-0.000146562	-0.000337092		656	0	-0.000324648		656
655	0	7.3536e-05	6.19354e-05	0.00010784	7.40369e-05		655	0	3.2377e-05	-2.48989e-05	-1.52227e-05	-3.75945e-05	-2.3128e-05	-4.71106e-05	-0.0001516	-5.97578e-05		655	0	-0.00151737	-0.00190396	-0.00197059	-0.00186068		655	0	-9.38101e-05	-5.11713e-05	-0.000327419	-0.000519434	-0.000624145	-0.000571691	-0.000789777		655	0	-0.000114512	-1.95197e-05	-0.0001432	-0.000217152	-0.00035744	-0.000211318	-0.000397689		655	0	-0.000383698		655
654	0	0.000106495	8.55411e-05	0.000118594	9.71336e-05		654	0	1.94212e-05	-1.94548e-06	-3.20656e-06	-1.66505e-06	-2.06848e-05	-5.24428e-05	-0.000159259	-7.93173e-05		654	0	-0.00164015	-0.00207293	-0.00212534	-0.00203013		654	0	-0.000129614	-6.62637e-05	-0.000358747	-0.000554422	-0.000693991	-0.000643917	-0.000858559		654	0	-0.000157635	-3.17131e-05	-0.000150893	-0.00022913	-0.00041666	-0.000264972	-0.000442124		654	0	-0.0004305		654
653	0	7.33244e-05	5.58015e-05	6.739e-05	7.57859e-05		653	0	2.74978e-05	1.48392e-05	1.06293e-05	-2.29264e-05	-3.00563e-05	-8.53175e-05	-0.000213467	-0.000114663		653	0	-0.00177678	-0.00224389	-0.00226487	-0.00220569		653	0	-0.000173074	-0.000149988	-0.000414714	-0.000635244	-0.000779369	-0.000749848	-0.000939048		653	0	-0.000147767	-2.88536e-05	-0.000191572	-0.000232099	-0.000428804	-0.000269525	-0.000488395		653	0	-0.000457653		653
652	0	5.5824e-05	5.35153e-05	3.13253e-05	6.63919e-05		652	0	4.16067e-05	4.69549e-05	3.28488e-06	-7.17932e-06	-2.90432e-05	-4.38369e-05	-0.000190629	-0.000143898		652	0	-0.00191798	-0.00243618	-0.00244632	-0.00239882		652	0	-0.000195793	-0.000168345	-0.000446921	-0.000670703	-0.000871978	-0.000819688	-0.00101435		652	0	-0.000112909	-2.29413e-05	-0.000144234	-0.000214056	-0.000416874	-0.000294975	-0.000494501		652	0	-0.00048046		652
651	0	2.28921e-05	1.81811e-05	1.10983e-05	2.43497e-05		651	0	3.90478e-05	6.59014e-05	2.58598e-05	-1.20244e-05	-2.1146e-05	-4.8803e-05	-0.000192846	-0.000169627		651	0	-0.00208665	-0.00264169	-0.00264423	-0.00261303		651	0	-0.000233969	-0.000211035	-0.000485467	-0.000755399	-0.000976822	-0.000916236	-0.00108975		651	0	-0.00013106	6.02408e-06	-0.00018688	-0.000274002	-0.000467869	-0.000338323	-0.000555443		651	0	-0.00054142		651
650	0	-6.67255e-06	-2.30237e-06	-5.09285e-06	-5.14281e-06		650	0	1.85209e-05	2.34785e-05	1.4754e-05	-1.28623e-05	-4.96655e-05	-7.69176e-05	-0.000227521	-0.000244153		650	0	-0.0022557	-0.00284345	-0.00284029	-0.00283765		650	0	-0.000236705	-0.00023216	-0.000515754	-0.000814833	-0.0010352	-0.000990994	-0.00116927		650	0	-0.00017522	-2.89575e-05	-0.000245509	-0.000312936	-0.000494787	-0.000414568	-0.000642219		650	0	-0.000601335		650
649	0	-3.40711e-05	-3.93364e-05	-2.51502e-05	-1.41874e-05		649	0	3.11258e-05	2.47859e-05	4.61673e-05	-4.09365e-06	-6.90023e-05	-7.5183e-05	-0.000264157	-0.00023368		649	0	-0.00243485	-0.00306337	-0.00304939	-0.00306421		649	0	-0.0002724	-0.000284319	-0.000562983	-0.000902506	-0.00115861	-0.00111756	-0.00129261		649	0	-0.000201387	-5.7886e-05	-0.000266121	-0.000337857	-0.000543628	-0.000496708	-0.000727828		649	0	-0.000660706		649
648	0	-5.55049e-05	-5.76223e-05	-2.58758e-05	-1.49861e-05		648	0	2.84623e-05	8.12344e-06	-3.40065e-06	-1.27192e-05	-0.000105457	-0.000104901	-0.000326357	-0.000307112		648	0	-0.00258992	-0.00330182	-0.00325142	-0.00326793		648	0	-0.000272754	-0.000298715	-0.000611254	-0.00099042	-0.00123066	-0.00116885	-0.00135575		648	0	-0.000164562	-2.87612e-05	-0.000264715	-0.000330763	-0.000555392	-0.000507745	-0.00078127		648	0	-0.000727733		648
647	0	-5.64751e-05	-7.05614e-05	-3.39714e-05	-4.04408e-05		647	0	-7.26979e-06	-2.83091e-05	-4.03499e-05	-3.80395e-05	-0.000166231	-0.000150773	-0.000393423	-0.000375052		647	0	-0.0027911	-0.00350203	-0.00347751	-0.0034974		647	0	-0.000291169	-0.000364646	-0.000676468	-0.00108217	-0.00133005	-0.00129165	-0.00148532		647	0	-0.000157743	-2.5832e-06	-0.000282292	-0.000312656	-0.000604079	-0.000521676	-0.000847544		647	0	-0.000786318		647
646	0	-9.48829e-05	-7.8955e-05	-8.6539e-05	-7.17534e-05		646	0	-2.30706e-05	-5.0012e-05	-4.62807e-05	-4.10553e-05	-0.000194623	-0.000185402	-0.000446857	-0.000437305		646	0	-0.00299211	-0.00370454	-0.00369876	-0.00372995		646	0	-0.000346345	-0.000382915	-0.000737825	-0.00115997	-0.00143437	-0.00140906	-0.0015863		646	0	-0.000144931	1.16482e-05	-0.00028285	-0.000338532	-0.000609687	-0.000547502	-0.000915648		646	0	-0.000846662		646
645	0	-0.00014733	-0.000138804	-0.00011548	-0.000106626		645	0	-2.57403e-05	-5.10854e-05	-2.87931e-05	-4.44672e-05	-0.000220736	-0.000221489	-0.000486862	-0.000483874		645	0	-0.00316834	-0.00390972	-0.0039297	-0.00396185		645	0	-0.000381682	-0.000444422	-0.000864826	-0.00127021	-0.00157863	-0.00153099	-0.00175519		645	0	-0.000132125	-1.0067e-05	-0.000298389	-0.000346393	-0.000676215	-0.000588222	-0.000974583		645	0	-0.000900565		645
644	0	-0.000192917	-0.000196111	-0.000148598	-0.00017336		644	0	-5.54791e-05	-1.48297e-05	-2.61875e-05	-6.76757e-05	-0.000243968	-0.000238836	-0.000574242	-0.000544362		644	0	-0.00337019	-0.0041087	-0.00418691	-0.00418116		644	0	-0.000426481	-0.000523267	-0.000938772	-0.00136629	-0.00169613	-0.00168874	-0.00188151		644	0	-0.000184324	-6.87287e-05	-0.000313908	-0.000423236	-0.000763665	-0.000692836	-0.00106735		644	0	-0.000978228		644
643	0	-0.000204345	-0.000214176	-0.000156093	-0.000183657		643	0	-1.61872e-05	1.1855e-05	-2.4364e-05	-5.96817e-05	-0.000227822	-0.000251145	-0.000574497	-0.000605073		643	0	-0.00357516	-0.00437968	-0.00443599	-0.00444539		643	0	-0.000450842	-0.000547152	-0.000971064	-0.00141592	-0.00180337	-0.00180051	-0.00199005		643	0	-0.000216529	-0.000109337	-0.000337408	-0.000520062	-0.000845034	-0.000761342	-0.00116294		643	0	-0.00100635		643
642	0	-0.000201916	-0.0002264	-0.000168467	-0.00018482		642	0	-3.39648e-05	1.49685e-05	-4.39228e-05	-6.30855e-05	-0.000280498	-0.000279018	-0.000621831	-0.000667811		642	0	-0.00381217	-0.0046242	-0.00471791	-0.00474996		642	0	-0.000472066	-0.000619777	-0.001065	-0.0015247	-0.00192626	-0.0019443	-0.00214491		642	0	-0.000228737	-0.000157891	-0.000395888	-0.000566869	-0.000941323	-0.00089974	-0.00128636		642	0	-0.00104284		642
641	0	-0.000216431	-0.000271185	-0.000195023	-0.000217451		641	0	-3.85121e-05	-8.98952e-06	-5.1964e-05	-6.1988e-05	-0.000284296	-0.000301856	-0.000639147	-0.000718779		641	0	-0.00402969	-0.00491698	-0.00497467	-0.00503726		641	0	-0.000518254	-0.000707643	-0.00116359	-0.00164602	-0.00207318	-0.00209871	-0.00228429		641	0	-0.00022795	-0.000204392	-0.000416348	-0.000621657	-0.00099853	-0.000970031	-0.00135561		641	0	-0.00112149		641
640	0	-0.000249991	-0.000325433	-0.000231462	-0.00026625		640	0	-7.55292e-05	-8.31929e-06	-7.64879e-05	-0.00010599	-0.000309616	-0.000333962	-0.000723246	-0.00081948		640	0	-0.00426495	-0.00518541	-0.00525295	-0.0053169		640	0	-0.000593106	-0.000790951	-0.00129452	-0.00181049	-0.00225855	-0.00228585	-0.0024925		640	0	-0.000271165	-0.000266839	-0.000459786	-0.000722425	-0.00105866	-0.00110421	-0.00151668		640	0	-0.0012068		640
639	0	-0.000301297	-0.000337544	-0.000259287	-0.000318321		639	0	-0.000100517	-3.8121e-05	-7.14946e-05	-0.000136091	-0.00033006	-0.000379736	-0.000798031	-0.000908619		639	0	-0.00451774	-0.0054462	-0.00555767	-0.00561888		639	0	-0.000673121	-0.000888101	-0.0014195	-0.00194101	-0.00247546	-0.00247062	-0.00269893		639	0	-0.000245384	-0.000246232	-0.000468203	-0.000716172	-0.0011047	-0.00115528	-0.00158558		639	0	-0.00126208		639
638	0	-0.000358251	-0.000420919	-0.000315498	-0.000391364		638	0	-0.000119874	-6.7895e-05	-0.000101284	-0.000185993	-0.000373528	-0.000447981	-0.000881005	-0.0010098		638	0	-0.00477966	-0.00573965	-0.00587403	-0.0059453		638	0	-0.000754802	-0.000982194	-0.00152073	-0.00210947	-0.00263622	-0.00264371	-0.00290219		638	0	-0.000260605	-0.000256571	-0.000515598	-0.000790897	-0.00119166	-0.00125125	-0.00168831		638	0	-0.00132693		638
637	0	-0.000402353	-0.000487461	-0.000334198	-0.000437382		637	0	-0.000184002	-0.000109841	-0.000161757	-0.000244796	-0.00043202	-0.000536499	-0.000986569	-0.00115442		637	0	-0.00500732	-0.00603285	-0.00618134	-0.00625696		637	0	-0.000801849	-0.00104353	-0.0016429	-0.00224129	-0.00280332	-0.00285703	-0.00313008		637	0	-0.000253828	-0.000266856	-0.000550971	-0.000848599	-0.00128854	-0.0013511	-0.00181686		637	0	-0.00142394		637
636	0	-0.000457205	-0.000538869	-0.000383889	-0.000469476		636	0	-0.000232201	-0.000166761	-0.000201014	-0.000316	-0.000484637	-0.00065469	-0.00112023	-0.00128449		636	0	-0.00527261	-0.00632681	-0.00650899	-0.00655677		636	0	-0.000867761	-0.00112261	-0.00175683	-0.00241656	-0.00297697	-0.00305638	-0.0033463		636	0	-0.000275053	-0.000306087	-0.000619321	-0.000920278	-0.00138933	-0.00147684	-0.00197423		636	0	-0.00152341		636
635	0	-0.000508609	-0.000612446	-0.000462072	-0.000521849		635	0	-0.000290171	-0.000261353	-0.000288054	-0.000368007	-0.00056748	-0.000765058	-0.00125908	-0.00143031		635	0	-0.00557864	-0.00663974	-0.0068303	-0.00687903		635	0	-0.00093714	-0.00120864	-0.00186581	-0.00258909	-0.00317017	-0.00328346	-0.00359305		635	0	-0.000266278	-0.000389264	-0.000615648	-0.000936933	-0.00147604	-0.00161047	-0.00211042		635	0	-0.00158426		635
634	0	-0.000581665	-0.000687093	-0.000555549	-0.000614501		634	0	-0.000291012	-0.000279918	-0.000312377	-0.000402916	-0.000608448	-0.000833802	-0.00135103	-0.00152748		634	0	-0.0058777	-0.00699573	-0.00718935	-0.00722583		634	0	-0.00102569	-0.00131452	-0.00201854	-0.00273996	-0.00339381	-0.00352107	-0.00383294		634	0	-0.000255504	-0.000401386	-0.000627952	-0.000991564	-0.00155966	-0.00167798	-0.00222744		634	0	-0.00164208		634
633	0	-0.000632674	-0.000726611	-0.000615822	-0.000660036		633	0	-0.000351924	-0.000330457	-0.000385485	-0.000475829	-0.000677944	-0.000943025	-0.00149298	-0.00173341		633	0	-0.00614341	-0.00735008	-0.00753256	-0.00756149		633	0	-0.0011162	-0.00144324	-0.00219883	-0.0029478	-0.00360181	-0.00377972	-0.00409475		633	0	-0.000256729	-0.000409454	-0.000672232	-0.00104417	-0.00164919	-0.00177539	-0.00235527		633	0	-0.00170606		633
632	0	-0.000676738	-0.000805801	-0.000698793	-0.000739654		632	0	-0.000361608	-0.000346069	-0.000387877	-0.000514645	-0.000710566	-0.00102463	-0.00160644	-0.0018454		632	0	-0.00642725	-0.0076432	-0.00789902	-0.00795611		632	0	-0.00121188	-0.0015912	-0.00237606	-0.00313438	-0.00386885	-0.0040945	-0.00440141		632	0	-0.000293954	-0.000443468	-0.000710487	-0.00112775	-0.00177865	-0.00191768	-0.00249993		632	0	-0.00179472		632
631	0	-0.000749558	-0.000908764	-0.000773163	-0.000822557		631	0	-0.000394764	-0.000411556	-0.000439053	-0.000563966	-0.000771416	-0.00110541	-0.001756	-0.00202826		631	0	-0.00671305	-0.00795519	-0.00823984	-0.00831188		631	0	-0.00128593	-0.00167942	-0.00251665	-0.00329353	-0.00409575	-0.00434472	-0.0046532		631	0	-0.000304178	-0.000472427	-0.000748718	-0.0012303	-0.00186201	-0.00206886	-0.00264841		631	0	-0.00189915		631
630	0	-0.000810736	-0.0010201	-0.000840634	-0.000938848		630	0	-0.000465592	-0.000450116	-0.000528414	-0.000645892	-0.000857393	-0.00121498	-0.00191636	-0.00221038		630	0	-0.00700098	-0.00832744	-0.00860222	-0.00868121		630	0	-0.00133665	-0.00181499	-0.00267639	-0.00351913	-0.00436849	-0.00461248	-0.00494262		630	0	-0.0003214	-0.000513332	-0.000813924	-0.00130782	-0.00197729	-0.00222592	-0.0028397		630	0	-0.00201625		630
629	0	-0.000852871	-0.00112482	-0.000918908	-0.00103123		629	0	-0.000538292	-0.000513151	-0.000610559	-0.000725024	-0.0009264	-0.00133824	-0.00210793	-0.00242597		629	0	-0.00734316	-0.00870286	-0.00899125	-0.009061		629	0	-0.00143064	-0.0019077	-0.00279899	-0.00372239	-0.00458869	-0.00491488	-0.00521839		629	0	-0.00038562	-0.000564182	-0.000896104	-0.00144231	-0.00208947	-0.00242987	-0.00307281		629	0	-0.00212232		629
628	0	-0.000930567	-0.00121481	-0.00103369	-0.0011227		628	0	-0.000605365	-0.000593661	-0.00067299	-0.000776761	-0.00101843	-0.00144608	-0.00226912	-0.00262753		628	0	-0.0076249	-0.00906606	-0.00934425	-0.00945396		628	0	-0.0015097	-0.00200987	-0.00296744	-0.00394931	-0.00487195	-0.00520092	-0.00551189		628	0	-0.000412837	-0.000562978	-0.000952257	-0.00151478	-0.00219557	-0.0025727	-0.00328074		628	0	-0.00221507		628
627	0	-0.00103592	-0.00132638	-0.00115027	-0.00122796		627	0	-0.000710611	-0.000692546	-0.000735205	-0.000853606	-0.0011287	-0.00156151	-0.00247182	-0.00284947		627	0	-0.00795378	-0.00943383	-0.00973092	-0.00982449		627	0	-0.00164072	-0.00217399	-0.00319185	-0.00420759	-0.00518766	-0.0055436	-0.00586984		627	0	-0.000449051	-0.000605718	-0.00100438	-0.00159621	-0.00233758	-0.00274342	-0.00350949		627	0	-0.00233579		627
626	0	-0.00117434	-0.00145872	-0.00128957	-0.00136932		626	0	-0.00080863	-0.000805706	-0.000835805	-0.000983057	-0.00125639	-0.00174912	-0.00272813	-0.00311799		626	0	-0.00825061	-0.00981368	-0.0100884	-0.0102146		626	0	-0.00177072	-0.00235046	-0.00340102	-0.00448343	-0.00554422	-0.00589893	-0.00624193		626	0	-0.000460262	-0.000632404	-0.00100449	-0.00169061	-0.0024645	-0.00287702	-0.00370805		626	0	-0.00245269		626
625	0	-0.00126252	-0.00158845	-0.00143637	-0.00150947		625	0	-0.000865022	-0.000859242	-0.000920191	-0.00109472	-0.00138992	-0.00189303	-0.00298517	-0.00341128		625	0	-0.0086013	-0.0102099	-0.0104913	-0.0106493		625	0	-0.0018814	-0.00250998	-0.00359294	-0.00475433	-0.00585994	-0.0062613	-0.00661967		625	0	-0.000524468	-0.000731035	-0.00110756	-0.00182399	-0.00265733	-0.0030995	-0.00398042		625	0	-0.00255907		625
624	0	-0.00138087	-0.00171457	-0.00162218	-0.00166642		624	0	-0.000930288	-0.000962953	-0.00101836	-0.00119528	-0.00151197	-0.00207763	-0.00322812	-0.00370177		624	0	-0.00892664	-0.0105716	-0.0108942	-0.0110569		624	0	-0.00198614	-0.00264716	-0.00377013	-0.0050174	-0.00619272	-0.00660191	-0.00696545		624	0	-0.00053967	-0.000745611	-0.0011776	-0.00193532	-0.00281907	-0.00327786	-0.00419661		624	0	-0.00267472		624
623	0	-0.00149178	-0.00185816	-0.00177951	-0.00181997		623	0	-0.00101123	-0.00105044	-0.00110192	-0.00131306	-0.00165016	-0.00224882	-0.00351269	-0.00401524		623	0	-0.00923904	-0.010957	-0.0112932	-0.0114825		623	0	-0.00208686	-0.00279269	-0.00398527	-0.00528493	-0.00651526	-0.00697528	-0.00731177		623	0	-0.000588866	-0.000832132	-0.00127062	-0.00208263	-0.00299872	-0.00350611	-0.00447161		623	0	-0.00279136		623
622	0	-0.00162446	-0.00201974	-0.00195805	-0.00199091		622	0	-0.00110344	-0.0011485	-0.00121346	-0.00143884	-0.00179238	-0.00243621	-0.00383209	-0.0043569		622	0	-0.0095692	-0.0113298	-0.0116713	-0.0118763		622	0	-0.00216195	-0.00293588	-0.00419747	-0.00556463	-0.00685975	-0.0073488	-0.00766025		622	0	-0.000599057	-0.000854598	-0.00135861	-0.0021769	-0.00316028	-0.00370224	-0.00472342		622	0	-0.00292057		622
621	0	-0.0017364	-0.00214	-0.00212171	-0.00214887		621	0	-0.00118713	-0.00122954	-0.00129879	-0.00153604	-0.00193143	-0.00261559	-0.00411461	-0.00469305		621	0	-0.00990702	-0.0117015	-0.012076	-0.0122595		621	0	-0.00229551	-0.00309932	-0.00441303	-0.00585619	-0.00723161	-0.00770566	-0.00805327		621	0	-0.000640242	-0.000919008	-0.00143857	-0.00230113	-0.00330374	-0.00387724	-0.00497105		621	0	-0.00300776		621
620	0	-0.00191951	-0.00234335	-0.00231829	-0.00236412		620	0	-0.00133979	-0.00133306	-0.00144121	-0.00167165	-0.00211501	-0.00284857	-0.00444966	-0.0050887		620	0	-0.0102413	-0.0120851	-0.0124764	-0.0126725		620	0	-0.00243665	-0.00328762	-0.00468345	-0.00617742	-0.00764022	-0.00812858	-0.00848815		620	0	-0.00066442	-0.000941363	-0.0015175	-0.00242233	-0.00345811	-0.00408013	-0.00520748		620	0	-0.00314394		620
619	0	-0.0020765	-0.00254009	-0.00249929	-0.00256648		619	0	-0.00144963	-0.00140836	-0.00152781	-0.00179326	-0.00227343	-0.00304335	-0.00479895	-0.00549785		619	0	-0.0105451	-0.0124876	-0.0128732	-0.0130818		619	0	-0.00255186	-0.00347738	-0.00492783	-0.00644972	-0.0080153	-0.00852245	-0.00891188		619	0	-0.000690591	-0.000951663	-0.0016154	-0.00254649	-0.00361138	-0.0042719	-0.00546373		619	0	-0.00326589		619
618	0	-0.00221075	-0.00274052	-0.0026746	-0.00272375		618	0	-0.00161014	-0.00155813	-0.0016941	-0.00196969	-0.00245847	-0.00327793	-0.00518796	-0.0059721		618	0	-0.0108544	-0.0128442	-0.0132469	-0.0135034		618	0	-0.00269445	-0.0036601	-0.00513377	-0.00676759	-0.00840144	-0.00894098	-0.00933746		618	0	-0.000730754	-0.00102591	-0.00172327	-0.00268462	-0.00377357	-0.00454955	-0.00575578		618	0	-0.00340973		618
617	0	-0.00237938	-0.00294934	-0.00289004	-0.00296673		617	0	-0.00168753	-0.00162868	-0.00179618	-0.00207923	-0.00260306	-0.00347471	-0.0055297	-0.00636276		617	0	-0.0112411	-0.0132235	-0.013676	-0.0139302		617	0	-0.00280171	-0.00380447	-0.00533908	-0.00706173	-0.00879684	-0.00934757	-0.00974699		617	0	-0.000811909	-0.0011171	-0.00185711	-0.0028587	-0.00396965	-0.00482007	-0.00607065		617	0	-0.00353275		617
616	0	-0.00258878	-0.00318104	-0.00313871	-0.00320362		616	0	-0.0018773	-0.0017626	-0.00197064	-0.00221968	-0.00280747	-0.00372559	-0.00595529	-0.00687392		616	0	-0.0115809	-0.0136095	-0.0140729	-0.0143027		616	0	-0.00294335	-0.00397561	-0.00558475	-0.00738373	-0.00917871	-0.00975391	-0.0101551		616	0	-0.000829056	-0.00117023	-0.00194692	-0.00296675	-0.00414764	-0.00503348	-0.00636032		616	0	-0.00368106		616
615	0	-0.00279046	-0.00340865	-0.0033765	-0.00346112		615	0	-0.00199744	-0.00190171	-0.00211249	-0.00237184	-0.00299292	-0.00397217	-0.00636071	-0.00734539		615	0	-0.0119271	-0.0140404	-0.0145443	-0.014748		615	0	-0.00306406	-0.0041391	-0.00581178	-0.00773091	-0.00958104	-0.0101788	-0.0105869		615	0	-0.000914193	-0.00126331	-0.0020987	-0.00316076	-0.00438154	-0.00529676	-0.00669979		615	0	-0.00381135		615
614	0	-0.00299681	-0.00362434	-0.00365222	-0.00373404		614	0	-0.00214235	-0.00204679	-0.00225703	-0.00253692	-0.00322001	-0.00421626	-0.00679436	-0.00786647		614	0	-0.0122557	-0.0144177	-0.0149513	-0.0151623		614	0	-0.00321936	-0.00431736	-0.00606978	-0.00805597	-0.00999464	-0.0106088	-0.0110499		614	0	-0.00094732	-0.00133633	-0.00218745	-0.00331473	-0.00458834	-0.00557691	-0.00699608		614	0	-0.00394242		614
613	0	-0.00327114	-0.00389803	-0.00397126	-0.00405087		613	0	-0.00229485	-0.00223686	-0.00243185	-0.00274071	-0.00347502	-0.00452975	-0.00728966	-0.00844717		613	0	-0.0125908	-0.0148237	-0.015355	-0.0155719		613	0	-0.00332893	-0.00451128	-0.00631195	-0.0083679	-0.0104187	-0.0110204	-0.0114901		613	0	-0.000993438	-0.00141529	-0.00228216	-0.00345465	-0.00479704	-0.00582095	-0.00732516		613	0	-0.00406969		613
612	0	-0.00352855	-0.00417132	-0.00426614	-0.00435531		612	0	-0.00242702	-0.0024108	-0.00262557	-0.00293752	-0.00369748	-0.00484285	-0.00778001	-0.00901988		612	0	-0.0129373	-0.0151956	-0.0157834	-0.0159807		612	0	-0.00348818	-0.00472666	-0.00656198	-0.0087173	-0.010845	-0.0114866	-0.0119697		612	0	-0.00101654	-0.0014612	-0.00234384	-0.00360354	-0.00498365	-0.00604885	-0.00760906		612	0	-0.00419594		612
611	0	-0.00380314	-0.0044675	-0.00458805	-0.00468638		611	0	-0.00259696	-0.00258582	-0.00282997	-0.00317154	-0.00394877	-0.00518256	-0.00829079	-0.00961612		611	0	-0.0132546	-0.0155808	-0.0161615	-0.0164113		611	0	-0.00359471	-0.0049065	-0.00681938	-0.00906488	-0.0112908	-0.0119518	-0.0124426		611	0	-0.00106864	-0.00152306	-0.00247249	-0.00376738	-0.00518715	-0.00633264	-0.00794275		611	0	-0.00435198		611
610	0	-0.00406671	-0.00477828	-0.0049057	-0.00502557		610	0	-0.00273189	-0.00274202	-0.00300526	-0.00337077	-0.0041723	-0.00548918	-0.00879383	-0.0102202		610	0	-0.0135941	-0.0159573	-0.0165927	-0.0168107		610	0	-0.00371471	-0.00507301	-0.00704784	-0.00937353	-0.0117004	-0.0124019	-0.0128884		610	0	-0.00113272	-0.00162386	-0.0026251	-0.00393117	-0.00539356	-0.0066173	-0.00828625		610	0	-0.00449171		610
609	0	-0.00441856	-0.00514876	-0.00529238	-0.00542408		609	0	-0.00293719	-0.00295	-0.00322413	-0.00358452	-0.00445696	-0.0058671	-0.00937491	-0.0108674		609	0	-0.0138655	-0.0162815	-0.0169806	-0.0171484		609	0	-0.0038647	-0.00524089	-0.00729278	-0.00972387	-0.0121041	-0.0128659	-0.0133568		609	0	-0.0012028	-0.0016926	-0.00274168	-0.00408492	-0.00563887	-0.00691483	-0.00862155		609	0	-0.00463762		609
608	0	-0.00474339	-0.00551594	-0.00564139	-0.00582331		608	0	-0.00313877	-0.00314936	-0.0034529	-0.00383808	-0.00472976	-0.00624554	-0.00994784	-0.0115757		608	0	-0.0141833	-0.016679	-0.0173819	-0.0175659		608	0	-0.00400517	-0.00544123	-0.00759538	-0.0100944	-0.0125498	-0.0133777	-0.013869		608	0	-0.00124085	-0.00175428	-0.00284023	-0.00425663	-0.00584407	-0.00717723	-0.00896865		608	0	-0.00475273		608
607	0	-0.005104	-0.00594052	-0.00605525	-0.00623186		607	0	-0.00333623	-0.0033615	-0.00369615	-0.00408047	-0.00502219	-0.00663558	-0.0105362	-0.0123056		607	0	-0.0145156	-0.0170657	-0.0177761	-0.0179591		607	0	-0.00415312	-0.00564493	-0.00789285	-0.010504	-0.0129946	-0.0138638	-0.0143996		607	0	-0.0012889	-0.00182691	-0.00294874	-0.00443329	-0.00604318	-0.00745551	-0.00932356		607	0	-0.00488963		607
606	0	-0.00548251	-0.00634431	-0.00648174	-0.00669955		606	0	-0.00351557	-0.00356233	-0.0039205	-0.00431606	-0.00533486	-0.00702314	-0.0111484	-0.0130697		606	0	-0.0148125	-0.0174132	-0.0181509	-0.0183569		606	0	-0.00433735	-0.00586171	-0.00815429	-0.0108523	-0.0134358	-0.0143791	-0.0149351		606	0	-0.00133993	-0.00191649	-0.00302922	-0.0046019	-0.00623019	-0.00776666	-0.00968126		606	0	-0.00501282		606
605	0	-0.00586709	-0.0067832	-0.00693548	-0.00716276		605	0	-0.00372959	-0.00380163	-0.00417273	-0.00458378	-0.00567627	-0.00746781	-0.0118269	-0.0138409		605	0	-0.0151157	-0.0177667	-0.0184975	-0.018731		605	0	-0.00448866	-0.00608555	-0.0084172	-0.0112311	-0.0138828	-0.0148907	-0.0154498		605	0	-0.00140895	-0.002015	-0.00314266	-0.00479347	-0.00646009	-0.00812069	-0.0100438		605	0	-0.00516061		605
604	0	-0.00624727	-0.00721029	-0.00741665	-0.0076492		604	0	-0.00389089	-0.00402472	-0.00438025	-0.00482651	-0.00596802	-0.007869	-0.0124981	-0.0146203		604	0	-0.0153924	-0.0181219	-0.0188354	-0.0191148		604	0	-0.00463885	-0.00630566	-0.00868529	-0.0116064	-0.0143134	-0.0153821	-0.0159487		604	0	-0.00146495	-0.00209146	-0.00323506	-0.00492899	-0.00666989	-0.00841858	-0.0104021		604	0	-0.00525199		604
603	0	-0.00667323	-0.00766639	-0.00792397	-0.00813977		603	0	-0.00412596	-0.00426608	-0.00461236	-0.00512106	-0.0063217	-0.0083254	-0.0131919	-0.0154339		603	0	-0.0156701	-0.0184362	-0.0192034	-0.0194879		603	0	-0.00474523	-0.00644304	-0.00893654	-0.0119615	-0.0147336	-0.0158404	-0.0164169		603	0	-0.00152794	-0.00212887	-0.00332643	-0.00512345	-0.00688259	-0.00869834	-0.0107542		603	0	-0.00542886		603
602	0	-0.00715729	-0.0081779	-0.00847734	-0.00871177		602	0	-0.00435182	-0.00452023	-0.00488256	-0.00541973	-0.00669093	-0.00882191	-0.0139462	-0.0162942		602	0	-0.0159303	-0.0187424	-0.0195401	-0.0198163		602	0	-0.00485969	-0.00660619	-0.00922087	-0.0123435	-0.0151858	-0.016343	-0.0169074		602	0	-0.00158291	-0.00219921	-0.00341676	-0.00530287	-0.00714019	-0.00897598	-0.011111		602	0	-0.00555323		602
601	0	-0.00760293	-0.00870141	-0.00900766	-0.00923871		601	0	-0.00460896	-0.00478326	-0.00517395	-0.00575022	-0.00708679	-0.00931414	-0.014741	-0.0172305		601	0	-0.0161667	-0.0190365	-0.0198694	-0.0201409		601	0	-0.00500434	-0.00680571	-0.00947587	-0.0127051	-0.0156234	-0.0168482	-0.0174043		601	0	-0.00161487	-0.0022545	-0.00346605	-0.00543324	-0.00737968	-0.00925248	-0.0114497		601	0	-0.00567049		601
600	0	-0.00811526	-0.00913344	-0.00949302	-0.00969448		600	0	-0.00466568	-0.00483968	-0.00528003	-0.00589973	-0.00725149	-0.00975599	-0.0152727	-0.0180544		600	0	-0.0164791	-0.0193029	-0.0201828	-0.0204731		600	0	-0.00518856	-0.00716381	-0.00987635	-0.0130895	-0.0160742	-0.0172915	-0.0180481		600	0	-0.00146681	-0.00227274	-0.00338731	-0.00533455	-0.00786307	-0.00957385	-0.0116392		600	0	-0.00571005		600
599	0	-0.00862059	-0.00968687	-0.0100662	-0.0102684		599	0	-0.00490478	-0.00507617	-0.0055194	-0.00617206	-0.00760612	-0.0102569	-0.0160437	-0.0189547		599	0	-0.0167502	-0.019602	-0.0204949	-0.0207988		599	0	-0.00531828	-0.00734777	-0.0101309	-0.0134681	-0.0165532	-0.0178027	-0.0185636		599	0	-0.00154273	-0.00238292	-0.00354852	-0.00550882	-0.00809535	-0.0098821	-0.0120055		599	0	-0.00581301		599
598	0	-0.00912121	-0.0102977	-0.010686	-0.0108796		598	0	-0.00513136	-0.00532835	-0.00578016	-0.0064679	-0.0079856	-0.0107797	-0.0168502	-0.0199175		598	0	-0.0169727	-0.0198711	-0.0207717	-0.0210651		598	0	-0.00544318	-0.00751721	-0.0103838	-0.0137765	-0.0169823	-0.0182866	-0.019036		598	0	-0.00160764	-0.00247203	-0.0036807	-0.00570602	-0.00832753	-0.0101952	-0.0124016		598	0	-0.00596857		598
597	0	-0.00967043	-0.0109259	-0.0112943	-0.0115288		597	0	-0.00536032	-0.00557451	-0.00605891	-0.00676127	-0.00835582	-0.0113046	-0.0176594	-0.0209244		597	0	-0.0172115	-0.0201752	-0.0210668	-0.0213791		597	0	-0.00559966	-0.00771972	-0.010642	-0.0141353	-0.0174444	-0.018796	-0.0195567		597	0	-0.00166852	-0.0025401	-0.00378984	-0.00588318	-0.0085666	-0.0104772	-0.0127804		597	0	-0.00609043		597
596	0	-0.0102076	-0.0115421	-0.0119452	-0.0121709		596	0	-0.00557366	-0.00582906	-0.00634615	-0.00704696	-0.00875217	-0.0118192	-0.0185264	-0.0219454		596	0	-0.0174483	-0.0204419	-0.0213465	-0.0216558		596	0	-0.00570823	-0.00788991	-0.0108851	-0.0144649	-0.0178704	-0.0192674	-0.0200288		596	0	-0.00173139	-0.0026261	-0.00390894	-0.00608528	-0.00877856	-0.010774	-0.0131641		596	0	-0.00621008		596
595	0	-0.0107544	-0.0122175	-0.0126403	-0.0128526		595	0	-0.00584739	-0.00611619	-0.00668138	-0.00739727	-0.00921257	-0.0124019	-0.019434	-0.0230411		595	0	-0.0176596	-0.0206941	-0.0216314	-0.0219197		595	0	-0.00576819	-0.00800518	-0.0110849	-0.0147516	-0.0182496	-0.0197172	-0.0204327		595	0	-0.00174524	-0.00267605	-0.004015	-0.00624532	-0.00899242	-0.0110657	-0.0135035		595	0	-0.00632334		595
594	0	-0.0113632	-0.0129031	-0.0133235	-0.0135879		594	0	-0.0061126	-0.00638621	-0.00695261	-0.0077532	-0.0096539	-0.0129968	-0.0203418	-0.0241357		594	0	-0.0178212	-0.0209388	-0.0218594	-0.0221649		594	0	-0.00590014	-0.00818602	-0.0113449	-0.0150799	-0.018677	-0.0201467	-0.0208899		594	0	-0.00180707	-0.00275094	-0.00412602	-0.00643231	-0.00925516	-0.0113513	-0.0138518		594	0	-0.00645879		594
593	0	-0.0119897	-0.0136033	-0.0140331	-0.0143324		593	0	-0.0063886	-0.00665111	-0.00723542	-0.00810155	-0.0100865	-0.0135605	-0.0212807	-0.0252513		593	0	-0.0180004	-0.0211582	-0.0221119	-0.0223978		593	0	-0.00599577	-0.00833643	-0.0115507	-0.0153737	-0.0190758	-0.0205788	-0.0213527		593	0	-0.00182587	-0.00281178	-0.004188	-0.00656124	-0.0094158	-0.0116137	-0.0141488		593	0	-0.00656465		593
592	0	-0.0126175	-0.0143364	-0.0147679	-0.0150762		592	0	-0.00669777	-0.00696319	-0.00757782	-0.00848122	-0.010557	-0.0142104	-0.0222506	-0.0264151		592	0	-0.018188	-0.0213828	-0.022356	-0.022642		592	0	-0.0060773	-0.00851813	-0.0118132	-0.0156912	-0.0194607	-0.0210205	-0.0218323		592	0	-0.00186166	-0.00287855	-0.00428894	-0.00668612	-0.00959833	-0.0118711	-0.0144736		592	0	-0.00665141		592
591	0	-0.0132963	-0.015099	-0.0155438	-0.015869		591	0	-0.00700733	-0.00728177	-0.00788972	-0.00887032	-0.0110522	-0.0148302	-0.0232315	-0.0275975		591	0	-0.0183304	-0.0215586	-0.0225627	-0.0228387		591	0	-0.00615291	-0.0086119	-0.0120191	-0.0159687	-0.0198078	-0.0214543	-0.0222316		591	0	-0.00191343	-0.00294527	-0.00436584	-0.00684793	-0.00979675	-0.0121452	-0.0147902		591	0	-0.00677818		591
590	0	-0.0139532	-0.0158701	-0.0163153	-0.0166735		590	0	-0.00725498	-0.00755082	-0.00817671	-0.00921864	-0.0114783	-0.0154239	-0.0241937	-0.0287332		590	0	-0.0184868	-0.0217254	-0.0227134	-0.0230086		590	0	-0.00623851	-0.00874606	-0.0121847	-0.0162884	-0.0201647	-0.0219049	-0.0226632		590	0	-0.00201617	-0.00303093	-0.00449269	-0.00699269	-0.0100331	-0.0124133	-0.0151186		590	0	-0.00689645		590
589	0	-0.0146727	-0.0167166	-0.0171292	-0.0175152		589	0	-0.00751271	-0.00783837	-0.00850439	-0.00958168	-0.0119515	-0.0160358	-0.0252324	-0.0299186		589	0	-0.0186525	-0.0219203	-0.022921	-0.0232107		589	0	-0.0063676	-0.00887739	-0.012386	-0.0165887	-0.0205633	-0.0223198	-0.023122		589	0	-0.00207189	-0.00311154	-0.0045895	-0.00715738	-0.0102653	-0.0126571	-0.0154368		589	0	-0.00700622		589
588	0	-0.015413	-0.0175344	-0.0179847	-0.0183932		588	0	-0.00773283	-0.00812049	-0.00881456	-0.00994124	-0.0124028	-0.0166352	-0.0262403	-0.031133		588	0	-0.0188034	-0.0220887	-0.0231145	-0.0233722		588	0	-0.00638628	-0.0089722	-0.0125001	-0.0168158	-0.020892	-0.022694	-0.0234786		588	0	-0.00212359	-0.00317608	-0.00473127	-0.00731801	-0.0105004	-0.0129259	-0.0157587		588	0	-0.0070899		588
587	0	-0.0161597	-0.0183888	-0.0188491	-0.0192961		587	0	-0.00803663	-0.00840591	-0.00913102	-0.0103047	-0.0129115	-0.0172775	-0.0272654	-0.0323473		587	0	-0.0188949	-0.0222302	-0.0232678	-0.0235399		587	0	-0.00645536	-0.009061	-0.012665	-0.0170873	-0.021229	-0.0230695	-0.0238769		587	0	-0.00217327	-0.00320157	-0.00484	-0.00746358	-0.0106783	-0.0131555	-0.0160485		587	0	-0.00718758		587
586	0	-0.0169197	-0.0192304	-0.0197456	-0.0201811		586	0	-0.00832902	-0.00869431	-0.00948438	-0.0106869	-0.0134116	-0.0179338	-0.0283177	-0.0336073		586	0	-0.0189923	-0.0223737	-0.0233864	-0.023697		586	0	-0.00651722	-0.00914318	-0.0127976	-0.0172822	-0.0214963	-0.0234006	-0.0242483		586	0	-0.00220792	-0.003241	-0.00495468	-0.00755409	-0.0108202	-0.01338	-0.016287		586	0	-0.00730957		586
585	0	-0.0177043	-0.0200994	-0.0206497	-0.0211185		585	0	-0.00857369	-0.0089479	-0.00981733	-0.0110202	-0.0138632	-0.0185447	-0.0293785	-0.034846		585	0	-0.0190737	-0.0224511	-0.0234834	-0.0238023		585	0	-0.00662518	-0.00924384	-0.0129582	-0.0175142	-0.0218165	-0.0237402	-0.0246015		585	0	-0.00227055	-0.00327638	-0.00499832	-0.00769954	-0.0109809	-0.0135403	-0.0165523		585	0	-0.00744007		585
584	0	-0.0184885	-0.020946	-0.0215343	-0.0220223		584	0	-0.00884935	-0.00924738	-0.0101229	-0.0113748	-0.014326	-0.0191686	-0.0304201	-0.036126		584	0	-0.0190959	-0.0225174	-0.0235623	-0.0239016		584	0	-0.00667623	-0.00934979	-0.0131386	-0.01776	-0.0221242	-0.0241002	-0.024987		584	0	-0.00234116	-0.00333469	-0.00508491	-0.00783692	-0.0111566	-0.0137655	-0.0167944		584	0	-0.00752918		584
583	0	-0.019286	-0.0218476	-0.0224827	-0.0229784		583	0	-0.0090812	-0.00953045	-0.0104356	-0.0117404	-0.0148016	-0.0198291	-0.031497	-0.0374098		583	0	-0.0191316	-0.0225829	-0.0236461	-0.0239645		583	0	-0.00669267	-0.00940282	-0.0132672	-0.0179223	-0.0223607	-0.0243687	-0.0252708		583	0	-0.00237573	-0.00338395	-0.00513446	-0.00796623	-0.0113281	-0.0139706	-0.0170263		583	0	-0.00761		583
582	0	-0.0201665	-0.0228276	-0.0234763	-0.0239712		582	0	-0.00934683	-0.0097785	-0.0107212	-0.0121059	-0.0152546	-0.0204827	-0.0325856	-0.0386828		582	0	-0.0192257	-0.0226796	-0.023746	-0.0240622		582	0	-0.00673261	-0.00950213	-0.0133876	-0.0181294	-0.0226284	-0.0246643	-0.0255927		582	0	-0.00240129	-0.00344615	-0.00521897	-0.00803148	-0.0114715	-0.0141585	-0.0172339		582	0	-0.00767382		582
581	0	-0.0210129	-0.0237787	-0.0244661	-0.0249582		581	0	-0.00959395	-0.0100581	-0.0110294	-0.0124609	-0.015731	-0.0211339	-0.0336873	-0.0399846		581	0	-0.0193004	-0.0227416	-0.0238162	-0.0241565		581	0	-0.00677164	-0.00956163	-0.0135391	-0.0183247	-0.0228826	-0.0249501	-0.0259001		581	0	-0.00239881	-0.00345629	-0.00529943	-0.00810067	-0.0115918	-0.0142983	-0.0174384		581	0	-0.00775576		581
580	0	-0.0218653	-0.0247427	-0.0254381	-0.0259581		580	0	-0.00986096	-0.0103049	-0.0113001	-0.0128213	-0.0162196	-0.0217944	-0.0347635	-0.041272		580	0	-0.0193272	-0.0227974	-0.0238742	-0.02421		580	0	-0.00681127	-0.00960492	-0.0136444	-0.0185067	-0.0231222	-0.0252159	-0.0261809		580	0	-0.00242331	-0.00350137	-0.00537084	-0.00818478	-0.01173	-0.0144539	-0.0176476		580	0	-0.00784331		580
579	0	-0.0227123	-0.0256781	-0.0264239	-0.026984		579	0	-0.0100798	-0.0105404	-0.0115463	-0.0131695	-0.0166442	-0.0224431	-0.0358207	-0.0425335		579	0	-0.0193483	-0.0228135	-0.0238892	-0.0242484		579	0	-0.00687239	-0.0096942	-0.0137547	-0.0186967	-0.0233623	-0.0254761	-0.0264718		579	0	-0.00249278	-0.00358039	-0.0054372	-0.00826383	-0.0118531	-0.0146154	-0.0178326		579	0	-0.00790187		579
578	0	-0.02358	-0.0266495	-0.0274616	-0.027978		578	0	-0.0103409	-0.0108022	-0.0118736	-0.0134916	-0.0171155	-0.0230888	-0.0369064	-0.0438132		578	0	-0.0193694	-0.022818	-0.0239074	-0.0242589		578	0	-0.0068712	-0.00973566	-0.013815	-0.0188439	-0.023568	-0.0257453	-0.0266791		578	0	-0.00249323	-0.00360036	-0.00547352	-0.00833681	-0.011931	-0.0147348	-0.0180044		578	0	-0.00797034		578
577	0	-0.0244731	-0.0276535	-0.0285297	-0.0290433		577	0	-0.0105871	-0.0110689	-0.0121641	-0.0138441	-0.0175819	-0.0237735	-0.0379664	-0.045091		577	0	-0.0194055	-0.0228495	-0.0239432	-0.0242777		577	0	-0.00686562	-0.00975791	-0.0138823	-0.0189809	-0.023712	-0.0259317	-0.0268565		577	0	-0.00251565	-0.00361826	-0.00554679	-0.00842271	-0.0120658	-0.014866	-0.0181809		577	0	-0.00804282		577
576	0	-0.0253743	-0.028673	-0.0295738	-0.0301145		576	0	-0.0107474	-0.011263	-0.0123846	-0.0141215	-0.0179951	-0.0243676	-0.0390105	-0.0462968		576	0	-0.0194264	-0.0228607	-0.0239421	-0.0242667		576	0	-0.00685212	-0.00974646	-0.0138919	-0.019058	-0.0238486	-0.0260945	-0.0270059		576	0	-0.00252203	-0.00364611	-0.00558902	-0.00848355	-0.0121525	-0.014991	-0.0183282		576	0	-0.00810462		576
575	0	-0.0262443	-0.0296657	-0.030632	-0.0311765		575	0	-0.01092	-0.011465	-0.012637	-0.0144245	-0.0184187	-0.0250006	-0.0400195	-0.0475042		575	0	-0.0194039	-0.0228873	-0.0239444	-0.0242535		575	0	-0.00686163	-0.00978539	-0.0139577	-0.0191718	-0.0240184	-0.0262233	-0.0272118		575	0	-0.00255139	-0.0037079	-0.00564419	-0.00856332	-0.0122481	-0.0151019	-0.0185083		575	0	-0.00813843		575
574	0	-0.0271349	-0.030691	-0.0317008	-0.0322341		574	0	-0.0111186	-0.0116516	-0.0128747	-0.0146887	-0.0188497	-0.02559	-0.0410485	-0.0487265		574	0	-0.0193509	-0.0228434	-0.0239212	-0.0242355		574	0	-0.00684444	-0.00980152	-0.0140061	-0.019231	-0.0241376	-0.0263454	-0.0273772		574	0	-0.00257972	-0.00372863	-0.00568432	-0.00865101	-0.0123126	-0.0151937	-0.0186492		574	0	-0.00817586		574
573	0	-0.0280215	-0.0316859	-0.0327631	-0.033298		573	0	-0.0112953	-0.0118406	-0.0131016	-0.0149824	-0.0192493	-0.0261832	-0.0420331	-0.0499082		573	0	-0.0193169	-0.0228207	-0.0238856	-0.0241999		573	0	-0.00681774	-0.00979134	-0.0140376	-0.0192802	-0.0242072	-0.0264753	-0.0274969		573	0	-0.00259902	-0.0037373	-0.0057264	-0.00869063	-0.0123329	-0.0152893	-0.0187609		573	0	-0.00819461		573
572	0	-0.0288936	-0.0326675	-0.0337956	-0.0343315		572	0	-0.0114699	-0.0120267	-0.0133087	-0.0152468	-0.0196123	-0.026752	-0.0429923	-0.0510565		572	0	-0.0192579	-0.0227467	-0.0238019	-0.0241363		572	0	-0.00681484	-0.00979605	-0.014092	-0.0193416	-0.0243035	-0.0265742	-0.0276195		572	0	-0.00261129	-0.00376592	-0.00576042	-0.00874118	-0.0123772	-0.0153368	-0.0188463		572	0	-0.00824747		572
571	0	-0.0298011	-0.033692	-0.0348332	-0.0353823		571	0	-0.0116115	-0.0122087	-0.0135019	-0.0155095	-0.0199492	-0.0273266	-0.0439725	-0.0522092		571	0	-0.0192285	-0.0226961	-0.0237502	-0.0240807		571	0	-0.00678534	-0.00981375	-0.0141257	-0.0193993	-0.0243889	-0.0266597	-0.0277194		571	0	-0.00262252	-0.00380947	-0.0057894	-0.00877865	-0.0124073	-0.0153882	-0.0189225		571	0	-0.00825314		571
570	0	-0.0306848	-0.0347014	-0.0358509	-0.0364597		570	0	-0.0117311	-0.0123358	-0.0136381	-0.0156942	-0.0202783	-0.0278466	-0.0448423	-0.0532677		570	0	-0.0191736	-0.0226177	-0.0236775	-0.0239854		570	0	-0.00674244	-0.00981015	-0.0141606	-0.0194384	-0.0244686	-0.026744	-0.0278223		570	0	-0.00263873	-0.00383897	-0.00581433	-0.00882805	-0.0124873	-0.0154463	-0.0190245		570	0	-0.00829524		570
569	0	-0.0315342	-0.0356674	-0.0368784	-0.0374847		569	0	-0.0118767	-0.0124818	-0.0138252	-0.0159468	-0.0206366	-0.0284394	-0.0457665	-0.0543751		569	0	-0.019115	-0.0225531	-0.0235912	-0.0239015		569	0	-0.00667234	-0.00977834	-0.0141356	-0.0194726	-0.0244717	-0.0267806	-0.0278618		569	0	-0.0026289	-0.0038364	-0.00585121	-0.00882137	-0.0125041	-0.0155174	-0.0190742		569	0	-0.00830305		569
568	0	-0.0323842	-0.0366926	-0.0379304	-0.0385178		568	0	-0.0119663	-0.0126088	-0.0139993	-0.0161715	-0.020947	-0.028955	-0.0466399	-0.0554178		568	0	-0.0190657	-0.0224826	-0.0235165	-0.0238177		568	0	-0.00663885	-0.00971133	-0.014097	-0.01944	-0.0245025	-0.0267797	-0.0278909		568	0	-0.00262704	-0.00384078	-0.00586803	-0.00884362	-0.0125489	-0.0155443	-0.0191467		568	0	-0.00834288		568
567	0	-0.0332462	-0.0376947	-0.0389465	-0.0395562		567	0	-0.0120759	-0.0127168	-0.0141495	-0.0163912	-0.0212534	-0.0294461	-0.0474999	-0.0564552		567	0	-0.0190096	-0.0224339	-0.023428	-0.0237795		567	0	-0.00661705	-0.00969922	-0.0140514	-0.0194118	-0.0245206	-0.026798	-0.0279106		567	0	-0.00263414	-0.0038311	-0.00590381	-0.00885578	-0.0125695	-0.015545	-0.019192		567	0	-0.00839103		567
566	0	-0.0340523	-0.0386162	-0.0399201	-0.0405665		566	0	-0.0121275	-0.0128069	-0.0142876	-0.01656	-0.0215525	-0.0298962	-0.048281	-0.0574269		566	0	-0.0189009	-0.0223237	-0.0233105	-0.0236702		566	0	-0.00655966	-0.0096307	-0.0139921	-0.0193749	-0.0244968	-0.0267841	-0.0279093		566	0	-0.00264422	-0.00379235	-0.00587553	-0.00888687	-0.01258	-0.0155296	-0.019197		566	0	-0.0084083		566
565	0	-0.0348377	-0.039516	-0.0408718	-0.0415639		565	0	-0.0121671	-0.0128609	-0.0143678	-0.0167198	-0.0217851	-0.0303369	-0.0489978	-0.0583242		565	0	-0.0187541	-0.022188	-0.0231612	-0.0235164		565	0	-0.00649346	-0.00958609	-0.0139148	-0.0193216	-0.0244449	-0.0267432	-0.0278815		565	0	-0.00267225	-0.00380655	-0.0058712	-0.00889688	-0.0126134	-0.015579	-0.0192088		565	0	-0.00838219		565
564	0	-0.0356467	-0.0404593	-0.0418791	-0.0425392		564	0	-0.0121927	-0.0128989	-0.0144529	-0.0168426	-0.0219856	-0.0307416	-0.0497159	-0.0591917		564	0	-0.0186648	-0.0220327	-0.0230093	-0.0233987		564	0	-0.00643377	-0.00955057	-0.0138539	-0.0192771	-0.024374	-0.026694	-0.0278369		564	0	-0.00269526	-0.00380869	-0.00588681	-0.00889481	-0.0126146	-0.0155743	-0.0191914		564	0	-0.00839861		564
563	0	-0.0364149	-0.0413394	-0.04277	-0.043458		563	0	-0.0122013	-0.0128949	-0.014507	-0.0169294	-0.0221942	-0.0310875	-0.0503818	-0.0600103		563	0	-0.0185817	-0.0219404	-0.0229	-0.023275		563	0	-0.00637099	-0.00947895	-0.0137931	-0.0192108	-0.0242958	-0.0266271	-0.0277659		563	0	-0.00268922	-0.00378377	-0.00588338	-0.00890866	-0.0126167	-0.0155454	-0.0191817		563	0	-0.00839084		563
562	0	-0.0371518	-0.0422234	-0.0436577	-0.0444047		562	0	-0.0121719	-0.0128969	-0.0145241	-0.0170293	-0.0223558	-0.031409	-0.0509896	-0.0607678		562	0	-0.0184792	-0.0218203	-0.0227801	-0.0231462		562	0	-0.00629641	-0.00939073	-0.0137085	-0.0191236	-0.0242193	-0.0265504	-0.02772		562	0	-0.00275416	-0.00380579	-0.00593089	-0.00890542	-0.0126117	-0.0155634	-0.0191899		562	0	-0.0083795		562
561	0	-0.0378646	-0.0430152	-0.0444933	-0.0452457		561	0	-0.0121244	-0.0128509	-0.0145452	-0.0170712	-0.0224745	-0.0316925	-0.0515755	-0.0614624		561	0	-0.018353	-0.0216722	-0.0226033	-0.0229941		561	0	-0.00626013	-0.00933281	-0.0136294	-0.0190428	-0.0241653	-0.0264862	-0.0276716		561	0	-0.00281905	-0.00382575	-0.00595634	-0.00892511	-0.0126026	-0.0155512	-0.0191867		561	0	-0.00836298		561
560	0	-0.0385479	-0.0438019	-0.0453183	-0.0460878		560	0	-0.012106	-0.0128378	-0.0145423	-0.0171141	-0.0225832	-0.0319598	-0.0520862	-0.0621493		560	0	-0.0182175	-0.0215163	-0.0224283	-0.022845		560	0	-0.00621546	-0.009245	-0.0135635	-0.0189743	-0.0241014	-0.0264101	-0.0275781		560	0	-0.00283891	-0.00382265	-0.00594374	-0.00891671	-0.0125673	-0.0155029	-0.0191284		560	0	-0.00838239		560
559	0	-0.0391925	-0.0445656	-0.0460906	-0.0469011		559	0	-0.0120426	-0.0127798	-0.0145195	-0.0171201	-0.022664	-0.0321796	-0.0525673	-0.0627672		559	0	-0.0181335	-0.0213567	-0.0222661	-0.0226964		559	0	-0.00616479	-0.00915238	-0.0134649	-0.0188391	-0.023984	-0.0263106	-0.0274376		559	0	-0.00284173	-0.00378749	-0.00590909	-0.00886723	-0.0125439	-0.0154464	-0.0190268		559	0	-0.00840032		559
558	0	-0.0397905	-0.0452353	-0.0468427	-0.0476575		558	0	-0.0119341	-0.0127088	-0.0144596	-0.0171281	-0.0227328	-0.0323923	-0.0530038	-0.0633014		558	0	-0.0180295	-0.0212145	-0.022107	-0.0225307		558	0	-0.00609723	-0.00906067	-0.0134028	-0.0187596	-0.0238888	-0.0262144	-0.0273321		558	0	-0.00279752	-0.00377127	-0.00586038	-0.00883666	-0.0124854	-0.0153918	-0.0189329		558	0	-0.00837517		558
557	0	-0.0403481	-0.0459215	-0.0475725	-0.0483763		557	0	-0.0118227	-0.0126178	-0.0143817	-0.0170931	-0.0227396	-0.0325838	-0.0534011	-0.0638046		557	0	-0.017882	-0.0210418	-0.0219205	-0.0223515		557	0	-0.00604648	-0.00898277	-0.0132981	-0.0186387	-0.0237719	-0.0260837	-0.0272054		557	0	-0.00279326	-0.003744	-0.00583662	-0.008811	-0.0124248	-0.015327	-0.0188478		557	0	-0.00840215		557
556	0	-0.0409237	-0.0466056	-0.0483162	-0.0491048		556	0	-0.0117083	-0.0125158	-0.0143278	-0.0170841	-0.0228195	-0.0327504	-0.0537709	-0.0642799		556	0	-0.0177685	-0.0209097	-0.0217765	-0.0222248		556	0	-0.00596633	-0.00886397	-0.0131545	-0.0184809	-0.0236152	-0.0259608	-0.0270487		556	0	-0.00278697	-0.00370766	-0.0058098	-0.00872726	-0.012356	-0.0152691	-0.0187475		556	0	-0.00838276		556
555	0	-0.0414204	-0.0472075	-0.0489764	-0.0497708		555	0	-0.0115428	-0.0123587	-0.0142019	-0.0169692	-0.0228094	-0.0328338	-0.0540271	-0.064635		555	0	-0.0176305	-0.0207237	-0.0215994	-0.0220446		555	0	-0.00590879	-0.00876407	-0.0130355	-0.0183286	-0.0234604	-0.0258225	-0.0268967		555	0	-0.00279564	-0.00368926	-0.00580692	-0.00871244	-0.0123031	-0.015215	-0.018667		555	0	-0.00836679		555
554	0	-0.041877	-0.0477596	-0.0495801	-0.050397		554	0	-0.0113654	-0.0122257	-0.014072	-0.0169123	-0.0227804	-0.0329171	-0.0543152	-0.0649865		554	0	-0.0175128	-0.0205809	-0.021451	-0.0219072		554	0	-0.00586176	-0.00866299	-0.0129106	-0.018212	-0.0232953	-0.0256644	-0.0267296		554	0	-0.00285126	-0.0036898	-0.00578198	-0.00868452	-0.0122571	-0.0151617	-0.0185752		554	0	-0.00829215		554
553	0	-0.0423067	-0.0482999	-0.0501377	-0.0509779		553	0	-0.0111659	-0.0120577	-0.013884	-0.0167855	-0.0227074	-0.0328802	-0.0544948	-0.0652202		553	0	-0.0173582	-0.0204235	-0.0212705	-0.0217301		553	0	-0.00577373	-0.00857241	-0.0128032	-0.0180631	-0.0231406	-0.0255118	-0.0265805		553	0	-0.00283885	-0.00368728	-0.00573899	-0.00865252	-0.0121929	-0.0150593	-0.0185051		553	0	-0.00825734		553
552	0	-0.0427109	-0.0487651	-0.0506753	-0.0515277		552	0	-0.0109795	-0.0118826	-0.0137251	-0.0166977	-0.0226734	-0.0329242	-0.0546616	-0.065466		552	0	-0.0172181	-0.0202522	-0.0210828	-0.0215527		552	0	-0.00570452	-0.00852283	-0.0126746	-0.0179379	-0.0229913	-0.0253492	-0.0264108		552	0	-0.0028664	-0.0036867	-0.00571194	-0.00860842	-0.0121116	-0.0149767	-0.0183768		552	0	-0.00820436		552
551	0	-0.0430546	-0.0492126	-0.0511496	-0.0520046		551	0	-0.0107571	-0.0116726	-0.0135352	-0.0165619	-0.0225815	-0.0328971	-0.0547522	-0.0656182		551	0	-0.017063	-0.0200546	-0.0208898	-0.0213121		551	0	-0.00561142	-0.00839617	-0.0125578	-0.0178234	-0.0228001	-0.0251705	-0.0262485		551	0	-0.0028509	-0.00367006	-0.00564883	-0.00855024	-0.0120282	-0.014848	-0.0182623		551	0	-0.00815191		551
550	0	-0.0433523	-0.0496192	-0.0516156	-0.0524041		550	0	-0.0105726	-0.0115116	-0.0133843	-0.0164371	-0.0224586	-0.0328873	-0.054844	-0.0657595		550	0	-0.0169216	-0.0198521	-0.0206838	-0.0211047		550	0	-0.00552442	-0.00827961	-0.0124458	-0.0176576	-0.0226571	-0.0249843	-0.0260743		550	0	-0.00286237	-0.00368636	-0.00561366	-0.00849596	-0.0119576	-0.0147771	-0.0181665		550	0	-0.00812718		550
549	0	-0.043682	-0.0500287	-0.0520498	-0.0528358		549	0	-0.0103662	-0.0113215	-0.0132064	-0.0162834	-0.0223597	-0.0328353	-0.0549247	-0.065856		549	0	-0.0168017	-0.0196823	-0.0204912	-0.0209315		549	0	-0.00543904	-0.00818667	-0.0123233	-0.0175114	-0.0224935	-0.0248077	-0.0258851		549	0	-0.00282379	-0.00365559	-0.00556444	-0.0084236	-0.0118369	-0.014659	-0.0180365		549	0	-0.00811309		549
548	0	-0.0438947	-0.0502809	-0.0523597	-0.0531582		548	0	-0.0101448	-0.0111015	-0.0130285	-0.0161017	-0.0222069	-0.0327554	-0.0549306	-0.0658792		548	0	-0.016642	-0.019516	-0.0202934	-0.0207146		548	0	-0.00539157	-0.00808134	-0.0122027	-0.0173392	-0.0223334	-0.0246301	-0.0256743		548	0	-0.00281616	-0.00362077	-0.00550715	-0.00836914	-0.0117591	-0.0145418	-0.0178923		548	0	-0.00805293		548
547	0	-0.0441519	-0.0506186	-0.0527292	-0.0535082		547	0	-0.00989536	-0.0108625	-0.0128025	-0.015907	-0.0220252	-0.0326487	-0.0548726	-0.0658613		547	0	-0.0164924	-0.0193126	-0.0200913	-0.0205271		547	0	-0.0053197	-0.00796371	-0.0120591	-0.0171631	-0.0221257	-0.0244376	-0.0254862		547	0	-0.0028275	-0.00360389	-0.00547681	-0.00831059	-0.0117001	-0.0144595	-0.0177668		547	0	-0.0080182		547
546	0	-0.0443422	-0.0508496	-0.0530094	-0.0537796		546	0	-0.00962594	-0.0106144	-0.0125516	-0.0157104	-0.0218434	-0.0325312	-0.0547909	-0.0657789		546	0	-0.0163059	-0.0190902	-0.0198524	-0.0202966		546	0	-0.00524046	-0.00787891	-0.0119537	-0.0170126	-0.0219498	-0.0242287	-0.0253132		546	0	-0.00278179	-0.00355594	-0.0054084	-0.00827694	-0.011618	-0.0143059	-0.017635		546	0	-0.0079648		546
545	0	-0.0444282	-0.0510455	-0.0532036	-0.0540195		545	0	-0.00934253	-0.0103844	-0.0122867	-0.0154648	-0.0216617	-0.0323617	-0.0546586	-0.0656975		545	0	-0.0161391	-0.0188804	-0.0196432	-0.0200808		545	0	-0.00513262	-0.00773661	-0.0118001	-0.0168163	-0.0217145	-0.0239836	-0.0250948		545	0	-0.00274904	-0.00350894	-0.00534193	-0.0081942	-0.0115428	-0.0141712	-0.017463		545	0	-0.00793313		545
544	0	-0.0445023	-0.0511966	-0.0533736	-0.0541855		544	0	-0.00906512	-0.0101024	-0.0120408	-0.0152332	-0.0214511	-0.0321744	-0.0545135	-0.0655218		544	0	-0.0159424	-0.0186959	-0.0194114	-0.019853		544	0	-0.0050499	-0.00765663	-0.0116761	-0.0166714	-0.0215225	-0.0237758	-0.0248876		544	0	-0.00274024	-0.00350087	-0.0053144	-0.00813936	-0.0114864	-0.0140664	-0.0173397		544	0	-0.0078479		544
543	0	-0.0445698	-0.0513074	-0.0535152	-0.0543296		543	0	-0.00877271	-0.00981336	-0.0117679	-0.0150067	-0.0212194	-0.0319502	-0.0543143	-0.0653309		543	0	-0.0157607	-0.0184851	-0.0191648	-0.0196287		543	0	-0.00495279	-0.00756136	-0.0115502	-0.0165354	-0.0213266	-0.0235843	-0.0246923		543	0	-0.0027534	-0.00346375	-0.00530381	-0.00809942	-0.0113919	-0.0139574	-0.0172212		543	0	-0.0077954		543
542	0	-0.0446425	-0.0514643	-0.0536551	-0.0544654		542	0	-0.00849432	-0.00953834	-0.0114989	-0.0147422	-0.0209658	-0.0317192	-0.05408	-0.0651134		542	0	-0.015553	-0.0182579	-0.0189523	-0.0193695		542	0	-0.00486399	-0.00741911	-0.0113654	-0.0163147	-0.0211052	-0.0233426	-0.0244645		542	0	-0.00277551	-0.00343456	-0.00528816	-0.00803539	-0.0113243	-0.0138252	-0.0171025		542	0	-0.00778234		542
541	0	-0.0446615	-0.0515069	-0.0537024	-0.0545355		541	0	-0.00822293	-0.00925532	-0.011258	-0.0144817	-0.0207533	-0.0314782	-0.0538247	-0.0648598		541	0	-0.0153273	-0.0180148	-0.0186951	-0.0191086		541	0	-0.00474511	-0.00732257	-0.0112348	-0.0161437	-0.0209094	-0.0231009	-0.0242404		541	0	-0.00280157	-0.00343631	-0.00527545	-0.00800626	-0.0112985	-0.0137128	-0.0169895		541	0	-0.00772661		541
540	0	-0.0446049	-0.0515025	-0.0536722	-0.0545194		540	0	-0.00793355	-0.00898331	-0.0109791	-0.0142063	-0.0204808	-0.0312324	-0.0535175	-0.0645434		540	0	-0.0151027	-0.0177498	-0.0184231	-0.0188476		540	0	-0.00469615	-0.00722196	-0.0111126	-0.0159971	-0.0207049	-0.0228513	-0.0240229		540	0	-0.00279259	-0.003398	-0.00522867	-0.00795603	-0.0111976	-0.0135553	-0.0168402		540	0	-0.00763811		540
539	0	-0.0445203	-0.0514485	-0.0536263	-0.0544884		539	0	-0.00769318	-0.0087523	-0.0107612	-0.0140119	-0.0202773	-0.0310076	-0.0532557	-0.0642583		539	0	-0.0149119	-0.0175277	-0.0181723	-0.0185979		539	0	-0.0045986	-0.00709236	-0.0109518	-0.0158056	-0.0204568	-0.0225948	-0.0237766		539	0	-0.00281756	-0.00337663	-0.00518783	-0.0079177	-0.0111225	-0.0134577	-0.0167127		539	0	-0.00757495		539
538	0	-0.0444328	-0.0513927	-0.0535616	-0.0544295		538	0	-0.00742281	-0.00849029	-0.0104942	-0.0137625	-0.0199918	-0.030732	-0.0529312	-0.0638902		538	0	-0.0146388	-0.0172392	-0.0178643	-0.0182728		538	0	-0.00448227	-0.00693567	-0.0107841	-0.0156072	-0.020229	-0.0223265	-0.0234912		538	0	-0.00277448	-0.00332019	-0.00510292	-0.00785427	-0.0110093	-0.0132918	-0.0165629		538	0	-0.00754623		538
537	0	-0.0443224	-0.0513012	-0.0534962	-0.0543578		537	0	-0.00716946	-0.00825829	-0.0102623	-0.0135332	-0.0197504	-0.0305105	-0.0525688	-0.0635369		537	0	-0.0144351	-0.0169535	-0.0175474	-0.0179874		537	0	-0.00440055	-0.00680511	-0.0105949	-0.0154109	-0.0200021	-0.0220588	-0.0232309		537	0	-0.00279735	-0.0032957	-0.00504995	-0.00778474	-0.010914	-0.0131458	-0.0163929		537	0	-0.00750185		537
536	0	-0.0441385	-0.0511448	-0.0533342	-0.054215		536	0	-0.00684711	-0.0079573	-0.00996538	-0.0132149	-0.01942	-0.0301742	-0.0521582	-0.0630961		536	0	-0.0142103	-0.0167039	-0.0172578	-0.0177233		536	0	-0.00430665	-0.00663387	-0.0104179	-0.0151677	-0.0197232	-0.0217732	-0.0229316		536	0	-0.00277118	-0.00324514	-0.00497092	-0.00768011	-0.0107875	-0.0129626	-0.0162327		536	0	-0.0074039		536
535	0	-0.0439553	-0.0509664	-0.0531661	-0.0540472		535	0	-0.00655577	-0.00768531	-0.00968445	-0.0129176	-0.0191067	-0.0298639	-0.0517622	-0.0626331		535	0	-0.0139674	-0.0164272	-0.0169823	-0.0174389		535	0	-0.00421037	-0.00651185	-0.0102597	-0.0149464	-0.0195105	-0.0215246	-0.0226609		535	0	-0.00277795	-0.00323052	-0.00493482	-0.00762737	-0.0107119	-0.0128643	-0.0160761		535	0	-0.00734749		535
534	0	-0.0437568	-0.050756	-0.0529277	-0.0538731		534	0	-0.00625945	-0.00738333	-0.00938352	-0.0126144	-0.0188014	-0.0295178	-0.0513485	-0.0621624		534	0	-0.013752	-0.0161971	-0.01672	-0.0171713		534	0	-0.00413281	-0.00639935	-0.010112	-0.0147782	-0.0192214	-0.0212626	-0.0223665		534	0	-0.00275368	-0.00317184	-0.00488966	-0.00755353	-0.0105871	-0.0127028	-0.0159103		534	0	-0.00725022		534
533	0	-0.0435043	-0.0505207	-0.0527115	-0.053631		533	0	-0.00596114	-0.00707835	-0.0090786	-0.0123162	-0.0184721	-0.0291597	-0.050901	-0.0616686		533	0	-0.0135155	-0.0159237	-0.0164418	-0.0168502		533	0	-0.00405816	-0.00626707	-0.00993931	-0.0145559	-0.0189527	-0.0209825	-0.0220709		533	0	-0.00277435	-0.0031611	-0.00483943	-0.00750558	-0.0105012	-0.0125371	-0.0157503		533	0	-0.00717588		533
532	0	-0.0432698	-0.0503128	-0.0524752	-0.0534156		532	0	-0.00567383	-0.00680138	-0.00879168	-0.012032	-0.0181839	-0.0288078	-0.0504457	-0.061165		532	0	-0.0132799	-0.0156394	-0.0161564	-0.0165528		532	0	-0.00394524	-0.00612241	-0.00975348	-0.0143641	-0.0186863	-0.0206963	-0.021812		532	0	-0.00276798	-0.0031143	-0.00476313	-0.00740553	-0.0103681	-0.0123663	-0.015607		532	0	-0.00708519		532
531	0	-0.0429569	-0.050021	-0.0521851	-0.0531134		531	0	-0.00539854	-0.00658842	-0.00851975	-0.0117598	-0.0178716	-0.028456	-0.0499824	-0.0606463		531	0	-0.0129944	-0.0153545	-0.015847	-0.0162297		531	0	-0.00381594	-0.00599728	-0.00958568	-0.0141172	-0.0184317	-0.0203835	-0.0215009		531	0	-0.00272355	-0.00306643	-0.00468377	-0.00727938	-0.0101899	-0.0121683	-0.0154224		531	0	-0.00700624		531
530	0	-0.0426058	-0.0496811	-0.0518365	-0.0527926		530	0	-0.00516627	-0.00633047	-0.00825783	-0.0114917	-0.0175855	-0.0280793	-0.0495122	-0.0601098		530	0	-0.0127771	-0.015107	-0.0155779	-0.0159473		530	0	-0.00372935	-0.00585038	-0.00938989	-0.0138693	-0.0181428	-0.0200835	-0.0211639		530	0	-0.00273907	-0.00305751	-0.00464934	-0.00718912	-0.0101016	-0.0120611	-0.0152556		530	0	-0.00693523		530
529	0	-0.0422792	-0.0493545	-0.0515107	-0.0524673		529	0	-0.00492701	-0.00608953	-0.00801891	-0.0112527	-0.0172803	-0.0277467	-0.0490108	-0.0595559		529	0	-0.0125371	-0.0148242	-0.0152624	-0.0156347		529	0	-0.00362879	-0.00573239	-0.00920903	-0.0136422	-0.0179052	-0.0197843	-0.0208437		529	0	-0.00272054	-0.00298452	-0.00456584	-0.00708075	-0.00993811	-0.0118677	-0.0150765		529	0	-0.00684246		529
528	0	-0.0419591	-0.0489918	-0.0511825	-0.0521351		528	0	-0.00469576	-0.00585659	-0.00777999	-0.0109976	-0.0170052	-0.0274172	-0.0485345	-0.0590316		528	0	-0.0123323	-0.0145298	-0.0149595	-0.0153458		528	0	-0.00353165	-0.00560274	-0.00901178	-0.0133734	-0.0176051	-0.019463	-0.0205362		528	0	-0.00273496	-0.00296046	-0.00449427	-0.00697127	-0.00980748	-0.0116832	-0.0149142		528	0	-0.00678313		528
527	0	-0.0416238	-0.0486307	-0.0508185	-0.0517425		527	0	-0.00443653	-0.00559866	-0.00749407	-0.0107016	-0.0166811	-0.0270379	-0.0480242	-0.0584215		527	0	-0.0120809	-0.0142352	-0.0146591	-0.0150122		527	0	-0.00339623	-0.00542191	-0.00877736	-0.0131106	-0.0172932	-0.0191014	-0.0201951		527	0	-0.00265732	-0.00290535	-0.00436664	-0.00684168	-0.00965171	-0.0114785	-0.0146966		527	0	-0.00668094		527
526	0	-0.0412134	-0.0481945	-0.0504061	-0.0513352		526	0	-0.00422431	-0.00537474	-0.00724715	-0.0104436	-0.0163911	-0.0267066	-0.0475204	-0.0578393		526	0	-0.0118579	-0.0139485	-0.0143161	-0.0147265		526	0	-0.00331533	-0.00532471	-0.00862307	-0.0129175	-0.0170198	-0.01879	-0.0198606		526	0	-0.00263563	-0.00287117	-0.00429094	-0.00673298	-0.00950879	-0.0113146	-0.0144967		526	0	-0.00657489		526
525	0	-0.0408345	-0.0477865	-0.0500323	-0.0509211		525	0	-0.00398511	-0.00514684	-0.00700024	-0.0101847	-0.016085	-0.0263384	-0.0470054	-0.0572446		525	0	-0.0116251	-0.0136572	-0.0140049	-0.0144145		525	0	-0.00322005	-0.00516954	-0.00840049	-0.0126892	-0.0166975	-0.0184734	-0.0195199		525	0	-0.00258888	-0.00279194	-0.00418216	-0.00659317	-0.00932372	-0.0110916	-0.0142676		525	0	-0.00643599		525
524	0	-0.040434	-0.0473602	-0.0496067	-0.0505231		524	0	-0.00370992	-0.00490094	-0.00674433	-0.00991078	-0.015765	-0.0259674	-0.0464769	-0.0566419		524	0	-0.0113641	-0.0133593	-0.0137126	-0.014064		524	0	-0.0031362	-0.00504379	-0.00821725	-0.0124352	-0.0164136	-0.0181467	-0.0191932		524	0	-0.00258608	-0.00276763	-0.00408532	-0.00649025	-0.0092365	-0.0109534	-0.0140902		524	0	-0.00637113		524
523	0	-0.0400251	-0.0469063	-0.0491433	-0.0500614		523	0	-0.00347276	-0.00464205	-0.00650742	-0.0096589	-0.0154411	-0.0255884	-0.0459223	-0.0560308		523	0	-0.0110964	-0.0130462	-0.0133795	-0.0137672		523	0	-0.00303728	-0.00489868	-0.00803792	-0.0122029	-0.0161599	-0.0178468	-0.0188752		523	0	-0.00253723	-0.00269927	-0.00399641	-0.00636922	-0.00909213	-0.010751	-0.0138845		523	0	-0.00628072		523
522	0	-0.0395666	-0.0464274	-0.0486876	-0.0495398		522	0	-0.00322661	-0.00440218	-0.00625851	-0.00938505	-0.0151641	-0.0252226	-0.0453574	-0.0554269		522	0	-0.0108925	-0.0127883	-0.0130933	-0.0134836		522	0	-0.00293377	-0.004805	-0.00786373	-0.011942	-0.0158636	-0.0175157	-0.018584		522	0	-0.00250931	-0.00266385	-0.00395543	-0.00626407	-0.00894162	-0.0105714	-0.0136726		522	0	-0.00615655		522
521	0	-0.0391031	-0.0459238	-0.048175	-0.0490324		521	0	-0.00299148	-0.00412531	-0.0060436	-0.00913024	-0.0148482	-0.0248298	-0.0448472	-0.0547986		521	0	-0.0106324	-0.0125152	-0.0128131	-0.0131837		521	0	-0.002861	-0.00469295	-0.00770516	-0.0116901	-0.0156099	-0.0172084	-0.0182728		521	0	-0.00248935	-0.00261036	-0.00390737	-0.00617881	-0.00880496	-0.0103977	-0.0135024		521	0	-0.00605203		521
520	0	-0.0384406	-0.0454298	-0.0474788	-0.0484018		520	0	-0.00259936	-0.00379046	-0.0057097	-0.00874946	-0.0145073	-0.0243352	-0.0443079	-0.0538778		520	0	-0.0101641	-0.0119656	-0.0122926	-0.0125596		520	0	-0.00292084	-0.00462893	-0.00776141	-0.0116223	-0.0153594	-0.0171214	-0.0182145		520	0	-0.00228232	-0.0023758	-0.00369525	-0.00590643	-0.00887314	-0.0102138	-0.0132509		520	0	-0.00576565		520
519	0	-0.0380242	-0.0449311	-0.0470212	-0.047931		519	0	-0.00243027	-0.00358762	-0.0055278	-0.00854571	-0.0142715	-0.0240526	-0.0437768	-0.0532577		519	0	-0.0099256	-0.0116733	-0.0120254	-0.0122691		519	0	-0.00284042	-0.00451524	-0.0075916	-0.0114181	-0.0151145	-0.016817	-0.0179162		519	0	-0.00226224	-0.00233319	-0.00362905	-0.00582094	-0.00873518	-0.0100677	-0.0130832		519	0	-0.00568331		519
518	0	-0.0375745	-0.0444641	-0.0465358	-0.0474175		518	0	-0.0022452	-0.0033808	-0.0053119	-0.008353	-0.0139947	-0.0236771	-0.043231	-0.0525961		518	0	-0.00966506	-0.011387	-0.0116701	-0.0119244		518	0	-0.00272542	-0.00437619	-0.00737711	-0.0111557	-0.0148177	-0.0164664	-0.0175605		518	0	-0.0023011	-0.00232351	-0.00358478	-0.00574134	-0.00861907	-0.00991941	-0.0129202		518	0	-0.00559732		518
517	0	-0.0371262	-0.0439644	-0.0460483	-0.0469262		517	0	-0.00203315	-0.00320099	-0.005082	-0.00813631	-0.0137399	-0.0233056	-0.0426865	-0.0519178		517	0	-0.00945225	-0.0110929	-0.0113816	-0.0116032		517	0	-0.00262025	-0.00423157	-0.00718385	-0.0109031	-0.0145323	-0.016124	-0.0172		517	0	-0.0023059	-0.00226277	-0.00351044	-0.00566661	-0.0084708	-0.00974997	-0.0127369		517	0	-0.00550008		517
516	0	-0.0366464	-0.0434423	-0.0455335	-0.0463946		516	0	-0.00185512	-0.00297119	-0.00487411	-0.00789866	-0.0134611	-0.0229332	-0.0421079	-0.0512604		516	0	-0.00922688	-0.0108115	-0.0111003	-0.0113115		516	0	-0.0025452	-0.00410638	-0.00698403	-0.0106494	-0.014231	-0.0157798	-0.0168821		516	0	-0.00225064	-0.00221597	-0.00339503	-0.00553077	-0.00829938	-0.00956035	-0.0125423		516	0	-0.00539169		516
515	0	-0.0361825	-0.0428927	-0.0449978	-0.0458372		515	0	-0.00164312	-0.0027844	-0.00467022	-0.00763905	-0.0131643	-0.0225445	-0.041517	-0.0506042		515	0	-0.00901064	-0.0105737	-0.0108509	-0.0110532		515	0	-0.00242729	-0.00395164	-0.00675563	-0.0103828	-0.0139142	-0.01546	-0.0165398		515	0	-0.00226432	-0.0021881	-0.00334054	-0.00543081	-0.00817181	-0.00940255	-0.0123565		515	0	-0.00526245		515
514	0	-0.0356833	-0.0423633	-0.0444593	-0.0452978		514	0	-0.00147513	-0.00260864	-0.00447634	-0.00737946	-0.0128546	-0.0221871	-0.0409241	-0.0499252		514	0	-0.00876464	-0.0102727	-0.0105607	-0.0107592		514	0	-0.0023189	-0.00376462	-0.00657796	-0.0101378	-0.0136332	-0.0151245	-0.016203		514	0	-0.00226794	-0.00215517	-0.00328198	-0.00535473	-0.00802709	-0.00920757	-0.0121794		514	0	-0.00515835		514
513	0	-0.0352163	-0.0418165	-0.0439092	-0.044737		513	0	-0.00128217	-0.00237688	-0.00426346	-0.00718791	-0.0125959	-0.0218196	-0.0403744	-0.0492302		513	0	-0.00855709	-0.00999535	-0.0102632	-0.0104475		513	0	-0.00221994	-0.00358565	-0.00640803	-0.00991772	-0.0133371	-0.0148174	-0.015909		513	0	-0.00230551	-0.00211418	-0.00320935	-0.00530753	-0.00790321	-0.00906541	-0.0120681		513	0	-0.0049972		513
512	0	-0.0347649	-0.0413068	-0.0433972	-0.044194		512	0	-0.00110524	-0.00221714	-0.00410958	-0.00699538	-0.0123712	-0.0214809	-0.0397949	-0.0485548		512	0	-0.00832408	-0.0096963	-0.00996816	-0.0101332		512	0	-0.00214951	-0.00348721	-0.00628543	-0.0097112	-0.0130648	-0.0145395	-0.015632		512	0	-0.00230401	-0.00207112	-0.00311064	-0.00520021	-0.00777617	-0.00891307	-0.0119144		512	0	-0.0049114		512
511	0	-0.0342734	-0.0407423	-0.0428688	-0.0436499		511	0	-0.000926324	-0.00204042	-0.0038617	-0.00679889	-0.0120796	-0.0210781	-0.0391891	-0.0478456		511	0	-0.00807303	-0.00939923	-0.00963441	-0.00983985		511	0	-0.00204671	-0.00329302	-0.00604796	-0.00941456	-0.0127608	-0.0141628	-0.0152372		511	0	-0.00230245	-0.002048	-0.00305685	-0.00511576	-0.00766799	-0.00876255	-0.0117435		511	0	-0.00482885		511
510	0	-0.033753	-0.0401848	-0.0423256	-0.0430951		510	0	-0.000713438	-0.00184371	-0.00362283	-0.00652044	-0.0117569	-0.0206879	-0.0385463	-0.0471539		510	0	-0.00785463	-0.00914095	-0.00932172	-0.00955671		510	0	-0.00196824	-0.00320176	-0.00591583	-0.00921839	-0.012493	-0.0138672	-0.014934		510	0	-0.00229983	-0.00201182	-0.00300099	-0.0050472	-0.00751564	-0.00862285	-0.0115443		510	0	-0.00473785		510
509	0	-0.033288	-0.0396405	-0.0417734	-0.0425612		509	0	-0.000594579	-0.00170203	-0.00346096	-0.00627701	-0.0115113	-0.0203345	-0.0379781	-0.0464406		509	0	-0.00766519	-0.00891016	-0.0090202	-0.00925595		509	0	-0.0018766	-0.00307424	-0.00574173	-0.00900759	-0.0122168	-0.0135726	-0.0145851		509	0	-0.00229914	-0.00197857	-0.00295105	-0.00496651	-0.00739214	-0.00848797	-0.0113419		509	0	-0.0046283		509
508	0	-0.0328377	-0.0391037	-0.0412027	-0.0420136		508	0	-0.000487746	-0.00158135	-0.0033251	-0.00611062	-0.0113037	-0.0199976	-0.0374269	-0.0458299		508	0	-0.00745681	-0.00868848	-0.00876186	-0.00896478		508	0	-0.0018102	-0.00296977	-0.00560037	-0.00879127	-0.0119754	-0.0132719	-0.0142851		508	0	-0.00230839	-0.00192026	-0.00291204	-0.00488169	-0.00728449	-0.0083359	-0.0111781		508	0	-0.0045236		508
507	0	-0.0323815	-0.0385654	-0.0406437	-0.0414919		507	0	-0.000370941	-0.0014437	-0.00315224	-0.00590725	-0.0110742	-0.0196428	-0.036827	-0.0451444		507	0	-0.0072516	-0.0084275	-0.00848051	-0.00868152		507	0	-0.00174812	-0.00284843	-0.00544734	-0.00856312	-0.011695	-0.0129712	-0.0139752		507	0	-0.00230758	-0.00189189	-0.00287895	-0.00482476	-0.00716867	-0.00818765	-0.0110071		507	0	-0.00444545		507
506	0	-0.0318554	-0.0379944	-0.0400621	-0.0409537		506	0	-0.000263163	-0.00132307	-0.00306139	-0.00572092	-0.0108716	-0.0193053	-0.0362875	-0.0444813		506	0	-0.00705835	-0.00818723	-0.00821434	-0.00842217		506	0	-0.00164538	-0.00270034	-0.00523805	-0.00829916	-0.0114064	-0.0126599	-0.0136626		506	0	-0.00227271	-0.00185645	-0.00284278	-0.00476069	-0.0070397	-0.00803722	-0.0108428		506	0	-0.00432646		506
505	0	-0.0313554	-0.0374164	-0.039523	-0.0403943		505	0	-0.000142415	-0.00118745	-0.00294354	-0.00555662	-0.0106351	-0.0189616	-0.0357398	-0.0438333		505	0	-0.00682548	-0.00789677	-0.00795317	-0.00813763		505	0	-0.00157008	-0.00258579	-0.00506029	-0.00803727	-0.0111173	-0.0123619	-0.0133094		505	0	-0.00229877	-0.00185295	-0.00281954	-0.0047435	-0.00693357	-0.00794561	-0.0107042		505	0	-0.00421371		505
504	0	-0.0308699	-0.0368668	-0.0389469	-0.0398059		504	0	-3.06957e-05	-0.00106685	-0.0027667	-0.00536835	-0.0104136	-0.0185893	-0.0351515	-0.0431425		504	0	-0.00659868	-0.00765834	-0.00768911	-0.00787231		504	0	-0.0015186	-0.00248219	-0.00491238	-0.00785316	-0.0108414	-0.0120771	-0.013037		504	0	-0.00231777	-0.00182638	-0.00280821	-0.00469418	-0.00686128	-0.00785581	-0.0106214		504	0	-0.00413972		504
503	0	-0.0303793	-0.0363329	-0.0383711	-0.0392282		503	0	0.000105993	-0.000953275	-0.00259686	-0.00516911	-0.0101201	-0.0181904	-0.0345586	-0.0424313		503	0	-0.00639356	-0.00740393	-0.00741185	-0.00756361		503	0	-0.00146806	-0.00240343	-0.0048114	-0.00765233	-0.0106057	-0.0118327	-0.0127785		503	0	-0.0023467	-0.00179075	-0.00276081	-0.00463473	-0.00674283	-0.00769483	-0.0104962		503	0	-0.00404228		503
502	0	-0.0298948	-0.0357405	-0.037778	-0.0386468		502	0	0.000229651	-0.000810717	-0.00242502	-0.00494291	-0.00985364	-0.0178157	-0.0339406	-0.0417424		502	0	-0.00620892	-0.00716266	-0.00717712	-0.00731886		502	0	-0.00139066	-0.00228142	-0.00464356	-0.00746239	-0.0103418	-0.0115536	-0.0124965		502	0	-0.00234656	-0.00174806	-0.00271333	-0.00454316	-0.00663823	-0.00755166	-0.0103718		502	0	-0.00393479		502
501	0	-0.0294321	-0.0351895	-0.037184	-0.038034		501	0	0.000339278	-0.000681181	-0.00229119	-0.00476173	-0.00961319	-0.0174913	-0.0333345	-0.0410722		501	0	-0.00599267	-0.00691213	-0.0069004	-0.00705444		501	0	-0.00135769	-0.00220895	-0.00453497	-0.00730292	-0.0101291	-0.0113282	-0.0122574		501	0	-0.00235336	-0.0017203	-0.00264977	-0.00443145	-0.00652046	-0.0073783	-0.0102161		501	0	-0.00384426		501
500	0	-0.0289049	-0.0346146	-0.0365562	-0.0374087		500	0	0.000466873	-0.000583666	-0.00214637	-0.00462058	-0.00938575	-0.0171526	-0.0327561	-0.0404071		500	0	-0.00579502	-0.00668274	-0.00662772	-0.00679966		500	0	-0.00129295	-0.00211903	-0.00442021	-0.00711134	-0.00988527	-0.011068	-0.011962		500	0	-0.00236309	-0.00169148	-0.00262613	-0.00439362	-0.00644353	-0.00726576	-0.0101121		500	0	-0.00375788		500
499	0	-0.0284297	-0.0340728	-0.0359887	-0.0368413		499	0	0.000592434	-0.000438172	-0.00196655	-0.00441747	-0.00912433	-0.0167899	-0.0321616	-0.039686		499	0	-0.00558715	-0.0064099	-0.00631747	-0.00649984		499	0	-0.00119096	-0.00198916	-0.00426039	-0.00688144	-0.00962779	-0.0107749	-0.0116802		499	0	-0.00232475	-0.00166959	-0.00258342	-0.00434665	-0.00636543	-0.00713003	-0.00996785		499	0	-0.00367926		499
498	0	-0.0279653	-0.0335242	-0.0354331	-0.0362781		498	0	0.000705963	-0.0003177	-0.00183074	-0.00428138	-0.00893092	-0.016429	-0.0315986	-0.0390068		498	0	-0.00539078	-0.00620281	-0.00605956	-0.00623958		498	0	-0.0011059	-0.00189014	-0.00411012	-0.00667653	-0.00934618	-0.010465	-0.0113982		498	0	-0.00229835	-0.00164464	-0.00249662	-0.00423755	-0.00627818	-0.00703011	-0.00980329		498	0	-0.00358619		498
497	0	-0.0274281	-0.0329399	-0.0348156	-0.0357089		497	0	0.000788457	-0.000227251	-0.00170893	-0.00412533	-0.00868453	-0.0161038	-0.0309951	-0.0383565		497	0	-0.00520562	-0.00595729	-0.00581801	-0.00599999		497	0	-0.00100457	-0.00180666	-0.00393899	-0.00652131	-0.00910504	-0.0101852	-0.0111137		497	0	-0.00230188	-0.00165262	-0.00251274	-0.00413932	-0.00619876	-0.00688901	-0.00966845		497	0	-0.00355748		497
496	0	-0.0269307	-0.0323755	-0.034238	-0.0351343		496	0	0.000834916	-0.000146825	-0.00160513	-0.0039933	-0.00849215	-0.0158186	-0.0304822	-0.0377124		496	0	-0.00504556	-0.00576963	-0.00559561	-0.00580097		496	0	-0.000945088	-0.00170824	-0.0037498	-0.00634517	-0.00884147	-0.00988653	-0.0108017		496	0	-0.00227034	-0.00160354	-0.00245877	-0.00401395	-0.00608618	-0.00673371	-0.00949232		496	0	-0.00341142		496
495	0	-0.0264332	-0.0318174	-0.0336622	-0.0345449		495	0	0.000919339	-5.34219e-05	-0.00151033	-0.00380931	-0.00827478	-0.0155036	-0.0299057	-0.0370639		495	0	-0.004894	-0.00556265	-0.00536627	-0.00556443		495	0	-0.00092004	-0.00164517	-0.00364085	-0.00619292	-0.00866537	-0.00965374	-0.0105826		495	0	-0.00222372	-0.0015074	-0.00237573	-0.00391345	-0.00592643	-0.00654523	-0.0092899		495	0	-0.00331202		495
494	0	-0.0258931	-0.0312561	-0.0330531	-0.0339166		494	0	0.000965726	3.95686e-06	-0.00141155	-0.00373134	-0.00809143	-0.0152501	-0.0293893	-0.0364426		494	0	-0.00473896	-0.00538965	-0.00514401	-0.00537437		494	0	-0.000876032	-0.00153815	-0.00349065	-0.00599906	-0.00840775	-0.00937368	-0.0103243		494	0	-0.00222304	-0.00146419	-0.0022926	-0.00382381	-0.00582252	-0.00639255	-0.0091582		494	0	-0.00322477		494
493	0	-0.0253795	-0.0306881	-0.032457	-0.033307		493	0	0.00103208	9.03112e-05	-0.00129776	-0.0036304	-0.00788609	-0.0149347	-0.0288612	-0.035829		493	0	-0.00457364	-0.00518693	-0.00492292	-0.00514661		493	0	-0.000836263	-0.00145408	-0.0033897	-0.00583079	-0.0082291	-0.00913585	-0.0101198		493	0	-0.00219329	-0.00143491	-0.00227039	-0.00375804	-0.00574645	-0.00623969	-0.0090582		493	0	-0.00316248		493
492	0	-0.0248806	-0.0301222	-0.0318793	-0.0326996		492	0	0.00114639	0.000194641	-0.00116599	-0.00347549	-0.00766476	-0.0146431	-0.0283021	-0.0351711		492	0	-0.00438753	-0.0049413	-0.00467282	-0.00491145		492	0	-0.000772134	-0.00136366	-0.00325029	-0.00561481	-0.00797602	-0.00889565	-0.0098592		492	0	-0.00215547	-0.00137557	-0.0021891	-0.00362913	-0.00557321	-0.00606063	-0.00889592		492	0	-0.00308665		492
491	0	-0.0243836	-0.0295732	-0.0313173	-0.0321195		491	0	0.00119866	0.000249945	-0.00107822	-0.00337962	-0.00746344	-0.0143753	-0.0277879	-0.0345399		491	0	-0.00420925	-0.00471407	-0.0044933	-0.0047038		491	0	-0.000730446	-0.001297	-0.00313663	-0.00547842	-0.00781492	-0.00865299	-0.00964319		491	0	-0.00215057	-0.00134617	-0.00209873	-0.00354709	-0.0054518	-0.00588539	-0.00875434		491	0	-0.00298408		491
490	0	-0.0239343	-0.0290262	-0.0307736	-0.0315328		490	0	0.0012639	0.000331223	-0.000937452	-0.00324377	-0.00723813	-0.0140402	-0.0272724	-0.0338951		490	0	-0.0040676	-0.00455315	-0.00429599	-0.00452016		490	0	-0.000670698	-0.00119819	-0.00298811	-0.00528252	-0.00755729	-0.00835956	-0.00936499		490	0	-0.00221261	-0.0013397	-0.00204827	-0.0034729	-0.00537422	-0.00574795	-0.00866748		490	0	-0.00287256		490
489	0	-0.0234757	-0.0285017	-0.0302035	-0.0309344		489	0	0.00131009	0.000350475	-0.000868695	-0.00315094	-0.00706783	-0.0137759	-0.0267979	-0.0332977		489	0	-0.00392797	-0.00434033	-0.00406158	-0.00432325		489	0	-0.000627592	-0.00115634	-0.00291065	-0.00514822	-0.00735774	-0.00815146	-0.00920362		489	0	-0.00218057	-0.00130216	-0.00198672	-0.00334658	-0.00525848	-0.00558731	-0.00852132		489	0	-0.0028163		489
488	0	-0.0230288	-0.0279842	-0.0296602	-0.0303989		488	0	0.00135125	0.0004207	-0.000802946	-0.00304415	-0.00688553	-0.0135172	-0.0262741	-0.0326905		488	0	-0.00379088	-0.00414343	-0.00388098	-0.00409816		488	0	-0.000544928	-0.00105415	-0.00278503	-0.00498522	-0.00716447	-0.00792571	-0.00894897		488	0	-0.00211046	-0.00122656	-0.0018681	-0.00320211	-0.00513457	-0.00540849	-0.00831987		488	0	-0.0027264		488
487	0	-0.0225788	-0.0274514	-0.0291079	-0.0298264		487	0	0.00142036	0.000503898	-0.000709203	-0.00291338	-0.00674624	-0.0132293	-0.0257438	-0.0320649		487	0	-0.00363323	-0.00396345	-0.00366861	-0.00392601		487	0	-0.000480006	-0.000936908	-0.00260826	-0.00477801	-0.00691978	-0.00765149	-0.00869485		487	0	-0.00209427	-0.0011989	-0.00177938	-0.00308251	-0.00503049	-0.00526547	-0.00816112		487	0	-0.00265206		487
486	0	-0.0221255	-0.026942	-0.0285595	-0.0292761		486	0	0.00146343	0.000568068	-0.000642467	-0.00281865	-0.00657396	-0.0129779	-0.0252627	-0.0314975		486	0	-0.00349463	-0.00378409	-0.00348426	-0.00372529		486	0	-0.000472927	-0.000867228	-0.00252564	-0.00460149	-0.00674536	-0.00746072	-0.00848665		486	0	-0.00206001	-0.00112417	-0.00167758	-0.00295576	-0.00487125	-0.00509825	-0.00795708		486	0	-0.00253568		486
485	0	-0.0216521	-0.0264399	-0.0280311	-0.0287387		485	0	0.00147646	0.000607209	-0.000573739	-0.00274194	-0.00642169	-0.0127052	-0.024758	-0.030922		485	0	-0.00337197	-0.00362247	-0.00330844	-0.00353603		485	0	-0.000404792	-0.000741006	-0.00240687	-0.00441018	-0.00651343	-0.00721308	-0.00827188		485	0	-0.00200568	-0.00104537	-0.0016207	-0.00286187	-0.00474683	-0.00496185	-0.00783475		485	0	-0.00249446		485
484	0	-0.0212446	-0.0259644	-0.0275269	-0.0282399		484	0	0.00146344	0.000623322	-0.000536018	-0.00263425	-0.00626442	-0.0124672	-0.0243057	-0.0303386		484	0	-0.00323975	-0.0034435	-0.00310686	-0.00332913		484	0	-0.0003499	-0.000670243	-0.00229726	-0.00426256	-0.00630938	-0.00700939	-0.00805214		484	0	-0.00198927	-0.00100751	-0.00157973	-0.00280184	-0.00464424	-0.00484624	-0.00768811		484	0	-0.0023865		484
483	0	-0.0207796	-0.0254256	-0.0269871	-0.0276902		483	0	0.00148238	0.000627406	-0.000524305	-0.0025516	-0.00615215	-0.0122534	-0.0238775	-0.0297795		483	0	-0.0031293	-0.00331336	-0.00292274	-0.00320109		483	0	-0.000329853	-0.00058234	-0.00221569	-0.00410764	-0.00611771	-0.00680714	-0.00783462		483	0	-0.00194679	-0.000934587	-0.00145367	-0.00264467	-0.00443648	-0.00467644	-0.00752019		483	0	-0.0023067		483
482	0	-0.0203706	-0.0249335	-0.0264655	-0.0271804		482	0	0.00149328	0.000664459	-0.000484599	-0.00245997	-0.00598789	-0.0120072	-0.0234184	-0.0292545		482	0	-0.0030344	-0.00317008	-0.00276526	-0.00307742		482	0	-0.000281352	-0.000499097	-0.00209198	-0.00395053	-0.00594073	-0.00660024	-0.00763934		482	0	-0.00195323	-0.000878595	-0.00145452	-0.00259835	-0.00432955	-0.00455644	-0.00742096		482	0	-0.00225736		482
481	0	-0.0199807	-0.024449	-0.0259926	-0.0266368		481	0	0.00151813	0.000682483	-0.000415901	-0.00234236	-0.00584463	-0.0117429	-0.0229699	-0.0286863		481	0	-0.00289486	-0.00302906	-0.00258956	-0.00292652		481	0	-0.000298195	-0.000463117	-0.00202952	-0.00377281	-0.00576852	-0.00642499	-0.00745449		481	0	-0.00192059	-0.000807538	-0.00137829	-0.00251888	-0.00419645	-0.00441925	-0.00725843		481	0	-0.00218488		481
480	0	-0.0195316	-0.0238884	-0.0254225	-0.0260686		480	0	0.00158093	0.000763476	-0.000319211	-0.00223279	-0.00565537	-0.0114378	-0.0224636	-0.0280994		480	0	-0.00280179	-0.0028829	-0.00244532	-0.00274381		480	0	-0.000261985	-0.000371298	-0.00192931	-0.0035876	-0.00559111	-0.00622588	-0.00725698		480	0	-0.00192088	-0.000785414	-0.00131397	-0.00245127	-0.00408417	-0.00427885	-0.00714661		480	0	-0.00218766		480
479	0	-0.0191364	-0.023409	-0.0249183	-0.0255351		479	0	0.00161568	0.000801437	-0.00024653	-0.00216124	-0.00553312	-0.0111927	-0.0220589	-0.0275704		479	0	-0.00267819	-0.00271412	-0.00226705	-0.0025775		479	0	-0.000211022	-0.000294842	-0.00181306	-0.00345979	-0.00538908	-0.00602363	-0.0070663		479	0	-0.00192309	-0.000797225	-0.00130956	-0.00241651	-0.00401672	-0.00418426	-0.00703649		479	0	-0.0021052		479
478	0	-0.0187609	-0.022933	-0.0244328	-0.0250577		478	0	0.00165239	0.000871367	-0.000206856	-0.00201971	-0.00535286	-0.0109387	-0.0215879	-0.0270083		478	0	-0.00258337	-0.00257171	-0.00215448	-0.00245178		478	0	-0.000129605	-0.00021255	-0.00170497	-0.00329779	-0.00519823	-0.00580233	-0.00686265		478	0	-0.00190122	-0.00076497	-0.00121506	-0.0023116	-0.0039191	-0.00403347	-0.00690706		478	0	-0.00201201		478
477	0	-0.0183839	-0.0224842	-0.0239622	-0.0245687		477	0	0.00162905	0.000897264	-0.000194191	-0.00195121	-0.0052496	-0.0107396	-0.0211593	-0.0264991		477	0	-0.00247092	-0.00241819	-0.00203359	-0.00230648		477	0	-9.19361e-05	-0.000133423	-0.00154963	-0.00312239	-0.00495878	-0.00557288	-0.00665644		477	0	-0.00191727	-0.000738648	-0.00114147	-0.00224754	-0.0038073	-0.00388448	-0.00676734		477	0	-0.00190548		477
476	0	-0.018018	-0.0220341	-0.0234697	-0.0241185		476	0	0.00163166	0.000925129	-0.000170534	-0.00187174	-0.00510134	-0.0105182	-0.020734	-0.0260021		476	0	-0.00240805	-0.00232486	-0.00194101	-0.00223218		476	0	-3.08152e-05	-2.11608e-05	-0.00140754	-0.0029708	-0.00476821	-0.00534448	-0.00644598		476	0	-0.00193025	-0.000694261	-0.00107979	-0.00220934	-0.00373733	-0.0037473	-0.00662331		476	0	-0.00187831		476
475	0	-0.0176645	-0.0215704	-0.0230157	-0.023641		475	0	0.00165522	0.000961961	-0.000150886	-0.00180029	-0.00498608	-0.0102755	-0.0203352	-0.0255524		475	0	-0.00232717	-0.00220062	-0.00177913	-0.00209781		475	0	5.25697e-06	7.65355e-05	-0.00126472	-0.00279061	-0.00451513	-0.00515064	-0.00624285		475	0	-0.00194814	-0.000635808	-0.00106002	-0.00213098	-0.00364719	-0.00364191	-0.00650498		475	0	-0.0018221		475
474	0	-0.0172901	-0.0211337	-0.0225472	-0.0231797		474	0	0.00166572	0.000994758	-0.000103246	-0.00174286	-0.00488381	-0.0100739	-0.0199072	-0.0250835		474	0	-0.00223597	-0.00205929	-0.00166367	-0.00195787		474	0	2.788e-05	0.000113765	-0.00119885	-0.00269733	-0.00438085	-0.00498526	-0.00612136		474	0	-0.00193495	-0.000588288	-0.00100816	-0.00207348	-0.00354286	-0.00350731	-0.00636934		474	0	-0.00178686		474
473	0	-0.0169195	-0.0206537	-0.0220516	-0.0227058		473	0	0.00169618	0.00105552	-1.06158e-05	-0.00165346	-0.00473054	-0.00983561	-0.0194451	-0.0245655		473	0	-0.00215578	-0.00197147	-0.00159813	-0.00186026		473	0	8.89535e-05	0.000231727	-0.00108094	-0.00252887	-0.00420995	-0.00477823	-0.00592102		473	0	-0.00190469	-0.000521703	-0.000904214	-0.00199382	-0.00338636	-0.00333052	-0.0062144		473	0	-0.00171487		473
472	0	-0.0165393	-0.0201834	-0.0215599	-0.0222622		472	0	0.00171858	0.00108725	2.30059e-05	-0.00158408	-0.00461526	-0.00965825	-0.0190937	-0.0241111		472	0	-0.00209448	-0.00188257	-0.00151802	-0.0017562		472	0	0.000115077	0.000297621	-0.00100109	-0.00237911	-0.00403384	-0.00459687	-0.00577162		472	0	-0.00192634	-0.00052805	-0.000893172	-0.00193301	-0.00327469	-0.00317653	-0.00610415		472	0	-0.00163976		472
471	0	-0.0161895	-0.0197356	-0.0211029	-0.0217772		471	0	0.00169293	0.00108794	3.76185e-05	-0.00155573	-0.00450798	-0.00950859	-0.0187506	-0.0237068		471	0	-0.00206138	-0.00182499	-0.00143835	-0.00165569		471	0	0.000152849	0.000372146	-0.000917797	-0.00225577	-0.00385753	-0.00444307	-0.00560837		471	0	-0.00187991	-0.000428332	-0.000812039	-0.00184104	-0.00312783	-0.00302333	-0.0059276		471	0	-0.00156541		471
470	0	-0.0158415	-0.0193036	-0.020676	-0.0213388		470	0	0.00173223	0.0010726	6.32218e-05	-0.0015094	-0.00441469	-0.00932815	-0.0184067	-0.0232745		470	0	-0.00200749	-0.00176254	-0.00136902	-0.00156464		470	0	0.000231871	0.000467801	-0.000799767	-0.00211733	-0.00367962	-0.00423463	-0.00544416		470	0	-0.0018534	-0.000442547	-0.000779813	-0.00178292	-0.0030338	-0.00291793	-0.00582574		470	0	-0.00155392		470
469	0	-0.0154912	-0.018879	-0.0202343	-0.0208768		469	0	0.00174647	0.00108222	9.08159e-05	-0.00143709	-0.00428039	-0.00915081	-0.0180673	-0.0228365		469	0	-0.0019747	-0.00169483	-0.00128814	-0.00149136		469	0	0.00030244	0.000524585	-0.000657799	-0.00196191	-0.00347529	-0.00404305	-0.0052384		469	0	-0.00186381	-0.000433695	-0.000730495	-0.00171965	-0.00292059	-0.00277332	-0.00567957		469	0	-0.00148169		469
468	0	-0.0151453	-0.0184591	-0.019785	-0.0204433		468	0	0.00177365	0.00110481	0.0001114	-0.00138681	-0.00419209	-0.00896657	-0.0176734	-0.022445		468	0	-0.00191973	-0.00163246	-0.00122523	-0.00142495		468	0	0.000404458	0.000628399	-0.000488892	-0.00178621	-0.00328416	-0.00381814	-0.00503969		468	0	-0.00185213	-0.000395777	-0.000661083	-0.00160222	-0.0027982	-0.00258751	-0.0055201		468	0	-0.00138344		468
467	0	-0.0148553	-0.0181189	-0.019407	-0.020034		467	0	0.00173978	0.00112335	0.000135975	-0.00136855	-0.00411277	-0.00878954	-0.0173562	-0.0221237		467	0	-0.00186779	-0.00150544	-0.00114519	-0.00133042		467	0	0.000416823	0.00068304	-0.000384647	-0.00165812	-0.00311173	-0.0036493	-0.00489983		467	0	-0.00190437	-0.000392792	-0.000642578	-0.00156363	-0.00272963	-0.0024715	-0.00542231		467	0	-0.00127684		467
466	0	-0.0145482	-0.0177145	-0.0190167	-0.0195849		466	0	0.00170585	0.00108686	0.000142541	-0.00134631	-0.00409144	-0.0086596	-0.017051	-0.0217451		466	0	-0.00177956	-0.00139538	-0.00106902	-0.00123619		466	0	0.000427334	0.000755008	-0.000304966	-0.00150954	-0.0029335	-0.00347132	-0.00474633		466	0	-0.00187952	-0.00036474	-0.000533979	-0.00144089	-0.00260587	-0.00229828	-0.00524022		466	0	-0.00118692		466
465	0	-0.0142473	-0.0173553	-0.0185992	-0.019219		465	0	0.00169986	0.00107033	0.000145096	-0.00133109	-0.0040271	-0.00853376	-0.0167614	-0.0213812		465	0	-0.00176766	-0.00136049	-0.00105084	-0.00116375		465	0	0.000494992	0.000860504	-0.000168349	-0.00135199	-0.00273867	-0.00326072	-0.00457328		465	0	-0.0018856	-0.000334621	-0.000449286	-0.00136399	-0.00251394	-0.00213185	-0.00508481		465	0	-0.00105975		465
464	0	-0.0139505	-0.0170499	-0.0182473	-0.018863		464	0	0.00162381	0.00102176	0.000122641	-0.00132889	-0.00399675	-0.00844042	-0.0164976	-0.021093		464	0	-0.00168979	-0.00124236	-0.000968549	-0.00107061		464	0	0.000534995	0.000938024	-6.28967e-05	-0.00121505	-0.00258053	-0.00312058	-0.00444288		464	0	-0.00184758	-0.000254436	-0.000360497	-0.00130193	-0.00238983	-0.00199922	-0.00494109		464	0	-0.000930959		464
463	0	-0.0136767	-0.0167412	-0.0178736	-0.0185048		463	0	0.0015997	0.00101916	9.21768e-05	-0.00131271	-0.00394339	-0.00832786	-0.0162037	-0.0207445		463	0	-0.00163815	-0.00118472	-0.00092986	-0.00103029		463	0	0.000558044	0.00099937	3.60906e-05	-0.00104663	-0.00240899	-0.00296792	-0.00430023		463	0	-0.00185548	-0.000201183	-0.000252614	-0.00118771	-0.00226853	-0.00185838	-0.00483506		463	0	-0.000819629		463
462	0	-0.0133956	-0.016393	-0.0175135	-0.0181159		462	0	0.00155954	0.000980508	9.1702e-05	-0.00133356	-0.00390701	-0.0082005	-0.0159827	-0.0204262		462	0	-0.00158876	-0.00112845	-0.000866878	-0.000953093		462	0	0.000577137	0.00104954	0.000153412	-0.00089323	-0.00225016	-0.00284054	-0.00415605		462	0	-0.0018613	-0.000158863	-0.000249635	-0.00111233	-0.00217305	-0.00172733	-0.00467172		462	0	-0.000732067		462
461	0	-0.0130769	-0.016017	-0.0171425	-0.0177394		461	0	0.00158831	0.000990819	0.000142217	-0.00125942	-0.00380661	-0.00804832	-0.0156894	-0.0200882		461	0	-0.0015176	-0.00108198	-0.000791813	-0.000894423		461	0	0.000605375	0.00110553	0.000212067	-0.000778552	-0.00211463	-0.00269942	-0.00405312		461	0	-0.00182703	-7.94765e-05	-0.000185559	-0.000961785	-0.00203339	-0.00159107	-0.00450906		461	0	-0.000619071		461
460	0	-0.0127476	-0.0156507	-0.0167929	-0.0173413		460	0	0.00155802	0.00098509	0.000152721	-0.0012993	-0.0038072	-0.00793372	-0.0154715	-0.0197746		460	0	-0.0014831	-0.00103991	-0.000745973	-0.000831989		460	0	0.000619156	0.00115055	0.000279455	-0.000645595	-0.0019669	-0.00255539	-0.00397266		460	0	-0.00180967	-3.90224e-05	-0.000170388	-0.000875081	-0.00192554	-0.00147961	-0.00438908		460	0	-0.000457143		460
459	0	-0.0124614	-0.0153192	-0.0164308	-0.0169667		459	0	0.00149866	0.000945319	0.000144215	-0.00127621	-0.00377177	-0.0078415	-0.0152312	-0.0194828		459	0	-0.00145795	-0.00104855	-0.000750364	-0.000824		459	0	0.00072878	0.00123529	0.000357375	-0.000495861	-0.00181177	-0.00238423	-0.00384925		459	0	-0.00177222	-2.25009e-05	-0.000121119	-0.000803214	-0.00180251	-0.00133793	-0.0042638		459	0	-0.000286481		459
458	0	-0.0121934	-0.0149819	-0.0160719	-0.0166233		458	0	0.00145724	0.000912506	9.76981e-05	-0.00128313	-0.00375632	-0.00777186	-0.0150412	-0.0192194		458	0	-0.00142885	-0.0010292	-0.000676397	-0.000783264		458	0	0.000779048	0.00134955	0.000473926	-0.000340752	-0.00163955	-0.00222676	-0.00368831		458	0	-0.00172169	2.20879e-05	-8.57529e-05	-0.000713184	-0.00166129	-0.00118905	-0.00412019		458	0	-0.000152488		458
457	0	-0.0119007	-0.0146967	-0.0157485	-0.016266		457	0	0.00136576	0.00083765	7.11704e-05	-0.00130507	-0.00374885	-0.007718	-0.0148739	-0.0190071		457	0	-0.00144571	-0.00104926	-0.000648678	-0.000748288		457	0	0.000799357	0.00141723	0.000570108	-0.000201467	-0.00147233	-0.00205946	-0.00356283		457	0	-0.00171006	6.77442e-05	3.71083e-06	-0.000615988	-0.00159389	-0.00109395	-0.00396927		457	0	2.87376e-05		457
456	0	-0.0116412	-0.0144065	-0.0154429	-0.015905		456	0	0.00131121	0.000844751	6.56317e-05	-0.00128403	-0.00370036	-0.00758421	-0.0146269	-0.0187454		456	0	-0.00142234	-0.00102076	-0.000603516	-0.000775081		456	0	0.000844708	0.00151783	0.00067662	-7.10078e-05	-0.00133032	-0.00195205	-0.00343101		456	0	-0.00166335	0.000162468	6.72728e-05	-0.000520628	-0.0014293	-0.000915645	-0.00382603		456	0	0.000187595		456
455	0	-0.0113946	-0.0141397	-0.0151516	-0.0156416		455	0	0.00126359	0.000790808	3.80821e-05	-0.001282	-0.00367384	-0.00748529	-0.014445	-0.0185178		455	0	-0.00139454	-0.000989187	-0.000570819	-0.00080445		455	0	0.000913999	0.00160635	0.000758662	7.22244e-05	-0.00117582	-0.00182932	-0.00330437		455	0	-0.00166355	0.00021126	0.000121933	-0.000426102	-0.00134253	-0.000747127	-0.00371847		455	0	0.000359584		455
454	0	-0.011192	-0.0139097	-0.0149015	-0.0153439		454	0	0.00117691	0.000788821	-5.4788e-06	-0.00129	-0.00367831	-0.00741403	-0.0142476	-0.0183084		454	0	-0.00141511	-0.00102016	-0.000588696	-0.000854005		454	0	0.000975032	0.00167548	0.000848732	0.000202229	-0.00105072	-0.00169857	-0.00316829		454	0	-0.00165466	0.000254119	0.000198693	-0.000336409	-0.00120157	-0.000582396	-0.00359259		454	0	0.000550905		454
453	0	-0.0109904	-0.013665	-0.0146539	-0.0150996		453	0	0.00112816	0.000780789	-4.2051e-05	-0.00131601	-0.00367775	-0.00733014	-0.0140957	-0.018119		453	0	-0.00140356	-0.00103378	-0.000601454	-0.000858352		453	0	0.000989205	0.00177664	0.000922531	0.000300904	-0.000953836	-0.00157511	-0.00306907		453	0	-0.00163867	0.000296046	0.000246552	-0.000242548	-0.00110742	-0.000456452	-0.00347739		453	0	0.000756456		453
452	0	-0.0107837	-0.0134366	-0.0144512	-0.0148291		452	0	0.00105234	0.000776712	-5.76345e-05	-0.00133104	-0.00366117	-0.00726121	-0.0139776	-0.0178822		452	0	-0.00145009	-0.00107725	-0.000667403	-0.0009155		452	0	0.000987717	0.00185391	0.000970457	0.00038405	-0.000814659	-0.00147594	-0.00297363		452	0	-0.0016356	0.00032204	0.000307511	-0.000151519	-0.00101508	-0.000344296	-0.00337186		452	0	0.000864439		452
451	0	-0.0105991	-0.0131823	-0.0141903	-0.0145963		451	0	0.00102045	0.000709589	-7.62296e-05	-0.00134208	-0.00360456	-0.00719873	-0.0138221	-0.017668		451	0	-0.0014739	-0.00112099	-0.00073165	-0.000954557		451	0	0.00103727	0.00191569	0.00109691	0.000463066	-0.000658793	-0.00137126	-0.00287776		451	0	-0.00158544	0.000396103	0.00037757	-6.23206e-05	-0.000882548	-0.000178925	-0.00321602		451	0	0.00103245		451
450	0	-0.0103913	-0.0129664	-0.0139109	-0.014358		450	0	0.000983488	0.000689419	-0.000105836	-0.00133114	-0.00357692	-0.00711021	-0.0136906	-0.0174687		450	0	-0.00151241	-0.001185	-0.000781103	-0.00101943		450	0	0.00110016	0.0019796	0.00119989	0.000582249	-0.000548439	-0.00126657	-0.00278177		450	0	-0.00156118	0.000494234	0.00047773	6.10476e-05	-0.00071483	1.86606e-05	-0.00310485		450	0	0.0012615		450
449	0	-0.0102264	-0.0127419	-0.0136958	-0.0141136		449	0	0.000948456	0.000664202	-0.000105455	-0.00132821	-0.00355925	-0.00703875	-0.0135507	-0.0172703		449	0	-0.00151291	-0.00122259	-0.000780672	-0.00104813		449	0	0.00114149	0.00201931	0.00129839	0.0006612	-0.000462097	-0.00114398	-0.00269485		449	0	-0.00151183	0.000577433	0.000573991	0.000193587	-0.000543922	0.000188461	-0.00295436		449	0	0.00147907		449
448	0	-0.010087	-0.0125208	-0.0134769	-0.0139108		448	0	0.000893351	0.000623938	-0.000155085	-0.0013463	-0.00353556	-0.00699333	-0.013415	-0.0171017		448	0	-0.00155111	-0.00131386	-0.000865965	-0.00116187		448	0	0.00121925	0.00211574	0.00138352	0.000806218	-0.000338269	-0.00100577	-0.0025615		448	0	-0.00154539	0.000570699	0.000602353	0.000276297	-0.000474823	0.000331477	-0.00285155		448	0	0.00170227		448
447	0	-0.00992207	-0.0123221	-0.0133132	-0.0137061		447	0	0.000793173	0.000569626	-0.000174728	-0.00136441	-0.00353383	-0.00696326	-0.0133004	-0.016968		447	0	-0.00165582	-0.00142672	-0.000965589	-0.00128564		447	0	0.00129205	0.00217949	0.00145928	0.000914001	-0.000191955	-0.000908164	-0.00246723		447	0	-0.00151385	0.000603035	0.000663818	0.00038318	-0.000375533	0.000471709	-0.00273841		447	0	0.00191451		447
446	0	-0.00980106	-0.0121465	-0.0131495	-0.013542		446	0	0.00075892	0.000526265	-0.000225382	-0.00137152	-0.00356008	-0.00691964	-0.0131955	-0.0168469		446	0	-0.00170143	-0.00152029	-0.00107055	-0.00137857		446	0	0.00132569	0.00225964	0.00149945	0.000982048	-7.60561e-05	-0.000824752	-0.00239654		446	0	-0.00148622	0.000683438	0.000710384	0.000449236	-0.000287051	0.000575158	-0.00264295		446	0	0.00213447		446
445	0	-0.00967788	-0.0120083	-0.0129726	-0.0133748		445	0	0.000703593	0.000482855	-0.000276049	-0.00142465	-0.00356428	-0.00687825	-0.0130991	-0.0166908		445	0	-0.00181966	-0.00166806	-0.00120967	-0.00151255		445	0	0.00141877	0.00233531	0.00166055	0.00115366	3.84268e-05	-0.000744638	-0.00223473		445	0	-0.0015055	0.00066591	0.000730054	0.000458466	-0.000210377	0.000661824	-0.00257515		445	0	0.00237556		445
444	0	-0.00956863	-0.0119011	-0.012832	-0.0132258		444	0	0.00059819	0.000402395	-0.000291728	-0.0014238	-0.00354046	-0.0068488	-0.0130014	-0.0165399		444	0	-0.0018719	-0.00171334	-0.00129984	-0.00160121		444	0	0.00143558	0.00243079	0.00177907	0.00122283	0.000114193	-0.000673723	-0.00214309		444	0	-0.00149668	0.00065545	0.000837827	0.00058887	-8.25091e-05	0.000817708	-0.00246404		444	0	0.00261239		444
443	0	-0.00944761	-0.0117173	-0.0126932	-0.013052		443	0	0.000605709	0.000390885	-0.000341419	-0.00142195	-0.0035066	-0.00678428	-0.0128917	-0.0163769		443	0	-0.00195497	-0.00180385	-0.00140538	-0.00170664		443	0	0.00142122	0.00249367	0.00186782	0.00132277	0.000216641	-0.000630608	-0.00207385		443	0	-0.00143376	0.000774059	0.0010027	0.00078345	5.25521e-05	0.00097881	-0.00230959		443	0	0.00283524		443
442	0	-0.00932783	-0.0116004	-0.0125593	-0.0128501		442	0	0.000551152	0.000364324	-0.000357123	-0.00145112	-0.00347171	-0.0067417	-0.0127879	-0.0162556		442	0	-0.00201726	-0.00186999	-0.001531	-0.00180145		442	0	0.0014659	0.00256497	0.00196798	0.00146226	0.00030327	-0.000588296	-0.00205998		442	0	-0.00140675	0.000807736	0.00112468	0.000886207	0.000162807	0.00109313	-0.00218381		442	0	0.00308442		442
441	0	-0.00926799	-0.0114959	-0.0124503	-0.0127321		441	0	0.000566515	0.000407712	-0.00041684	-0.0014743	-0.00347377	-0.00669004	-0.012739	-0.0161408		441	0	-0.00206299	-0.00197317	-0.00165599	-0.00193755		441	0	0.00155031	0.00262437	0.00208927	0.00156912	0.00040318	-0.000535187	-0.00199		441	0	-0.00141564	0.000840482	0.00118277	0.00099814	0.000300258	0.00124367	-0.0021107		441	0	0.00329652		441
440	0	-0.00920718	-0.011384	-0.0123609	-0.0126255		440	0	0.000573799	0.000377048	-0.00043957	-0.00150049	-0.0034308	-0.00665531	-0.012677	-0.0160086		440	0	-0.00214255	-0.00212389	-0.00178528	-0.00207066		440	0	0.00157226	0.00267249	0.00222857	0.00168553	0.00052907	-0.000448983	-0.001948		440	0	-0.00140643	0.000883297	0.00129796	0.00107525	0.000376903	0.00125943	-0.00206527		440	0	0.00353856		440
439	0	-0.0091327	-0.011261	-0.0122718	-0.0124905		439	0	0.000510003	0.000328331	-0.000463312	-0.00155969	-0.00345679	-0.0066575	-0.0126242	-0.0159672		439	0	-0.00220944	-0.00227556	-0.00196088	-0.00218738		439	0	0.00162644	0.00272481	0.00237659	0.0018082	0.000642438	-0.000355386	-0.0019237		439	0	-0.00140513	0.00090618	0.00133825	0.00115254	0.000473744	0.00133541	-0.0020035		439	0	0.00377053		439
438	0	-0.00901306	-0.0111167	-0.012073	-0.0123652		438	0	0.000458126	0.000281561	-0.000490068	-0.00156291	-0.00345974	-0.00664261	-0.0125896	-0.0158912		438	0	-0.00230099	-0.0023565	-0.00213438	-0.00234701		438	0	0.00162085	0.00279993	0.00245913	0.00192043	0.000756284	-0.000338496	-0.00192978		438	0	-0.00140773	0.000948133	0.00140165	0.00124901	0.000568782	0.00141562	-0.0019654		438	0	0.00399942		438
437	0	-0.00900416	-0.0110374	-0.0119778	-0.0122576		437	0	0.000409166	0.000253737	-0.000533837	-0.00158713	-0.00348364	-0.00664763	-0.0125541	-0.0158089		437	0	-0.00241218	-0.0024698	-0.0022883	-0.00252177		437	0	0.0016562	0.00282766	0.00254369	0.00201852	0.000837306	-0.000298415	-0.00194835		437	0	-0.00138223	0.00100215	0.00148516	0.00135666	0.000708017	0.00152804	-0.00187996		437	0	0.00422624		437
436	0	-0.00891629	-0.0108802	-0.0118211	-0.0121221		436	0	0.000375124	0.000167859	-0.000589618	-0.00163036	-0.00350451	-0.00668557	-0.0125188	-0.0158099		436	0	-0.00246863	-0.00253688	-0.00241865	-0.00265737		436	0	0.00168397	0.0028825	0.00262327	0.00213426	0.000873305	-0.000272744	-0.00196531		436	0	-0.00132863	0.00108924	0.00157378	0.00144849	0.000857449	0.00164569	-0.0017682		436	0	0.00447999		436
435	0	-0.00882547	-0.0107827	-0.0116956	-0.0119913		435	0	0.000321997	0.000135926	-0.000646414	-0.00168359	-0.00355032	-0.00668141	-0.0124367	-0.0157534		435	0	-0.00254143	-0.00269275	-0.00259624	-0.00281201		435	0	0.00178358	0.00298764	0.00271656	0.00232905	0.000924179	-0.000229086	-0.00192106		435	0	-0.00130093	0.0011474	0.0016365	0.0015895	0.00087408	0.00174656	-0.00170109		435	0	0.00470467		435
434	0	-0.00875178	-0.0106909	-0.0116139	-0.0118699		434	0	0.000267785	8.89376e-05	-0.000643223	-0.00174184	-0.00354709	-0.00670116	-0.0123841	-0.015729		434	0	-0.0026649	-0.0028366	-0.00279887	-0.00299881		434	0	0.00174332	0.00302058	0.00279096	0.00237119	0.000976327	-0.00026554	-0.00194941		434	0	-0.00126713	0.00119463	0.00168832	0.0016607	0.000986909	0.00186365	-0.00157966		434	0	0.00491927		434
433	0	-0.00867883	-0.0106241	-0.0115423	-0.0117896		433	0	0.000150488	2.78934e-05	-0.000759045	-0.00182909	-0.00360082	-0.00673381	-0.0124022	-0.0157831		433	0	-0.00278473	-0.00295406	-0.00301406	-0.00324356		433	0	0.00180168	0.00312993	0.00283938	0.00250139	0.00109115	-0.00024291	-0.00194725		433	0	-0.00125224	0.00121193	0.00175926	0.00174308	0.00110994	0.00192497	-0.00155388		433	0	0.0050518		433
432	0	-0.00860883	-0.0105329	-0.011435	-0.0116539		432	0	0.000153104	4.79259e-06	-0.000768881	-0.00185936	-0.0035995	-0.00671436	-0.0123675	-0.0157509		432	0	-0.00280644	-0.00305902	-0.00311681	-0.00339239		432	0	0.00180318	0.00315727	0.00292752	0.00257004	0.00113234	-0.000237695	-0.00201769		432	0	-0.00117024	0.0013163	0.0018873	0.00187364	0.00126817	0.00208351	-0.00141777		432	0	0.00523226		432
431	0	-0.00849266	-0.010421	-0.0112968	-0.0115365		431	0	7.86324e-05	-8.63653e-05	-0.000862731	-0.00193062	-0.00363012	-0.00676581	-0.0124108	-0.0158049		431	0	-0.00292572	-0.0031753	-0.00328093	-0.0035834		431	0	0.0018302	0.00321752	0.00301017	0.00264784	0.00116661	-0.000206598	-0.00206923		431	0	-0.00113713	0.00139773	0.00200346	0.00200439	0.0014356	0.00224227	-0.00127232		431	0	0.00541364		431
430	0	-0.00842244	-0.0103227	-0.0111689	-0.0114435		430	0	9.07218e-06	-0.000141581	-0.000902595	-0.0019849	-0.0036607	-0.00679215	-0.0123832	-0.0157706		430	0	-0.00306079	-0.003309	-0.00343904	-0.00375189		430	0	0.00190476	0.00330677	0.00314793	0.00276949	0.00122894	-0.00017962	-0.00209747		430	0	-0.00109693	0.00137024	0.00212272	0.00210232	0.00158523	0.00240427	-0.00113754		430	0	0.00557696		430
429	0	-0.00841955	-0.0102283	-0.0111043	-0.0113551		429	0	-1.25775e-05	-0.000198855	-0.000995473	-0.00199317	-0.00372722	-0.00684137	-0.0123768	-0.0157673		429	0	-0.00319984	-0.00341283	-0.00360914	-0.00394208		429	0	0.00187704	0.00339861	0.0031796	0.00282838	0.00131795	-0.000167463	-0.00217721		429	0	-0.00103762	0.00150182	0.00231609	0.00229244	0.00182806	0.00257748	-0.000937411		429	0	0.00571019		429
428	0	-0.00833521	-0.0101485	-0.0109817	-0.0112114		428	0	5.26824e-05	-0.000202188	-0.00108536	-0.00205946	-0.00378969	-0.00683148	-0.0123504	-0.0157581		428	0	-0.00326348	-0.0034901	-0.00373224	-0.00407568		428	0	0.00197604	0.00352286	0.00335569	0.00303092	0.00146922	-7.03265e-05	-0.00214764		428	0	-0.000972213	0.00162946	0.00240357	0.00237374	0.00196909	0.00278293	-0.000777945		428	0	0.00582736		428
427	0	-0.00827022	-0.0101621	-0.010876	-0.0111319		427	0	-7.61491e-05	-0.00028058	-0.00111527	-0.00215875	-0.00383111	-0.00690048	-0.0123851	-0.0157941		427	0	-0.00333202	-0.00359052	-0.00380574	-0.0042161		427	0	0.00202648	0.0035769	0.00343929	0.00316321	0.00156907	6.86432e-07	-0.00213459		427	0	-0.0009057	0.00168618	0.00249916	0.00248624	0.00218033	0.0029886	-0.000570138		427	0	0.00599645		427
426	0	-0.00819957	-0.0100852	-0.0107959	-0.0110684		426	0	-0.000140073	-0.000375032	-0.00119019	-0.00217604	-0.00388947	-0.00693435	-0.0123669	-0.0158061		426	0	-0.00343386	-0.00373519	-0.00401487	-0.00441253		426	0	0.00207714	0.00364474	0.00357709	0.00330505	0.00169938	0.000145375	-0.00203813		426	0	-0.000837082	0.00186196	0.00262986	0.00270792	0.00246077	0.0033465	-0.00030199		426	0	0.00617147		426
425	0	-0.00810816	-0.00997232	-0.0106815	-0.0109576		425	0	-0.00021609	-0.000458545	-0.00124713	-0.00217433	-0.00390977	-0.00694409	-0.0123057	-0.0157863		425	0	-0.0034992	-0.00375583	-0.00415132	-0.0045407		425	0	0.00208733	0.00374168	0.00368741	0.00348573	0.00179235	0.000211837	-0.00205478		425	0	-0.00070936	0.00196982	0.00280368	0.0029148	0.00272941	0.00365363	-9.49899e-06		425	0	0.00631141		425
424	0	-0.008016	-0.00982987	-0.0105625	-0.0108077		424	0	-0.000282201	-0.000534119	-0.00127808	-0.00221463	-0.00398901	-0.00690571	-0.0122607	-0.0157246		424	0	-0.00353945	-0.00376884	-0.00424912	-0.00464751		424	0	0.00220714	0.00386961	0.00386433	0.00367795	0.00198039	0.000361773	-0.00196314		424	0	-0.000599533	0.00208974	0.0029746	0.00319886	0.00300626	0.00401899	0.000313335		424	0	0.00647928		424
423	0	-0.00787109	-0.00966946	-0.0103762	-0.0106606		423	0	-0.000305407	-0.000549755	-0.00134304	-0.00224993	-0.0039662	-0.00688319	-0.0122067	-0.015632		423	0	-0.00359482	-0.00379083	-0.00427836	-0.00471888		423	0	0.00225637	0.00402344	0.00399137	0.00384801	0.0021083	0.000498879	-0.00185891		423	0	-0.0003866	0.00224474	0.00315464	0.00344112	0.00327431	0.00434457	0.000648513		423	0	0.00658507		423
422	0	-0.00782642	-0.00954328	-0.0103242	-0.0105078		422	0	-0.00033971	-0.000595453	-0.00136702	-0.00229623	-0.00396732	-0.00689154	-0.0121498	-0.0155875		422	0	-0.00356391	-0.0038029	-0.00425735	-0.0047205		422	0	0.00239283	0.00410606	0.00419611	0.00403902	0.00233367	0.000717455	-0.00168238		422	0	-0.000291561	0.0023748	0.00334579	0.00365156	0.00354057	0.00468639	0.00113204		422	0	0.00680779		422
421	0	-0.007631	-0.00931733	-0.0101264	-0.0102771		421	0	-0.000366109	-0.000616215	-0.00136301	-0.00231953	-0.00389538	-0.00678475	-0.0119629	-0.0154521		421	0	-0.00352932	-0.00381228	-0.00432611	-0.00475379		421	0	0.00254472	0.00425818	0.00440155	0.00426746	0.0025714	0.0009065	-0.00152107		421	0	-0.000225415	0.00248394	0.00352505	0.0038852	0.00385703	0.00508944	0.0014899		421	0	0.00699144		421
420	0	-0.00747582	-0.00885362	-0.00966785	-0.0100578		420	0	-0.000424606	-0.000665039	-0.00101602	-0.00215483	-0.00384638	-0.00668681	-0.0121571	-0.0150288		420	0	-0.00312316	-0.00377885	-0.00388385	-0.00432896		420	0	0.00249712	0.00438279	0.00444981	0.00433495	0.00295329	0.000997412	-0.00150127		420	0	-0.000181163	0.00241114	0.00360143	0.00404304	0.0039357	0.00500071	0.00201212		420	0	0.00685901		420
419	0	-0.0071739	-0.00862914	-0.0093995	-0.00979262		419	0	-0.000386203	-0.000704928	-0.00101605	-0.00218513	-0.00385231	-0.00664973	-0.0120044	-0.0147936		419	0	-0.00301064	-0.00369654	-0.00386777	-0.00427372		419	0	0.00248745	0.00450109	0.00464967	0.00455137	0.00315865	0.00118459	-0.00132408		419	0	-0.000112802	0.00254742	0.00372492	0.00418306	0.00422058	0.00535122	0.00241068		419	0	0.00693051		419
418	0	-0.00695923	-0.00835889	-0.00908337	-0.00946273		418	0	-0.000322899	-0.000823882	-0.00107109	-0.00220743	-0.00376417	-0.0065645	-0.0118428	-0.0145575		418	0	-0.00299145	-0.00369295	-0.00386288	-0.00422798		418	0	0.00260771	0.00462228	0.00480443	0.00475363	0.00344146	0.00141803	-0.00112551		418	0	-0.000103333	0.00264576	0.00389052	0.00445429	0.00452867	0.00575497	0.00290159		418	0	0.00705793		418
417	0	-0.0067278	-0.00812388	-0.00887747	-0.00910708		417	0	-0.000295696	-0.000860901	-0.00108814	-0.00214273	-0.00366097	-0.00644911	-0.0115702	-0.0143345		417	0	-0.00287331	-0.00355649	-0.0036923	-0.00410094		417	0	0.00277288	0.00477536	0.0049701	0.00504873	0.00370254	0.00171124	-0.000835554		417	0	-0.000105756	0.00270918	0.00397324	0.00466571	0.00472696	0.00610794	0.00331885		417	0	0.00717528		417
416	0	-0.00641463	-0.00785411	-0.00855378	-0.00875568		416	0	-0.000271595	-0.000807987	-0.00118721	-0.00206802	-0.00360969	-0.00632656	-0.0113256	-0.0140535		416	0	-0.00284971	-0.00350887	-0.00371793	-0.00398622		416	0	0.00289997	0.00493633	0.00514367	0.00527166	0.00400697	0.0019954	-0.000603614		416	0	-8.80697e-05	0.00285166	0.00409407	0.00487032	0.00503047	0.00652415	0.00383146		416	0	0.00728355		416
415	0	-0.0060867	-0.00757856	-0.00820531	-0.00840852		415	0	-0.000176597	-0.000694138	-0.0011023	-0.00193531	-0.00341935	-0.00609685	-0.0109491	-0.0135896		415	0	-0.00276217	-0.0033939	-0.00364848	-0.00383922		415	0	0.00297499	0.00507019	0.00534515	0.00544842	0.00423126	0.00228173	-0.000302994		415	0	3.72636e-06	0.00299122	0.00437602	0.00509714	0.00546018	0.00701259	0.00427842		415	0	0.00740675		415
414	0	-0.00573703	-0.00715925	-0.00775106	-0.0079356		414	0	-0.000194702	-0.000652357	-0.0010304	-0.0018366	-0.00327493	-0.00588798	-0.0106257	-0.0131528		414	0	-0.00257919	-0.00319907	-0.00340016	-0.00368566		414	0	0.00303493	0.00515993	0.00547852	0.00558502	0.0044464	0.00251421	-0.000104893		414	0	5.63261e-06	0.00313285	0.00458309	0.00536015	0.0057591	0.00753827	0.00465672		414	0	0.00752787		414
413	0	-0.00532161	-0.00680218	-0.00730203	-0.00741892		413	0	-0.000154913	-0.000649644	-0.000960516	-0.00178789	-0.00320744	-0.00564694	-0.0102933	-0.0127061		413	0	-0.00243247	-0.00298202	-0.00322849	-0.00349134		413	0	0.00315178	0.00531157	0.0057298	0.00594246	0.00474741	0.00288756	0.000186587		413	0	2.26495e-05	0.00332955	0.00471827	0.00553736	0.00613824	0.00796618	0.00501939		413	0	0.00760691		413
412	0	-0.00497545	-0.00636034	-0.00689321	-0.00694548		412	0	-0.000152229	-0.000675999	-0.000957649	-0.00175717	-0.00310088	-0.00548272	-0.00992698	-0.0122774		412	0	-0.00219432	-0.00280713	-0.00305267	-0.00330137		412	0	0.00326455	0.00553409	0.00592998	0.00625172	0.00499226	0.00324265	0.000440043		412	0	0.000109778	0.00348732	0.00489556	0.00579577	0.00636558	0.00827733	0.0054034		412	0	0.00769089		412
411	0	-0.00458754	-0.00582274	-0.00635361	-0.00645729		411	0	-0.000176652	-0.000679423	-0.0010278	-0.00174844	-0.00300624	-0.00524933	-0.00958868	-0.0117768		411	0	-0.00201695	-0.00258462	-0.00283321	-0.00306437		411	0	0.00331425	0.0056445	0.00610606	0.00647982	0.00518697	0.00356851	0.000715776		411	0	0.000287017	0.00359516	0.00510498	0.00602538	0.00669114	0.00861672	0.00587377		411	0	0.00783278		411
410	0	-0.00426288	-0.00540538	-0.00583423	-0.00595134		410	0	-9.01825e-05	-0.000592917	-0.000986963	-0.00165071	-0.00282152	-0.00494975	-0.00905342	-0.0111963		410	0	-0.00182045	-0.00245191	-0.00263592	-0.00282404		410	0	0.00337386	0.00575179	0.00625104	0.00669674	0.00546554	0.00384911	0.00108878		410	0	0.000421369	0.00370507	0.00528251	0.0062972	0.00690191	0.00892634	0.00624849		410	0	0.0079566		410
409	0	-0.00382647	-0.00483225	-0.00527506	-0.00531562		409	0	-9.98219e-05	-0.000534481	-0.000891144	-0.00156397	-0.00252872	-0.00465099	-0.0085432	-0.0105908		409	0	-0.00168163	-0.00227248	-0.00243382	-0.00265639		409	0	0.00326638	0.00572897	0.00637491	0.00675349	0.00561595	0.00403947	0.00127517		409	0	0.000445834	0.00378805	0.00541716	0.00654821	0.00707389	0.00926919	0.00649656		409	0	0.00802234		409
408	0	-0.00344732	-0.00435536	-0.00474711	-0.00477815		408	0	-8.35712e-05	-0.000503116	-0.000770342	-0.00152923	-0.00235684	-0.00437404	-0.00802902	-0.00996135		408	0	-0.00150021	-0.00207037	-0.0022974	-0.00246433		408	0	0.00316883	0.00579203	0.00639969	0.00693008	0.00588822	0.00436057	0.00155832		408	0	0.000495412	0.00379711	0.00551093	0.00670343	0.00715208	0.00951029	0.006717		408	0	0.00811601		408
407	0	-0.00298043	-0.0038047	-0.00413837	-0.00421592		407	0	-0.000142431	-0.000501822	-0.000731556	-0.00151947	-0.00214488	-0.0040769	-0.00748286	-0.00927595		407	0	-0.00128697	-0.00193687	-0.00194138	-0.00210977		407	0	0.00317419	0.00585797	0.00647736	0.00704248	0.00604833	0.00463843	0.00200724		407	0	0.000591103	0.00390023	0.00560981	0.00689585	0.00736449	0.00982162	0.00701478		407	0	0.00818261		407
406	0	-0.0025158	-0.00318828	-0.00350185	-0.00358393		406	0	-0.000127403	-0.0004396	-0.000662786	-0.00142271	-0.00198083	-0.00371256	-0.00680674	-0.00854159		406	0	-0.00114124	-0.00171229	-0.00171918	-0.00187502		406	0	0.00320647	0.00587479	0.00661893	0.00718772	0.0063403	0.00500203	0.00238594		406	0	0.000651909	0.00402443	0.00575182	0.00705748	0.00749712	0.0100622	0.00724593		406	0	0.00824512		406
405	0	-0.00198742	-0.0025971	-0.00284754	-0.00286418		405	0	-0.000113488	-0.000383451	-0.000611033	-0.00128694	-0.0017177	-0.00337902	-0.00618663	-0.00773326		405	0	-0.000964308	-0.00146455	-0.0014609	-0.00157619		405	0	0.00321766	0.0059055	0.0066654	0.00738978	0.00652511	0.00526538	0.0027384		405	0	0.000841829	0.0042177	0.00592194	0.00730731	0.00769796	0.010324	0.00756143		405	0	0.00831256		405
404	0	-0.0015343	-0.00210315	-0.00228143	-0.00222566		404	0	-0.000181686	-0.000387375	-0.000620296	-0.00119016	-0.00161048	-0.00299328	-0.00554556	-0.00691797		404	0	-0.000797085	-0.00112465	-0.00115024	-0.00123269		404	0	0.00319477	0.00586009	0.00674676	0.00748466	0.00675377	0.00554948	0.00312863		404	0	0.000868864	0.00423903	0.00596119	0.00738035	0.00781301	0.0105211	0.0078093		404	0	0.00832693		404
403	0	-0.00108443	-0.00142145	-0.00155654	-0.00142639		403	0	-0.000146999	-0.000283374	-0.000497577	-0.000978364	-0.00136117	-0.00254932	-0.0048495	-0.00600171		403	0	-0.000500276	-0.000746694	-0.000742033	-0.000818834		403	0	0.00327879	0.00594855	0.00684202	0.00763936	0.00705328	0.00594632	0.00352462		403	0	0.000907016	0.00423444	0.00607055	0.0075536	0.00795528	0.0106714	0.00800652		403	0	0.00834422		403
402	0	-0.000479828	-0.000703976	-0.000758863	-0.000644353		402	0	-0.000164428	-0.000151446	-0.000333874	-0.00076656	-0.00118278	-0.00209716	-0.00408046	-0.00506046		402	0	-0.000236085	-0.000352199	-0.000294072	-0.000399825		402	0	0.00331073	0.0060149	0.00699417	0.00788689	0.00735264	0.00636189	0.00402538		402	0	0.000946283	0.00434293	0.00622904	0.00772505	0.00816077	0.0108779	0.0082911		402	0	0.00826143		402
401	0	4.65172e-05	3.02553e-05	3.6081e-06	6.54458e-05		401	0	-0.000241974	-0.000137594	-0.000247188	-0.000627743	-0.00102329	-0.00176777	-0.00336343	-0.00408724		401	0	1.33813e-05	6.92822e-06	-6.72687e-07	-6.27351e-06		401	0	0.00325357	0.00606912	0.00705321	0.00803424	0.00757984	0.00672821	0.0044639		401	0	0.00108567	0.00451848	0.00639965	0.00793371	0.00841948	0.0111207	0.00854505		401	0	0.00825657		401
400	0	0.000508602	0.000726249	0.000790871	0.000836007		400	0	-0.000223638	-9.68183e-05	-0.000165519	-0.000479913	-0.000749712	-0.00130517	-0.00252241	-0.00301003		400	0	0.000411019	0.000515579	0.000563856	0.000491909		400	0	0.00316934	0.00608722	0.00708615	0.00815241	0.00781988	0.00711127	0.00494619		400	0	0.00113117	0.00460511	0.00657538	0.00802958	0.0085494	0.0112777	0.00877435		400	0	0.00823863		400
399	0	0.00100343	0.001439	0.00153693	0.00173233		399	0	-0.00018642	-6.01185e-05	-0.000142868	-0.00035407	-0.000528037	-0.000904334	-0.0016804	-0.00207583		399	0	0.000736222	0.000932845	0.0010607	0.000974312		399	0	0.00316701	0.0060872	0.00716198	0.00831439	0.00816177	0.00750507	0.00538923		399	0	0.00125579	0.0047248	0.00658323	0.00816366	0.00866454	0.0114809	0.00906502		399	0	0.00818461		399
398	0	0.00157699	0.00215652	0.00222777	0.00250142		398	0	-0.000100323	-1.64958e-05	-5.92332e-05	-0.000153212	-0.000231267	-0.000412274	-0.000738399	-0.000934634		398	0	0.00104659	0.00139102	0.00153246	0.00152233		398	0	0.0032506	0.00618606	0.0073847	0.0085972	0.0086035	0.0080206	0.00598304		398	0	0.00134852	0.00478357	0.0066402	0.00826896	0.0088619	0.0116655	0.00932105		398	0	0.00815752		398
397	0	0.00221329	0.0029938	0.00310242	0.00341227		397	0	-5.03464e-05	-3.29509e-05	-1.26163e-05	8.66027e-06	1.56003e-05	4.3021e-05	0.000131604	9.35603e-05		397	0	0.00143941	0.00187329	0.00206751	0.00211904		397	0	0.0032891	0.00627679	0.00740931	0.00876382	0.00889907	0.00849987	0.0065116		397	0	0.00137438	0.00480441	0.0067093	0.00838346	0.00904548	0.0118512	0.00964045		397	0	0.00814435		397
396	0	0.00287033	0.00379184	0.00397085	0.00431389		396	0	-1.2492e-05	9.35158e-05	0.000144983	0.000235549	0.000292567	0.000569554	0.00111661	0.00128976		396	0	0.00179318	0.00234844	0.00264665	0.00267125		396	0	0.0032885	0.00623639	0.00744681	0.00893526	0.00918348	0.00888487	0.00716292		396	0	0.00142336	0.00486333	0.00682952	0.00857018	0.00928029	0.0120992	0.0100532		396	0	0.00810411		396
395	0	0.00351811	0.00457964	0.00483009	0.00529527		395	0	0.000100239	0.000231903	0.000328565	0.000500454	0.000629634	0.00120033	0.00215262	0.00255896		395	0	0.00214749	0.00283028	0.00315397	0.00322994		395	0	0.00326082	0.00625887	0.00756321	0.00916951	0.00953473	0.0093406	0.00767399		395	0	0.00141945	0.00484431	0.00687887	0.00868911	0.00950131	0.0124034	0.0102953		395	0	0.00795779		395
394	0	0.00418262	0.0054442	0.00570911	0.00626442		394	0	0.000186846	0.000310211	0.000494129	0.000682376	0.000946803	0.00170435	0.00308064	0.00374318		394	0	0.00255805	0.00338528	0.00374726	0.0039105		394	0	0.00330305	0.00633422	0.00764449	0.00938558	0.00995682	0.00985107	0.00823682		394	0	0.00137966	0.00488537	0.00696533	0.00880025	0.00977155	0.0126219	0.0106988		394	0	0.00780039		394
393	0	0.00489487	0.00628252	0.00661094	0.00719533		393	0	0.000271328	0.000475439	0.000664676	0.000929317	0.00118208	0.00230962	0.00408967	0.00502142		393	0	0.00297284	0.00387025	0.0043014	0.00452593		393	0	0.00355919	0.00653244	0.00781965	0.00972846	0.0105707	0.0104963	0.0089624		393	0	0.001448	0.0050085	0.00708493	0.00886961	0.00996302	0.0128736	0.0111387		393	0	0.00772292		393
392	0	0.00563886	0.0071456	0.00757157	0.00822101		392	0	0.000450684	0.000696586	0.000850205	0.00124228	0.00159745	0.00293515	0.00517471	0.00632968		392	0	0.00343645	0.00447736	0.00501209	0.0052298		392	0	0.00369024	0.00653754	0.00797571	0.0100562	0.0109625	0.0109422	0.00967173		392	0	0.00157546	0.0052327	0.00726265	0.00912919	0.0103317	0.0132556	0.0116619		392	0	0.00755137		392
391	0	0.00634858	0.00804944	0.00855799	0.00933046		391	0	0.000629913	0.000794652	0.000994715	0.00151625	0.00202494	0.00358994	0.00629177	0.00769597		391	0	0.0038741	0.00526652	0.00567581	0.00591112		391	0	0.00370019	0.0066385	0.00809765	0.0102367	0.0114021	0.0115268	0.0102788		391	0	0.00155904	0.00523597	0.00735349	0.00927298	0.0105566	0.0135689	0.0119805		391	0	0.00748974		391
390	0	0.00705504	0.00894804	0.00948121	0.0102927		390	0	0.000736013	0.000890635	0.00112921	0.00176125	0.00241853	0.00423899	0.00740285	0.00908029		390	0	0.00444776	0.00587241	0.00636867	0.00661267		390	0	0.00376005	0.00671534	0.00821748	0.010495	0.0117395	0.0120262	0.0109846		390	0	0.00167174	0.00521932	0.00739646	0.00941099	0.0107888	0.0138823	0.0123405		390	0	0.00741804		390
389	0	0.00771523	0.0098454	0.0104202	0.0113287		389	0	0.000799984	0.000972535	0.00122868	0.00200827	0.00272824	0.00487031	0.00851496	0.0104716		389	0	0.00501064	0.00658393	0.00714123	0.00740074		389	0	0.00375782	0.00674804	0.0082912	0.0106881	0.0121368	0.0125753	0.0115512		389	0	0.00165056	0.00524674	0.00746755	0.00953621	0.0109911	0.014127	0.0127398		389	0	0.00735226		389
388	0	0.00860615	0.0108465	0.0114951	0.0124864		388	0	0.000959824	0.00109835	0.00139214	0.00226332	0.00315505	0.0054549	0.00964409	0.011865		388	0	0.00557892	0.00721326	0.007863	0.00811561		388	0	0.0036955	0.00673161	0.0083368	0.010928	0.0125019	0.0131291	0.0121015		388	0	0.00160151	0.00534623	0.00761578	0.00966566	0.0112597	0.014408	0.0130465		388	0	0.0073194		388
387	0	0.0093898	0.0117974	0.0124867	0.0134549		387	0	0.00101653	0.00123409	0.00152858	0.00241638	0.00353198	0.00614277	0.0108183	0.0132085		387	0	0.00606991	0.00783869	0.00854486	0.0088109		387	0	0.00371208	0.00679906	0.00848928	0.0111168	0.0128958	0.0136926	0.0127716		387	0	0.00166358	0.0055178	0.00773913	0.00990533	0.0114615	0.0146562	0.0134616		387	0	0.00726847		387
386	0	0.0101382	0.012758	0.0134011	0.0143962		386	0	0.000948109	0.00122473	0.001589	0.00255447	0.00384902	0.00669092	0.0118485	0.014515		386	0	0.00667579	0.00849403	0.00926341	0.00954627		386	0	0.00372057	0.00678236	0.00861165	0.0113423	0.0132126	0.0142079	0.0134114		386	0	0.00175277	0.00557543	0.0078416	0.00996021	0.0116665	0.0149217	0.0136921		386	0	0.00721046		386
385	0	0.0110593	0.0137814	0.0145584	0.0155543		385	0	0.00105755	0.0012813	0.0016584	0.00272458	0.00423319	0.00737836	0.0130367	0.0158175		385	0	0.00727077	0.00916844	0.0100537	0.0103582		385	0	0.00370096	0.00682154	0.0087399	0.0115827	0.0136392	0.0147329	0.01409		385	0	0.00174909	0.00556614	0.00791321	0.00997832	0.0118158	0.0151294	0.0140179		385	0	0.00709337		385
384	0	0.0120352	0.0148366	0.0156474	0.0167261		384	0	0.00110786	0.00139377	0.00190678	0.00296972	0.00460046	0.00797209	0.014135	0.0171811		384	0	0.00772683	0.00977214	0.0107146	0.0111361		384	0	0.00369426	0.00678958	0.00889503	0.0117368	0.0139836	0.0151286	0.0147953		384	0	0.00187654	0.00571893	0.00800294	0.0101906	0.0119473	0.0154094	0.0142581		384	0	0.00694721		384
383	0	0.0128887	0.0159155	0.0168383	0.0178207		383	0	0.00106803	0.00143616	0.00203914	0.00320988	0.00495586	0.00862011	0.0152663	0.0185988		383	0	0.00829457	0.0104444	0.0114063	0.0118388		383	0	0.00367347	0.00688848	0.00890205	0.0118918	0.0143059	0.015593	0.0154233		383	0	0.00184811	0.00577978	0.0080808	0.0103002	0.012031	0.0155026	0.0144507		383	0	0.00686497		383
382	0	0.0137731	0.0169642	0.0179899	0.0190681		382	0	0.00108607	0.00157846	0.00223149	0.00348107	0.00539738	0.00933944	0.0163877	0.0200246		382	0	0.00885819	0.0111329	0.0122029	0.0126373		382	0	0.00356757	0.00683025	0.00892094	0.0119635	0.014567	0.0160491	0.0159471		382	0	0.0017738	0.00573971	0.00799779	0.010284	0.011914	0.0154241	0.0145137		382	0	0.00673966		382
381	0	0.0146471	0.0179436	0.0190934	0.0201602		381	0	0.00119196	0.00182068	0.00246781	0.00377429	0.00601803	0.0101431	0.0176241	0.0215244		381	0	0.00934739	0.0117363	0.0128688	0.013333		381	0	0.00349058	0.00677488	0.00897372	0.0120551	0.0148289	0.0164989	0.0166146		381	0	0.00178263	0.00572372	0.00808292	0.010352	0.0118941	0.0155578	0.014659		381	0	0.00662227		381
380	0	0.0153599	0.0188528	0.0201577	0.0212452		380	0	0.00128972	0.0019098	0.00263312	0.00406653	0.0065478	0.010873	0.0187956	0.0229383		380	0	0.00987444	0.0123972	0.0135976	0.0141759		380	0	0.00331649	0.00677138	0.00901537	0.0121115	0.0150386	0.0168975	0.0171328		380	0	0.00189558	0.00586079	0.00812917	0.0103782	0.0119215	0.0156358	0.0148417		380	0	0.0064838		380
379	0	0.0161504	0.0198158	0.0212558	0.0223089		379	0	0.00130434	0.00191584	0.00282141	0.00428581	0.00688769	0.0114753	0.0198421	0.0242293		379	0	0.0103806	0.0129716	0.0142939	0.0148525		379	0	0.00325131	0.00679573	0.0090129	0.0122396	0.0152942	0.0173097	0.0177538		379	0	0.00186366	0.00587494	0.00811855	0.0103896	0.0119222	0.015626	0.0149888		379	0	0.00647625		379
378	0	0.0170316	0.0208565	0.0223207	0.0233973		378	0	0.00137481	0.00205379	0.00298368	0.00453711	0.00727072	0.0122008	0.0209737	0.0256624		378	0	0.0109583	0.013617	0.0150859	0.015527		378	0	0.00322702	0.00678195	0.00906232	0.0123956	0.0154606	0.0177257	0.0183025		378	0	0.00202086	0.00593216	0.00810706	0.0104753	0.011977	0.0157715	0.0151223		378	0	0.00637363		378
377	0	0.0177536	0.02175	0.0233424	0.0244206		377	0	0.00136815	0.00198864	0.00305993	0.00463844	0.00767387	0.0128627	0.0220354	0.0269826		377	0	0.0114959	0.0142943	0.0158037	0.0162028		377	0	0.00312164	0.00671002	0.00896061	0.0124384	0.0155638	0.0181094	0.018722		377	0	0.0020482	0.00592546	0.0081267	0.0104032	0.0119671	0.0157903	0.0150971		377	0	0.00634294		377
376	0	0.0184392	0.0226662	0.0242219	0.0252876		376	0	0.00123434	0.00185641	0.00308416	0.00472581	0.00796416	0.0133699	0.0229601	0.0281318		376	0	0.0119546	0.0149031	0.0163825	0.0168257		376	0	0.00311815	0.00670196	0.00902177	0.0123709	0.0157008	0.0185607	0.0191781		376	0	0.00204866	0.00590283	0.00809748	0.0103204	0.0119484	0.0157623	0.0152183		376	0	0.00634116		376
375	0	0.0191147	0.0234792	0.0250982	0.0261234		375	0	0.00117438	0.00196508	0.00310837	0.00488221	0.00822258	0.0138745	0.0239629	0.0291172		375	0	0.0123965	0.0154741	0.0170956	0.0174693		375	0	0.00320257	0.00661676	0.00908982	0.0125683	0.0159117	0.0189368	0.019681		375	0	0.00200226	0.00597427	0.00807239	0.0103287	0.011954	0.0157615	0.015328		375	0	0.00621831		375
374	0	0.0197948	0.0242959	0.0259694	0.026934		374	0	0.00124028	0.00202966	0.00323156	0.00503364	0.00854614	0.0144324	0.0249948	0.0301987		374	0	0.0128116	0.0161385	0.017777	0.0181297		374	0	0.00312889	0.00657441	0.00905673	0.0125954	0.0161734	0.0192626	0.0200697		374	0	0.00197198	0.00605479	0.00806643	0.0103753	0.0120078	0.015805	0.015465		374	0	0.00610539		374
373	0	0.0205667	0.0251334	0.0268294	0.0277773		373	0	0.00122903	0.00206415	0.00338073	0.00517211	0.00887983	0.0149306	0.0258787	0.0312524		373	0	0.0131543	0.0165899	0.0182562	0.0185647		373	0	0.0030621	0.00644292	0.00908553	0.0125844	0.0162349	0.0195251	0.020523		373	0	0.00200384	0.00611238	0.0081336	0.0104061	0.0121728	0.0159258	0.0154293		373	0	0.00599939		373
372	0	0.0210292	0.0257077	0.0274342	0.0282715		372	0	0.00122364	0.00208954	0.00348188	0.00529361	0.00907466	0.0153332	0.0266548	0.0322631		372	0	0.0135894	0.0171681	0.0187735	0.0191586		372	0	0.00316022	0.00645529	0.00912619	0.0126351	0.0164182	0.0197973	0.0209381		372	0	0.00218282	0.00618204	0.00816091	0.0104942	0.0121291	0.0158438	0.0155111		372	0	0.00578331		372
371	0	0.0215816	0.0263207	0.0281568	0.0290134		371	0	0.00118209	0.00217384	0.00357801	0.00551214	0.00940164	0.0157301	0.0273809	0.033198		371	0	0.013962	0.0176683	0.0192468	0.0197017		371	0	0.00307023	0.00637351	0.00903473	0.0126486	0.0165133	0.0199681	0.0211619		371	0	0.00213694	0.00605178	0.00806035	0.0102195	0.0121136	0.0157941	0.0153682		371	0	0.00556916		371
370	0	0.0218046	0.0272305	0.0286602	0.0299191		370	0	0.0022634	0.00273404	0.00384013	0.00634372	0.0101338	0.0162074	0.0292561	0.035307		370	0	0.0150667	0.0186223	0.0198845	0.0205214		370	0	0.00367814	0.00662659	0.00923015	0.012912	0.0176483	0.0212147	0.0216824		370	0	0.00253519	0.00656059	0.00865592	0.010913	0.0118893	0.0158497	0.0161718		370	0	0.00602893		370
369	0	0.0221173	0.027457	0.0289385	0.0302956		369	0	0.00232055	0.00293814	0.00420022	0.00674833	0.010503	0.0166551	0.0301364	0.0362081		369	0	0.0152051	0.0190176	0.0200696	0.0209051		369	0	0.00349895	0.00669152	0.00919843	0.0129831	0.017735	0.021217	0.0218757		369	0	0.00253458	0.00659048	0.00867063	0.0111758	0.0119413	0.0160715	0.0161247		369	0	0.00596962		369
368	0	0.0225228	0.0278523	0.0292415	0.0307088		368	0	0.00228355	0.00293915	0.00413229	0.00665998	0.0104664	0.0168461	0.0305648	0.0365584		368	0	0.0156754	0.0192616	0.020752	0.0212353		368	0	0.00342665	0.0068373	0.00918559	0.013002	0.0178216	0.021418	0.0221637		368	0	0.00254009	0.00645544	0.00849648	0.0108597	0.0117435	0.0156925	0.015684		368	0	0.00577124		368
367	0	0.022728	0.0281093	0.0294454	0.0308929		367	0	0.0024164	0.00287407	0.00411334	0.00664667	0.010513	0.0171565	0.0308414	0.0371469		367	0	0.0159396	0.0195062	0.0211644	0.0216242		367	0	0.00342525	0.00682494	0.00929362	0.0128826	0.017842	0.0216356	0.0223343		367	0	0.00273974	0.00647547	0.00847746	0.010886	0.0115969	0.0159199	0.0156297		367	0	0.00556578		367
366	0	0.022984	0.0282962	0.0298282	0.0311647		366	0	0.00231509	0.00302088	0.00391737	0.0065374	0.0104097	0.0172302	0.031061	0.0373075		366	0	0.0161261	0.0199452	0.021496	0.0219545		366	0	0.00330474	0.00660343	0.00920652	0.0129301	0.0178192	0.021447	0.0224018		366	0	0.00254353	0.00632758	0.00848757	0.0106894	0.0113996	0.0156925	0.0154348		366	0	0.00556525		366
365	0	0.0232446	0.0282537	0.0300697	0.0312403		365	0	0.00236263	0.0030216	0.00395639	0.00655217	0.0104905	0.0175424	0.0312087	0.0376662		365	0	0.0161378	0.0201389	0.0216555	0.0220942		365	0	0.00329413	0.00662177	0.00913429	0.0128264	0.0178983	0.021414	0.0225469		365	0	0.00269745	0.00640276	0.00851983	0.0107721	0.0113325	0.0157423	0.0153772		365	0	0.00531564		365
364	0	0.023434	0.028378	0.0302831	0.0311477		364	0	0.00242401	0.00305921	0.00407438	0.00660298	0.0106805	0.0176269	0.0313636	0.0380031		364	0	0.0163939	0.0202755	0.0218259	0.0221766		364	0	0.00317541	0.00639896	0.00899892	0.0126694	0.0178381	0.0212477	0.0224247		364	0	0.0029085	0.00628302	0.00858322	0.0108891	0.0114976	0.0156124	0.0151351		364	0	0.00514796		364
363	0	0.0237651	0.0285721	0.0305373	0.0314009		363	0	0.00252123	0.00299373	0.00407735	0.00650083	0.0108707	0.0176428	0.0314245	0.0380902		363	0	0.0164941	0.020457	0.0217609	0.0223758		363	0	0.00310659	0.006217	0.00876943	0.0125592	0.0176227	0.0210651	0.0223753		363	0	0.00296869	0.00626435	0.00856574	0.0107632	0.011387	0.0153818	0.0149254		363	0	0.0051772		363
362	0	0.0238209	0.028636	0.0306724	0.0314708		362	0	0.00263429	0.00304514	0.0040523	0.00654773	0.010932	0.0176891	0.0316026	0.0382215		362	0	0.0163171	0.0203728	0.021764	0.0224924		362	0	0.00314666	0.00606789	0.0086458	0.0123869	0.0174932	0.0209432	0.0224185		362	0	0.00300602	0.00632076	0.00841141	0.0105406	0.0112307	0.0150874	0.014711		362	0	0.00508736		362
361	0	0.0238894	0.0286236	0.0304212	0.0313306		361	0	0.00254919	0.00289545	0.00406723	0.00651767	0.0109385	0.0175639	0.0315828	0.03815		361	0	0.0162574	0.0204922	0.021767	0.0224051		361	0	0.00311463	0.00599263	0.00871104	0.0122772	0.0173365	0.021027	0.0223235		361	0	0.00293848	0.00640924	0.00843321	0.0106053	0.0110545	0.0147783	0.014451		361	0	0.00490945		361
360	0	0.0239527	0.0286589	0.0305129	0.0314291		360	0	0.00241793	0.00278767	0.00397913	0.00634166	0.0107842	0.017412	0.0312592	0.0378916		360	0	0.0164252	0.0205668	0.0218855	0.0224648		360	0	0.00282448	0.00574521	0.00842815	0.0118474	0.0168486	0.0206705	0.0220772		360	0	0.00298208	0.00647279	0.00834515	0.0104472	0.0109286	0.0144815	0.0140545		360	0	0.00472247		360
359	0	0.0237017	0.028501	0.0301875	0.0311935		359	0	0.0025065	0.00298877	0.00389502	0.0062207	0.010928	0.0174965	0.0312656	0.0377945		359	0	0.016386	0.0205103	0.0219059	0.0224642		359	0	0.00290223	0.00561965	0.00825812	0.0117374	0.0165574	0.0203966	0.0217896		359	0	0.00279982	0.00626842	0.00799223	0.0101773	0.010663	0.0139369	0.0135223		359	0	0.00458341		359
358	0	0.0232834	0.0281379	0.0296798	0.0308206		358	0	0.00218592	0.00302478	0.00366289	0.00603778	0.0108229	0.0172925	0.0308302	0.0374855		358	0	0.0161608	0.0203183	0.0217544	0.0222664		358	0	0.00279087	0.00523892	0.00785596	0.0114181	0.0161041	0.0200225	0.0214547		358	0	0.0027817	0.00618713	0.00791945	0.0100297	0.0104616	0.0135516	0.0130485		358	0	0.00437127		358
357	0	0.0233118	0.0280245	0.0295481	0.0307265		357	0	0.00203916	0.00280068	0.00336173	0.00580892	0.0105481	0.0169799	0.030541	0.0371148		357	0	0.0159813	0.0201066	0.0213339	0.0220857		357	0	0.0028084	0.00528205	0.00756766	0.0112776	0.0159256	0.01972	0.0213145		357	0	0.00263771	0.00630791	0.00794581	0.00988232	0.0102024	0.0132936	0.0128501		357	0	0.00417806		357
356	0	0.0233059	0.0279749	0.0295371	0.0305242		356	0	0.00185524	0.00280347	0.00316256	0.0055841	0.0101794	0.0167187	0.0300809	0.0366082		356	0	0.015688	0.0199123	0.0211294	0.0218809		356	0	0.00275882	0.00532501	0.00738822	0.0110569	0.0156749	0.0195092	0.021098		356	0	0.00253587	0.00606076	0.0079193	0.00964119	0.0101425	0.0130448	0.0125171		356	0	0.00393778		356
355	0	0.0231657	0.027689	0.029277	0.0301137		355	0	0.00180315	0.00271216	0.00316336	0.00550233	0.00998885	0.0164859	0.0296859	0.0359699		355	0	0.0154538	0.0194528	0.0207108	0.0215641		355	0	0.00276013	0.00530282	0.00712965	0.010957	0.015541	0.019323	0.0207892		355	0	0.00251016	0.00589169	0.00773094	0.0093903	0.00994682	0.0128813	0.0120245		355	0	0.00382742		355
354	0	0.0228323	0.0274029	0.0288857	0.029474		354	0	0.0017499	0.00272675	0.00310814	0.00542961	0.0099765	0.0162466	0.0292291	0.0353519		354	0	0.0152288	0.0191687	0.0203734	0.0213134		354	0	0.00260833	0.00527748	0.00700494	0.0106908	0.015163	0.0188416	0.0202711		354	0	0.0024416	0.0057277	0.00751272	0.00908065	0.00974438	0.0123611	0.0116874		354	0	0.00352398		354
353	0	0.0225276	0.0270636	0.0284333	0.02896		353	0	0.00174147	0.00272322	0.0031319	0.00530295	0.00979432	0.0159967	0.0288925	0.034751		353	0	0.0147818	0.0187555	0.0200707	0.0210015		353	0	0.00255541	0.00503197	0.00680709	0.0103244	0.0145557	0.0183468	0.0197677		353	0	0.00228318	0.00560578	0.00732564	0.00874925	0.0095012	0.0120071	0.0112196		353	0	0.00330648		353
352	0	0.0221956	0.026576	0.0278237	0.0284879		352	0	0.00168287	0.00268259	0.00309364	0.00518134	0.00962432	0.0157733	0.028338	0.0340094		352	0	0.0146026	0.0185783	0.0197057	0.0207383		352	0	0.00233339	0.00489231	0.0065861	0.00981683	0.0140952	0.0178037	0.019118		352	0	0.00238089	0.00586094	0.00729471	0.0087381	0.00941125	0.0118604	0.0110102		352	0	0.00310189		352
351	0	0.0219263	0.0261452	0.0275229	0.0280556		351	0	0.0015381	0.00263085	0.00296136	0.00488378	0.00939049	0.0152293	0.0276727	0.033288		351	0	0.0144557	0.0184401	0.0192904	0.0204108		351	0	0.00237125	0.00496649	0.00640998	0.009548	0.0137315	0.0174302	0.018564		351	0	0.00213975	0.00569217	0.00695191	0.0083542	0.00893855	0.011361	0.0106552		351	0	0.00298124		351
350	0	0.0215277	0.0256951	0.026952	0.0275171		350	0	0.00146416	0.00238	0.00276706	0.00467828	0.00912785	0.0148928	0.0268296	0.0326689		350	0	0.0141911	0.0181249	0.0188488	0.0200861		350	0	0.00227501	0.00484651	0.00611071	0.00922493	0.0132256	0.0170464	0.0179747		350	0	0.00194275	0.00534247	0.00656526	0.00797155	0.0085521	0.0107838	0.0100926		350	0	0.00279251		350
349	0	0.0211478	0.0254028	0.026446	0.0270743		349	0	0.00126504	0.00221504	0.00257173	0.00455583	0.00875239	0.0142867	0.0260526	0.031559		349	0	0.0140434	0.0176987	0.018495	0.0197982		349	0	0.00223464	0.00469036	0.0059053	0.00897364	0.0125865	0.0165473	0.0174271		349	0	0.0016189	0.00516386	0.00630775	0.00761714	0.0082659	0.010331	0.00969139		349	0	0.0027137		349
348	0	0.0208227	0.0248442	0.0259598	0.0265034		348	0	0.00112175	0.00213297	0.00248439	0.00442744	0.00829611	0.0138071	0.0253328	0.0306264		348	0	0.0137322	0.0172403	0.0181418	0.0193239		348	0	0.00223317	0.00477806	0.00559375	0.00876611	0.0120912	0.0159219	0.0169172		348	0	0.00150419	0.00517331	0.00616839	0.00743299	0.00798894	0.0101763	0.00966161		348	0	0.00257482		348
347	0	0.0203263	0.0243084	0.0252934	0.0258653		347	0	0.00104927	0.00210579	0.00243002	0.00429611	0.00800802	0.01362	0.0245772	0.0296571		347	0	0.013536	0.0167364	0.0176807	0.0188248		347	0	0.00205858	0.00460659	0.00523606	0.00836636	0.0115087	0.0152501	0.016184		347	0	0.00129862	0.00498385	0.00588817	0.00733608	0.00775023	0.010041	0.00931922		347	0	0.00266887		347
346	0	0.0197575	0.0236304	0.0246669	0.0250049		346	0	0.000631622	0.00172449	0.00200163	0.00381484	0.00731212	0.0129284	0.0234898	0.028553		346	0	0.0131814	0.0163505	0.0171385	0.0182095		346	0	0.00201887	0.00459496	0.00504922	0.00799737	0.0109871	0.014751	0.0154965		346	0	0.00121419	0.00497546	0.00564309	0.00730243	0.00759177	0.00995192	0.00907624		346	0	0.00253984		346
345	0	0.0192075	0.0230651	0.0240933	0.0243834		345	0	0.000493792	0.00145109	0.00159621	0.00312963	0.00667041	0.0123282	0.0224835	0.0274202		345	0	0.0129389	0.0159781	0.0166025	0.0177264		345	0	0.00171205	0.00434717	0.00456924	0.00750515	0.0102512	0.0138255	0.0147037		345	0	0.00139391	0.00489814	0.00557516	0.00716803	0.00735456	0.00984912	0.00892367		345	0	0.00229974		345
344	0	0.0186352	0.0224505	0.0234345	0.0236667		344	0	0.000498781	0.00125657	0.00141378	0.00296248	0.00651488	0.0117956	0.0218265	0.0261537		344	0	0.0124951	0.0155548	0.0159602	0.0171172		344	0	0.00166211	0.00421121	0.00429812	0.00717769	0.00986405	0.0132977	0.0141295		344	0	0.00130878	0.0048609	0.00541537	0.00712489	0.0072266	0.0097686	0.0087115		344	0	0.00222157		344
343	0	0.0181167	0.0217338	0.0225775	0.0227677		343	0	0.000371588	0.00108093	0.00141532	0.0029444	0.00605856	0.0111834	0.0208037	0.0249625		343	0	0.0120423	0.015063	0.0152182	0.0164532		343	0	0.00153606	0.00392609	0.00402485	0.006768	0.00934874	0.0127026	0.0135291		343	0	0.00144079	0.00486074	0.00540273	0.007122	0.00721889	0.00970834	0.00871874		343	0	0.00214033		343
342	0	0.0177708	0.0209548	0.0219634	0.0219446		342	0	0.000425211	0.000974185	0.00132384	0.00266137	0.00555143	0.0107488	0.019748	0.0237696		342	0	0.0115496	0.0144327	0.0145294	0.0158104		342	0	0.00138589	0.0038158	0.00406043	0.00652907	0.00894322	0.0121171	0.0130183		342	0	0.00142595	0.00480565	0.00523123	0.00715036	0.00718743	0.00968437	0.00874139		342	0	0.00203001		342
341	0	0.0169116	0.0200505	0.0210942	0.0209203		341	0	0.00049565	0.00091532	0.00146734	0.00247241	0.0052285	0.0102456	0.0187636	0.02253		341	0	0.0112727	0.0140135	0.0140345	0.0154126		341	0	0.0011546	0.00362234	0.00372687	0.00615491	0.00831549	0.0116533	0.0123912		341	0	0.00133425	0.00438164	0.00486588	0.00687098	0.00691822	0.00923967	0.00837644		341	0	0.00164262		341
340	0	0.0163992	0.01989	0.0205158	0.0203388		340	0	0.0014139	0.00196434	0.00215082	0.00304752	0.00611276	0.010119	0.0187394	0.0221537		340	0	0.0115001	0.013422	0.014637	0.0149422		340	0	0.0012312	0.00306471	0.00345216	0.00579551	0.00833455	0.0106411	0.0113758		340	0	0.00189871	0.00452971	0.00497268	0.00612786	0.00692926	0.00787524	0.00740791		340	0	0.00183115		340
339	0	0.0156705	0.0192363	0.0194393	0.0193831		339	0	0.00144297	0.00200524	0.00226427	0.00293069	0.00600724	0.0097639	0.0178344	0.0210217		339	0	0.0108684	0.0126859	0.0138736	0.0142439		339	0	0.00140267	0.00288592	0.00314631	0.00544486	0.00798141	0.0101896	0.0107171		339	0	0.00189531	0.00453285	0.00501263	0.006217	0.00709956	0.00772709	0.00724478		339	0	0.00173462		339
338	0	0.0150144	0.0182483	0.0185697	0.0186382		338	0	0.00130185	0.00195502	0.0019977	0.00275893	0.00565491	0.00911932	0.0167846	0.0197361		338	0	0.0105434	0.0121548	0.013291	0.0136884		338	0	0.00131603	0.00270296	0.0029363	0.00511898	0.00748905	0.00946174	0.00984304		338	0	0.00209605	0.00438807	0.00492272	0.00622839	0.00680311	0.00760222	0.00681906		338	0	0.00143101		338
337	0	0.0143761	0.0175141	0.0174059	0.0175361		337	0	0.00122653	0.00177169	0.00180411	0.00257324	0.00538079	0.00855326	0.0156891	0.0186408		337	0	0.00995921	0.011352	0.0124322	0.0127139		337	0	0.00107127	0.00220383	0.00261315	0.00466086	0.00683948	0.00871253	0.00898668		337	0	0.00204995	0.00435836	0.00456796	0.00589504	0.00641991	0.00725662	0.00664776		337	0	0.00128633		337
336	0	0.0134705	0.0165876	0.0165	0.0165328		336	0	0.00128403	0.00175124	0.0016355	0.00242262	0.00539588	0.00828675	0.0146388	0.0176188		336	0	0.00944422	0.0107637	0.0116808	0.0120007		336	0	0.000964388	0.00207052	0.00216484	0.0042005	0.0060877	0.00803997	0.00828799		336	0	0.001876	0.00431173	0.00425435	0.00571595	0.00611397	0.0071923	0.00639587		336	0	0.00111958		336
335	0	0.0126536	0.0155709	0.0153539	0.0153504		335	0	0.00120534	0.00177266	0.00147986	0.00215507	0.00482518	0.00748977	0.0135677	0.0164732		335	0	0.00904264	0.0101901	0.0109659	0.011328		335	0	0.000745385	0.00188505	0.00188139	0.00381989	0.0054747	0.00753405	0.00759799		335	0	0.0018522	0.00398618	0.00411989	0.00562713	0.00588828	0.00693227	0.00609839		335	0	0.00106375		335
334	0	0.0121004	0.0148039	0.0144298	0.0142807		334	0	0.00129945	0.00176097	0.0015392	0.00193359	0.0044787	0.00718835	0.0126009	0.0153989		334	0	0.00879405	0.00976499	0.010411	0.0106494		334	0	0.000755261	0.0017214	0.00163879	0.00345104	0.00502949	0.00676678	0.00685166		334	0	0.00164354	0.0039107	0.00397758	0.00554456	0.00599385	0.00663751	0.00590132		334	0	0.000872858		334
333	0	0.0112299	0.0138127	0.0134854	0.0132829		333	0	0.00141436	0.00176315	0.00161052	0.00204518	0.00436042	0.00683447	0.0117973	0.0144039		333	0	0.00828766	0.00922039	0.00972041	0.00984614		333	0	0.000798016	0.00155958	0.00142803	0.00317594	0.00466007	0.00623416	0.00618		333	0	0.00194304	0.00394731	0.00406341	0.00534426	0.00600667	0.00660202	0.00582767		333	0	0.000858892		333
332	0	0.0106592	0.0129723	0.012676	0.0123969		332	0	0.00152609	0.00189221	0.00165381	0.00213885	0.00414537	0.00653616	0.0110379	0.0134354		332	0	0.00767406	0.00863394	0.00904668	0.00906774		332	0	0.000741649	0.00137859	0.00116112	0.0027096	0.00412042	0.00564818	0.00552502		332	0	0.00173769	0.00375398	0.0040574	0.00515522	0.00578375	0.00629682	0.00573944		332	0	0.000873854		332
331	0	0.00992609	0.0120276	0.0117424	0.0114736		331	0	0.00151461	0.00177015	0.00154208	0.00200659	0.00360453	0.00576341	0.00994386	0.0122212		331	0	0.00695314	0.00781351	0.0082187	0.00840213		331	0	0.000550159	0.00135042	0.00107406	0.00248702	0.00374557	0.00519184	0.00502071		331	0	0.00158549	0.00360874	0.00399354	0.00520844	0.00572809	0.0061129	0.00565862		331	0	0.000719746		331
330	0	0.00920273	0.0114477	0.0112618	0.0107753		330	0	0.00140994	0.00169496	0.00126833	0.0019754	0.00322692	0.00531324	0.00892403	0.0111504		330	0	0.00646489	0.00711211	0.00749145	0.00769428		330	0	0.000371546	0.00128108	0.000807843	0.00201718	0.00326949	0.00459715	0.00442107		330	0	0.00143944	0.00357057	0.00379183	0.00491693	0.00551568	0.00588027	0.00553422		330	0	0.000306566		330
329	0	0.00845508	0.0105956	0.0103309	0.00979169		329	0	0.00134806	0.00123766	0.00106555	0.0017103	0.00291453	0.00468164	0.00800546	0.00978595		329	0	0.0058869	0.00635532	0.00686351	0.00691878		329	0	0.00042881	0.00106656	0.000540473	0.0016821	0.00300519	0.00400009	0.0038491		329	0	0.00181555	0.00362848	0.00388827	0.00504068	0.00544054	0.00584291	0.00541723		329	0	0.000268316		329
328	0	0.00779914	0.00981218	0.009371	0.00901994		328	0	0.00126599	0.00109922	0.000794756	0.00145227	0.00246336	0.00409862	0.00694016	0.00833391		328	0	0.00535878	0.00553473	0.00625248	0.00600022		328	0	0.000360949	0.00100387	0.000424948	0.00144576	0.00238968	0.00343367	0.00336379		328	0	0.00179881	0.00358246	0.00345886	0.0048847	0.00535765	0.00568783	0.00512567		328	0	0.000140996		328
327	0	0.0068669	0.00872054	0.00820395	0.00780001		327	0	0.00105271	0.000755659	0.000553934	0.00125632	0.00192242	0.0035222	0.00585013	0.00727927		327	0	0.00502252	0.00487133	0.00564335	0.00532259		327	0	0.000163964	0.000521993	0.000160267	0.00116718	0.00177094	0.00279889	0.00258915		327	0	0.00178922	0.00333953	0.00324361	0.00452998	0.00491302	0.00552304	0.00473552		327	0	-0.000168394		327
326	0	0.00635336	0.00799566	0.00741577	0.0069619		326	0	0.00101023	0.000702971	0.000459089	0.00129046	0.00154372	0.00308636	0.00511838	0.00626904		326	0	0.0043071	0.0044361	0.0049671	0.00465987		326	0	0.000179854	0.000512942	0.00018843	0.000925341	0.00150598	0.00250374	0.00228218		326	0	0.00171279	0.00298767	0.0030305	0.00411754	0.00447366	0.00525753	0.00410679		326	0	-0.000109854		326
325	0	0.00563153	0.00708754	0.00660648	0.00622162		325	0	0.000793547	0.000456156	0.00036622	0.000896672	0.00102324	0.00253813	0.00423091	0.00516122		325	0	0.00375053	0.00399804	0.00444171	0.00420006		325	0	0.000350618	0.000409712	0.000208436	0.000871252	0.0013718	0.00218322	0.00188487		325	0	0.00160851	0.00271488	0.00295356	0.00382436	0.00439255	0.00489231	0.00406449		325	0	-5.03839e-05		325
324	0	0.00501141	0.00629918	0.00556207	0.00513616		324	0	0.000782656	0.000336213	0.000342328	0.000792969	0.000859999	0.00214451	0.00351873	0.00406681		324	0	0.0032398	0.00343414	0.00381818	0.00351414		324	0	0.000242256	0.000177303	0.000109284	0.000662909	0.0010144	0.00166334	0.00142122		324	0	0.00139139	0.00249118	0.00262676	0.00351445	0.0039007	0.00425137	0.00353261		324	0	1.68762e-08		324
323	0	0.00449799	0.00549158	0.00491255	0.00428052		323	0	0.000806558	0.000214141	0.000304412	0.00075735	0.000655994	0.0016775	0.00282984	0.00335684		323	0	0.00275289	0.00278637	0.0030355	0.00286209		323	0	7.76683e-06	-2.92873e-05	1.4974e-05	0.000413313	0.000573769	0.00105209	0.000822238		323	0	0.00115642	0.00205755	0.00233412	0.00317981	0.00329912	0.00394272	0.00306714		323	0	-5.76516e-05		323
322	0	0.00386927	0.00464074	0.00400591	0.00347771		322	0	0.000699251	0.000241939	0.000157473	0.000551816	0.000537227	0.00116311	0.00206924	0.00263229		322	0	0.00222581	0.00213474	0.00233364	0.00212591		322	0	4.81509e-05	-5.00587e-05	6.50479e-06	0.000262461	0.000286916	0.000716472	0.000483912		322	0	0.000867614	0.002158	0.00232863	0.00277545	0.0030858	0.00365935	0.00283311		322	0	4.96109e-05		322
321	0	0.00320526	0.00400766	0.00347517	0.00279573		321	0	0.000816734	0.000142606	-0.000150491	0.000395368	0.000321702	0.000740339	0.00138595	0.00166619		321	0	0.00186554	0.00170023	0.0019226	0.00174059		321	0	-3.75927e-05	-9.01196e-06	-0.000175124	0.000112352	6.48365e-05	0.000430479	0.000146245		321	0	0.000666961	0.00204853	0.0020273	0.00259335	0.00301174	0.00322526	0.00268249		321	0	0.000313805		321
320	0	0.00287295	0.00337534	0.00283032	0.00224458		320	0	0.000602006	0.000198143	-5.74777e-05	0.000343007	0.000165419	0.000409203	0.00105696	0.00111353		320	0	0.00144209	0.00114683	0.00142236	0.00123611		320	0	-7.46456e-06	0.000104852	-3.19134e-05	9.59859e-05	7.45303e-05	0.000243113	6.12347e-05		320	0	0.000807465	0.00163613	0.00191612	0.00230253	0.00252394	0.00257647	0.0020743		320	0	0.00038293		320
319	0	0.00236835	0.00279479	0.00243735	0.00177826		319	0	0.000299065	-5.64528e-05	-0.000249489	2.73499e-06	7.43817e-05	0.000175704	0.000513288	0.000472323		319	0	0.00110545	0.000890523	0.00103492	0.000747454		319	0	5.34886e-07	1.53255e-06	-8.63749e-07	1.36156e-06	9.96232e-07	3.72224e-07	1.88041e-06		319	0	0.000688128	0.00155482	0.0016581	0.00191998	0.00216341	0.00225196	0.00180554		319	0	0.000277987		319
318	0	0.00176344	0.00218499	0.00192629	0.00126076		318	0	4.89108e-05	-1.81812e-05	-0.000190524	-5.14479e-05	9.0592e-05	6.1849e-05	0.000239927	1.65801e-05		318	0	0.000441597	0.000327303	0.000482249	0.000311616		318	0	-0.000114595	-0.000167971	-2.39758e-05	-8.75221e-05	-0.000263766	-0.000114744	-7.81927e-06		318	0	0.000593949	0.00127358	0.00143723	0.0017527	0.00177214	0.00166974	0.0014422		318	0	0.000446976		318
317	0	0.00142424	0.00166295	0.00152712	0.000805104		317	0	2.05412e-05	1.3957e-05	5.41698e-06	-3.54006e-06	-5.94801e-06	-1.73567e-05	-5.31132e-05	-3.76948e-05		317	0	-5.45907e-06	-2.84242e-06	3.45953e-07	2.58257e-06		317	0	-0.000224854	-8.66598e-05	8.07499e-05	1.2334e-05	-0.000207759	-0.000157238	9.71343e-05		317	0	0.000340928	0.00101342	0.00124253	0.0015157	0.00151114	0.00139981	0.00132129		317	0	0.000515897		317
316	0	0.00108575	0.00125867	0.00116585	0.000533278		316	0	5.29552e-05	-7.50391e-05	1.03337e-05	2.74596e-05	8.97641e-05	-7.49067e-05	-0.000167828	-9.44943e-05		316	0	-0.000148729	-0.000158926	-0.000412805	9.34052e-06		316	0	-0.000299244	5.04658e-05	0.000205312	0.000288929	3.00185e-05	-1.91113e-05	0.00038574		316	0	0.000308067	0.000798334	0.000827974	0.00127597	0.0012614	0.000982164	0.000846809		316	0	0.00050975		316
315	0	0.00092695	0.00104615	0.00104847	0.000621287		315	0	0.000171151	5.78298e-05	0.000212226	0.000241552	0.000520731	0.000402205	0.000135788	0.000409189		315	0	-0.00020322	-0.000401958	-0.000495218	-0.000191123		315	0	-8.37648e-05	0.000215405	0.000536711	0.000591261	0.000204564	0.000365636	0.001079		315	0	0.000215366	0.000691328	0.000518579	0.000937524	0.000777931	0.00073481	0.000515756		315	0	0.000519537		315
314	0	0.000502855	0.000571399	0.000472004	0.000293132		314	0	6.51284e-05	0.000111563	0.000346095	0.000400739	0.000850954	0.000648985	0.00041374	0.000764362		314	0	-0.000532938	-0.000724951	-0.000864905	-0.000316819		314	0	4.05834e-05	0.000338157	0.000814946	0.000872331	0.000547878	0.000717001	0.0017599		314	0	0.000309826	0.000447401	0.000326342	0.000647352	0.000730728	0.000382747	0.000362132		314	0	0.000525256		314
313	0	0.000159461	0.000177405	0.000220436	6.1815e-05		313	0	-8.2115e-05	0.000459159	0.000452938	0.000632022	0.00125144	0.00098644	0.000835032	0.00150803		313	0	-0.000684889	-0.00109292	-0.00091288	-0.000253763		313	0	-5.20025e-06	0.000834721	0.00100202	0.00137114	0.000976959	0.00154098	0.00270446		313	0	3.4459e-06	0.000213553	-0.000110736	0.000153458	0.000326792	3.09738e-05	0.000328938		313	0	0.000818908		313
312	0	-1.62319e-05	-9.82704e-06	-2.26293e-07	-2.36635e-05		312	0	-0.00014058	0.000472619	0.000683758	0.000765401	0.00170518	0.00145358	0.00150367	0.00246621		312	0	-0.00093608	-0.00122687	-0.00107516	-0.000289965		312	0	0.000165884	0.000996096	0.00131892	0.00186568	0.00148681	0.00232858	0.00361266		312	0	1.22756e-06	1.78198e-06	1.34352e-06	-1.15731e-06	2.12373e-06	-2.50778e-06	-8.24404e-07		312	0	0.00120749		312
311	0	4.77755e-05	9.87023e-05	0.000148018	0.000400698		311	0	-0.000235268	0.00061694	0.00110355	0.00109888	0.00235219	0.0020224	0.00239266	0.00319489		311	0	-0.00115552	-0.00132281	-0.00111975	-0.000241438		311	0	0.000558835	0.00144628	0.00177866	0.00256695	0.00231142	0.00333679	0.0047145		311	0	3.61711e-05	-2.49102e-05	-0.000159418	-3.54931e-05	7.67241e-05	-0.000169698	0.000119845		311	0	0.00153601		311
310	0	7.1483e-05	5.69937e-05	0.000198171	0.000680901		310	0	-0.000170181	0.000788122	0.00139432	0.00143745	0.00312646	0.00265491	0.003308	0.0042081		310	0	-0.000936207	-0.00118876	-0.00100666	0.000180803		310	0	0.000807653	0.00174728	0.00210223	0.00299296	0.00292179	0.00425662	0.00558399		310	0	-0.000101723	-6.25239e-05	-0.000388019	3.84515e-05	-5.40636e-06	-0.000335595	0.000432947		310	0	0.00166947		310
309	0	-0.00021211	-0.000329953	4.02336e-05	0.000574946		309	0	-1.03195e-05	0.000998165	0.00187907	0.00197913	0.003793	0.00327213	0.00407671	0.00548683		309	0	-0.000845157	-0.00127274	-0.00112092	0.000120748		309	0	0.000838337	0.00205908	0.00239763	0.0035017	0.00368193	0.00513705	0.00683812		309	0	-0.000131454	-0.000229059	-0.000654461	8.86772e-05	-0.000100267	-0.000244199	0.000560482		309	0	0.00156386		309
308	0	-0.000199003	-0.000316137	0.000359209	0.000999835		308	0	8.31496e-06	0.00133407	0.00247879	0.00257591	0.00442381	0.00396505	0.00518378	0.0067451		308	0	-0.00130237	-0.00152274	-0.00145353	0.000142383		308	0	0.000887887	0.00224269	0.00267586	0.00383217	0.00429783	0.0058601	0.0078989		308	0	-1.30217e-05	-0.000131516	-0.000454742	0.000220185	-1.18578e-05	0.000132489	0.000749452		308	0	0.00172018		308
307	0	-0.000566197	-0.000487559	0.000190098	0.00115457		307	0	0.000278721	0.00180083	0.00288049	0.00284679	0.00519489	0.00472668	0.00615022	0.00788891		307	0	-0.00132986	-0.00157579	-0.00141951	0.000213695		307	0	0.000917301	0.00248811	0.00282993	0.00410837	0.0048465	0.00680875	0.00898131		307	0	0.000132575	0.000154106	-0.000227863	0.000176975	0.000109822	0.000253472	0.00103086		307	0	0.00196344		307
306	0	-0.000715692	-0.000593218	0.000541903	0.00111615		306	0	0.000231897	0.00185645	0.00320916	0.00317477	0.00562825	0.00582204	0.00717604	0.00886927		306	0	-0.00168663	-0.00185689	-0.00149387	0.000451672		306	0	0.000682581	0.00264734	0.00294283	0.0045263	0.00562092	0.00778302	0.0102054		306	0	0.000725335	0.000423807	-0.000173823	0.000502049	0.000485774	0.00042375	0.0015647		306	0	0.00200263		306
305	0	-0.000842489	-0.000712114	0.000754626	0.00136058		305	0	-0.000170158	0.00197892	0.00356581	0.00348986	0.00609189	0.00674912	0.00832624	0.0104712		305	0	-0.00191368	-0.00218305	-0.00164963	0.0004693		305	0	0.00100172	0.00323237	0.00360655	0.00516695	0.0065121	0.00883288	0.0117821		305	0	0.000536261	-0.000239413	-0.000457621	-1.25928e-05	-4.80025e-05	0.000231323	0.00100797		305	0	0.00180476		305
304	0	-0.000916588	-0.000718246	0.00108627	0.00180286		304	0	-0.000458446	0.00184526	0.00342543	0.00344005	0.0065998	0.00717793	0.00907883	0.0118237		304	0	-0.00208802	-0.0023293	-0.00201579	0.000961567		304	0	0.00117073	0.00328621	0.00382711	0.00615634	0.00731705	0.0101074	0.0130204		304	0	0.000306352	8.74451e-05	-0.000442257	-0.00021395	0.000407493	0.000459191	0.00153669		304	0	0.00187982		304
303	0	-0.000558988	-0.000602615	0.00130083	0.00240399		303	0	3.0033e-05	0.00255344	0.00386502	0.00480736	0.00803	0.00843848	0.0113228	0.0145047		303	0	-0.00223267	-0.00235264	-0.00200138	0.00153646		303	0	0.0017966	0.00353385	0.00431149	0.00713845	0.00814675	0.0115514	0.0149613		303	0	0.000282609	-0.000217617	-0.000542731	-8.90206e-05	0.000620263	0.000757356	0.00223184		303	0	0.00233482		303
302	0	-0.000405691	-0.000490221	0.00156432	0.00306197		302	0	1.82762e-05	0.00262949	0.0046866	0.00585577	0.00918849	0.00986277	0.0134242	0.0172103		302	0	-0.00211861	-0.00173708	-0.0015184	0.00209796		302	0	0.00239533	0.0043253	0.0049467	0.00873928	0.00993021	0.0136891	0.0173899		302	0	0.000431032	-0.000469601	-0.000620042	-0.000272805	0.000712305	0.00154082	0.00299343		302	0	0.00309675		302
301	0	0.000428303	1.09374e-05	0.00224373	0.0047708		301	0	0.000265283	0.00353438	0.00565014	0.00763929	0.0112983	0.0120418	0.016727	0.0209466		301	0	-0.00221987	-0.00146163	-0.000584868	0.00319607		301	0	0.00314393	0.00514755	0.00596074	0.0104358	0.0120024	0.0166534	0.0206172		301	0	0.000354622	-0.000683505	-0.00088819	-0.000419302	0.000494622	0.00191558	0.00314746		301	0	0.00319263		301
300	0	0.000252994	0.00024986	0.00305807	0.00600049		300	0	0.000888052	0.00432814	0.00658767	0.00933292	0.0126283	0.0142766	0.0199312	0.0257264		300	0	-0.00270845	-0.00177332	-8.3799e-05	0.00358976		300	0	0.00381439	0.0056566	0.0072236	0.0118021	0.0137974	0.0189103	0.024041		300	0	0.00035838	-0.00035733	0.000363826	-5.51032e-06	0.00102721	0.00395063	0.00457193		300	0	0.00330544		300
[truncated: 253 more columns]

## Sheet: Fig. 6a
Rubrivirga marina BacHR													Cyanothece sp. PCC 7425 BacHR													Myxosarcina sp. GI1 BacHR													PR (ECV93033.1, metagenome)
In NaCl				In CsCl				In NaNO3					In NaCl				In CsCl				In NaNO3					In NaCl				In CsCl				In NaNO3					In NaCl				In CsCl				In NaNO3
−CCCP		+CCCP		−CCCP		+CCCP		−CCCP		+CCCP			−CCCP		+CCCP		−CCCP		+CCCP		−CCCP		+CCCP			−CCCP		+CCCP		−CCCP		+CCCP		−CCCP		+CCCP			−CCCP		+CCCP		−CCCP		+CCCP		−CCCP		+CCCP
pH	Time	pH	Time	pH	Time	pH	Time	pH	Time	pH	Time		pH	Time	pH	Time	pH	Time	pH	Time	pH	Time	pH	Time		pH	Time	pH	Time	pH	Time	pH	Time	pH	Time	pH	Time		pH	Time	pH	Time	pH	Time	pH	Time	pH	Time	pH
6.99978	-99	6.99926	-98	7.00032	-99	6.99986	-98	6.99972	-98	6.99963	-98		7.00083	-99	6.99999	-99	7.00083	-99	6.99989	-99	6.99962	-98	6.99972	-98		7.00275	-99	6.99965	-99	7.00135	-98	6.9996	-99	7.00145	-99	6.9957	-99		7.0028	-99	7.001	-99	7.002	-99	7.00055	-98	7.00105	-98	6.9978
7.00002	-97	6.9993	-97	6.99949	-97	6.99981	-96	6.9999	-96	6.9998	-96		7.0007	-97	7.0008	-96	7.0007	-97	6.99981	-97	6.99865	-97	6.99969	-96		7.0028	-97	6.99965	-97	7.00175	-96	6.9995	-97	7.00215	-97	7.00085	-97		7.00335	-97	6.9963	-97	7.00215	-97	7.0006	-96	7.00105	-96	7.0025
7.00026	-95	6.99938	-95	6.99967	-95	6.99976	-94	7.00008	-94	6.99996	-94		6.99957	-95	7.00068	-94	7.00057	-95	6.99972	-95	6.9997	-95	7.00067	-95		6.9978	-95	6.99965	-95	7.00215	-94	6.9994	-95	6.9978	-95	7.001	-94		6.99885	-95	6.9966	-95	6.99735	-95	7.0006	-95	7.00105	-94	7.0022
6.9995	-93	6.9995	-92	6.99985	-93	7.0007	-92	6.99927	-92	7.00012	-92		7.00038	-92	7.00062	-93	7.00044	-93	6.99963	-93	6.99976	-93	6.99964	-93		7.0028	-93	6.99965	-93	6.99735	-93	6.99925	-92	6.9985	-93	7.00115	-92		7.0044	-93	6.99705	-92	6.9975	-93	7.00065	-92	7.001	-92	6.9969
6.99986	-90	6.99959	-90	7.00003	-91	6.99965	-90	7.00045	-90	7.00029	-90		7.00025	-90	7.00049	-91	7.00031	-91	7.00054	-91	6.99984	-90	6.99959	-90		7.0028	-91	6.9997	-90	7.00275	-91	7.00415	-90	7.0042	-91	7.00125	-90		7.00495	-91	6.99735	-90	6.99775	-90	7.0007	-90	7.001	-90	7.00175
6.99998	-89	6.99967	-88	7.0002	-89	6.9996	-88	7.00063	-88	7.00045	-88		7.00018	-89	6.9993	-88	7.00018	-89	6.99945	-89	6.9999	-88	6.99955	-88		7.0028	-89	6.9997	-88	7.00335	-88	6.9991	-89	6.99985	-89	7.00135	-89		7.00045	-89	6.9976	-88	6.99785	-89	7.0007	-88	7.00095	-88	7.00135
7.00022	-87	6.99975	-86	7.00038	-87	6.99955	-86	6.99981	-86	7.0007	-85		7.00005	-87	7.00018	-86	7.00005	-87	7.00037	-87	6.99996	-86	7.00052	-86		7.0028	-87	6.9997	-87	6.99875	-86	6.999	-87	7.00055	-87	7.00155	-86		7.001	-87	7.00275	-87	7.003	-87	7.00075	-86	7.00095	-86	7.00105
7.00046	-85	6.99983	-84	7.00056	-85	7.0005	-84	7	-84	6.99978	-84		6.99992	-85	7.00105	-84	6.99985	-84	7.00028	-85	6.99899	-85	6.99949	-84		7.0028	-85	6.9997	-85	6.99915	-84	6.9989	-84	7.0012	-85	7.00165	-84		7.0015	-85	6.9982	-84	6.9982	-85	7.0008	-84	7.00095	-84	7.00075
6.99982	-82	6.99991	-82	7.00073	-83	6.99945	-82	7.00018	-82	6.99995	-82		6.99973	-82	6.99992	-82	7.00072	-82	7.00019	-83	7.00007	-82	6.99947	-83		7.00285	-83	6.9997	-82	6.99955	-82	6.9988	-82	6.9969	-83	7.0018	-82		7.00205	-83	6.9985	-82	6.99845	-82	7.0008	-82	7.0009	-82	7.0005
7.00006	-80	7	-80	6.999	-80	6.99939	-80	7.00036	-80	6.99911	-80		7.0006	-80	6.99986	-81	6.99965	-81	7.0001	-81	6.99913	-80	7.00042	-80		7.00285	-80	6.9997	-80	6.99975	-81	7.0037	-80	6.99755	-81	7.0019	-80		7.00255	-81	6.9988	-80	6.9986	-80	7.00085	-80	7.0009	-80	7.0002
7.0003	-78	7.00008	-78	6.99918	-78	7.00034	-78	6.99954	-78	6.99927	-78		7.00047	-78	6.99967	-78	7.00052	-79	7.00001	-79	7.00018	-78	6.99939	-78		7.00285	-79	6.99975	-78	7.00035	-78	6.9986	-78	6.99825	-79	6.99705	-78		6.9981	-79	6.9991	-78	6.9988	-78	7.0009	-78	7.00085	-78	6.9999
6.99942	-77	6.99916	-76	7.00026	-77	6.99929	-76	6.99973	-76	6.99952	-75		7.0004	-77	6.99955	-76	7.00039	-77	6.99992	-77	7.00024	-76	6.99935	-76		7.00285	-77	6.99975	-77	7.00075	-76	6.99855	-77	6.9989	-77	7.00215	-76		6.9986	-77	6.99935	-76	6.9989	-77	7.00095	-76	7.00085	-76	6.9996
6.99966	-75	6.99924	-74	6.99944	-75	7.00024	-74	6.99991	-74	7.00068	-73		7.00021	-74	6.99942	-74	6.9982	-74	6.99984	-75	7.0003	-74	7.00032	-74		7.00285	-75	6.99975	-75	7.00115	-74	6.9984	-74	6.99995	-74	6.9973	-74		6.99915	-75	6.99965	-74	6.99905	-75	7.00095	-74	7.00085	-74	6.99935
7.00002	-72	7.00032	-72	6.99962	-73	7.00019	-72	7.00009	-72	6.99977	-72		7.00008	-72	6.99929	-72	6.99907	-72	6.9997	-72	7.00035	-72	7.00029	-72		7.00285	-73	6.99975	-72	7.00155	-72	6.9983	-72	7.0006	-72	7.0024	-72		6.99965	-73	6.99995	-72	6.9993	-72	7.001	-72	7.0008	-72	7.00405
7.00026	-70	7.00041	-70	6.99988	-70	7.00013	-70	7.00028	-70	6.99993	-70		6.99995	-70	7.00017	-70	6.99994	-70	6.99966	-71	7.00041	-70	6.99925	-70		7.0029	-70	6.99975	-70	7.00195	-70	7.0032	-70	7.00095	-71	7.00255	-70		7.00045	-70	7.00025	-70	6.9995	-70	7.00105	-70	7.0008	-70	7.00375
6.9995	-68	6.99949	-68	7.00006	-68	7.00008	-68	6.99946	-68	7.00018	-67		7.00082	-68	6.99904	-68	7.00087	-69	6.99957	-69	6.99946	-68	7.00022	-68		7.0029	-68	6.9998	-68	7.00235	-68	7.0031	-68	7.0016	-69	6.9977	-68		7.0007	-69	7.00055	-68	6.99965	-68	7.00105	-68	7.0008	-68	6.99845
6.99974	-66	7.00057	-66	7.00024	-66	7.00003	-66	6.99964	-66	7.00034	-65		6.99969	-66	6.99992	-66	6.99974	-67	6.99948	-67	7.00052	-66	7.00019	-66		7.0029	-67	6.9998	-66	7.0028	-66	7.00305	-66	6.9973	-67	6.9978	-66		7.00125	-67	7.00085	-66	6.9998	-66	6.9961	-66	7.00075	-66	6.9982
6.99998	-64	6.99965	-64	7.00033	-65	6.99998	-64	7.00082	-64	7.0005	-63		6.99956	-64	6.99979	-64	7.00055	-64	7.0004	-65	6.99958	-64	7.00015	-64		7.0029	-65	6.9998	-64	6.9982	-64	6.99795	-64	7.0033	-64	6.99795	-64		7.00175	-65	7.00115	-64	7	-64	7.00115	-64	7.00075	-64	6.9979
6.99922	-62	6.99973	-62	6.99959	-62	6.99993	-62	7.0001	-61	7.00067	-61		7.00043	-62	6.99966	-62	7.00042	-62	7.00026	-62	6.99963	-62	7.00012	-62		6.9979	-63	6.9998	-62	7.0036	-62	7.00285	-62	6.999	-62	6.99805	-62		6.99755	-62	7.0014	-62	6.99515	-62	7.00115	-62	7.0007	-61	7.0026
6.99946	-60	6.99982	-60	7.00077	-60	6.99988	-60	7.00019	-60	7.00075	-60		7.0003	-60	6.99954	-60	7.00029	-60	7.00018	-60	6.99969	-60	7.00009	-60		7.0029	-60	6.9998	-60	6.999	-60	7.00275	-60	6.99965	-60	6.9982	-60		6.9981	-60	7.0017	-60	7.00035	-60	6.9962	-60	7.0007	-60	7.0023
6.9997	-58	6.9999	-58	6.99994	-58	6.99982	-58	7.00037	-58	7	-57		6.99917	-58	6.99941	-58	7.00016	-58	7.00213	-59	6.99975	-58	7.00005	-58		7.0029	-58	6.9998	-58	6.9994	-58	7.00265	-58	7	-59	6.9983	-58		6.9986	-58	7.002	-58	7.0005	-58	6.99625	-58	7.0007	-58	7.00205
6.99994	-56	6.99998	-56	7.00012	-56	6.99977	-56	6.99955	-56	7.00016	-55		7.00004	-56	6.99929	-56	7.00003	-56	7.00004	-57	6.9998	-56	7.00102	-56		7.00295	-56	6.99985	-56	6.9998	-56	7.00255	-56	6.996	-56	6.99845	-56		6.99885	-57	7.0023	-56	6.9957	-56	7.00125	-56	7.00065	-56	7.00175
6.99918	-54	7.00006	-54	6.9993	-54	6.99969	-53	6.99974	-54	7.00033	-53		6.99991	-54	7.00016	-54	6.9999	-54	6.99991	-54	7.00086	-54	7.00099	-54		7.00295	-55	6.99985	-54	7.0002	-54	6.99745	-54	7.0017	-54	6.99855	-54		6.9994	-55	6.9976	-54	7.00085	-54	6.9963	-54	7.00065	-54	7.00145
6.99942	-52	7.00014	-52	6.99948	-52	6.99967	-52	7.00001	-51	6.99949	-51		6.99978	-52	7.00004	-52	7.00077	-52	6.99982	-52	7.00092	-52	6.99995	-52		6.99795	-52	6.99985	-52	7.0006	-52	7.00235	-52	6.9974	-52	6.9987	-52		7.0002	-52	6.9979	-52	7.001	-52	6.99635	-52	6.9956	-51	7.00115
7.00066	-50	7.00023	-50	6.99965	-50	7.00062	-50	7.00019	-49	6.99965	-49		6.99965	-50	7.00091	-50	6.99964	-50	7.00074	-50	6.99997	-50	6.99992	-50		6.99795	-50	7.00485	-50	7.001	-50	6.99725	-50	6.99805	-50	6.99885	-50		7.0007	-50	6.99815	-50	7.0012	-50	7.00135	-50	7.0006	-49	7.0009
6.9999	-48	7.00031	-48	6.99983	-48	7.00057	-48	7.00028	-48	6.99982	-47		6.99952	-48	6.99978	-48	7.00051	-48	6.99965	-48	7.00003	-48	6.99989	-48		6.99795	-48	6.99985	-48	7.0014	-48	6.99715	-48	6.99875	-48	6.99895	-48		7.00125	-48	6.99845	-48	7.00135	-48	7.00145	-47	7.0006	-48	7.0006
6.99914	-46	7.00039	-46	7.00001	-46	7.00051	-46	7.00047	-46	6.99998	-45		6.99939	-46	6.99966	-46	7.00038	-46	6.9996	-47	7.00008	-46	6.99985	-46		6.99795	-46	6.99985	-46	6.9968	-46	7.0021	-46	6.9994	-46	6.9991	-46		7.00175	-46	6.99875	-46	7.00155	-46	7.00145	-46	7.00055	-46	7.0003
7.00038	-44	7.00047	-44	7.00018	-44	7.00044	-43	6.99974	-43	7.00015	-43		6.99926	-44	6.99953	-44	6.99925	-44	6.99947	-44	7.00014	-44	6.99982	-44		7.003	-44	6.9999	-44	7.0022	-44	7.002	-44	7.0001	-44	6.9992	-44		6.997	-45	6.99905	-44	7.0017	-44	7.0015	-44	6.99555	-43	6.99985
6.99962	-42	7.00055	-42	7.00036	-42	7.00038	-41	6.99992	-41	7.00031	-41		6.99913	-42	7.00041	-42	7.00011	-42	6.99938	-42	7.0002	-42	7.00079	-42		6.998	-42	6.9999	-42	6.9976	-42	7.0019	-42	6.99575	-42	6.99935	-42		7.0028	-42	6.99935	-42	6.9969	-42	7.0015	-42	6.9955	-41	6.99975
6.99986	-40	6.99964	-40	7.00054	-40	7.00036	-40	7.00011	-39	7.00047	-39		7	-40	7.00028	-40	6.99998	-40	7.0003	-40	7.00025	-40	7.00075	-40		6.998	-40	6.9999	-40	6.998	-40	7.0018	-40	6.99645	-40	6.99945	-40		6.99835	-40	6.9998	-39	6.99705	-40	7.00155	-40	7.0005	-39	6.99945
7.0001	-38	6.99976	-37	6.99971	-38	7.00031	-38	6.99929	-37	6.99964	-37		7.00087	-38	7.00015	-38	6.99985	-38	7.00021	-38	7.00034	-37	7.00072	-38		6.998	-38	6.9999	-38	6.9984	-38	6.9967	-38	7.0021	-38	6.9996	-38		6.99885	-38	6.99995	-38	7.00225	-38	7.0016	-37	7.0005	-37	6.99915
7.00034	-36	6.9998	-36	6.99989	-36	7.00023	-35	7.00138	-36	6.9998	-35		7.00074	-36	7.00003	-36	6.99972	-36	6.99912	-36	7.00037	-36	6.99967	-35		6.998	-36	6.9999	-36	6.9988	-36	7.0016	-36	6.9978	-36	6.9997	-36		6.9994	-36	7.0002	-36	6.9974	-36	7.00165	-35	7.0005	-36	6.99885
7.00058	-34	7.00088	-34	7.00007	-34	7.00018	-33	6.99966	-33	6.99997	-33		6.99961	-34	6.99984	-33	7.00059	-34	7.00003	-34	6.99942	-34	6.99965	-34		6.998	-34	6.99995	-34	6.9994	-33	7.0015	-34	6.99845	-34	6.99985	-34		6.9999	-34	7.0005	-34	7.00255	-34	7.00165	-34	6.99545	-33	6.99845
6.99982	-32	6.99996	-32	6.99924	-32	7.00012	-31	6.99984	-31	7.00013	-31		7.00048	-32	6.99978	-32	6.99946	-32	6.99994	-32	7.00048	-32	6.99962	-32		6.998	-32	6.99995	-32	6.9996	-32	6.9964	-32	7.00415	-32	7.00005	-31		7.00045	-32	7.0008	-32	7.00275	-32	7.0017	-32	7.00045	-31	6.99815
7.00006	-30	7.00009	-29	7.00042	-30	7.00007	-29	7.00002	-29	7.00029	-29		7.00028	-29	7.00065	-30	6.99933	-30	6.99985	-30	7.00054	-30	7.00059	-30		6.99805	-30	6.99995	-30	7	-30	7.00125	-29	6.9998	-30	7.00015	-29		6.99595	-30	6.99625	-29	6.9979	-30	7.00175	-29	6.9954	-29	6.998
6.99929	-28	7.00017	-27	7.0006	-28	7.00005	-28	7.0002	-27	7.00046	-27		7.00022	-28	7.00052	-28	7.0002	-28	7.00077	-28	6.99962	-27	7.00054	-27		6.99805	-28	6.99995	-28	7.0004	-28	6.9962	-28	7.0005	-28	7.00025	-28		7.0015	-28	7.00155	-27	6.9981	-28	6.99675	-27	6.9954	-27	6.9977
7.00053	-26	7.00025	-25	6.99977	-26	6.99997	-25	7.00039	-25	6.99962	-25		7.00009	-26	7.0004	-26	7.00007	-26	7.00068	-26	7.00068	-25	7.0005	-25		6.99805	-26	6.99995	-26	7.001	-25	7.00115	-26	7.0012	-26	7.00035	-26		6.997	-26	7.0017	-26	7.00325	-26	7.0018	-25	6.99535	-25	7.0023
6.99977	-24	7.00029	-24	6.99995	-24	6.99992	-23	7.00057	-23	6.99979	-23		6.99996	-24	7.00021	-23	6.99994	-24	6.99859	-24	6.9997	-24	7.00047	-23		7.00305	-24	6.99995	-24	7.0014	-23	7.00105	-24	7.00185	-24	7.0005	-24		6.99755	-24	7.00195	-24	6.99845	-24	6.99685	-23	6.99535	-23	6.997
7.00001	-22	7.00037	-22	7.00013	-22	6.99987	-21	7.00075	-21	6.99995	-21		6.99983	-22	7.00008	-21	6.99981	-22	7.0005	-22	6.99976	-22	6.99945	-22		6.99805	-22	7	-22	7.00185	-21	6.99595	-22	7.00255	-22	7.0007	-21		7.00305	-22	7.00225	-22	7.0036	-22	7.00185	-22	6.99535	-21	6.9967
7.00037	-19	6.9995	-19	6.99931	-20	6.99981	-19	7.00093	-19	6.99912	-19		7.00063	-19	6.99902	-20	6.99968	-20	6.99941	-20	6.99982	-20	6.99942	-20		6.99805	-20	7	-20	6.99705	-20	7.0008	-19	7.0032	-20	7.0008	-19		6.9986	-20	6.9977	-19	6.9988	-20	7.0019	-19	6.9953	-19	6.9964
7.00061	-17	7.00058	-17	7.00048	-18	6.99976	-17	7.00012	-17	7.00028	-17		6.9995	-17	6.9999	-18	6.99955	-18	7.00033	-18	6.9999	-17	6.99937	-17		6.99805	-18	7	-17	7.00245	-18	7.0007	-17	6.9989	-18	7.00095	-17		6.9991	-18	7.003	-17	7.00405	-17	6.99695	-17	6.9953	-17	6.99625
7.00073	-16	6.99966	-15	7.00066	-16	6.99971	-15	7.0013	-15	6.99944	-15		7.00044	-16	6.99871	-15	6.99942	-16	7.00024	-16	6.99996	-15	6.99934	-15		6.9981	-16	7	-16	6.99805	-15	7.00065	-16	7.00455	-16	7.001	-16		6.99965	-16	6.9983	-15	6.9991	-16	7.002	-15	6.9903	-15	6.99585
6.99997	-14	7.00074	-13	6.99984	-14	6.99966	-13	7.00048	-13	7.00069	-12		7.00031	-14	6.99958	-13	6.99929	-14	7.00015	-14	7.00001	-13	6.9993	-13		6.9981	-14	7	-14	6.99845	-13	7.00055	-14	7.00025	-14	7.0012	-13		7.00015	-14	6.99845	-14	6.9993	-14	6.997	-13	6.99025	-13	6.99555
7.00021	-12	6.99983	-11	7.00001	-12	6.99961	-11	7.00066	-11	6.99977	-11		6.99911	-11	6.99945	-11	7.0001	-11	6.99906	-12	7.00004	-12	6.99927	-11		6.9931	-12	6.99505	-12	6.99885	-11	7.0004	-11	7.0009	-12	7.0013	-11		7.0007	-12	6.99885	-11	6.99945	-12	6.99705	-11	6.99025	-11	6.99525
7.00057	-9	6.99991	-9	7.00019	-10	7.00056	-9	6.99985	-9	7.00094	-9		6.99998	-9	7.00133	-9	6.99997	-9	7.00097	-10	7.00013	-9	7.00024	-9		6.9981	-10	7.00005	-9	6.99925	-9	6.9953	-9	6.9966	-10	7.00145	-9		7.0012	-10	7.00415	-9	6.9997	-9	6.9971	-9	6.9852	-9	6.995
6.99981	-7	6.99899	-7	6.99846	-7	7.0005	-7	6.99903	-7	7.0001	-7		6.99985	-7	6.99827	-8	7.0019	-8	6.99889	-8	6.99918	-7	7.0002	-7		6.9981	-7	7.00005	-7	6.99465	-7	7.00025	-7	6.99725	-8	6.99155	-7		7.00175	-8	6.99945	-7	6.9999	-7	7.0021	-7	6.9852	-7	6.9997
7.00205	-5	6.99907	-5	7.00063	-5	6.99745	-5	7.00021	-5	6.99726	-5		6.99972	-5	6.99808	-5	7.00077	-6	6.9998	-6	6.99924	-5	7.00017	-5		6.9981	-6	6.99505	-5	6.99505	-5	7.00015	-5	7.00295	-6	6.9967	-5		6.9973	-6	6.99975	-5	7.00005	-5	7.00215	-5	6.9852	-5	6.9944
7.00017	-4	6.99915	-3	6.99972	-4	6.9994	-3	7.0014	-3	6.99951	-2		6.99966	-4	6.99895	-3	6.99964	-4	6.99971	-4	7.0003	-3	7.00014	-3		6.99815	-4	7.00005	-4	6.99545	-3	6.9901	-4	7.0036	-4	7.00185	-3		7.0028	-4	7.00505	-3	7.00015	-4	6.9972	-3	6.98515	-3	6.9941
6.99941	-2	6.99824	-1	7.0009	-2	6.99935	-1	7.00058	-1	6.99967	0		7.00046	-1	6.99983	-1	6.99944	-1	6.99962	-2	6.99935	-1	7.0001	-1		6.99815	-2	7.00005	-2	7.00085	-1	6.99495	-1	7.00465	-1	6.99695	-1		7.00335	-2	7.00035	-1	7.0003	-2	6.9972	-1	6.98015	-1	6.99885
7.00077	1	7.00032	1	7.00207	0	7.0013	1	7.00276	1	7.00176	1		7.00133	1	7.0007	1	7.00031	1	7.00149	1	7.00041	1	7.00207	1		7.00315	0	7.0051	1	7.00625	1	7.00485	1	7.0103	1	7.0121	1		7.00385	0	7.0056	1	7.0006	1	6.99725	1	6.9801	1	6.99855
7.00101	3	7.0034	3	7.00134	3	7.00324	3	7.00194	3	7.00192	3		7.0012	3	7.00157	3	7.00018	3	6.99945	2	7.00147	3	7.00104	3		7.00315	3	7.0101	3	7.00165	3	7.00475	3	7.01065	2	7.0072	3		6.98965	3	7.0009	3	6.99075	3	6.9923	3	6.9701	3	6.99325
7.00225	5	7.00648	5	7.00252	5	7.00319	5	7.00213	5	7.00117	6		7.00107	5	6.99945	5	7.00012	4	6.99836	4	7.00052	5	7.001	5		7.00815	5	7.0101	5	7.00705	5	7.00965	5	7.00635	4	7.00735	5		6.9799	4	6.9962	5	6.9809	5	6.9923	5	6.9551	5	6.98795
7.00349	7	7.01256	7	7.00369	7	7.00514	7	7.00231	7	7.00333	8		7.00094	7	7.00132	7	7.00092	7	7.00027	6	7.00158	7	7.00097	7		7.00815	6	7.0101	7	7.00745	7	7.00955	7	7.007	6	7.00745	7		6.96045	6	6.9965	7	6.9661	7	6.99235	7	6.94505	7	6.9877
7.00673	9	7.02165	9	7.00378	8	7.00809	9	7.00349	9	7.00249	10		7.00181	9	7.0002	9	6.99779	9	7.00018	8	7.00163	9	6.99994	9		7.00315	8	7.0151	9	7.00785	9	7.01445	9	7.00805	9	7.0076	9		6.94595	8	6.9918	9	6.96125	9	6.9824	9	6.93005	9	6.9874
7.00797	11	7.03273	11	7.00505	11	7.01204	11	7.00377	12	7.00366	12		7.00168	11	7.00107	11	7.00066	11	7.00105	11	7.00169	11	7.0009	11		7.0082	11	7.02015	11	7.01325	11	7.01435	11	7.0087	11	7.0077	11		6.92675	11	6.9921	11	6.94645	11	6.98745	11	6.92	12	6.9871
7.00821	13	7.04281	13	7.00522	13	7.01499	13	7.00386	13	7.00374	13		7.00155	13	7.00094	13	7.00153	13	7.00096	13	7.00175	13	7.00087	13		7.0082	13	7.02015	13	7.01365	13	7.0193	13	7.0144	13	7.00785	13		6.91725	13	6.9874	13	6.9416	13	6.98245	13	6.91	13	6.9868
7.01245	15	7.05589	15	7.0064	15	7.01893	15	7.00404	15	7.00499	16		7.00142	15	7.00082	15	7.0014	15	7.00092	14	7.0018	15	7.00084	15		7.0082	15	7.02515	15	7.01405	15	7.0242	15	7.0097	14	7.008	15		6.9078	15	6.99265	15	6.9318	15	6.9825	15	6.9	15	6.98655
7.01669	17	7.07097	17	7.00658	17	7.02288	17	7.00422	17	7.00515	18		7.00329	17	7.00169	17	7.00127	17	7.00083	16	7.00186	17	7.0018	17		7.0082	17	7.02515	17	7.01445	17	7.0291	17	7.01075	17	7.0081	17		6.89805	16	6.99295	17	6.92195	17	6.98255	17	6.89495	17	6.98625
7.01993	19	7.08706	19	7.00775	19	7.0258	20	7.0044	19	7.00532	20		7.00216	19	7.00157	19	7.00214	19	7.0017	19	7.00192	19	7.00277	19		7.0082	18	7.03015	19	7.01985	19	7.029	19	7.0114	19	7.01325	19		6.8886	18	6.99325	19	6.91715	19	6.98255	19	6.88495	19	6.98595
7.02217	21	7.10314	21	7.00793	21	7.02778	21	7.00468	22	7.00648	22		7.00103	21	7.00244	21	7.00101	21	7.00161	21	7.00297	21	7.00174	21		7.0082	21	7.0302	21	7.02025	21	7.0289	21	7.0121	21	7.00835	21		6.8794	21	6.99355	21	6.9073	21	6.9826	21	6.87995	22	6.98565
7.02541	23	7.12022	23	7.00811	23	7.03173	23	7.00486	24	7.00664	24		7.0029	23	7.00231	23	7.00088	23	7.00152	23	7.00303	23	7.0017	23		7.01325	23	7.0352	23	7.02065	23	7.0338	23	7.01275	23	7.0085	23		6.8749	23	6.99385	23	6.90245	23	6.98265	23	6.8749	24	6.9854
7.02865	25	7.1333	25	7.00929	25	7.03467	25	7.00495	25	7.00681	26		7.00177	25	7.00219	25	7.00175	25	7.00143	25	7.00209	25	7.00167	25		7.01325	25	7.0352	25	7.0211	25	7.0387	25	7.01345	25	7.0136	25		6.87045	25	6.99415	25	6.89765	25	6.9827	26	6.8699	25	6.9801
7.03189	27	7.15138	27	7.00946	27	7.03862	27	7.00514	27	7.00697	28		7.00264	27	7.00206	27	7.00162	27	7.00139	26	7.00214	27	7.00264	27		7.01325	27	7.0402	27	7.0215	27	7.0386	27	7.0141	27	7.00875	27		6.86595	27	6.9944	27	6.8928	27	6.9827	27	6.8649	27	6.9848
7.03513	29	7.16947	29	7.00964	29	7.04155	30	7.00541	30	7.00714	30		7.00251	29	7.00294	29	7.00149	29	7.00126	29	7.0022	29	7.0026	29		7.01325	29	7.0402	29	7.0219	29	7.0435	29	7.0148	29	7.00885	29		6.8615	29	6.9947	29	6.888	29	6.98275	29	6.86485	30	6.98435
7.03837	31	7.18655	31	7.01082	31	7.04549	32	7.00559	32	7.0073	32		7.00238	31	7.00281	31	7.00136	31	7.00217	31	7.00225	31	7.00157	31		7.01325	31	7.0452	31	7.0273	31	7.0434	31	7.01545	31	7.014	31		6.852	31	6.995	31	6.88315	31	6.98275	31	6.85985	32	6.98425
7.04161	33	7.20363	33	7.01099	33	7.04847	33	7.00577	34	7.00746	34		7.00225	33	7.00268	33	7.00123	33	7.00208	33	7.00231	33	7.00254	33		7.01325	33	7.04525	33	7.0277	33	7.04335	33	7.01615	33	7.0091	33		6.84755	33	6.99545	34	6.87835	33	6.98285	34	6.8548	34	6.98395
7.04385	35	7.22175	36	7.01217	35	7.05042	35	7.00596	36	7.00763	36		7.00212	35	7.00156	35	7.0011	35	7.00199	35	7.0024	36	7.0025	35		7.01825	35	7.04525	35	7.0231	35	7.04825	35	7.01685	35	7.00925	35		6.84805	35	6.9956	35	6.8785	35	6.98285	36	6.8548	36	6.98365
7.04709	37	7.23479	37	7.01235	37	7.05434	38	7.00605	37	7.00779	38		7.00199	37	7.00243	37	7.00197	37	7.0019	37	7.00242	37	7.00245	38		7.0133	37	7.05025	37	7.0285	37	7.04815	37	7.0175	37	7.0144	37		6.8486	37	6.9959	37	6.87365	37	6.9829	38	6.8498	37	6.9832
7.05033	39	7.25288	39	7.01252	39	7.05729	40	7.00632	40	7.00896	40		7.00186	39	7.00324	40	7.00184	39	7.00182	39	7.00248	39	7.00244	39		7.0183	39	7.05525	39	7.0291	40	7.05305	39	7.0132	39	7.0145	39		6.8441	39	6.9962	39	6.86885	39	6.9829	39	6.84975	40	6.98295
7.05257	41	7.26996	41	7.0137	41	7.06023	42	7.00651	42	7.00812	42		7.00273	41	7.00318	41	7.00071	41	7.00173	41	7.00254	41	7.0024	41		7.0133	41	7.05525	41	7.0293	41	7.05295	41	7.01385	41	7.0147	42		6.83965	41	6.99645	41	6.869	41	6.98295	41	6.84975	42	6.98765
7.05581	43	7.28708	44	7.01388	43	7.06318	44	7.00669	44	7.00828	44		7.00254	44	7.00306	43	7.00158	43	7.00164	43	7.00259	43	7.00237	43		7.0133	43	7.0603	43	7.0297	43	7.0528	44	7.01455	43	7.01485	44		6.84015	43	6.9969	44	6.8642	43	6.983	44	6.8447	44	6.9825
7.05805	45	7.30316	46	7.01405	45	7.06516	45	7.00687	46	7.00945	46		7.00247	45	7.00293	45	7.00145	45	7.00255	45	7.00168	46	7.00232	46		7.0183	45	7.0603	45	7.0301	45	7.05275	45	7.0152	45	7.0099	45		6.8357	45	6.9972	46	6.86435	45	6.98805	46	6.8447	46	6.9822
7.06129	47	7.32025	48	7.01523	47	7.06708	48	7.00705	48	7.00961	48		7.00234	47	7.0028	47	7.00132	47	7.00146	47	7.00273	48	7.00229	48		7.0183	47	7.0603	47	7.0357	48	7.05765	47	7.0159	47	7.015	47		6.8362	47	6.99735	47	6.86455	47	6.98805	48	6.8397	48	6.9818
7.06353	49	7.33229	49	7.01541	49	7.07003	50	7.00724	50	7.00978	50		7.00321	49	7.00361	50	7.00119	49	7.00137	49	7.00176	49	7.00225	50		7.01335	49	7.0603	49	7.0361	50	7.05755	49	7.01655	49	7.01515	49		6.83175	49	6.99765	49	6.8597	49	6.9881	50	6.83965	50	6.9865
7.06677	51	7.34837	51	7.01558	51	7.07198	52	7.00742	52	7.00994	52		7.00308	51	7.00349	52	7.00206	51	7.00229	51	7.00282	51	7.00224	51		7.01835	51	7.0653	51	7.0365	52	7.05745	51	7.01725	51	7.01535	52		6.82725	51	6.9981	52	6.8599	51	6.9881	51	6.83465	52	6.9862
7.06913	54	7.36449	54	7.01676	53	7.07492	54	7.0076	54	7.01011	54		7.00289	54	7.00343	53	7.00093	53	7.0022	53	7.0029	54	7.0022	53		7.01835	53	7.06535	54	7.0367	53	7.06235	54	7.0229	53	7.01045	54		6.8278	53	6.99835	54	6.85515	54	6.98815	54	6.8396	54	6.9859
7.07137	56	7.37957	56	7.01694	55	7.07687	56	7.00778	56	7.01027	56		7.00176	56	7.0033	55	7.0018	55	7.00211	55	7.00296	56	7.00215	56		7.01835	55	7.06535	56	7.0371	55	7.06225	56	7.0186	55	7.0106	56		6.8283	55	6.99865	56	6.8553	56	6.9832	56	6.8346	56	6.9858
7.07349	57	7.39666	58	7.01712	57	7.07882	58	7.00697	58	7.01043	58		7.00369	57	7.00311	58	7.00067	57	7.00202	57	7.00302	58	7.00312	58		7.01835	57	7.06535	57	7.0377	58	7.0622	57	7.01925	57	7.01065	57		6.82885	57	6.99895	58	6.8554	57	6.98325	58	6.8346	58	6.98535
7.07573	59	7.40974	60	7.01729	59	7.08177	60	7.00815	60	7.00968	61		7.00256	59	7.00399	60	7.00154	59	7.00193	59	7.00307	60	7.00309	60		7.01835	59	7.07035	59	7.0381	60	7.0671	59	7.01995	59	7.01085	60		6.82935	59	6.9991	59	6.85055	59	6.98325	60	6.82955	60	6.98505
7.07797	61	7.42082	62	7.01847	61	7.08272	62	7.00733	62	7.01076	62		7.00237	62	7.00386	62	7.00134	62	7.00185	61	7.0021	61	7.00205	62		7.01335	61	7.07035	61	7.0385	62	7.06195	62	7.02065	61	7.01595	62		6.8249	61	7.00455	62	6.85075	61	6.9883	62	6.82955	62	6.98475
7.08033	64	7.4359	64	7.01865	63	7.08566	64	7.00851	64	7.01093	64		7.00224	64	7.00373	64	7.00121	64	7.00276	63	7.00218	64	7.00302	64		7.0134	63	7.07535	64	7.0389	64	7.06685	64	7.0163	63	7.0111	64		6.8254	63	6.99985	64	6.851	64	6.98335	64	6.82955	64	6.9845
7.08256	66	7.44998	66	7.01891	66	7.08861	66	7.0077	66	7.01109	66		7.00411	66	7.00367	65	7.00115	65	7.00267	65	7.00324	66	7.00299	66		7.0134	66	7.0754	66	7.0393	66	7.06675	66	7.022	65	7.01125	66		6.82595	65	7.0001	66	6.85115	66	6.9884	66	6.8245	66	6.9842
7.0848	68	7.46307	68	7.01909	68	7.09056	68	7.00788	68	7.01125	68		7.00098	68	7.00348	68	7.00102	67	7.00158	67	7.0033	68	7.00295	68		7.0134	67	7.0754	68	7.0397	68	7.06665	68	7.02265	67	7.01635	68		6.82645	67	7.0004	68	6.85135	68	6.9884	68	6.8245	68	6.9889
7.08692	69	7.47615	70	7.01918	69	7.09151	70	7.00806	70	7.0105	71		7.00191	69	7.00336	70	7.00189	69	7.00149	69	7.00235	70	7.00192	70		7.0134	69	7.0754	69	7.04015	70	7.0666	69	7.02335	69	7.0115	70		6.827	69	7.0007	70	6.8514	69	6.98845	70	6.82445	70	6.9836
7.08928	72	7.48923	72	7.02035	71	7.09446	72	7.00825	72	7.01066	73		7.00372	72	7.00323	72	7.00069	72	7.00241	71	7.00241	72	7.00289	72		7.0184	71	7.0754	71	7.04055	72	7.0665	72	7.01935	72	7.0116	72		6.8225	71	7.001	72	6.8466	71	6.9835	72	6.82445	72	6.98335
7.09152	74	7.49931	74	7.02053	73	7.09541	74	7.00843	74	7.01075	74		7.00359	74	7.0031	74	7.00156	74	7.00227	74	7.00247	74	7.00285	74		7.0134	73	7.0804	74	7.04095	74	7.0664	74	7.02005	74	7.01175	74		6.82305	73	7.0013	74	6.84685	74	6.9835	74	6.82445	74	6.98305
7.09276	76	7.51139	76	7.0198	76	7.09735	76	7.00861	76	7.01091	76		7.00246	76	7.00298	76	7.00143	76	7.00223	75	7.00252	76	7.00182	76		7.01345	76	7.08045	76	7.04135	76	7.0713	76	7.02035	75	7.01185	76		6.82385	76	7.0066	76	6.84705	76	6.98855	76	6.8194	76	6.98275
7.095	78	7.52348	78	7.02097	78	7.0993	78	7.00779	78	7.01116	79		7.00333	78	7.00385	78	7.00037	77	7.00214	77	7.00258	78	7.00279	78		7.01345	78	7.08045	78	7.04675	78	7.0712	78	7.02105	77	7.017	78		6.8241	77	7.0019	78	6.8472	78	6.9886	78	6.8194	78	6.98245
7.09624	80	7.53456	80	7.02215	80	7.10125	80	7.00798	80	7.01232	81		7.0032	80	7.00373	80	7.00117	80	7.00205	79	7.00264	80	7.00275	80		7.01845	79	7.08545	80	7.04215	80	7.0661	80	7.0217	79	7.0171	80		6.81965	79	7.00215	80	6.84735	80	6.9836	80	6.81435	80	6.9822
7.09748	82	7.54564	82	7.02124	81	7.1022	82	7.00916	82	7.01249	83		7.00207	82	7.0036	82	7.00204	82	7.00197	81	7.00269	82	7.00272	82		7.01845	81	7.08545	82	7.04255	82	7.071	82	7.02275	82	7.01225	82		6.82015	81	7.00245	82	6.84755	82	6.98365	82	6.81935	82	6.9819
7.09972	84	7.55672	84	7.0215	84	7.10315	84	7.00943	85	7.01165	85		7.00194	84	7.00447	84	7.00091	84	7.00183	84	7.00275	84	7.00269	84		7.01345	84	7.08545	84	7.04295	84	7.0709	84	7.0234	84	7.0174	84		6.82095	84	7.00275	84	6.8427	84	6.9837	84	6.81435	85	6.9816
7.10196	86	7.5658	86	7.02168	86	7.1061	86	7.00852	86	7.01173	86		7.00281	86	7.00335	86	7.00078	86	7.00175	86	7.0028	86	7.00265	86		7.01345	86	7.09045	86	7.04335	86	7.0708	86	7.0241	86	7.0175	86		6.82145	86	7.00305	86	6.8479	86	6.9837	86	6.8193	86	6.9813
7.1032	88	7.57489	88	7.02186	88	7.10704	88	7.00871	88	7.01198	89		7.00268	88	7.00322	88	7.00065	88	7.0017	87	7.00286	88	7.00262	88		7.01345	88	7.0855	88	7.04375	88	7.0707	88	7.01945	87	7.01765	88		6.822	88	7.00335	88	6.84305	88	6.98375	88	6.8193	88	6.98105
7.10544	90	7.58497	90	7.02203	90	7.10899	90	7.00889	90	7.01214	91		7.00255	90	7.0031	90	7.00052	90	7.00161	89	7.00292	90	7.00259	90		7.0135	90	7.0855	90	7.04415	90	7.0706	90	7.02545	90	7.01275	90		6.82225	89	7.00365	90	6.84825	90	6.9838	90	6.8143	90	6.98075
7.10668	92	7.59505	92	7.02321	92	7.11091	93	7.00916	93	7.01231	93		7.00242	92	7.00397	92	7.00039	92	7.00148	92	7.00297	92	7.00255	92		7.0135	91	7.0905	92	7.04455	92	7.07555	92	7.0211	92	7.0179	92		6.8228	91	7.0039	92	6.8484	92	6.98385	92	6.81425	92	6.98545
7.10792	94	7.60413	94	7.02339	94	7.11189	94	7.00935	95	7.01247	95		7.00329	94	7.00385	94	7.00026	94	7.00139	94	7.00303	94	7.00152	94		7.0135	94	7.0905	94	7.04495	94	7.07545	94	7.0218	94	7.013	94		6.82355	94	7.0042	94	6.84355	94	6.98385	94	6.80925	95	6.98515
7.10916	96	7.61321	96	7.02356	96	7.11384	96	7.00953	97	7.01263	97		7.00216	96	7.00372	96	7.00013	96	7.0023	96	7.00309	96	7.00249	96		7.0085	96	7.0905	96	7.04535	96	7.07035	96	7.02245	96	7.01315	96		6.8241	96	7.0045	96	6.84375	96	6.9839	96	6.8142	97	6.9849
7.1104	98	7.6193	98	7.02374	98	7.11578	98	7.00962	98	7.0118	99		7.00303	98	7.00359	98	7.001	98	7.00222	98	7.00314	98	7.00145	98		7.0085	98	7.0905	98	7.04575	98	7.07525	98	7.02315	98	7.01325	98		6.8196	98	7.0048	98	6.8439	98	6.98395	99	6.8142	98	6.9796
7.11164	100	7.62738	100	7.02392	100	7.11673	100	7.0098	100	7.01296	101		7.0019	100	7.00347	100	7.00087	100	7.00217	99	7.0032	100	7.00242	100		7.0135	100	7.09055	100	7.04615	100	7.07515	100	7.02385	100	7.0184	100		6.82515	100	7.0001	100	6.8441	100	6.98395	100	6.8092	100	6.9793
7.11288	102	7.63546	102	7.0241	102	7.11765	103	7.01008	103	7.01213	103		7.00277	102	7.00334	102	7.00074	102	7.00204	102	7.00326	102	7.00239	102		7.0085	102	7.09055	102	7.04655	102	7.07505	102	7.0245	102	7.01355	102		6.8257	102	7.0054	102	6.84425	102	6.984	102	6.80915	103	6.97885
7.11412	104	7.64254	104	7.02427	104	7.1196	105	7.01026	105	7.01229	105		7.00264	104	7.00322	104	7.00061	104	7.00195	104	7.00331	104	7.00135	104		7.01355	104	7.09055	104	7.04695	104	7.07495	104	7.0252	104	7.01365	104		6.8262	104	7.0057	104	6.84445	104	6.98405	104	6.80915	105	6.97875
7.11536	106	7.65066	107	7.02445	106	7.12058	106	7.00944	107	7.01345	107		7.00251	106	7.00209	106	7.00048	106	7.00186	106	7.00237	106	7.00132	106		7.00855	106	7.09055	106	7.04735	106	7.07485	106	7.02585	106	7.0188	106		6.82675	106	7.0061	107	6.8446	106	6.9841	107	6.8091	107	6.98345
7.1166	108	7.65775	109	7.02563	108	7.12253	108	7.00962	109	7.01262	109		7.00238	108	7.00396	108	7.00035	108	7.00178	108	7.00345	109	7.00129	108		7.00855	108	7.09055	108	7.04775	108	7.07475	108	7.02155	108	7.0139	108		6.82225	108	7.00625	108	6.8448	108	6.9841	109	6.8091	109	6.98315
7.11784	110	7.66179	110	7.0258	110	7.12245	111	7.00972	110	7.01378	111		7.00225	110	7.00384	110	7.00122	110	7.00169	110	7.00348	110	7.00124	111		7.01355	110	7.0956	110	7.04815	110	7.07465	110	7.0222	110	7.01405	110		6.8228	110	7.00655	110	6.84495	110	6.98415	111	6.8091	110	6.9827
7.11908	112	7.66887	112	7.02598	112	7.1244	113	7.00999	113	7.01295	113		7.00212	112	7.00265	113	7.00009	112	7.0016	112	7.00254	112	7.00122	112		7.01355	112	7.0956	112	7.04875	113	7.0746	112	7.0229	112	7.01415	112		6.8283	112	7.00685	112	6.8451	112	6.98415	112	6.80905	113	6.98245
7.12032	114	7.67595	114	7.02616	114	7.12634	115	7.01017	115	7.01311	115		7.00299	114	7.00259	114	6.99996	114	7.00251	114	7.00259	114	7.00119	114		7.00855	114	7.0956	114	7.04895	114	7.0745	114	7.02355	114	7.01435	115		6.82885	114	7.00715	114	6.8453	114	6.9842	114	6.80905	115	6.97715
7.12156	116	7.68207	117	7.02633	116	7.12729	117	7.01036	117	7.01328	117		7.00279	117	7.00346	116	7.00083	116	7.00142	116	7.00365	116	7.00215	116		7.0086	116	7.0956	116	7.0494	116	7.07435	117	7.02425	116	7.0195	117		6.82935	116	7.0076	117	6.84545	116	6.98425	117	6.814	117	6.977
7.1218	118	7.68816	119	7.02651	118	7.12827	118	7.01054	119	7.01344	119		7.00273	118	7.00333	118	7.0007	118	7.00234	118	7.00273	119	7.0021	119		7.0086	118	7.0956	118	7.0498	118	7.0793	118	7.0249	118	7.01455	118		6.8249	118	7.00785	119	6.84565	118	6.9843	119	6.809	119	6.9817
7.12404	120	7.69324	121	7.02669	120	7.12919	121	7.00972	121	7.0136	121		7.0026	120	7.00321	120	6.99956	120	7.00125	120	7.00279	121	7.00207	121		7.0086	120	7.0956	120	7.0504	121	7.0792	120	7.0256	120	7.0147	120		6.8304	120	7.008	120	6.8458	120	6.98435	121	6.809	121	6.9763
7.12528	122	7.69628	122	7.02686	122	7.13114	123	7.0109	123	7.01377	123		7.00147	122	7.00302	123	7.00043	122	7.00216	122	7.00282	122	7.00104	123		7.0086	122	7.10065	122	7.0508	123	7.0791	122	7.0263	122	7.0148	122		6.83095	122	7.0083	122	6.846	122	6.98435	123	6.81895	123	6.981
7.12652	124	7.70236	124	7.02704	124	7.13209	125	7.01109	125	7.01393	125		7.00134	124	7.00289	125	7.0003	124	7.00207	124	7.00288	124	7.00102	124		7.0036	124	7.09565	124	7.0512	125	7.074	124	7.02695	124	7.015	125		6.83145	124	7.00875	125	6.84615	124	6.9844	124	6.81395	125	6.9757
7.12688	127	7.70848	127	7.02722	126	7.13303	127	7.01027	127	7.0141	127		7.00214	127	7.00283	126	6.99917	126	7.00198	126	7.00296	127	7.00199	126		7.0036	126	7.09565	127	7.0514	126	7.07385	127	7.02765	126	7.0151	127		6.832	126	7.00905	127	6.8464	127	6.98445	127	6.81395	127	6.9804
7.12812	129	7.71257	129	7.02748	129	7.13398	129	7.01045	129	7.01426	129		7.00201	129	7.00371	128	7.00004	128	7.0019	128	7.00302	129	7.00194	129		7.0036	128	7.10065	129	7.0518	128	7.07375	129	7.0283	128	7.01525	129		6.8325	128	7.00935	129	6.8466	129	6.98445	129	6.8139	129	6.9753
7.12824	130	7.71665	131	7.02757	130	7.13493	131	7.01063	131	7.01442	131		7.00194	130	7.00252	131	6.99991	130	7.00181	130	7.00307	131	7.0009	131		7.00865	130	7.10065	130	7.0524	131	7.07875	130	7.024	130	7.0203	130		6.83305	130	7.0096	131	6.84665	130	6.9845	131	6.8139	131	6.97485
7.12948	132	7.72273	133	7.02775	132	7.13588	133	7.01082	133	7.01467	134		7.00281	132	7.00339	133	6.99978	132	7.00172	132	7.00313	133	7.00187	133		7.00365	132	7.1007	132	7.0528	133	7.07365	132	7.02965	132	7.0155	133		6.82855	132	7.00975	132	6.84685	132	6.98455	133	6.81385	133	6.97955
7.12972	134	7.72581	135	7.02793	134	7.13783	135	7.011	135	7.01375	135		7.00262	135	7.00326	135	6.99959	135	7.00163	134	7.00316	134	7.00084	135		7.00365	134	7.1007	134	7.0532	135	7.0735	135	7.0307	135	7.01565	135		6.8291	134	7.0102	135	6.842	134	6.98455	135	6.81385	135	6.97925
7.13208	137	7.72989	137	7.0281	136	7.13877	137	7.01118	137	7.01492	137		7.00249	137	7.00314	137	6.99846	137	7.00154	136	7.00324	137	7.0008	137		7.00365	136	7.1007	137	7.0536	137	7.0734	137	7.031	136	7.01575	137		6.8346	136	7.0105	137	6.84725	137	6.9846	137	6.81385	137	6.979
7.13232	139	7.73398	139	7.02837	139	7.13972	139	7.01036	139	7.01408	139		7.00236	139	7.00308	138	7.00039	138	7.00045	138	7.0033	139	7.00177	139		7.00365	139	7.1007	139	7.049	139	7.0783	139	7.0267	138	7.0159	139		6.83515	138	7.0108	139	6.84745	139	6.98465	139	6.8138	139	6.9787
7.13256	141	7.73706	141	7.02854	141	7.14067	141	7.01055	141	7.01424	141		7.00223	141	7.00289	141	7.00026	140	7.00137	140	7.00235	141	7.00074	141		7.00365	140	7.1007	141	7.0544	141	7.0732	141	7.02735	140	7.016	141		6.83565	140	7.0111	141	6.8476	141	6.97965	141	6.8138	141	6.9784
7.13468	142	7.74114	143	7.02863	142	7.14162	143	7.01173	143	7.01549	144		7.00216	142	7.00276	143	6.99913	142	7.00328	142	7.00341	143	7.0017	143		7.00365	142	7.1007	142	7.0498	143	7.07815	142	7.02805	142	7.02115	143		6.8362	142	7.0114	143	6.8477	142	6.9847	143	6.8138	143	6.9781
7.13404	145	7.74322	145	7.02881	144	7.14157	145	7.01191	145	7.01465	146		7.00297	145	7.00363	145	7.00094	145	7.00019	144	7.00247	145	7.00167	145		7.0037	144	7.09575	145	7.0552	145	7.078	145	7.02905	145	7.01625	145		6.8367	144	7.01165	145	6.84795	145	6.98475	145	6.81375	145	6.97785
7.13428	147	7.74631	147	7.02899	146	7.14352	147	7.0121	147	7.01474	147		7.00184	147	7.00351	147	6.99981	147	7.00206	147	7.00352	147	7.00064	147		6.9987	146	7.10575	147	7.0506	147	7.0779	147	7.02975	147	7.0164	147		6.83725	146	7.01195	147	6.84815	147	6.9848	147	6.81375	147	6.97755
7.13552	149	7.74939	149	7.02925	149	7.14446	149	7.01128	149	7.0149	149		7.00171	149	7.00238	149	6.99868	149	7.00201	148	7.00258	149	7.0016	149		6.9987	149	7.10575	149	7.056	149	7.0778	149	7.0301	148	7.01655	149		6.83805	149	7.01225	149	6.8483	149	6.9848	149	6.8137	149	6.97725
7.13676	151	7.75247	151	7.02943	151	7.14441	151	7.01046	151	7.01415	152		7.00158	151	7.00226	151	6.99861	150	7.00093	150	7.00264	151	6.99957	151		6.9987	151	7.10575	151	7.0514	151	7.07275	151	7.02575	150	7.01665	151		6.8383	150	7.01255	151	6.84845	151	6.98485	151	6.8137	151	6.97695
7.137	153	7.75355	153	7.02761	153	7.14336	153	7.00864	153	7.01231	154		7.00145	153	6.99813	153	6.99542	153	6.99684	152	7.00169	153	6.99954	153		6.9887	152	7.09575	153	7.0418	153	7.06265	153	7.02145	152	7.0018	153		6.8488	152	7.01785	153	6.85865	153	6.9899	153	6.8187	153	6.9817
7.13724	155	7.75263	155	7.02969	154	7.14431	155	7.00983	155	7.01248	156		7.00032	155	7.00201	155	6.99929	155	7.00075	154	7.00275	155	7.0005	155		6.9937	154	7.1008	155	7.0472	155	7.07255	155	7.02245	155	7.0169	155		6.86435	154	7.01815	155	6.8688	155	6.9949	155	6.83365	155	6.9814
7.13748	157	7.74972	157	7.02896	157	7.14426	157	7.0101	158	7.01264	158		7.00019	157	7.00088	157	6.99816	157	6.99962	157	7.00181	157	6.99947	157		6.98875	157	7.0958	157	7.0476	157	7.06245	157	7.0231	157	7.01205	157		6.88015	157	7.0234	157	6.879	157	6.99495	157	6.84365	158	6.9861
7.13272	159	7.7468	159	7.02814	159	7.1402	159	7.01019	159	7.01272	159		7.00006	159	7.00075	159	6.99803	159	7.00053	159	7.00186	159	6.99944	159		6.98375	159	7.0958	159	7.048	159	7.06235	159	7.0238	159	7.01215	159		6.89565	159	7.0237	159	6.88915	159	7	159	6.8486	159	6.9858
7.13495	161	7.74088	161	7.02731	161	7.13815	161	7.01037	161	7.01197	162		7.00093	161	7.00163	161	6.99689	161	6.99949	160	7.00192	161	6.9994	161		6.98375	161	7.1008	161	7.04845	161	7.06225	161	7.02415	160	7.0123	161		6.9112	161	7.024	161	6.90435	161	7	161	6.8586	161	6.98555
7.13419	163	7.73396	163	7.02749	163	7.1361	163	7.01056	163	7.01013	164		6.9998	163	7.0005	163	6.99676	163	7.0004	162	7.00197	163	6.99937	163		6.98375	163	7.0958	163	7.03885	163	7.05715	163	7.02515	163	7.0124	163		6.92145	162	7.0293	163	6.9095	163	7.00005	163	6.8636	163	6.98525
7.13243	165	7.72504	165	7.02667	165	7.13302	166	7.00983	166	7.0113	166		7.00067	165	7.00038	165	6.99663	165	7.00027	165	7.00203	165	6.99834	165		6.98375	164	7.09085	165	7.04425	165	7.05205	165	7.02085	165	7.01255	165		6.927	164	7.0296	165	6.9197	165	7.0001	165	6.86855	166	6.98495
7.13167	167	7.71613	167	7.02684	167	7.131	167	7.00901	168	7.01046	168		6.99954	167	6.99925	167	6.9975	167	6.99918	167	7.00109	167	6.9993	167		6.97875	167	7.09085	167	7.03965	167	7.04695	167	7.0215	167	7.0077	167		6.93775	167	7.0299	167	6.92485	167	7.0001	167	6.87355	168	6.98465
7.12991	169	7.70521	169	7.02602	169	7.12795	169	7.0092	170	7.01062	170		7.00041	169	7.00012	169	6.99737	169	7.00009	169	7.00214	169	6.99927	169		6.97875	169	7.09085	169	7.04005	169	7.04685	169	7.0272	169	7.0078	169		6.9433	169	7.02515	169	6.93	169	6.99515	169	6.8835	170	6.9894
7.12815	171	7.69729	171	7.0262	171	7.12489	171	7.00929	171	7.00979	172		7.00028	171	7.001	171	6.99724	171	7	171	7.0012	171	6.99924	171		6.9788	171	7.09085	171	7.04045	171	7.0418	171	7.02285	171	7.00795	171		6.9538	171	7.03045	171	6.9402	171	7.0002	172	6.8835	171	6.9891
7.12739	173	7.68537	173	7.02538	173	7.12284	173	7.00947	173	7.00995	174		6.99915	173	6.99987	173	6.99611	173	6.99996	172	7.00226	173	6.9992	173		6.9738	173	7.09085	173	7.03585	173	7.0417	173	7.02355	173	7.00805	173		6.95935	173	7.03075	173	6.94035	173	7.00025	173	6.8885	173	6.9888
7.12563	175	7.67345	175	7.02455	175	7.11976	176	7.00974	176	7.01012	176		6.99902	175	6.99975	175	6.99698	175	6.99982	175	7.00131	175	6.99817	175		6.9738	175	7.08585	175	7.03625	175	7.0366	175	7.0242	175	7.0082	175		6.95985	175	7.03105	175	6.95055	175	7.00025	175	6.89345	176	6.9834
7.12387	177	7.66254	177	7.02373	177	7.11671	178	7.00893	178	7.00928	178		6.99889	177	6.99962	177	6.99685	177	6.99974	177	7.00137	177	6.99814	177		6.9738	177	7.0859	177	7.03665	177	7.0365	177	7.0249	177	7.0084	178		6.9654	177	7.02635	177	6.9507	177	7.0003	177	6.89345	178	6.98825
7.12211	179	7.65066	180	7.02391	179	7.11469	179	7.00911	180	7.00844	180		6.99976	179	6.99849	179	6.99672	179	6.99965	179	7.00143	179	6.9981	179		6.9738	179	7.0809	179	7.03705	179	7.0314	179	7.02555	179	7.00845	179		6.9709	179	7.0268	180	6.9509	179	7.00035	180	6.89345	180	6.98795
7.12035	181	7.63874	182	7.02408	181	7.11164	181	7.00929	182	7.00861	182		6.99963	181	6.99937	181	6.99759	181	6.99956	181	7.00151	182	6.99807	181		6.9688	181	7.0809	181	7.03245	181	7.0313	181	7.02625	181	7.00855	181		6.97645	181	7.02695	181	6.96105	181	7.0004	182	6.8984	182	6.98765
7.11859	183	7.62878	183	7.02326	183	7.10856	184	7.00938	183	7.00877	184		6.9985	183	6.99824	183	6.99646	183	6.99847	183	7.00154	183	6.99702	184		6.96885	183	7.0809	183	7.03285	183	7.0262	183	7.0269	183	7.0087	183		6.97695	183	7.0272	183	6.9612	183	6.9954	184	6.8934	183	6.98225
7.11683	185	7.61686	185	7.02244	185	7.10651	186	7.00966	186	7.00894	186		6.99937	185	6.99905	186	6.99633	185	6.99838	185	7.00159	185	6.998	185		6.96885	185	7.0759	185	7.03345	186	7.0261	185	7.0276	185	7.0088	185		6.9775	185	7.0275	185	6.9664	185	6.99545	185	6.89835	186	6.98195
7.11507	187	7.60495	187	7.02261	187	7.10445	188	7.00884	188	7.0081	188		6.99924	187	6.99899	187	6.9962	187	6.9993	187	7.00165	187	6.99797	187		6.96885	187	7.07595	187	7.03365	187	7.026	187	7.0283	187	7.009	188		6.98305	187	7.0278	187	6.97155	187	6.99545	187	6.89835	188	6.98665
7.11331	189	7.59307	190	7.02179	189	7.1024	190	7.00902	190	7.00827	190		6.99904	190	6.99887	189	6.99607	189	6.99921	189	7.00171	189	6.99794	189		6.96385	189	7.07595	189	7.03405	189	7.0209	190	7.02895	189	7.00915	190		6.98855	189	7.02825	190	6.96675	189	6.9955	190	6.89835	190	6.9815
7.11255	191	7.58015	192	7.02197	191	7.09938	191	7.00921	192	7.00743	192		6.99798	191	6.99774	191	6.99594	191	6.99912	191	7.00179	192	6.99789	192		6.95885	191	7.07095	191	7.02945	191	7.02085	191	7.02465	191	7.0092	191		6.9891	191	7.02855	192	6.9719	191	6.99555	192	6.8933	192	6.9812
7.11079	193	7.56923	194	7.02214	193	7.0973	194	7.00839	194	7.00959	194		6.99885	193	6.99855	194	6.99581	193	6.99903	193	7.00285	194	6.99785	194		6.95885	193	7.07595	193	7.03005	194	7.02075	193	7.0253	193	7.00935	193		6.9896	193	7.0287	193	6.9771	193	6.9906	194	6.8983	194	6.9808
7.10903	195	7.55927	195	7.02132	195	7.09525	196	7.00957	196	7.00976	196		6.99772	195	6.99842	196	6.99568	195	6.99894	195	7.00188	195	6.99782	196		6.95885	195	7.07095	195	7.03045	196	7.01565	195	7.026	195	7.00945	195		6.99015	195	7.02895	195	6.97725	195	6.9956	196	6.89825	196	6.9805
7.10727	197	7.5484	198	7.0205	197	7.09319	198	7.00875	198	7.00792	198		6.99859	197	6.9973	198	6.99555	197	6.99886	197	7.00193	197	6.9968	197		6.9589	197	7.07095	197	7.02585	198	7.0155	198	7.02665	197	7.00965	198		6.99065	197	7.0294	198	6.98245	197	6.99565	198	6.89325	198	6.9802
7.10563	200	7.53648	200	7.02067	199	7.09114	200	7.00894	200	7.00809	200		6.99739	200	6.99824	199	6.99542	199	6.99877	199	7.00202	200	6.99677	199		6.9589	199	7.071	200	7.03105	199	7.0104	200	7.02735	199	7.0098	200		6.9962	199	7.0297	200	6.9777	200	7.0007	200	6.89825	200	6.98495
7.10487	202	7.52556	202	7.01994	202	7.08909	202	7.00912	202	7.00725	202		6.99826	202	6.99811	201	6.99529	201	6.99868	201	7.00207	202	6.99772	202		6.9589	201	7.071	202	7.02645	201	7.0153	202	7.023	201	7.0049	202		6.9967	201	7.03	202	6.98285	202	6.99575	202	6.8932	202	6.97965
7.10299	203	7.51464	204	7.02003	203	7.08704	204	7.0093	204	7.00741	204		6.9982	203	6.99792	204	6.99516	203	6.99859	203	7.00213	204	6.99669	204		6.9539	203	7.071	203	7.02705	204	7.01525	203	7.0237	203	7.00495	203		6.99725	203	7.0303	204	6.98295	203	6.99575	204	6.8932	204	6.97935
7.10123	205	7.50372	206	7.01921	205	7.08599	206	7.00948	206	7.00766	207		6.99807	205	6.9968	206	6.99503	205	6.9985	205	7.00219	206	6.99765	206		6.9539	205	7.071	205	7.02745	206	7.01015	205	7.02435	205	7.01015	206		6.99775	205	7.03045	205	6.9831	205	6.9958	206	6.8932	206	6.97905
7.09947	207	7.49581	208	7.01938	207	7.08394	208	7.00967	208	7.00774	208		6.99787	208	6.99767	208	6.99383	208	6.99742	207	7.00221	207	6.99662	208		6.9539	207	7.066	207	7.0279	208	7.01	208	7.0304	208	7.0103	208		7.0033	207	7.03085	208	6.9883	207	6.99585	208	6.89315	208	6.9788
7.09783	210	7.48589	210	7.01856	209	7.08188	210	7.00885	210	7.00691	210		6.99774	210	6.99754	210	6.9947	210	6.99833	209	7.0023	210	6.99659	210		6.9539	209	7.06605	210	7.0283	210	7.00995	210	7.0257	209	7.0054	210		6.9988	209	7.03115	210	6.98855	210	6.99585	210	6.89815	210	6.9785
7.09707	212	7.47497	212	7.01882	212	7.07983	212	7.00903	212	7.00807	212		6.99861	212	6.99848	211	6.99464	211	6.99724	211	7.00136	212	6.99655	212		6.95395	212	7.06605	212	7.0237	212	7.00985	212	7.0314	211	7.01055	212		7.00435	211	7.03145	212	6.9937	212	6.9959	212	6.8981	212	6.9832
7.09531	214	7.46505	214	7.017	214	7.07778	214	7.00921	214	7.00723	214		6.99748	214	6.99729	214	6.99451	213	6.99715	213	7.00141	214	6.99652	214		6.94895	213	7.06105	214	7.0241	214	7.00975	214	7.0271	213	7.0107	214		7.00485	213	7.03175	214	6.9889	214	6.99595	214	6.8931	214	6.9779
7.09343	215	7.45513	216	7.01809	215	7.07673	216	7.0094	216	7.00748	217		6.99742	215	6.99717	216	6.99438	215	6.99606	215	7.00147	216	6.99649	216		6.94895	215	7.06105	215	7.0245	216	7.0047	215	7.02775	215	7.0108	216		7.0054	215	7.03205	216	6.99395	215	6.99095	216	6.8931	216	6.98265
7.09279	218	7.44622	218	7.01827	217	7.07568	218	7.00858	218	7.00765	219		6.99822	218	6.99704	218	6.99418	218	6.99797	217	7.00152	218	6.99645	218		6.94895	217	7.06605	218	7.0249	218	7.00455	218	7.02875	218	7.01095	218		7.0059	217	7.03235	218	6.99425	218	6.991	218	6.88805	218	6.97735
7.09103	220	7.4393	220	7.01744	219	7.07363	220	7.00876	220	7.00673	220		6.99709	220	6.99691	220	6.99405	220	6.99784	220	7.00158	220	6.99742	220		6.94895	220	7.06105	220	7.0253	220	6.99945	220	7.02945	220	7.00605	220		7.00645	219	7.03265	220	6.9944	220	6.99605	220	6.88805	220	6.98205
7.08927	222	7.43038	222	7.01671	222	7.07257	222	7.00895	222	7.00789	222		6.99696	222	6.99679	222	6.99392	222	6.9978	221	7.00164	222	6.99739	222		6.94395	222	7.0611	222	7.0257	222	7.00435	222	7.0298	221	7.0062	222		7.01225	222	7.0329	222	6.99455	222	6.99605	222	6.88805	222	6.97675
7.08851	224	7.42046	224	7.01689	224	7.07052	224	7.00913	224	7.00714	225		6.99683	224	6.99666	224	6.99386	223	6.99771	223	7.00169	224	6.99635	224		6.944	224	7.0611	224	7.0261	224	7.00425	224	7.03045	223	7.0113	224		7.0075	223	7.0282	224	6.99475	224	6.9961	224	6.888	224	6.98145
7.08675	226	7.41154	226	7.01606	226	7.06947	226	7.00931	226	7.0073	227		6.9967	226	6.99654	226	6.99466	226	6.99762	225	7.00175	226	6.99632	226		6.944	225	7.0561	226	7.0265	226	6.99915	226	7.0265	226	7.00645	226		7.008	225	7.0335	226	6.9949	226	6.99115	226	6.888	226	6.9762
7.08599	228	7.40263	228	7.01615	227	7.06842	228	7.00849	228	7.00747	229		6.99657	228	6.99641	228	6.99453	228	6.99749	228	7.00181	228	6.99629	228		6.944	227	7.0561	228	7.0219	228	6.99405	228	7.03215	228	7.00655	228		7.01355	227	7.0338	228	6.9951	228	6.9912	228	6.88295	228	6.9809
7.08423	230	7.39471	230	7.01642	230	7.06637	230	7.00977	231	7.00763	231		6.99644	230	6.99628	230	6.9974	230	6.9974	230	7.00186	230	6.99625	230		6.944	230	7.0561	230	7.0223	230	6.999	230	7.02785	230	7.0067	230		7.01435	230	7.0341	230	7.00025	230	6.9912	230	6.88295	231	6.9756
7.08247	232	7.38879	232	7.01559	232	7.06531	232	7.00886	232	7.00671	232		6.99731	232	6.99716	232	6.99527	232	6.99731	232	7.00192	232	6.99622	232		6.939	232	7.05615	232	7.0227	232	6.9989	232	7.0285	232	7.0068	232		7.01485	232	7.0344	232	7.00045	232	6.99625	232	6.88295	232	6.9803
7.08171	234	7.38087	234	7.01577	234	7.06326	234	7.00904	234	7.00696	235		6.99718	234	6.99603	234	6.99414	234	6.99727	233	7.00198	234	6.99619	234		6.939	234	7.05115	234	7.0231	234	6.9988	234	7.03385	233	7.00695	234		7.0154	234	7.03465	234	7.0006	234	6.9913	234	6.8829	234	6.98005
7.07995	236	7.37295	236	7.01495	236	7.06321	236	7.01022	236	7.00712	237		6.99605	236	6.99591	236	6.99301	236	6.99718	235	7.00203	236	6.99615	236		6.93905	236	7.05615	236	7.0235	236	6.9937	236	7.02985	236	7.0071	236		7.01565	235	7.03495	236	7.0008	236	6.9913	236	6.8829	236	6.97975
7.07919	238	7.36504	238	7.01512	238	7.06113	239	7.0095	239	7.00729	239		6.99592	238	6.99578	238	6.99388	238	6.99705	238	7.00209	238	6.99612	238		6.93905	237	7.05115	238	7.0239	238	6.9986	238	7.03055	238	7.0072	238		7.01615	237	7.03525	238	7.00595	238	6.99635	238	6.88285	239	6.97945
7.07843	240	7.35712	240	7.0153	240	7.06011	240	7.00868	241	7.00745	241		6.99479	240	6.99666	240	6.99375	240	6.99696	240	7.00114	240	6.99609	240		6.93905	240	7.05115	240	7.0243	240	6.9935	240	7.0312	240	7.00735	240		7.01695	240	7.03555	240	7.0061	240	6.9914	240	6.87785	241	6.97915
7.07767	242	7.3492	242	7.01448	242	7.05906	242	7.00886	243	7.00661	243		6.99566	242	6.99553	242	6.99362	242	6.99787	242	7.0022	242	6.99605	242		6.93405	242	7.05115	242	7.0247	242	6.9934	242	7.0319	242	7.00745	242		7.0175	242	7.03085	242	7.0063	242	6.9914	242	6.87785	243	6.9789
7.07591	244	7.34428	244	7.01365	244	7.058	244	7.00895	244	7.00678	245		6.99553	244	6.9954	244	6.99249	244	6.99679	244	7.00126	244	6.99602	244		6.93405	244	7.0512	244	7.0201	244	6.9933	244	7.03255	244	7.0076	244		7.018	244	7.03615	244	7.00645	244	6.99145	245	6.8778	244	6.9786
7.07515	246	7.33636	246	7.01383	246	7.05795	246	7.00914	246	7.00694	247		6.9954	246	6.99528	246	6.99336	246	6.99674	245	7.00231	246	6.99498	246		6.93405	246	7.0512	246	7.0255	246	6.9932	246	7.03325	246	7.0077	246		7.01855	246	7.03645	246	7.00665	246	6.9915	246	6.8778	246	6.9783
7.07339	248	7.33045	248	7.01401	248	7.05587	249	7.00941	249	7.00711	249		6.99527	248	6.99515	248	6.99323	248	6.99661	248	7.00137	248	6.99595	248		6.93405	248	7.0512	248	7.0209	248	6.98815	248	7.02895	248	7.00785	248		7.01905	248	7.0317	248	7.0068	248	6.9915	248	6.87775	249	6.9779
7.07263	250	7.32253	250	7.01419	250	7.05482	251	7.00859	251	7.00627	251		6.99514	250	6.99503	250	6.9941	250	6.99652	250	7.00143	250	6.99592	250		6.9341	250	7.0512	250	7.0263	250	6.98805	250	7.0296	250	7.00805	251		7.0196	250	7.037	250	7.012	250	6.99155	250	6.87275	251	6.97775
7.07187	252	7.31665	253	7.01336	252	7.0528	252	7.00878	253	7.00644	253		6.99501	252	6.9949	252	6.99297	252	6.99643	252	7.00148	252	6.99588	252		6.9291	252	7.0512	252	7.02675	252	6.98795	252	7.0303	252	7.0081	252		7.0201	252	7.03745	253	7.01215	252	6.9916	253	6.87775	253	6.97745
7.07011	254	7.30973	255	7.01354	254	7.05074	254	7.00896	255	7.0066	255		6.99488	254	6.99477	254	6.99284	254	6.99735	254	7.00157	255	6.99585	254		6.9341	254	7.04625	254	7.02215	254	6.98785	254	7.03095	254	7.00825	254		7.02565	254	7.0376	254	7.00735	254	6.99165	255	6.8727	255	6.97715
7.06834	256	7.30478	256	7.01272	256	7.05067	257	7.00914	257	7.00676	257		6.99575	256	6.99465	256	6.99271	256	6.99626	256	7.0016	256	6.9958	257		6.9291	256	7.04625	256	7.02275	257	6.98775	256	7.03165	256	7.00835	256		7.02115	256	7.0379	256	7.0125	256	6.9867	257	6.8727	256	6.97675
7.06758	258	7.29886	258	7.01289	258	7.04962	259	7.00932	259	7.00693	259		6.99462	258	6.99446	259	6.99358	258	6.99617	258	7.00165	258	6.99578	258		6.9291	258	7.04625	258	7.02315	259	6.98765	258	7.0323	258	7.0085	258		7.0217	258	7.0382	258	7.00765	258	6.9917	258	6.8727	259	6.97645
7.06682	260	7.29294	260	7.01107	260	7.04956	261	7.00951	261	7.00709	261		6.99449	260	6.9944	260	6.99245	260	6.99708	260	7.00171	260	6.99575	260		6.9291	260	7.05125	260	7.02335	260	6.98755	260	7.033	260	7.00865	261		7.0272	260	7.03845	260	7.00785	260	6.99175	260	6.87265	261	6.97615
7.06618	263	7.28706	263	7.01325	262	7.04851	263	7.00869	263	7.00626	263		6.9943	263	6.99427	262	6.99232	262	6.99599	262	7.00176	262	6.99572	262		6.9291	262	7.04625	262	7.02375	262	6.9874	263	7.03365	262	7.0038	263		7.02775	262	7.0339	263	7.013	262	6.9868	263	6.87265	263	6.976
7.0643	264	7.28014	265	7.01242	264	7.04749	264	7.00887	265	7.00642	265		6.99523	264	6.99414	264	6.99219	264	6.9959	264	7.00185	265	6.99567	265		6.92415	264	7.04125	264	7.01915	264	6.98735	264	7.03435	264	7.00885	264		7.02825	264	7.0392	265	7.0132	264	6.9918	265	6.8726	265	6.9757
7.06454	266	7.27423	267	7.0116	266	7.04741	267	7.00906	267	7.00658	267		6.9951	266	6.99396	267	6.99206	266	6.99682	266	7.00191	267	6.99563	267		6.92915	266	7.0413	266	7.02475	267	6.98225	266	7.035	266	7.009	266		7.0288	266	7.03435	266	7.01335	266	6.99185	267	6.8676	267	6.9753
7.06178	268	7.27027	268	7.01178	268	7.04536	269	7.01024	269	7.00775	269		6.99497	268	6.99383	269	6.99293	268	6.99573	268	7.00193	268	6.9956	269		6.92915	268	7.0413	268	7.02515	269	6.9872	268	7.0357	268	7.0092	269		7.02435	268	7.03465	268	7.01355	268	6.9919	269	6.8676	269	6.975
7.06102	270	7.26539	271	7.01195	270	7.0443	271	7.00942	271	7.00691	271		6.99484	270	6.9937	271	6.9928	270	6.99664	270	7.00199	270	6.99458	270		6.92415	270	7.0413	270	7.02555	271	6.98705	271	7.03635	270	7.0093	271		7.02985	270	7.0401	271	7.0137	270	6.9919	271	6.86755	271	6.9697
7.06038	273	7.25847	273	7.01113	272	7.04425	273	7.0086	273	7.00708	273		6.99465	273	6.99264	272	6.99167	272	6.99655	272	7.00107	273	6.99455	272		6.92415	272	7.0413	273	7.02575	272	6.98695	273	7.03705	272	7.00945	273		7.0304	272	7.04035	273	7.01395	273	6.99195	273	6.86755	273	6.97445
7.05962	275	7.25355	275	7.0114	275	7.0432	275	7.00879	275	7.00724	275		6.99452	275	6.99352	274	6.99254	274	6.99546	274	7.00213	275	6.9945	275		6.91915	274	7.0413	275	7.02615	274	6.98185	275	7.03275	274	7.00955	275		7.0259	274	7.04065	275	7.00915	275	6.987	275	6.8675	275	6.97415
7.05974	276	7.24864	277	7.01148	276	7.04215	277	7.00997	277	7.0074	277		6.99445	276	6.99333	277	6.99241	276	6.99538	276	7.00119	277	6.99447	277		6.9242	276	7.04135	276	7.02675	277	6.9818	276	7.0334	276	7.00965	276		7.03145	276	7.03595	277	7.0142	276	6.992	277	6.8675	277	6.97385
7.05798	278	7.24372	279	7.01166	278	7.0421	279	7.00915	279	7.00665	280		6.99432	278	6.9932	279	6.99128	278	6.99629	278	7.00224	279	6.99543	279		6.9242	278	7.03635	278	7.02215	279	6.9867	278	7.0391	278	7.0098	279		7.03195	278	7.0411	278	7.0144	278	6.98705	279	6.8675	279	6.97355
7.05622	280	7.2398	281	7.01084	280	7.04005	281	7.00933	281	7.00673	281		6.99313	281	6.99307	281	6.99108	281	6.9962	280	7.00127	280	6.9954	281		6.9192	280	7.03635	280	7.02255	281	6.98655	281	7.0351	281	7.00995	281		7.0325	280	7.04155	281	7.01455	280	6.9871	281	6.86245	281	6.9733
7.05658	283	7.23488	283	7.01102	282	7.03899	283	7.00952	283	7.0069	283		6.994	283	6.99295	283	6.99195	283	6.99611	282	7.00136	283	6.99537	283		6.9192	282	7.03635	283	7.02295	283	6.98145	283	7.03545	282	7.0051	283		7.033	282	7.04185	283	7.0148	283	6.99215	283	6.86245	283	6.968
7.05482	285	7.22996	285	7.01128	285	7.03794	285	7.0097	285	7.00706	285		6.99387	285	6.99282	285	6.99188	284	6.99602	284	7.00141	285	6.99533	285		6.9192	285	7.03635	285	7.02335	285	6.98135	285	7.0361	284	7.0052	285		7.03355	284	7.04215	285	7.015	285	6.98715	285	6.86245	285	6.9727
7.05406	287	7.22505	287	7.01046	287	7.03789	287	7.00988	287	7.00723	287		6.99374	287	6.9927	287	6.99175	286	6.99594	286	7.00147	287	6.9953	287		6.9192	286	7.0364	287	7.02375	287	6.98625	287	7.0368	286	7.00535	287		7.03405	286	7.0424	287	7.01515	287	6.9922	287	6.8624	287	6.9724
7.05418	288	7.22013	289	7.01055	288	7.03684	289	7.00906	289	7.00747	290		6.99367	288	6.99257	289	6.99162	288	6.99485	288	7.00153	289	6.99427	289		6.9192	288	7.0314	288	7.02415	289	6.9812	289	7.03745	288	7.01045	289		7.0346	288	7.0427	289	7.01525	288	6.98725	289	6.8624	289	6.97215
7.05254	291	7.21621	291	7.00972	290	7.03579	291	7.00925	291	7.00764	292		6.99348	291	6.99244	291	6.99143	291	6.99576	290	7.00158	291	6.99523	291		6.91925	290	7.0314	291	7.02455	291	6.9811	291	7.0385	291	7.0106	291		7.0351	290	7.043	291	7.0155	291	6.98725	291	6.86235	291	6.96685
7.05178	293	7.21229	293	7.00999	293	7.03573	293	7.00943	293	7.00672	293		6.99335	293	6.99232	293	6.9913	293	6.99563	293	7.00164	293	6.9952	293		6.91925	293	7.0314	293	7.02495	293	6.976	293	7.03415	293	7.0057	293		7.0359	293	7.0433	293	7.0157	293	6.9873	293	6.85735	293	6.97155
7.05102	295	7.20737	295	7.01017	295	7.03468	295	7.00961	295	7.00688	295		6.99322	295	6.99219	295	6.99117	295	6.99558	294	7.00169	295	6.99417	295		6.91425	295	7.0364	295	7.02535	295	6.9809	295	7.0395	294	7.00585	295		7.03645	295	7.0436	295	7.01585	295	6.98735	295	6.86235	295	6.97125
7.05026	297	7.20346	297	7.00934	297	7.03463	297	7.0098	297	7.00713	298		6.99309	297	6.99207	297	6.9911	296	6.9955	296	7.00175	297	6.99513	297		6.91925	297	7.0314	297	7.02575	297	6.9758	297	7.03515	296	7.00595	297		7.0367	296	7.0439	297	7.016	297	6.98735	297	6.8573	297	6.971
7.0495	299	7.19954	299	7.00952	299	7.03358	299	7.00998	299	7.00729	300		6.99296	299	6.99294	299	6.99091	299	6.99641	298	7.00181	299	6.9941	299		6.91425	298	7.03145	299	7.0262	299	6.9757	299	7.0362	299	7.0111	299		7.0372	298	7.04415	299	7.0212	299	6.9924	299	6.8573	299	6.9707
7.04874	301	7.19462	301	7.00961	300	7.03353	301	7.00916	301	7.00746	302		6.99283	301	6.99282	301	6.99078	301	6.99727	301	7.00186	301	6.99507	301		6.91425	300	7.03145	301	7.0266	301	6.9756	301	7.03685	301	7.01125	301		7.03775	300	7.04445	301	7.01635	301	6.99245	301	6.8523	301	6.9704
7.04798	303	7.1907	303	7.00887	303	7.03348	303	7.00943	304	7.00762	304		6.9927	303	6.99169	303	6.99165	303	6.99619	303	7.00192	303	6.99403	303		6.9143	303	7.03145	303	7.027	303	6.9755	303	7.03755	303	7.00635	303		7.03855	303	7.04475	303	7.01655	303	6.99245	303	6.85725	304	6.9701
7.04722	305	7.18778	305	7.00905	305	7.03142	305	7.00953	305	7.0067	305		6.99257	305	6.99156	305	6.99052	305	6.9941	305	7.00098	305	6.994	305		6.9143	305	7.03145	305	7.0274	305	6.9754	305	7.0382	305	7.0065	305		7.03905	305	7.04505	305	7.0167	305	6.9875	305	6.85725	305	6.96985
7.04746	307	7.18387	307	7.00823	307	7.03137	307	7.00971	307	7.00695	308		6.99244	307	6.99144	307	6.99039	307	6.99405	306	7.00203	307	6.99397	307		6.9143	307	7.02645	307	7.0228	307	6.97535	307	7.03855	306	7.0066	307		7.0396	307	7.04535	307	7.0169	307	6.98755	307	6.8572	307	6.96955
7.0457	309	7.17995	309	7.0094	309	7.03032	309	7.00989	309	7.00711	310		6.99231	309	6.99231	309	6.99026	309	6.99497	308	7.00109	309	6.99393	309		6.9143	309	7.0315	309	7.0282	309	6.97525	309	7.04455	309	7.00675	309		7.03985	308	7.04565	309	7.01705	309	6.9926	309	6.8572	309	6.96925
7.04494	311	7.17503	311	7.00858	311	7.03024	312	7.01017	312	7.00728	312		6.99218	311	6.99119	311	6.99113	311	6.99483	311	7.00115	311	6.9939	311		6.9143	311	7.0265	311	7.0236	311	6.97515	311	7.04525	311	7.00685	311		7.04035	310	7.04595	311	7.0172	311	6.9876	311	6.85215	312	6.96895
7.04418	313	7.17211	313	7.00876	313	7.02922	313	7.01035	314	7.00844	314		6.99205	313	6.99206	313	6.99	313	6.99575	313	7.0012	313	6.99387	313		6.9093	313	7.0265	313	7.024	313	6.97505	313	7.04095	313	7.007	313		7.04115	313	7.0462	313	7.0174	313	6.99265	313	6.85215	314	6.9687
7.04342	315	7.16819	315	7.00893	315	7.02917	315	7.00953	316	7.0066	316		6.99192	315	6.99093	315	6.99087	315	6.99466	315	7.00126	315	6.99383	315		6.9093	315	7.0265	315	7.0244	315	6.97495	315	7.0416	315	7.0071	315		7.0417	315	7.0465	315	7.01755	315	6.9877	315	6.85215	316	6.9684
7.04266	317	7.16528	317	7.00811	317	7.02711	317	7.00962	317	7.00677	318		6.99179	317	6.99081	317	6.99074	317	6.99457	317	7.00131	317	6.9938	317		6.90935	317	7.0265	317	7.0298	317	6.97485	317	7.0423	317	7.00725	317		7.0472	317	7.0468	317	7.01775	317	6.98775	318	6.8521	317	6.9631
7.0419	319	7.16136	319	7.00829	319	7.02804	320	7.0098	319	7.00793	320		6.99166	319	6.99168	319	6.98961	319	6.99448	319	7.00137	319	6.99277	319		6.90935	319	7.0265	319	7.0252	319	6.97475	319	7.04295	319	7.0074	319		7.04275	319	7.0471	319	7.0179	319	6.98775	319	6.8521	319	6.9678
7.04114	321	7.15844	321	7.00846	321	7.02698	322	7.01008	322	7.0071	322		6.99153	321	6.99056	321	6.98948	321	6.99439	321	7.00143	321	6.99373	321		6.91435	321	7.02655	321	7.0256	321	6.97465	321	7.03865	321	7.0025	321		7.03825	321	7.0474	321	7.0181	321	6.9878	321	6.8521	322	6.9674
													6.9914	323	6.99043	323	6.99035	323	6.99431	323	7.00148	323	6.9937	323		6.90935	323	7.02155	323	7.026	323	6.97455	323	7.0443	323	7.0077	324		7.0438	323	7.0477	323	7.01825	323	6.9878	323	6.85205	324	6.96725
[truncated: 1 more columns]

## Sheet: Fig. 6b
Rubrivirga marina BacHR					PR (ECV93033.1 metagenome)
ATF	1				20n17005_011	1
8	2				8	2
AcquisitionMode=Episodic Stimulation					AcquisitionMode=Episodic Stimulation
Comment=					Comment=
YTop=10000					YTop=10000
YBottom=-10000					YBottom=-10000
SyncTimeUnits=10					SyncTimeUnits=10
SweepStartTimesMS=820812.000					SweepStartTimesMS=1431453.010
SignalsExported=I					SignalsExported=I
Signals=	I				Signals=	I
Time (s)	Trace #1 (pA)				Time (s)	Trace #1 (pA)
0	0.571431				0	-0.987991
0.0001	0.595846				0.0001	-0.878128
0.0002	0.5755				0.0002	-1.0002
0.0003	0.492086				0.0003	-0.994095
0.0004	0.378154				0.0004	-1.03377
0.0005	0.465637				0.0005	-1.30843
0.0006	0.396464				0.0006	-1.29012
0.0007	0.355774				0.0007	-1.14973
0.0008	0.406637				0.0008	-0.926956
0.0009	0.422913				0.0009	-0.756058
0.001	0.408671				0.001	-0.569901
0.0011	0.488017				0.0011	-0.719437
0.0012	0.601949				0.0012	-0.624832
0.0013	0.538879				0.0013	-0.649246
0.0014	0.43512				0.0014	-0.710281
0.0015	0.451396				0.0015	-0.719437
0.0016	0.5165				0.0016	-0.691971
0.0017	0.62026				0.0017	-0.734695
0.0018	0.55719				0.0018	-0.524124
0.0019	0.451396				0.0019	-0.539383
0.002	0.378153				0.002	-0.560745
0.0021	0.219462				0.0021	-0.496658
0.0022	0.313049				0.0022	-0.8293
0.0023	0.264221				0.0023	-1.01546
0.0024	0.184875				0.0024	-1.01241
0.0025	0.197083				0.0025	-1.04597
0.0026	0.276428				0.0026	-0.826248
0.0027	0.384257				0.0027	-0.72554
0.0028	0.443258				0.0028	-0.347122
0.0029	0.445292				0.0029	-0.0449982
0.003	0.429016				0.003	-0.0694122
0.0031	0.317118				0.0031	-0.0144806
0.0032	0.266256				0.0032	-0.176224
0.0033	0.142151				0.0033	-0.362381
0.0034	0.178772				0.0034	-0.209793
0.0035	0.254049				0.0035	-0.34407
0.0036	0.420878				0.0036	0.00688171
0.0037	0.49412				0.0037	-0.127396
0.0038	0.518534				0.0038	-0.072464
0.0039	0.467672				0.0039	-0.0449982
0.004	0.402568				0.004	-0.0480499
0.0041	0.205221				0.0041	0.040451
0.0042	0.0302531				0.0042	-0.157913
0.0043	-0.0836792				0.0043	-0.267776
0.0044	-0.0592651				0.0044	-0.0968781
0.0045	-0.118266				0.0045	-0.286087
0.0046	-0.122335				0.0046	-0.212845
0.0047	-0.0531616				0.0047	-0.197586
0.0048	0.0750122				0.0048	-0.0541534
0.0049	0.00177002				0.0049	0.186935
0.005	-0.0389201				0.005	0.321213
0.0051	-0.171163				0.0051	0.174728
0.0052	-0.0999552				0.0052	0.183884
0.0053	0.0465291				0.0053	0.28154
0.0054	0.29067				0.0054	0.272385
0.0055	0.502258				0.0055	0.135056
0.0056	0.551086				0.0056	0.0373993
0.0057	0.532776				0.0057	-0.112137
0.0058	0.410706				0.0058	-0.313553
0.0059	0.280497				0.0059	-0.399002
0.006	0.142151				0.006	-0.289139
0.0061	0.0261841				0.0061	-0.328812
0.0062	0.0322876				0.0062	-0.258621
0.0063	0.0485636				0.0063	-0.167068
0.0064	0.0505981				0.0064	-0.130447
0.0065	-0.1203				0.0065	-0.121292
0.0066	-0.177266				0.0066	-0.112137
0.0067	-0.0897827				0.0067	-0.0755157
0.0068	-0.0511271				0.0068	-0.200638
0.0069	-0.010437				0.0069	-0.328812
0.007	-0.00229899				0.007	-0.310501
0.0071	-0.0490926				0.0071	-0.20369
0.0072	0.00583903				0.0072	-0.0114288
0.0073	0.0200806				0.0073	0.202194
0.0074	0.0872192				0.0074	0.519577
0.0075	0.258118				0.0075	0.849167
0.0076	0.211324				0.0076	1.03838
0.0077	0.390361				0.0077	1.20927
0.0078	0.380188				0.0078	1.11162
0.0079	0.431051				0.0079	1.06279
0.008	0.323222				0.008	0.641647
0.0081	0.347636				0.0081	0.498215
0.0082	0.400533				0.0082	0.363937
0.0083	0.406637				0.0083	0.324265
0.0084	0.306946				0.0084	0.464645
0.0085	0.347636				0.0085	0.522629
0.0086	0.304911				0.0086	0.498215
0.0087	0.247945				0.0087	0.336472
0.0088	0.199117				0.0088	0.284592
0.0089	0.144185				0.0089	0.296799
0.009	0.0404256				0.009	0.220505
0.0091	0.0567017				0.0091	0.321213
0.0092	0.0872192				0.0092	0.28154
0.0093	0.00990804				0.0093	0.266281
0.0094	0.0709432				0.0094	0.376144
0.0095	0.152323				0.0095	0.354782
0.0096	0.317118				0.0096	0.208298
0.0097	0.431051				0.0097	-0.0633087
0.0098	0.536845				0.0098	-0.218948
0.0099	0.599915				0.0099	-0.304398
0.01	0.673157				0.01	-0.521072
0.0101	0.726054				0.0101	-0.972733
0.0102	0.728088				0.0102	-0.957474
0.0103	0.677226				0.0103	-0.817093
0.0104	0.644674				0.0104	-0.521072
0.0105	0.5165				0.0105	-0.420364
0.0106	0.479879				0.0106	-0.368484
0.0107	0.319153				0.0107	-0.252518
0.0108	0.286601				0.0108	-0.234207
0.0109	0.215393				0.0109	-0.0755157
0.011	0.207255				0.011	-0.0114288
0.0111	0.245911				0.0111	0.110641
0.0112	0.302877				0.0112	-0.0480499
0.0113	0.367981				0.0113	0.016037
0.0114	0.333394				0.0114	0.247971
0.0115	0.274394				0.0115	0.287643
0.0116	0.160461				0.0116	0.50737
0.0117	0.0465291				0.0117	0.525681
0.0118	0.197083				0.0118	0.601974
0.0119	0.18691				0.0119	0.583664
0.012	0.199117				0.012	0.446335
0.0121	0.193014				0.0121	0.418869
0.0122	0.0811157				0.0122	0.388351
0.0123	0.0160116				0.0123	0.693527
0.0124	-0.0490926				0.0124	0.861374
0.0125	-0.0633342				0.0125	0.656906
0.0126	-0.0918172				0.0126	0.55925
0.0127	-0.018575				0.0127	0.534836
0.0128	0.0180461				0.0128	0.302902
0.0129	0.0261841				0.0129	0.235764
0.013	-0.00840251				0.013	0.238815
0.0131	-0.0775757				0.0131	0.379196
0.0132	-0.0409546				0.0132	0.467697
0.0133	0.0811157				0.0133	0.489059
0.0134	0.0180461				0.0134	0.50737
0.0135	0.0261841				0.0135	0.220505
0.0136	-0.10199				0.0136	-0.084671
0.0137	-0.108093				0.0137	-0.334915
0.0138	-0.1203				0.0138	-0.496658
0.0139	-0.0551961				0.0139	-0.771317
0.014	-0.0450236				0.014	-0.713333
0.0141	-0.140645				0.0141	-0.60347
0.0142	-0.281026				0.0142	-0.490555
0.0143	-0.32782				0.0143	-0.292191
0.0144	-0.354268				0.0144	-0.167068
0.0145	-0.323751				0.0145	-0.145706
0.0146	-0.333923				0.0146	0.0618134
0.0147	-0.20168				0.0147	0.0923309
0.0148	-0.116231				0.0148	0.0984344
0.0149	-0.0206095				0.0149	0.220505
0.015	0.247945				0.015	0.17778
0.0151	0.317118				0.0151	0.0618134
0.0152	0.317118				0.0152	0.000778198
0.0153	0.376119				0.0153	-0.130447
0.0154	0.294739				0.0154	-0.0144806
0.0155	0.292704				0.0155	0.132004
0.0156	0.260152				0.0156	-0.0968781
0.0157	0.272359				0.0157	-0.237259
0.0158	0.138082				0.0158	-0.228104
0.0159	0.20929				0.0159	-0.246414
0.016	0.134013				0.016	-0.255569
0.0161	0.138082				0.0161	-0.0633087
0.0162	0.233704				0.0162	-0.072464
0.0163	0.217428				0.0163	-0.0297394
0.0164	0.258118				0.0164	0.189987
0.0165	0.237773				0.0165	0.29985
0.0166	0.302877				0.0166	0.449387
0.0167	0.341532				0.0167	0.421921
0.0168	0.418844				0.0168	0.278488
0.0169	0.292704				0.0169	0.345627
0.017	0.254049				0.017	0.431076
0.0171	0.215393				0.0171	0.479904
0.0172	0.148254				0.0172	0.534836
0.0173	0.0912882				0.0173	0.391403
0.0174	-0.0307821				0.0174	0.370041
0.0175	-0.0267131				0.0175	0.360886
0.0176	0.0933228				0.0176	0.290695
0.0177	0.20929				0.0177	0.1259
0.0178	0.274394				0.0178	0.110641
0.0179	0.282532				0.0179	0.275436
0.018	0.26829				0.018	0.339523
0.0181	0.292704				0.0181	0.531784
0.0182	0.264221				0.0182	0.467697
0.0183	0.20929				0.0183	0.601974
0.0184	0.117737				0.0184	0.696579
0.0185	0.0485636				0.0185	0.644699
0.0186	0.0648397				0.0186	0.589767
0.0187	0.190979				0.0187	0.617233
0.0188	0.136047				0.0188	0.751511
0.0189	-0.0572306				0.0189	0.745407
0.019	-0.0511271				0.019	0.864426
0.0191	-0.00229899				0.0191	0.928513
0.0192	0.162496				0.0192	0.788132
0.0193	0.272359				0.0193	0.699631
0.0194	0.339498				0.0194	0.653854
0.0195	0.211324				0.0195	0.501266
0.0196	0.0994263				0.0196	0.61113
0.0197	0.10553				0.0197	0.537888
0.0198	0.125875				0.0198	0.702682
0.0199	0.131978				0.0199	0.775925
0.02	0.168599				0.02	0.812546
0.0201	0.0933228				0.0201	0.925461
0.0202	0.160461				0.0202	0.891891
0.0203	0.245911				0.0203	0.693527
0.0204	0.134013				0.0204	0.949875
0.0205	0.127909				0.0205	0.821701
0.0206	0.152323				0.0206	0.730148
0.0207	0.197083				0.0207	0.601974
0.0208	0.266256				0.0208	0.562302
0.0209	0.101461				0.0209	0.840012
0.021	-0.185404				0.021	0.791183
0.0211	-0.337992				0.0211	0.803391
0.0212	-0.541443				0.0212	0.803391
0.0213	-0.669617				0.0213	0.922409
0.0214	-0.687927				0.0214	1.02007
0.0215	-0.622823				0.0215	1.07195
0.0216	-0.325785				0.0216	0.870529
0.0217	-0.140645				0.0217	0.812546
0.0218	-0.0246785				0.0218	0.955978
0.0219	-0.0267131				0.0219	1.00175
0.022	-0.144714				0.022	0.90715
0.0221	-0.24644				0.0221	0.974289
0.0222	-0.209819				0.0222	1.19402
0.0223	-0.128438				0.0223	1.28862
0.0224	-0.0775757				0.0224	1.52971
0.0225	0.00787353				0.0225	1.34355
0.0226	-0.140645				0.0226	1.1757
0.0227	-0.295268				0.0227	0.919357
0.0228	-0.425476				0.0228	0.934616
0.0229	-0.466166				0.0229	0.791183
0.023	-0.315613				0.023	0.653854
0.0231	-0.132507				0.0231	0.595871
0.0232	-0.0612996				0.0232	0.571457
0.0233	0.0383911				0.0233	0.278488
0.0234	-0.0511271				0.0234	0.357834
0.0235	-0.0612996				0.0235	0.534836
0.0236	0.150289				0.0236	0.720993
0.0237	0.225566				0.0237	0.916306
0.0238	0.231669				0.0238	0.797287
0.0239	0.174703				0.0239	0.669113
0.024	0.121806				0.024	0.522629
0.0241	0.168599				0.0241	0.366989
0.0242	0.245911				0.0242	0.330368
0.0243	0.345601				0.0243	0.479904
0.0244	0.315084				0.0244	0.66301
0.0245	0.178772				0.0245	0.556198
0.0246	0.0607707				0.0246	0.620285
0.0247	0.00380453				0.0247	0.3853
0.0248	-0.0287476				0.0248	0.0740204
0.0249	-0.199646				0.0249	-0.188431
0.025	-0.348165				0.025	-0.380692
0.0251	-0.441752				0.0251	-0.450882
0.0252	-0.559753				0.0252	-0.359329
0.0253	-0.598409				0.0253	-0.316605
0.0254	-0.687927				0.0254	-0.20369
0.0255	-0.702169				0.0255	-0.112137
0.0256	-0.669617				0.0256	-0.231155
0.0257	-0.622823				0.0257	-0.417313
0.0258	-0.470235				0.0258	-0.389847
0.0259	-0.317647				0.0259	-0.182327
0.026	-0.26475				0.026	0.241867
0.0261	-0.285095				0.0261	0.370041
0.0262	-0.156921				0.0262	0.272385
0.0263	-0.242371				0.0263	0.287643
0.0264	-0.187439				0.0264	0.739304
0.0265	-0.156921				0.0265	0.498215
0.0266	-0.185404				0.0266	0.809494
0.0267	-0.0938517				0.0267	0.666061
0.0268	0.0343221				0.0268	0.788132
0.0269	0.0526326				0.0269	1.02312
0.027	0.0465291				0.027	1.10246
0.0271	0.0180461				0.0271	1.10857
0.0272	0.0221151				0.0272	0.95903
0.0273	-0.0124715				0.0273	1.04753
0.0274	0.0709432				0.0274	1.1635
0.0275	0.0424601				0.0275	1.09941
0.0276	0.0322876				0.0276	1.10857
0.0277	0.0689087				0.0277	1.05974
0.0278	0.0851847				0.0278	0.986496
0.0279	-0.022644				0.0279	0.68132
0.028	-0.0796102				0.028	0.458542
0.0281	-0.299337				0.0281	0.327316
0.0282	-0.348165				0.0282	0.0801239
0.0283	-0.303406				0.0283	-0.136551
0.0284	-0.173197				0.0284	0.0373993
0.0285	-0.014506				0.0285	0.113693
0.0286	-0.0450236				0.0286	0.0679169
0.0287	0.00583903				0.0287	0.211349
0.0288	-0.114197				0.0288	0.263229
0.0289	-0.30544				0.0289	0.348679
0.029	-0.315613				0.029	0.519577
0.0291	-0.384786				0.0291	0.35173
0.0292	-0.358337				0.0292	0.418869
0.0293	-0.313578				0.0293	0.547043
0.0294	-0.256612				0.0294	0.571457
0.0295	-0.148783				0.0295	0.595871
0.0296	-0.0755412				0.0296	0.669113
0.0297	0.103495				0.0297	0.409714
0.0298	0.154358				0.0298	0.394455
0.0299	0.0953573				0.0299	0.467697
0.03	0.215393				0.03	0.272385
0.0301	0.134013				0.0301	0.309006
0.0302	0.119771				0.0302	0.147263
0.0303	-0.00840251				0.0303	0.141159
0.0304	-0.171163				0.0304	0.171677
0.0305	-0.337992				0.0305	-0.0755157
0.0306	-0.429545				0.0306	0.0679169
0.0307	-0.344096				0.0307	0.0709686
0.0308	-0.350199				0.0308	0.244919
0.0309	-0.187439				0.0309	0.440231
0.031	-0.150818				0.031	0.284592
0.0311	-0.0267131				0.0311	0.400558
0.0312	0.0729777				0.0312	0.449387
0.0313	0.174703				0.0313	0.348679
0.0314	0.158427				0.0314	0.45549
0.0315	0.0668742				0.0315	0.28154
0.0316	0.0953573				0.0316	0.138107
0.0317	0.18691				0.0317	0.1259
0.0318	0.321187				0.0318	0.278488
0.0319	0.329325				0.0319	0.452438
0.032	0.256083				0.032	0.699631
0.0321	0.0994263				0.0321	1.13908
0.0322	0.0628052				0.0322	1.16655
0.0323	0.140116				0.0323	1.20622
0.0324	0.178772				0.0324	1.15129
0.0325	0.223531				0.0325	0.800339
0.0326	0.302877				0.0326	0.476852
0.0327	0.542948				0.0327	0.370041
0.0328	0.457499				0.0328	0.189987
0.0329	0.410706				0.0329	0.29985
0.033	0.219462				0.033	0.174728
0.0331	0.0648397				0.0331	0.138107
0.0332	0.0953573				0.0332	0.284592
0.0333	0.0567017				0.0333	0.388351
0.0334	0.0343221				0.0334	0.620285
0.0335	0.0465291				0.0335	0.711838
0.0336	-0.0999552				0.0336	0.644699
0.0337	-0.10199				0.0337	0.45549
0.0338	-0.256612				0.0338	0.449387
0.0339	-0.44989				0.0339	0.330368
0.034	-0.582133				0.034	0.119797
0.0341	-0.773376				0.0341	0.116745
0.0342	-0.783549				0.0342	0.189987
0.0343	-0.826274				0.0343	0.202194
0.0344	-0.769307				0.0344	0.15947
0.0345	-0.689962				0.0345	-0.142654
0.0346	-0.620789				0.0346	-0.231155
0.0347	-0.476339				0.0347	-0.356277
0.0348	-0.370544				0.0348	-0.37764
0.0349	-0.34613				0.0349	0.150314
0.035	-0.49058				0.035	0.29985
0.0351	-0.596375				0.0351	0.415817
0.0352	-0.653341				0.0352	0.510422
0.0353	-0.614685				0.0353	0.418869
0.0354	-0.586202				0.0354	0.266281
0.0355	-0.612651				0.0355	0.17778
0.0356	-0.683858				0.0356	-0.20369
0.0357	-0.598409				0.0357	-0.133499
0.0358	-0.610616				0.0358	-0.0907745
0.0359	-0.598409				0.0359	-0.157913
0.036	-0.49058				0.036	-0.417313
0.0361	-0.44989				0.0361	-0.508865
0.0362	-0.403097				0.0362	-0.606522
0.0363	-0.370544				0.0363	-0.627884
0.0364	-0.356303				0.0364	-0.652298
0.0365	-0.403097				0.0365	-0.563797
0.0366	-0.484477				0.0366	-0.472244
0.0367	-0.443787				0.0367	-0.508865
0.0368	-0.466166				0.0368	-0.749954
0.0369	-0.527201				0.0369	-0.65535
0.037	-0.527201				0.037	-0.878128
0.0371	-0.44989				0.0371	-1.01241
0.0372	-0.319682				0.0372	-1.07344
0.0373	-0.234233				0.0373	-1.0948
0.0374	-0.32782				0.0374	-0.612625
0.0375	-0.32782				0.0375	-0.389847
0.0376	-0.421407				0.0376	-0.353226
0.0377	-0.401062				0.0377	-0.49971
0.0378	-0.541443				0.0378	-0.630936
0.0379	-0.602478				0.0379	-0.746902
0.038	-0.578064				0.038	-0.765213
0.0381	-0.696065				0.0381	-0.661453
0.0382	-0.612651				0.0382	-0.618729
0.0383	-0.567891				0.0383	-0.560745
0.0384	-0.567891				0.0384	-0.545486
0.0385	-0.602478				0.0385	-0.786575
0.0386	-0.578064				0.0386	-0.728592
0.0387	-0.791687				0.0387	-0.615677
0.0388	-0.94224				0.0388	-0.444778
0.0389	-1.10907				0.0389	-0.252518
0.039	-1.16807				0.039	-0.0694122
0.0391	-1.06838				0.0391	-0.072464
0.0392	-0.866964				0.0392	-0.209793
0.0393	-0.771342				0.0393	-0.548538
0.0394	-0.7571				0.0394	-0.786575
0.0395	-0.702169				0.0395	-0.930008
0.0396	-0.714376				0.0396	-1.0002
0.0397	-0.628927				0.0397	-0.893387
0.0398	-0.614685				0.0398	-0.865921
0.0399	-0.533305				0.0399	-0.804886
0.04	-0.484477				0.04	-1.03987
0.0401	-0.508891				0.0401	-1.21992
0.0402	-0.464132				0.0402	-1.41524
0.0403	-0.529236				0.0403	-1.03072
0.0404	-0.559753				0.0404	-0.896439
0.0405	-0.622823				0.0405	-0.664505
0.0406	-0.679789				0.0406	-0.524124
0.0407	-0.663513				0.0407	-0.420364
0.0408	-0.403097				0.0408	-0.218948
0.0409	-0.175232				0.0409	0.0831757
0.041	-0.169128				0.041	0.168625
0.0411	-0.278992				0.0411	0.214401
0.0412	-0.43158				0.0412	0.000778198
0.0413	-0.464132				0.0413	0.0435028
0.0414	-0.537374				0.0414	0.235764
0.0415	-0.470235				0.0415	0.293747
0.0416	-0.484477				0.0416	0.272385
0.0417	-0.297302				0.0417	0.132004
0.0418	-0.20575				0.0418	0.144211
0.0419	-0.152852				0.0419	0.28154
0.042	-0.0490926				0.042	0.241867
0.0421	0.0546672				0.0421	0.492111
0.0422	0.0729777				0.0422	0.33342
0.0423	0.109599				0.0423	0.40361
0.0424	0.162496				0.0424	0.592819
0.0425	0.131978				0.0425	0.476852
0.0426	0.103495				0.0426	0.644699
0.0427	0.213359				0.0427	0.61113
0.0428	0.115702				0.0428	0.473801
0.0429	0.125875				0.0429	0.513474
0.043	0.125875				0.043	0.266281
0.0431	0.150289				0.0431	0.153366
0.0432	0.172668				0.0432	0.193039
0.0433	0.166565				0.0433	-0.0205841
0.0434	0.0139771				0.0434	-0.00532532
0.0435	-0.022644				0.0435	-0.0480499
0.0436	-0.0531616				0.0436	-0.11824
0.0437	0.0994263				0.0437	-0.34407
0.0438	0.278463				0.0438	-0.160965
0.0439	0.325256				0.0439	0.174728
0.044	0.384257				0.044	0.193039
0.0441	0.402568				0.0441	0.354782
0.0442	0.540914				0.0442	0.324265
0.0443	0.492086				0.0443	0.238815
0.0444	0.400533				0.0444	0.15947
0.0445	0.37205				0.0445	-0.121292
0.0446	0.219462				0.0446	-0.133499
0.0447	0.211324				0.0447	-0.20369
0.0448	0.127909				0.0448	-0.191483
0.0449	0.119771				0.0449	0.0435028
0.045	0.190979				0.045	0.0709686
0.0451	0.115702				0.0451	0.0618134
0.0452	0.162496				0.0452	0.128952
0.0453	0.140116				0.0453	-0.072464
0.0454	0.113668				0.0454	-0.0541534
0.0455	0.203186				0.0455	0.00688171
0.0456	0.298808				0.0456	0.040451
0.0457	0.502258				0.0457	0.00688171
0.0458	0.687398				0.0458	-0.0907745
0.0459	0.842021				0.0459	-0.127396
0.046	0.844055				0.046	-0.37764
0.0461	0.691467				0.0461	-0.576004
0.0462	0.563293				0.0462	-0.853714
0.0463	0.410706				0.0463	-0.926956
0.0464	0.311015				0.0464	-0.786575
0.0465	0.370015				0.0465	-0.872025
0.0466	0.455465				0.0466	-0.542435
0.0467	0.370015				0.0467	-0.383743
0.0468	0.365946				0.0468	-0.27388
0.0469	0.243876				0.0469	-0.197586
0.047	0.115702				0.047	-0.136551
0.0471	0.00583903				0.0471	-0.310501
0.0472	-0.0877482				0.0472	-0.252518
0.0473	-0.250509				0.0473	-0.109085
0.0474	-0.24644				0.0474	0.17778
0.0475	-0.252543				0.0475	0.119797
0.0476	-0.14268				0.0476	-0.206741
0.0477	0.0343221				0.0477	-0.267776
0.0478	0.0526326				0.0478	-0.301346
0.0479	0.0282186				0.0479	-0.240311
0.048	-0.0775757				0.048	-0.218948
0.0481	-0.154887				0.0481	-0.310501
0.0482	-0.0307821				0.0482	-0.42952
0.0483	-0.0816447				0.0483	-0.627884
0.0484	-0.0511271				0.0484	-0.679764
0.0485	-0.018575				0.0485	-0.627884
0.0486	-0.0450236				0.0486	-0.414261
0.0487	-0.022644				0.0487	-0.261673
0.0488	0.0912883				0.0488	-0.0480499
0.0489	0.176737				0.0489	0.132004
0.049	0.201152				0.049	-0.00532532
0.0491	0.129944				0.0491	-0.0816193
0.0492	0.160461				0.0492	-0.133499
0.0493	0.103495				0.0493	0.0129852
0.0494	0.152323				0.0494	0.113693
0.0495	0.20929				0.0495	0.110641
0.0496	0.160461				0.0496	0.144211
0.0497	0.199117				0.0497	0.00688171
0.0498	0.0811157				0.0498	-0.00837708
0.0499	0.0770467				0.0499	-0.112137
0.05	-0.0389201				0.05	-0.133499
0.0501	0.0322876				0.0501	-0.0419464
0.0502	-0.014506				0.0502	0.00382996
0.0503	-0.484477				0.0503	0.782028
0.0504	-0.799825				0.0504	2.45744
0.0505	-0.836446				0.0505	5.18571
0.0506	0.0404256				0.0506	9.47343
0.0507	1.88776				0.0507	14.402
0.0508	4.23151				0.0508	20.0081
0.0509	6.84991				0.0509	25.9072
0.051	9.37474				0.051	31.4522
0.0511	11.6473				0.0511	36.8782
0.0512	13.5007				0.0512	41.9106
0.0513	14.9127				0.0513	46.2135
0.0514	15.8038				0.0514	49.8207
0.0515	16.3002				0.0515	52.729
0.0516	16.3775				0.0516	55.1094
0.0517	16.3002				0.0517	57.1388
0.0518	16.0703				0.0518	59.0645
0.0519	15.7895				0.0519	60.4561
0.052	15.4172				0.052	61.2953
0.0521	14.9493				0.0521	61.689
0.0522	14.3491				0.0522	61.6982
0.0523	13.6777				0.0523	61.9209
0.0524	13.0613				0.0524	61.7897
0.0525	12.4916				0.0525	61.4845
0.0526	11.8263				0.0526	60.8101
0.0527	11.338				0.0527	60.0746
0.0528	10.8904				0.0528	59.1499
0.0529	10.451				0.0529	58.1093
0.053	10.0685				0.053	56.8764
0.0531	9.76536				0.0531	55.7564
0.0532	9.51308				0.0532	54.6852
0.0533	9.12042				0.0533	53.6995
0.0534	8.78269				0.0534	52.8389
0.0535	8.39207				0.0535	51.6396
0.0536	8.02382				0.0536	50.6844
0.0537	7.87734				0.0537	49.604
0.0538	7.67389				0.0538	48.658
0.0539	7.49689				0.0539	47.6143
0.054	7.29547				0.054	46.6042
0.0541	7.05133				0.0541	45.5452
0.0542	6.81329				0.0542	44.4313
0.0543	6.5895				0.0543	43.5768
0.0544	6.47557				0.0544	42.6491
0.0545	6.42063				0.0545	41.7092
0.0546	6.44912				0.0546	40.8577
0.0547	6.51219				0.0547	40.0246
0.0548	6.51829				0.0548	39.2708
0.0549	6.44912				0.0549	38.5567
0.055	6.35756				0.055	37.6106
0.0551	6.27822				0.0551	36.7775
0.0552	6.11342				0.0552	35.8925
0.0553	6.02594				0.0553	35.2455
0.0554	5.85301				0.0554	34.6932
0.0555	5.82859				0.0555	33.9852
0.0556	5.79197				0.0556	33.2588
0.0557	5.74721				0.0557	32.6027
0.0558	5.67397				0.0558	32.0717
0.0559	5.65566				0.0559	31.3454
0.056	5.7228				0.056	30.854
0.0561	5.73297				0.0561	30.2467
0.0562	5.83877				0.0562	29.5906
0.0563	6.03815				0.0563	29.1329
0.0564	6.04832				0.0564	28.4035
0.0565	6.01373				0.0565	27.8389
0.0566	6.06663				0.0566	27.2316
0.0567	6.16632				0.0567	26.6792
0.0568	6.08494				0.0568	26.3985
0.0569	6.08087				0.0569	26.4534
0.057	5.96287				0.057	26.1665
0.0571	5.69432				0.0571	25.9926
0.0572	5.49087				0.0572	25.8003
0.0573	5.38304				0.0573	25.306
0.0574	5.41152				0.0574	24.7872
0.0575	5.39321				0.0575	24.4881
0.0576	5.46035				0.0576	23.8991
0.0577	5.59056				0.0577	23.5726
0.0578	5.74721				0.0578	23.4322
0.0579	5.80214				0.0579	23.4078
0.058	5.77976				0.058	23.1423
0.0581	5.79808				0.0581	22.776
0.0582	5.76959				0.0582	22.5014
0.0583	5.77163				0.0583	22.3641
0.0584	5.74721				0.0584	22.0741
0.0585	5.7879				0.0585	21.5584
0.0586	5.83063				0.0586	21.125
0.0587	5.92421				0.0587	20.7222
0.0588	5.9588				0.0588	20.6581
0.0589	5.8998				0.0589	20.8473
0.059	5.83877				0.059	20.5696
0.0591	5.79401				0.0591	20.3865
0.0592	5.91404				0.0592	19.9715
0.0593	6.02797				0.0593	19.6602
0.0594	6.17039				0.0594	19.3916
0.0595	6.17242				0.0595	19.1994
0.0596	6.07477				0.0596	18.9552
0.0597	6.15411				0.0597	18.8454
0.0598	6.0178				0.0598	18.6958
0.0599	5.97101				0.0599	18.6104
0.06	5.99746				0.06	18.3876
0.0601	6.10935				0.0601	18.3235
0.0602	6.3067				0.0602	17.997
0.0603	6.31484				0.0603	17.8597
0.0604	6.21718				0.0604	17.7223
0.0605	6.21922				0.0605	17.5301
0.0606	6.03408				0.0606	17.5118
0.0607	5.91608				0.0607	17.5087
0.0608	5.86318				0.0608	17.4812
0.0609	5.77366				0.0609	17.5881
0.061	5.68211				0.061	17.5667
0.0611	5.64549				0.0611	17.4202
0.0612	5.57835				0.0612	17.3134
0.0613	5.40948				0.0613	17.1608
0.0614	5.28945				0.0614	17.0052
0.0615	5.20197				0.0615	17.2249
0.0616	5.24672				0.0616	17.3775
0.0617	5.28538				0.0617	17.3805
0.0618	5.33217				0.0618	17.3836
0.0619	5.41559				0.0619	17.3561
0.062	5.50104				0.062	17.4629
0.0621	5.51528				0.0621	17.4446
0.0622	5.62107				0.0622	17.2249
0.0623	5.50104				0.0623	17.0845
0.0624	5.63531				0.0624	17.0052
0.0625	5.60887				0.0625	16.9777
0.0626	5.70856				0.0626	16.9045
0.0627	5.9059				0.0627	16.8129
0.0628	6.01577				0.0628	16.8282
0.0629	6.08291				0.0629	16.7244
0.063	6.18056				0.063	16.5138
0.0631	6.15615				0.0631	16.05
0.0632	6.19277				0.0632	15.8638
0.0633	6.19073				0.0633	15.7143
0.0634	6.2416				0.0634	15.7204
0.0635	6.28229				0.0635	15.7601
0.0636	6.35146				0.0636	15.7448
0.0637	6.33315				0.0637	15.7906
0.0638	6.30874				0.0638	15.7753
0.0639	6.22125				0.0639	15.7814
0.064	6.1297				0.064	15.5953
0.0641	6.05646				0.0641	15.3755
0.0642	6.02391				0.0642	15.3389
0.0643	5.98525				0.0643	15.3969
0.0644	6.04425				0.0644	15.4946
0.0645	6.05442				0.0645	15.4335
0.0646	6.05442				0.0646	15.3389
0.0647	6.13784				0.0647	15.2016
0.0648	6.05849				0.0648	15.0551
0.0649	5.94863				0.0649	15.0337
0.065	5.79604				0.065	14.8262
0.0651	5.71873				0.0651	14.8384
0.0652	5.78383				0.0652	15.0826
0.0653	5.8408				0.0653	15.1589
0.0654	5.86521				0.0654	15.3298
0.0655	5.99949				0.0655	15.3176
0.0656	6.02797				0.0656	15.229
0.0657	6.17446				0.0657	15.168
0.0658	6.20294				0.0658	15.2748
0.0659	6.15615				0.0659	15.2504
0.066	6.16836				0.066	15.1131
0.0661	6.23346				0.0661	15.2229
0.0662	6.26805				0.0662	15.1161
0.0663	6.20294				0.0663	15.1558
0.0664	6.15615				0.0664	15.2962
0.0665	6.0707				0.0665	15.3145
0.0666	6.09104				0.0666	15.3237
0.0667	6.17039				0.0667	15.2535
0.0668	6.20498				0.0668	15.2748
0.0669	6.32298				0.0669	15.3908
0.067	6.47963				0.067	15.2901
0.0671	6.50812				0.0671	15.345
0.0672	6.50201				0.0672	15.287
0.0673	6.40232				0.0673	15.2962
0.0674	6.3535				0.0674	15.2016
0.0675	6.16836				0.0675	15.0368
0.0676	6.01577				0.0676	14.988
0.0677	5.98118				0.0677	14.991
0.0678	5.87539				0.0678	15.0124
0.0679	5.82859				0.0679	15.1528
0.068	5.89573				0.068	15.2535
0.0681	6.03204				0.0681	15.3145
0.0682	6.17039				0.0682	15.3542
0.0683	6.13987				0.0683	15.4183
0.0684	6.21922				0.0684	15.3969
0.0685	6.16429				0.0685	15.2748
0.0686	6.16632				0.0686	15.0307
0.0687	6.13377				0.0687	14.875
0.0688	6.16225				0.0688	14.8873
0.0689	6.20498				0.0689	14.9971
0.069	6.24363				0.069	14.8659
0.0691	6.22939				0.0691	14.6584
0.0692	6.24567				0.0692	14.5302
0.0693	6.21311				0.0693	14.6706
0.0694	6.20091				0.0694	14.5485
0.0695	6.20905				0.0695	14.521
0.0696	6.20091				0.0696	14.6828
0.0697	6.27008				0.0697	14.5821
0.0698	6.21311				0.0698	14.5973
0.0699	6.14394				0.0699	14.9819
0.07	6.03611				0.07	15.0765
0.0701	5.93642				0.0701	15.2413
0.0702	5.75128				0.0702	15.2107
0.0703	5.60276				0.0703	15.1283
0.0704	5.41966				0.0704	15.1467
0.0705	5.28741				0.0705	14.9117
0.0706	5.30369				0.0706	14.8415
0.0707	5.39524				0.0707	14.7988
0.0708	5.36879				0.0708	14.7926
0.0709	5.47052				0.0709	14.93
0.071	5.46645				0.071	14.9239
0.0711	5.38914				0.0711	14.8964
0.0712	5.45017				0.0712	14.7896
0.0713	5.381				0.0713	14.6034
0.0714	5.40338				0.0714	14.7011
0.0715	5.58445				0.0715	14.3135
0.0716	5.68007				0.0716	14.1121
0.0717	5.76145				0.0717	14.2006
0.0718	5.78587				0.0718	14.222
0.0719	5.73501				0.0719	14.3196
0.072	5.67804				0.072	14.4295
0.0721	5.51935				0.0721	14.4509
0.0722	5.40338				0.0722	14.3318
0.0723	5.30369				0.0723	14.4081
0.0724	5.41152				0.0724	14.1335
0.0725	5.46035				0.0725	14.0968
0.0726	5.49087				0.0726	14.3227
0.0727	5.50511				0.0727	14.399
0.0728	5.49493				0.0728	14.4386
0.0729	5.53156				0.0729	14.4631
0.073	5.61904				0.073	14.1823
0.0731	5.6699				0.0731	14.1182
0.0732	5.56411				0.0732	14.0236
0.0733	5.44				0.0733	13.9534
0.0734	5.33624				0.0734	14.2983
0.0735	5.35252				0.0735	14.1609
0.0736	5.53156				0.0736	14.2067
0.0737	5.83063				0.0737	14.1792
0.0738	5.95066				0.0738	14.4844
0.0739	5.98322				0.0739	14.5455
0.074	5.93846				0.074	14.5394
0.0741	5.86521				0.0741	14.4631
0.0742	6.00763				0.0742	14.344
0.0743	6.11342				0.0743	14.4692
0.0744	6.18056				0.0744	14.4905
0.0745	6.18463				0.0745	14.2677
0.0746	6.12563				0.0746	14.5302
0.0747	6.03815				0.0747	14.6126
0.0748	5.86928				0.0748	14.7865
0.0749	5.67804				0.0749	15.0215
0.075	5.70652				0.075	15.0246
0.0751	5.73704				0.0751	15.0795
0.0752	5.93439				0.0752	14.8232
0.0753	6.00966				0.0753	14.9849
0.0754	6.05442				0.0754	15.2962
0.0755	5.97915				0.0755	15.3542
0.0756	5.97304				0.0756	15.165
0.0757	5.97101				0.0757	15.0215
0.0758	6.00153				0.0758	15.0887
0.0759	5.89166				0.0759	15.2657
0.076	5.80214				0.076	15.4061
0.0761	5.59259				0.0761	15.5983
0.0762	5.50714				0.0762	15.6288
0.0763	5.49697				0.0763	15.876
0.0764	5.6048				0.0764	15.9981
0.0765	5.70245				0.0765	15.8608
0.0766	5.99339				0.0766	15.995
0.0767	6.24567				0.0767	15.995
0.0768	6.46539				0.0768	15.9523
0.0769	6.54677				0.0769	16.05
0.077	6.48777				0.077	15.9126
0.0771	6.37587				0.0771	16.053
0.0772	6.28636				0.0772	16.0408
0.0773	6.16225				0.0773	15.8882
0.0774	6.03001				0.0774	15.9432
0.0775	6.09104				0.0775	15.7967
0.0776	6.09308				0.0776	16.0988
0.0777	6.1887				0.0777	16.1934
0.0778	6.21718				0.0778	16.2758
0.0779	6.17649				0.0779	16.2209
0.078	6.05646				0.078	16.2331
0.0781	6.0117				0.0781	16.3094
0.0782	6.11139				0.0782	16.1629
0.0783	6.07273				0.0783	16.3338
0.0784	6.16022				0.0784	16.3948
0.0785	6.07884				0.0785	16.2209
0.0786	6.02187				0.0786	15.8638
0.0787	5.96897				0.0787	15.5556
0.0788	5.80011				0.0788	15.4244
0.0789	5.66583				0.0789	15.4579
0.079	5.47459				0.079	15.641
0.0791	5.4929				0.0791	15.7814
0.0792	5.67194				0.0792	15.8058
0.0793	5.70449				0.0793	15.8699
0.0794	5.87742				0.0794	15.7478
0.0795	5.85504				0.0795	15.58
0.0796	5.76145				0.0796	15.3816
0.0797	5.74518				0.0797	15.1283
0.0798	5.68618				0.0798	15.1497
0.0799	5.65769				0.0799	15.0612
0.08	5.62921				0.08	14.8537
0.0801	5.55393				0.0801	14.8934
0.0802	5.65973				0.0802	14.811
0.0803	5.73501				0.0803	14.9361
0.0804	5.82249				0.0804	15.229
0.0805	5.90387				0.0805	15.3664
0.0806	5.90183				0.0806	15.4884
0.0807	5.95066				0.0807	15.4518
0.0808	5.85504				0.0808	15.4854
0.0809	5.80621				0.0809	15.4091
0.081	5.78994				0.081	15.1528
0.0811	5.77773				0.0811	15.2016
0.0812	5.86318				0.0812	15.4946
0.0813	5.74111				0.0813	15.4884
0.0814	5.7818				0.0814	15.6838
0.0815	5.62514				0.0815	15.6044
0.0816	5.69228				0.0816	15.5739
0.0817	5.88963				0.0817	15.7173
0.0818	5.98118				0.0818	15.7814
0.0819	6.05442				0.0819	15.7997
0.082	5.97304				0.082	15.6929
0.0821	6.03815				0.0821	15.7417
0.0822	6.1358				0.0822	15.6166
0.0823	6.23753				0.0823	15.6014
0.0824	6.26601				0.0824	15.7173
0.0825	6.15208				0.0825	15.5342
0.0826	5.98322				0.0826	15.4244
0.0827	5.92421				0.0827	15.345
0.0828	5.82859				0.0828	15.696
0.0829	5.73094				0.0829	15.8058
0.083	5.71873				0.083	15.5861
0.0831	5.58242				0.0831	15.6563
0.0832	5.60887				0.0832	15.4549
0.0833	5.66583				0.0833	15.3847
0.0834	5.69025				0.0834	15.5281
0.0835	5.62311				0.0835	15.3206
0.0836	5.50918				0.0836	15.3359
0.0837	5.46645				0.0837	15.2748
0.0838	5.54987				0.0838	15.3633
0.0839	5.6638				0.0839	15.6899
0.084	5.74721				0.084	15.7356
0.0841	5.92625				0.0841	15.7051
0.0842	5.90387				0.0842	15.641
0.0843	5.69635				0.0843	15.5495
0.0844	5.558				0.0844	15.4213
0.0845	5.38507				0.0845	15.2443
0.0846	5.39117				0.0846	14.9788
0.0847	5.46442				0.0847	14.7926
0.0848	5.5458				0.0848	14.8567
0.0849	5.6699				0.0849	15.0276
0.085	5.78587				0.085	14.8018
0.0851	5.74314				0.0851	14.8567
0.0852	5.86318				0.0852	14.93
0.0853	5.87742				0.0853	14.872
0.0854	6.00763				0.0854	14.9391
0.0855	6.09918				0.0855	14.7041
0.0856	6.1358				0.0856	14.695
0.0857	6.23142				0.0857	14.6553
0.0858	6.15818				0.0858	14.8171
0.0859	6.14801				0.0859	14.9758
0.086	6.09308				0.086	14.7988
0.0861	5.94049				0.0861	14.6279
0.0862	5.85097				0.0862	14.3379
0.0863	5.66583				0.0863	14.521
0.0864	5.44814				0.0864	14.698
0.0865	5.28945				0.0865	14.6584
0.0866	5.07176				0.0866	14.5943
0.0867	4.99241				0.0867	14.4722
0.0868	4.9151				0.0868	14.4997
0.0869	4.88458				0.0869	14.6217
0.087	4.90086				0.087	14.5485
0.0871	4.91917				0.0871	14.7774
0.0872	5.02496				0.0872	14.9544
0.0873	5.15924				0.0873	15.0185
0.0874	5.33217				0.0874	15.1894
0.0875	5.33217				0.0875	15.0643
0.0876	5.43797				0.0876	14.9117
0.0877	5.45221				0.0877	15.0337
0.0878	5.45424				0.0878	15.0398
0.0879	5.4929				0.0879	14.8903
0.088	5.48273				0.088	14.6492
0.0881	5.51324				0.0881	14.6126
0.0882	5.54376				0.0882	14.5455
0.0883	5.48883				0.0883	14.7133
0.0884	5.4278				0.0884	14.8689
0.0885	5.36676				0.0885	14.7438
0.0886	5.31793				0.0886	14.6156
0.0887	5.35659				0.0887	14.3715
0.0888	5.28945				0.0888	14.3654
0.0889	5.28538				0.0889	14.5546
0.089	5.25486				0.089	14.5027
0.0891	5.2101				0.0891	14.5546
0.0892	5.24062				0.0892	14.5943
0.0893	5.24469				0.0893	14.5821
0.0894	5.20603				0.0894	14.521
0.0895	5.13686				0.0895	14.4844
0.0896	5.10227				0.0896	14.4539
0.0897	5.08803				0.0897	14.457
0.0898	5.14907				0.0898	14.4966
0.0899	5.17755				0.0899	14.5546
0.09	5.204				0.09	14.6736
0.0901	5.11448				0.0901	14.7804
0.0902	5.16941				0.0902	14.7041
0.0903	5.15314				0.0903	14.6736
0.0904	5.17552				0.0904	14.6584
0.0905	5.20603				0.0905	14.4264
0.0906	5.35455				0.0906	14.5485
0.0907	5.63735				0.0907	14.5577
0.0908	5.56207				0.0908	14.5668
0.0909	5.63938				0.0909	14.4295
0.091	5.68007				0.091	14.0083
0.0911	5.71873				0.0911	14.1243
0.0912	5.83063				0.0912	14.225
0.0913	5.82656				0.0913	14.2037
0.0914	5.85911				0.0914	14.4081
0.0915	5.78587				0.0915	14.4234
0.0916	5.76552				0.0916	14.4142
0.0917	5.9059				0.0917	14.3379
0.0918	6.02594				0.0918	14.4173
0.0919	6.07477				0.0919	14.3868
0.092	6.27008				0.092	14.3959
0.0921	6.32094				0.0921	14.2281
0.0922	6.31687				0.0922	14.1182
0.0923	6.09511				0.0923	14.167
0.0924	5.94049				0.0924	14.1487
0.0925	5.81028				0.0925	13.8436
0.0926	5.79197				0.0926	13.8619
0.0927	5.77976				0.0927	13.7032
0.0928	5.85301				0.0928	13.8008
0.0929	5.94253				0.0929	13.9412
0.093	5.93235				0.093	13.9198
0.0931	5.86318				0.0931	13.7642
0.0932	5.92625				0.0932	13.456
0.0933	5.96084				0.0933	13.3644
0.0934	6.04832				0.0934	13.2515
0.0935	6.15411				0.0935	13.2088
0.0936	6.21515				0.0936	13.1996
0.0937	6.31891				0.0937	13.1661
0.0938	6.18056				0.0938	13.4407
0.0939	6.07273				0.0939	13.6818
0.094	5.85708				0.094	13.6818
0.0941	5.68211				0.0941	13.7673
0.0942	5.7228				0.0942	13.7276
0.0943	5.69025				0.0943	13.7978
0.0944	5.86725				0.0944	13.8558
0.0945	5.86725				0.0945	13.8069
0.0946	5.75332				0.0946	14.0053
0.0947	5.76145				0.0947	13.9321
0.0948	5.71059				0.0948	14.103
0.0949	5.57631				0.0949	14.0785
0.095	5.64345				0.095	13.9748
0.0951	5.57631				0.0951	14.0297
0.0952	5.60683				0.0952	14.0114
0.0953	5.60683				0.0953	14.164
0.0954	5.59869				0.0954	14.1518
0.0955	5.56818				0.0955	13.9961
0.0956	5.57225				0.0956	13.9412
0.0957	5.56411				0.0957	13.7306
0.0958	5.39931				0.0958	13.7917
0.0959	5.36473				0.0959	13.6727
0.096	5.4929				0.096	13.3675
0.0961	5.60073				0.0961	13.3217
0.0962	5.80418				0.0962	13.4987
0.0963	5.80418				0.0963	13.5506
0.0964	5.87539				0.0964	13.6421
0.0965	5.74721				0.0965	13.6452
0.0966	5.69025				0.0966	13.5323
0.0967	5.64345				0.0967	13.6482
0.0968	5.64752				0.0968	13.7856
0.0969	5.70652				0.0969	13.8374
0.097	5.75535				0.097	13.7856
0.0971	5.74518				0.0971	13.8436
0.0972	5.84283				0.0972	13.6482
0.0973	5.73704				0.0973	13.3553
0.0974	5.73297				0.0974	13.5018
0.0975	5.63328				0.0975	13.4102
0.0976	5.51528				0.0976	13.4621
0.0977	5.52138				0.0977	13.4895
0.0978	5.42576				0.0978	13.5262
0.0979	5.45831				0.0979	13.3888
0.098	5.53766				0.098	13.2332
0.0981	5.53359				0.0981	13.2027
0.0982	5.68007				0.0982	13.4102
0.0983	5.70449				0.0983	13.4651
0.0984	5.85708				0.0984	13.7428
0.0985	5.84487				0.0985	13.7764
0.0986	5.79808				0.0986	13.7306
0.0987	5.80011				0.0987	13.4499
0.0988	5.88759				0.0988	13.2698
0.0989	5.93846				0.0989	13.0959
0.099	5.95066				0.099	12.9311
0.0991	5.88759				0.0991	12.9433
0.0992	6.00356				0.0992	12.9067
0.0993	5.87335				0.0993	12.9097
0.0994	5.85097				0.0994	13.0989
0.0995	5.73704				0.0995	12.9402
0.0996	5.76349				0.0996	12.9097
0.0997	5.76552				0.0997	12.7724
0.0998	5.80418				0.0998	12.6747
0.0999	5.89573				0.0999	12.6473
0.1	6.01577				0.1	12.8609
0.1001	6.05442				0.1001	12.8975
0.1002	6.00356				0.1002	12.7907
0.1003	5.9527				0.1003	12.7419
0.1004	5.92218				0.1004	12.809
0.1005	5.68821				0.1005	12.7571
0.1006	5.52545				0.1006	12.87
0.1007	5.4868				0.1007	12.9128
0.1008	5.57021				0.1008	13.2118
0.1009	5.52342				0.1009	13.5201
0.101	5.53562				0.101	13.7184
0.1011	5.65566				0.1011	13.7398
0.1012	5.80011				0.1012	13.5658
0.1013	5.8347				0.1013	13.5475
0.1014	5.81232				0.1014	13.7673
0.1015	5.59666				0.1015	13.8741
0.1016	5.41966				0.1016	13.8649
0.1017	5.39321				0.1017	14.0297
0.1018	5.40135				0.1018	13.9656
0.1019	5.46849				0.1019	13.9351
0.102	5.40338				0.102	13.8619
0.1021	5.35659				0.1021	13.8191
0.1022	5.5458				0.1022	13.691
0.1023	5.62311				0.1023	13.694
0.1024	5.58242				0.1024	13.5689
0.1025	5.44407				0.1025	13.3522
0.1026	5.36269				0.1026	13.3431
0.1027	5.35252				0.1027	13.2332
0.1028	5.56614				0.1028	13.3461
0.1029	5.73094				0.1029	13.4529
0.103	5.73501				0.103	13.5109
0.1031	5.66787				0.1031	13.5567
0.1032	5.63938				0.1032	13.4468
0.1033	5.71466				0.1033	13.2363
0.1034	5.71873				0.1034	13.2057
0.1035	5.7228				0.1035	13.1752
0.1036	5.63735				0.1036	13.401
0.1037	5.617				0.1037	13.279
0.1038	5.57428				0.1038	13.1203
0.1039	5.42169				0.1039	13.0135
0.104	5.38507				0.104	12.8609
0.1041	5.28335				0.1041	13.0257
0.1042	5.24672				0.1042	12.9982
0.1043	5.41152				0.1043	13.0745
0.1044	5.57225				0.1044	13.0684
0.1045	5.63328				0.1045	12.9433
0.1046	5.63125				0.1046	12.9372
0.1047	5.70042				0.1047	12.7815
0.1048	5.67804				0.1048	12.7266
0.1049	5.71466				0.1049	12.5832
0.105	5.54783				0.105	12.4123
0.1051	5.45017				0.1051	12.1529
0.1052	5.34845				0.1052	11.9606
0.1053	5.32404				0.1053	11.8691
0.1054	5.34235				0.1054	11.927
0.1055	5.24876				0.1055	11.9515
0.1056	5.28945				0.1056	12.3207
0.1057	5.32607				0.1057	12.6045
0.1058	5.40745				0.1058	12.8182
0.1059	5.54173				0.1059	12.8975
0.106	5.68821				0.106	12.6534
0.1061	5.75535				0.1061	12.5313
0.1062	5.95677				0.1062	12.2841
0.1063	5.90997				0.1063	12.3909
0.1064	5.76145				0.1064	12.5435
0.1065	5.63735				0.1065	12.571
0.1066	5.59259				0.1066	12.7907
0.1067	5.62514				0.1067	12.8731
0.1068	5.61904				0.1068	13.2118
0.1069	5.59869				0.1069	13.5658
0.107	5.558				0.107	13.7642
0.1071	5.41355				0.1071	14.2281
0.1072	5.43797				0.1072	14.3318
0.1073	5.35252				0.1073	14.457
0.1074	5.4929				0.1074	14.3776
0.1075	5.54173				0.1075	14.0816
0.1076	5.61497				0.1076	14.1182
0.1077	5.65159				0.1077	13.9321
0.1078	5.73907				0.1078	13.8436
0.1079	5.86725				0.1079	13.8588
0.108	5.84894				0.108	13.633
0.1081	5.79401				0.1081	13.5597
0.1082	5.89573				0.1082	13.4895
0.1083	5.76959				0.1083	13.575
0.1084	5.75535				0.1084	13.7825
0.1085	5.62921				0.1085	13.813
0.1086	5.558				0.1086	13.6849
0.1087	5.64549				0.1087	13.4102
0.1088	5.76349				0.1088	13.2759
0.1089	5.87742				0.1089	13.2912
0.109	5.98932				0.109	13.2515
0.1091	5.91404				0.1091	13.34
0.1092	5.89777				0.1092	13.1996
0.1093	5.676				0.1093	13.2424
0.1094	5.56004				0.1094	13.2942
0.1095	5.41152				0.1095	13.2118
0.1096	5.30573				0.1096	13.3492
0.1097	5.42373				0.1097	13.3461
0.1098	5.61497				0.1098	13.4407
0.1099	5.74111				0.1099	13.3949
0.11	5.74314				0.11	13.1722
0.1101	5.6699				0.1101	13.0654
0.1102	5.69635				0.1102	13.0196
0.1103	5.62921				0.1103	13.1661
0.1104	5.6048				0.1104	13.3064
0.1105	5.47255				0.1105	13.3888
0.1106	5.45017				0.1106	13.6452
0.1107	5.56614				0.1107	13.6665
0.1108	5.58649				0.1108	13.8405
0.1109	5.59056				0.1109	13.7947
0.111	5.51731				0.111	13.7642
0.1111	5.47662				0.1111	13.8924
0.1112	5.37693				0.1112	13.7062
0.1113	5.29962				0.1113	13.6818
0.1114	5.31793				0.1114	13.7886
0.1115	5.31386				0.1115	13.7276
0.1116	5.32607				0.1116	13.7276
0.1117	5.51528				0.1117	13.6971
0.1118	5.49493				0.1118	13.7917
0.1119	5.49697				0.1119	13.8344
0.112	5.45017				0.112	14.106
0.1121	5.42169				0.1121	14.1915
0.1122	5.52342				0.1122	14.4753
0.1123	5.54987				0.1123	14.4936
0.1124	5.62107				0.1124	14.5668
0.1125	5.59259				0.1125	14.2677
0.1126	5.57631				0.1126	14.1762
0.1127	5.67397				0.1127	14.0877
0.1128	5.61294				0.1128	14.3135
0.1129	5.63735				0.1129	14.3562
0.113	5.42373				0.113	14.2738
0.1131	5.36269				0.1131	14.167
0.1132	5.30166				0.1132	14.0785
0.1133	5.30573				0.1133	14.0358
0.1134	5.51731				0.1134	14.1915
0.1135	5.47459				0.1135	14.3013
0.1136	5.4868				0.1136	14.7286
0.1137	5.45831				0.1137	14.9788
0.1138	5.24876				0.1138	14.991
0.1139	5.10838				0.1139	14.8445
0.114	5.06158				0.114	14.3898
0.1141	5.14093				0.1141	14.1396
0.1142	5.34845				0.1142	13.9321
0.1143	5.41966				0.1143	13.8741
0.1144	5.53359				0.1144	13.7489
0.1145	5.52952				0.1145	13.7581
0.1146	5.51324				0.1146	14.2738
0.1147	5.44407				0.1147	14.5882
0.1148	5.39321				0.1148	14.872
0.1149	5.381				0.1149	15.1222
0.115	5.38304				0.115	15.1161
0.1151	5.46849				0.1151	15.0032
0.1152	5.51121				0.1152	14.9422
0.1153	5.55597				0.1153	15.0002
0.1154	5.60073				0.1154	15.3145
0.1155	5.65566				0.1155	15.4366
0.1156	5.69432				0.1156	15.4122
0.1157	5.68618				0.1157	15.2474
0.1158	5.7167				0.1158	15.2016
0.1159	5.77976				0.1159	15.052
0.116	5.76552				0.116	14.872
0.1161	5.76145				0.1161	14.8293
0.1162	5.86928				0.1162	14.8201
0.1163	5.8469				0.1163	14.9391
0.1164	5.99949				0.1164	14.8537
0.1165	5.97915				0.1165	14.9056
0.1166	5.9059				0.1166	14.988
0.1167	5.7879				0.1167	14.7804
0.1168	5.63735				0.1168	14.9025
0.1169	5.6048				0.1169	15.0307
0.117	5.61294				0.117	14.9727
0.1171	5.67194				0.1171	15.0734
0.1172	5.6699				0.1172	15.0459
0.1173	5.52138				0.1173	15.0276
0.1174	5.42169				0.1174	15.0582
0.1175	5.38304				0.1175	14.9452
0.1176	5.37286				0.1176	14.814
0.1177	5.44204				0.1177	14.5821
0.1178	5.52952				0.1178	14.4875
0.1179	5.499				0.1179	14.5332
0.118	5.54376				0.118	14.6675
0.1181	5.50918				0.1181	14.698
0.1182	5.64345				0.1182	14.5271
0.1183	5.80011				0.1183	14.5058
0.1184	5.85097				0.1184	14.3959
0.1185	5.8408				0.1185	14.2037
0.1186	5.94049				0.1186	14.2586
0.1187	6.12563				0.1187	14.106
0.1188	6.18667				0.1188	14.2006
0.1189	6.33315				0.1189	14.2586
0.119	6.33925				0.119	14.344
0.1191	6.26194				0.1191	14.3837
0.1192	6.32908				0.1192	14.2189
0.1193	6.36774				0.1193	14.1792
0.1194	6.49591				0.1194	13.9992
0.1195	6.35146				0.1195	13.9137
0.1196	6.16225				0.1196	13.9259
0.1197	5.99949				0.1197	13.8222
0.1198	5.8937				0.1198	13.9046
0.1199	5.90387				0.1199	13.9961
0.12	5.97711				0.12	13.871
0.1201	6.10732				0.1201	13.8283
0.1202	6.16632				0.1202	13.7642
0.1203	6.23549				0.1203	13.8588
0.1204	6.21108				0.1204	13.7825
0.1205	6.08494				0.1205	13.6452
0.1206	5.86725				0.1206	13.6147
0.1207	5.79197				0.1207	13.5475
0.1208	5.73704				0.1208	13.6574
0.1209	5.68414				0.1209	13.691
0.121	5.61294				0.121	13.8222
0.1211	5.71466				0.1211	14.1243
0.1212	5.98322				0.1212	14.2281
0.1213	6.08494				0.1213	14.3105
0.1214	6.1948				0.1214	14.3562
0.1215	6.17039				0.1215	14.1884
0.1216	6.21922				0.1216	14.045
0.1217	6.28432				0.1217	13.8832
0.1218	6.22125				0.1218	14.0511
0.1219	6.20701				0.1219	14.0358
0.122	6.15004				0.122	14.0083
0.1221	6.07884				0.1221	13.9382
0.1222	6.04832				0.1222	13.694
0.1223	5.93032				0.1223	13.5231
0.1224	5.90183				0.1224	13.4468
0.1225	5.76552				0.1225	13.5719
0.1226	5.68821				0.1226	13.6543
0.1227	5.74925				0.1227	13.7581
0.1228	5.80011				0.1228	13.6849
0.1229	5.84283				0.1229	13.6391
0.123	5.79808				0.123	13.4346
0.1231	5.80214				0.1231	13.3583
0.1232	5.88963				0.1232	13.3003
0.1233	5.85708				0.1233	13.4438
0.1234	5.78994				0.1234	13.6025
0.1235	5.67194				0.1235	13.633
0.1236	5.51324				0.1236	13.5689
0.1237	5.62311				0.1237	13.6696
0.1238	5.62107				0.1238	13.5842
0.1239	5.59462				0.1239	13.6055
0.124	5.57835				0.124	13.5628
0.1241	5.53766				0.1241	13.5445
0.1242	5.60887				0.1242	13.4499
0.1243	5.83877				0.1243	13.514
0.1244	5.96084				0.1244	13.575
0.1245	5.99339				0.1245	13.5445
0.1246	6.02187				0.1246	13.4804
0.1247	6.00966				0.1247	13.0287
0.1248	5.92421				0.1248	13.0806
0.1249	5.85911				0.1249	13.1355
0.125	5.68007				0.125	13.1905
0.1251	5.63735				0.1251	13.3492
0.1252	5.57021				0.1252	13.3431
0.1253	5.53766				0.1253	13.221
0.1254	5.58445				0.1254	12.9585
0.1255	5.6048				0.1255	12.7999
0.1256	5.676				0.1256	12.9006
0.1257	5.86318				0.1257	12.9646
0.1258	6.00153				0.1258	12.9097
0.1259	6.02594				0.1259	13.1569
0.126	6.03408				0.126	12.9067
0.1261	5.77163				0.1261	12.9402
0.1262	5.72483				0.1262	12.6625
0.1263	5.58038				0.1263	12.7327
0.1264	5.54783				0.1264	12.8884
0.1265	5.64142				0.1265	12.8975
0.1266	5.68821				0.1266	12.983
0.1267	5.82046				0.1267	12.7388
0.1268	5.83063				0.1268	12.7297
0.1269	5.7879				0.1269	12.6534
0.127	5.73297				0.127	12.5252
0.1271	5.74314				0.1271	12.7205
0.1272	5.75739				0.1272	12.8975
0.1273	5.65973				0.1273	13.0867
0.1274	5.56004				0.1274	13.2759
0.1275	5.30979				0.1275	13.2546
0.1276	5.35862				0.1276	13.3248
0.1277	5.58242				0.1277	13.4804
0.1278	5.58445				0.1278	13.4041
0.1279	5.62107				0.1279	13.4163
0.128	5.48883				0.128	13.3675
0.1281	5.44204				0.1281	13.4804
0.1282	5.51731				0.1282	13.3949
0.1283	5.49087				0.1283	13.2637
0.1284	5.5458				0.1284	13.3003
0.1285	5.57021				0.1285	13.1783
0.1286	5.6638				0.1286	13.3644
0.1287	5.68821				0.1287	13.4285
0.1288	5.56411				0.1288	13.5414
0.1289	5.62514				0.1289	13.5414
0.129	5.53766				0.129	13.6025
0.1291	5.40948				0.1291	13.8558
0.1292	5.35252				0.1292	13.8741
0.1293	5.35455				0.1293	13.7734
0.1294	5.46238				0.1294	13.5872
0.1295	5.56004				0.1295	13.3431
0.1296	5.73297				0.1296	13.2057
0.1297	5.83063				0.1297	13.1325
0.1298	5.80011				0.1298	13.224
0.1299	5.7818				0.1299	13.3248
0.13	5.68618				0.13	13.3064
0.1301	5.74925				0.1301	13.5292
0.1302	5.60276				0.1302	13.4163
0.1303	5.51935				0.1303	13.4773
0.1304	5.44611				0.1304	13.5872
0.1305	5.39728				0.1305	13.7795
0.1306	5.23248				0.1306	14.0694
0.1307	5.10838				0.1307	14.1792
0.1308	5.07786				0.1308	14.2708
0.1309	5.06158				0.1309	14.283
0.131	4.91103				0.131	14.3135
0.1311	4.92324				0.1311	14.4814
0.1312	5.05955				0.1312	14.5668
0.1313	5.01072				0.1313	14.6492
0.1314	5.11855				0.1314	14.7682
0.1315	5.23045				0.1315	15.0093
0.1316	5.27114				0.1316	15.0582
0.1317	5.42983				0.1317	15.1497
0.1318	5.56411				0.1318	15.3755
0.1319	5.62921				0.1319	15.3481
0.132	5.60683				0.132	15.3511
0.1321	5.5458				0.1321	15.2779
0.1322	5.49087				0.1322	15.2352
0.1323	5.52342				0.1323	15.3114
0.1324	5.52952				0.1324	15.1009
0.1325	5.63531				0.1325	14.9361
0.1326	5.62311				0.1326	15.2168
0.1327	5.7167				0.1327	15.3938
0.1328	5.85097				0.1328	15.4457
0.1329	5.80621				0.1329	15.1497
0.133	5.80825				0.133	14.9727
0.1331	5.81842				0.1331	14.872
0.1332	5.82656				0.1332	14.7591
0.1333	5.87539				0.1333	14.7957
0.1334	5.93235				0.1334	14.7011
0.1335	5.88759				0.1335	14.6279
0.1336	5.80011				0.1336	14.6462
0.1337	5.77366				0.1337	14.457
0.1338	5.74314				0.1338	14.4417
0.1339	5.90387				0.1339	14.2616
0.134	5.85911				0.134	14.2403
0.1341	5.84894				0.1341	14.4234
0.1342	5.87132				0.1342	14.3379
0.1343	5.81232				0.1343	14.4112
0.1344	5.8408				0.1344	14.3562
0.1345	5.73094				0.1345	14.2006
0.1346	5.82859				0.1346	14.2311
0.1347	5.89777				0.1347	14.2494
0.1348	5.97915				0.1348	14.3044
0.1349	6.13987				0.1349	14.4203
0.135	6.13784				0.135	14.5729
0.1351	6.10325				0.1351	14.7041
0.1352	6.08698				0.1352	14.4997
0.1353	5.99746				0.1353	14.6492
0.1354	5.91201				0.1354	14.5638
0.1355	5.83877				0.1355	14.3471
0.1356	5.80011				0.1356	14.4417
0.1357	5.79401				0.1357	14.225
0.1358	5.81842				0.1358	14.2952
0.1359	6.0117				0.1359	14.4234
0.136	5.87132				0.136	14.4631
0.1361	5.8998				0.1361	14.5302
0.1362	5.84283				0.1362	14.4173
0.1363	5.79808				0.1363	14.28
0.1364	5.88556				0.1364	14.3654
0.1365	5.79401				0.1365	14.518
0.1366	5.70042				0.1366	14.7774
0.1367	5.62514				0.1367	14.6919
0.1368	5.47255				0.1368	14.6889
0.1369	5.47459				0.1369	14.7926
0.137	5.52138				0.137	14.9727
0.1371	5.617				0.1371	15.1344
0.1372	5.77773				0.1372	15.0002
0.1373	5.73907				0.1373	14.8232
0.1374	5.77773				0.1374	14.6614
0.1375	5.7818				0.1375	14.4234
0.1376	5.76959				0.1376	14.4844
0.1377	5.82452				0.1377	14.4814
0.1378	5.82249				0.1378	14.7255
0.1379	5.62107				0.1379	15.0307
0.138	5.54173				0.138	14.9056
0.1381	5.43797				0.1381	14.8964
0.1382	5.35455				0.1382	14.7682
0.1383	5.40338				0.1383	14.7988
0.1384	5.4339				0.1384	14.7988
0.1385	5.40948				0.1385	14.991
0.1386	5.50307				0.1386	14.933
0.1387	5.50714				0.1387	14.8995
0.1388	5.5458				0.1388	14.9117
0.1389	5.57225				0.1389	14.8506
0.139	5.56411				0.139	14.811
0.1391	5.6048				0.1391	14.8232
0.1392	5.558				0.1392	14.9147
0.1393	5.51528				0.1393	15.2107
0.1394	5.59869				0.1394	15.1192
0.1395	5.44814				0.1395	14.9483
0.1396	5.41152				0.1396	14.872
0.1397	5.30166				0.1397	14.8262
0.1398	5.27521				0.1398	14.8079
0.1399	5.36676				0.1399	14.6706
0.14	5.52952				0.14	14.5394
0.1401	5.58445				0.1401	14.5332
0.1402	5.54376				0.1402	14.3044
0.1403	5.58242				0.1403	14.3959
0.1404	5.69838				0.1404	14.7408
0.1405	5.68618				0.1405	14.875
0.1406	5.67804				0.1406	15.0398
0.1407	5.80214				0.1407	15.0612
0.1408	5.84283				0.1408	15.1772
0.1409	6.08087				0.1409	15.0429
0.141	6.10935				0.141	14.8934
0.1411	6.0707				0.1411	14.7041
0.1412	5.97304				0.1412	14.518
0.1413	5.77163				0.1413	14.637
0.1414	5.61497				0.1414	14.7469
0.1415	5.45831				0.1415	15.11
0.1416	5.46238				0.1416	15.2931
0.1417	5.61904				0.1417	15.3969
0.1418	5.65973				0.1418	15.5953
0.1419	5.72076				0.1419	15.5983
0.142	5.69432				0.142	15.5403
0.1421	5.7757				0.1421	15.4183
0.1422	5.82452				0.1422	15.1955
0.1423	5.75942				0.1423	15.1375
0.1424	5.74314				0.1424	14.9025
0.1425	5.60073				0.1425	14.5973
0.1426	5.4278				0.1426	14.3379
0.1427	5.34031				0.1427	14.2067
0.1428	5.35659				0.1428	14.3379
0.1429	5.57225				0.1429	14.3837
0.143	5.76145				0.143	14.5332
0.1431	5.83877				0.1431	14.8659
0.1432	5.9588				0.1432	14.93
0.1433	6.06256				0.1433	15.2504
0.1434	6.00966				0.1434	15.4213
0.1435	6.00763				0.1435	15.2687
0.1436	5.92015				0.1436	15.2077
0.1437	5.87335				0.1437	15.0704
0.1438	5.81232				0.1438	14.9635
0.1439	5.84894				0.1439	14.8781
0.144	5.90794				0.144	14.9269
0.1441	5.96694				0.1441	15.229
0.1442	6.08494				0.1442	15.2779
0.1443	6.04222				0.1443	15.3938
0.1444	5.97101				0.1444	15.5037
0.1445	5.8469				0.1445	15.3542
0.1446	5.93032				0.1446	15.2718
0.1447	5.99135				0.1447	14.9697
0.1448	6.0117				0.1448	14.8262
0.1449	6.0178				0.1449	14.8659
0.145	5.90183				0.145	14.7957
0.1451	5.88352				0.1451	14.8476
0.1452	6.00966				0.1452	14.6095
0.1453	5.96084				0.1453	14.7011
0.1454	5.98728				0.1454	14.7408
0.1455	5.77773				0.1455	14.7591
0.1456	5.64142				0.1456	14.7164
0.1457	5.6638				0.1457	14.6431
0.1458	5.61294				0.1458	14.6401
0.1459	5.71466				0.1459	14.576
0.146	5.59259				0.146	14.5363
0.1461	5.49087				0.1461	14.5973
0.1462	5.55597				0.1462	14.3013
0.1463	5.63125				0.1463	14.2311
0.1464	5.76349				0.1464	14.0602
0.1465	5.70856				0.1465	14.0206
0.1466	5.65769				0.1466	14.1579
0.1467	5.63735				0.1467	14.28
0.1468	5.80621				0.1468	14.7225
0.1469	5.88963				0.1469	14.9208
0.147	5.91404				0.147	14.9788
0.1471	5.81232				0.1471	14.9147
0.1472	5.58852				0.1472	14.6706
0.1473	5.4339				0.1473	14.7164
0.1474	5.38304				0.1474	14.6645
0.1475	5.322				0.1475	14.7255
0.1476	5.45018				0.1476	14.6614
0.1477	5.70042				0.1477	14.9483
0.1478	5.8469				0.1478	15.1405
0.1479	5.88556				0.1479	15.4244
0.148	5.8347				0.148	15.6075
0.1481	5.76756				0.1481	15.8272
0.1482	5.80011				0.1482	15.6227
0.1483	5.73907				0.1483	15.4946
0.1484	5.75332				0.1484	15.1589
0.1485	5.63531				0.1485	14.8781
0.1486	5.60887				0.1486	14.7408
0.1487	5.64752				0.1487	14.637
0.1488	5.62107				0.1488	14.521
0.1489	5.79401				0.1489	14.3929
0.149	5.7879				0.149	14.4081
0.1491	5.86725				0.1491	14.344
0.1492	6.00559				0.1492	14.1121
0.1493	5.87132				0.1493	14.0877
0.1494	5.92421				0.1494	13.9717
0.1495	5.85301				0.1495	14.0633
0.1496	5.7228				0.1496	14.0877
0.1497	5.80011				0.1497	13.9717
0.1498	5.86115				0.1498	14.0053
0.1499	5.9649				0.1499	13.9778
0.15	6.01984				0.15	13.9839
0.1501	6.05646				0.1501	14.048
0.1502	6.09511				0.1502	14.0083
0.1503	6.1236				0.1503	14.1762
0.1504	6.23142				0.1504	14.3624
0.1505	6.3657				0.1505	14.3593
0.1506	6.43894				0.1506	14.1365
0.1507	6.44505				0.1507	14.0145
0.1508	6.34943				0.1508	13.8802
0.1509	6.25584				0.1509	13.7032
0.151	6.10325				0.151	13.6635
0.1511	5.98118				0.1511	13.8161
0.1512	6.00763				0.1512	13.871
0.1513	6.05239				0.1513	13.9809
0.1514	6.02391				0.1514	14.1243
0.1515	5.95677				0.1515	14.2952
0.1516	5.82859				0.1516	14.4478
0.1517	5.79197				0.1517	14.2281
0.1518	5.81435				0.1518	14.2464
0.1519	5.86521				0.1519	14.0907
0.152	5.82656				0.152	13.99
0.1521	5.81842				0.1521	14.1335
0.1522	5.89166				0.1522	14.4661
0.1523	5.95677				0.1523	14.5546
0.1524	5.89777				0.1524	14.5912
0.1525	5.73297				0.1525	14.579
0.1526	5.68618				0.1526	14.4356
0.1527	5.70449				0.1527	14.3379
0.1528	5.74518				0.1528	14.3044
0.1529	5.72687				0.1529	14.2525
0.153	5.73094				0.153	14.3288
0.1531	5.67601				0.1531	14.3654
0.1532	5.65973				0.1532	14.2616
0.1533	5.62311				0.1533	14.6492
0.1534	5.74314				0.1534	14.4997
0.1535	5.80214				0.1535	14.2891
0.1536	5.9059				0.1536	14.2067
0.1537	5.92218				0.1537	14.0572
0.1538	5.80011				0.1538	14.0206
0.1539	5.82859				0.1539	14.048
0.154	5.66583				0.154	13.99
0.1541	5.74925				0.1541	14.0602
0.1542	5.84894				0.1542	14.1121
0.1543	5.9649				0.1543	14.3135
0.1544	5.98322				0.1544	14.3715
0.1545	5.98525				0.1545	14.5424
0.1546	5.95066				0.1546	14.5882
0.1547	5.78587				0.1547	14.6492
0.1548	5.71873				0.1548	14.7347
0.1549	5.69432				0.1549	14.875
0.155	5.51935				0.155	14.9208
0.1551	5.47255				0.1551	14.9758
0.1552	5.51324				0.1552	14.8384
0.1553	5.47662				0.1553	14.9025
0.1554	5.47866				0.1554	14.6919
0.1555	5.43797				0.1555	14.5485
0.1556	5.46849				0.1556	14.5088
0.1557	5.4868				0.1557	14.3471
0.1558	5.46849				0.1558	14.283
0.1559	5.4868				0.1559	14.0755
0.156	5.4278				0.156	14.0267
0.1561	5.41559				0.1561	14.0694
0.1562	5.45628				0.1562	14.1121
0.1563	5.54987				0.1563	14.1121
0.1564	5.76959				0.1564	14.1396
0.1565	5.82452				0.1565	14.2586
0.1566	5.97915				0.1566	14.3776
0.1567	6.04018				0.1567	14.4539
0.1568	6.05442				0.1568	14.3318
0.1569	6.16836				0.1569	14.2159
0.157	6.11953				0.157	14.1518
0.1571	6.08291				0.1571	14.222
0.1572	6.15615				0.1572	14.1274
0.1573	6.07273				0.1573	14.0572
0.1574	6.08901				0.1574	14.0389
0.1575	6.01577				0.1575	14.0083
0.1576	5.96084				0.1576	14.0053
0.1577	6.01984				0.1577	13.8832
0.1578	6.09715				0.1578	13.9748
0.1579	6.23142				0.1579	14.0907
0.158	6.21922				0.158	14.1091
0.1581	6.11953				0.1581	14.167
0.1582	6.11342				0.1582	14.1213
0.1583	5.93032				0.1583	14.3318
0.1584	5.85097				0.1584	14.4295
0.1585	5.68007				0.1585	14.4692
0.1586	5.57021				0.1586	14.4325
0.1587	5.62311				0.1587	14.2555
0.1588	5.63125				0.1588	14.2738
0.1589	5.73907				0.1589	14.2769
0.159	5.80214				0.159	14.2494
0.1591	5.87742				0.1591	14.1762
0.1592	5.91404				0.1592	14.1731
0.1593	5.88149				0.1593	14.2555
0.1594	5.83266				0.1594	14.3349
0.1595	5.56207				0.1595	14.2159
0.1596	5.51935				0.1596	14.1731
0.1597	5.41152				0.1597	14.2067
0.1598	5.35455				0.1598	14.3776
0.1599	5.36473				0.1599	14.4661
0.16	5.4278				0.16	14.5699
0.1601	5.67397				0.1601	14.9849
0.1602	5.79197				0.1602	15.0215
0.1603	5.77163				0.1603	15.2931
0.1604	5.77163				0.1604	15.1436
0.1605	5.6699				0.1605	15.1253
0.1606	5.50918				0.1606	14.8781
0.1607	5.42373				0.1607	14.6828
0.1608	5.31997				0.1608	14.8659
0.1609	5.26097				0.1609	15.1558
0.161	5.20807				0.161	15.3053
0.1611	5.39321				0.1611	15.3328
0.1612	5.51935				0.1612	15.2962
0.1613	5.54173				0.1613	15.3633
0.1614	5.38304				0.1614	15.2107
0.1615	5.17755				0.1615	15.0856
0.1616	5.01683				0.1616	15.3206
0.1617	4.968				0.1617	15.3603
0.1618	4.9151				0.1618	15.284
0.1619	4.88255				0.1619	15.1436
0.162	4.86017				0.162	14.811
0.1621	4.95986				0.1621	14.7469
0.1622	5.05955				0.1622	14.6187
0.1623	5.2101				0.1623	14.7041
0.1624	5.41152				0.1624	14.637
0.1625	5.49697				0.1625	14.6004
0.1626	5.499				0.1626	14.5546
0.1627	5.50307				0.1627	14.4722
0.1628	5.57428				0.1628	14.3929
0.1629	5.60276				0.1629	14.3654
0.163	5.5458				0.163	14.0633
0.1631	5.381				0.1631	14.106
0.1632	5.26097				0.1632	14.1731
0.1633	5.12262				0.1633	14.2098
0.1634	5.05752				0.1634	14.3135
0.1635	5.00258				0.1635	14.3257
0.1636	5.08396				0.1636	14.3562
0.1637	5.16534				0.1637	14.3837
0.1638	5.21417				0.1638	14.4692
0.1639	5.24062				0.1639	14.5241
0.164	5.22231				0.164	14.6279
0.1641	5.20603				0.1641	14.7347
0.1642	5.0921				0.1642	14.6919
0.1643	4.91917				0.1643	14.8018
0.1644	4.81134				0.1644	14.6767
0.1645	4.68927				0.1645	14.4417
0.1646	4.81337				0.1646	14.28
0.1647	4.87238				0.1647	14.0999
0.1648	4.96393				0.1648	14.1121
0.1649	4.99241				0.1649	14.1274
0.165	4.82965				0.165	14.1304
0.1651	4.80727				0.1651	14.1091
0.1652	4.72996				0.1652	13.9168
0.1653	4.80117				0.1653	13.9992
0.1654	4.92324				0.1654	14.1548
0.1655	4.95986				0.1655	14.2769
0.1656	5.00462				0.1656	14.2952
0.1657	4.97614				0.1657	14.2189
0.1658	4.968				0.1658	14.3532
0.1659	5.10838				0.1659	14.2983
0.166	5.05752				0.166	14.3074
0.1661	4.95172				0.1661	14.3288
0.1662	4.90289				0.1662	14.1274
0.1663	4.87644				0.1663	14.0053
0.1664	4.92527				0.1664	14.0816
0.1665	4.81337				0.1665	14.2067
0.1666	4.90289				0.1666	14.344
0.1667	4.81134				0.1667	14.106
0.1668	4.84796				0.1668	14.167
0.1669	4.98631				0.1669	14.045
0.167	5.10634				0.167	13.9229
0.1671	5.18365				0.1671	14.1304
0.1672	5.18162				0.1672	14.2372
0.1673	5.10227				0.1673	14.5119
0.1674	5.12058				0.1674	14.4905
0.1675	4.99038				0.1675	14.4447
0.1676	4.87441				0.1676	14.2677
0.1677	4.82762				0.1677	14.1457
0.1678	4.74624				0.1678	14.0816
0.1679	4.6852				0.1679	14.0419
0.168	4.71979				0.168	13.8954
0.1681	4.89272				0.1681	13.6482
0.1682	5.01886				0.1682	13.2576
0.1683	5.22638				0.1683	13.3553
0.1684	5.36066				0.1684	13.3156
0.1685	5.36473				0.1685	13.2393
0.1686	5.41966				0.1686	13.0318
0.1687	5.4278				0.1687	12.9036
0.1688	5.30573				0.1688	12.9463
0.1689	5.36676				0.1689	12.9952
0.169	5.38711				0.169	13.2454
0.1691	5.42576				0.1691	13.3248
0.1692	5.41762				0.1692	13.3888
0.1693	5.42576				0.1693	13.1996
0.1694	5.34845				0.1694	12.8182
0.1695	5.23655				0.1695	12.8273
0.1696	5.20197				0.1696	12.8243
0.1697	5.0799				0.1697	13.0226
0.1698	5.10634				0.1698	13.16
0.1699	5.1979				0.1699	13.0318
0.17	5.33014				0.17	12.8426
0.1701	5.40542				0.1701	12.8151
0.1702	5.48883				0.1702	12.7113
0.1703	5.53359				0.1703	12.9677
0.1704	5.45628				0.1704	13.0989
0.1705	5.40135				0.1705	13.1691
0.1706	5.43593				0.1706	13.1203
0.1707	5.40135				0.1707	12.9982
0.1708	5.381				0.1708	12.9555
0.1709	5.38304				0.1709	12.8578
0.171	5.36676				0.171	13.0196
0.1711	5.3281				0.1711	13.0806
0.1712	5.31997				0.1712	13.0318
0.1713	5.38304				0.1713	13.0501
0.1714	5.5458				0.1714	13.0562
0.1715	5.617				0.1715	13.1539
0.1716	5.7167				0.1716	13.0043
0.1717	5.74111				0.1717	12.9128
0.1718	5.66583				0.1718	12.9921
0.1719	5.71263				0.1719	13.0592
0.172	5.55393				0.172	12.9494
0.1721	5.46849				0.1721	12.8792
0.1722	5.35659				0.1722	12.6412
0.1723	5.33828				0.1723	12.5862
0.1724	5.22231				0.1724	12.5679
0.1725	5.12872				0.1725	12.7449
0.1726	5.17145				0.1726	12.9036
0.1727	5.29759				0.1727	12.8609
0.1728	5.35659				0.1728	12.9982
0.1729	5.60073				0.1729	12.9006
0.173	5.7228				0.173	12.9311
0.1731	5.76145				0.1731	12.7724
0.1732	5.79197				0.1732	12.5771
0.1733	5.77773				0.1733	12.7358
0.1734	5.71873				0.1734	12.7358
0.1735	5.65159				0.1735	12.8365
0.1736	5.676				0.1736	12.9097
0.1737	5.7228				0.1737	12.8487
0.1738	5.63938				0.1738	12.7663
0.1739	5.69838				0.1739	12.5801
0.174	5.69432				0.174	12.4947
0.1741	5.70652				0.1741	12.6442
0.1742	5.59056				0.1742	12.7785
0.1743	5.47052				0.1743	12.986
0.1744	5.45017				0.1744	13.1966
0.1745	5.29555				0.1745	13.0226
0.1746	5.34438				0.1746	13.0623
0.1747	5.36676				0.1747	13.0257
0.1748	5.35659				0.1748	13.0501
0.1749	5.45221				0.1749	13.1111
0.175	5.41966				0.175	13.2332
0.1751	5.44				0.1751	13.3949
0.1752	5.33828				0.1752	13.2088
0.1753	5.35252				0.1753	13.2088
0.1754	5.40948				0.1754	12.8853
0.1755	5.35048				0.1755	12.6534
0.1756	5.34438				0.1756	12.7266
0.1757	5.34845				0.1757	12.5832
0.1758	5.34438				0.1758	12.7571
0.1759	5.3281				0.1759	12.6106
0.176	5.33624				0.176	12.4764
0.1761	5.39728				0.1761	12.5282
0.1762	5.40542				0.1762	12.4855
0.1763	5.51528				0.1763	12.5069
0.1764	5.58445				0.1764	12.397
0.1765	5.52749				0.1765	12.1926
0.1766	5.41152				0.1766	12.2139
0.1767	5.24266				0.1767	12.2841
0.1768	5.07379				0.1768	12.336
0.1769	5.04734				0.1769	12.5099
0.177	4.98427				0.177	12.5832
0.1771	5.18365				0.1771	12.5771
0.1772	5.24672				0.1772	12.6778
0.1773	5.26097				0.1773	12.8212
0.1774	5.15721				0.1774	12.7602
0.1775	5.07583				0.1775	12.867
0.1776	4.9802				0.1776	13.0043
0.1777	5.11041				0.1777	13.0531
0.1778	5.10024				0.1778	13.2363
0.1779	5.25486				0.1779	13.2729
0.178	5.32607				0.178	13.3278
0.1781	5.34235				0.1781	13.2515
0.1782	5.32404				0.1782	13.102
0.1783	5.29148				0.1783	13.1661
0.1784	5.20603				0.1784	13.1996
0.1785	5.03717				0.1785	13.2912
0.1786	4.87034				0.1786	13.5292
0.1787	4.87644				0.1787	13.6879
0.1788	4.83779				0.1788	13.5658
0.1789	4.83779				0.1789	13.2942
0.179	4.76455				0.179	13.1813
0.1791	4.83169				0.1791	13.1966
0.1792	4.91103				0.1792	13.1905
0.1793	5.00258				0.1793	13.2546
0.1794	5.15721				0.1794	13.1966
0.1795	5.16738				0.1795	13.1966
0.1796	5.34438				0.1796	13.2973
0.1797	5.44				0.1797	13.3919
0.1798	5.34642				0.1798	13.4377
0.1799	5.29352				0.1799	13.5353
0.18	5.0921				0.18	13.7062
0.1801	4.93341				0.1801	13.987
0.1802	4.89069				0.1802	13.9259
0.1803	4.90086				0.1803	13.7734
0.1804	4.968				0.1804	13.5292
0.1805	4.78896				0.1805	13.3156
0.1806	4.69537				0.1806	13.3614
0.1807	4.5733				0.1807	13.7398
0.1808	4.64248				0.1808	14.0846
0.1809	4.79303				0.1809	14.1884
0.181	4.89475				0.181	14.0389
0.1811	5.04938				0.1811	13.9259
0.1812	5.06972				0.1812	13.7551
0.1813	5.06362				0.1813	13.7489
0.1814	4.88865				0.1814	13.8039
0.1815	4.78082				0.1815	14.0694
0.1816	4.72589				0.1816	14.2983
0.1817	4.68724				0.1817	14.4875
0.1818	4.65875				0.1818	14.576
0.1819	4.75234				0.1819	14.6645
0.182	4.67299				0.182	14.4295
0.1821	4.71775				0.1821	14.048
0.1822	4.78896				0.1822	13.6238
0.1823	4.89272				0.1823	13.4834
0.1824	5.05141				0.1824	13.3034
0.1825	5.13686				0.1825	13.3705
0.1826	5.21824				0.1826	13.4834
0.1827	5.30979				0.1827	13.5018
0.1828	5.44407				0.1828	13.517
0.1829	5.64956				0.1829	13.4438
0.183	5.62718				0.183	13.4163
0.1831	5.65159				0.1831	13.3492
0.1832	5.48069				0.1832	13.4072
0.1833	5.38507				0.1833	13.4407
0.1834	5.30573				0.1834	13.3186
0.1835	5.13483				0.1835	13.2515
0.1836	5.07379				0.1836	12.9738
0.1837	4.91917				0.1837	13.1233
0.1838	4.94358				0.1838	13.3675
0.1839	5.12058				0.1839	13.4865
0.184	5.1979				0.184	13.4407
0.1841	5.33624				0.1841	13.3339
0.1842	5.34642				0.1842	13.279
0.1843	5.381				0.1843	13.282
0.1844	5.3749				0.1844	13.2363
0.1845	5.39728				0.1845	13.2149
0.1846	5.40338				0.1846	13.1325
0.1847	5.3281				0.1847	12.8456
0.1848	5.47866				0.1848	12.7236
0.1849	5.45017				0.1849	12.6015
0.185	5.381				0.185	12.7388
0.1851	5.28945				0.1851	12.9524
0.1852	5.14907				0.1852	13.0318
0.1853	5.15721				0.1853	13.3736
0.1854	5.25893				0.1854	13.4926
0.1855	5.28131				0.1855	13.5536
0.1856	5.33217				0.1856	13.633
0.1857	5.3749				0.1857	13.6421
0.1858	5.43593				0.1858	13.8802
0.1859	5.52138				0.1859	13.9321
0.186	5.44407				0.186	14.0785
0.1861	5.41762				0.1861	14.106
0.1862	5.43593				0.1862	13.7917
0.1863	5.40542				0.1863	13.6482
0.1864	5.499				0.1864	13.5536
0.1865	5.46442				0.1865	13.8161
0.1866	5.49697				0.1866	13.8649
0.1867	5.47255				0.1867	13.8863
0.1868	5.41762				0.1868	13.9351
0.1869	5.49493				0.1869	13.6543
0.187	5.58649				0.187	13.4499
0.1871	5.61904				0.1871	13.4285
0.1872	5.71873				0.1872	13.5933
0.1873	5.72687				0.1873	13.7032
0.1874	5.76959				0.1874	13.4987
0.1875	5.75332				0.1875	13.3949
0.1876	5.68007				0.1876	13.4804
0.1877	5.50714				0.1877	13.5414
0.1878	5.31793				0.1878	13.5262
0.1879	5.20197				0.1879	13.4957
0.188	5.17348				0.188	13.6299
0.1881	5.15924				0.1881	13.691
0.1882	5.18772				0.1882	13.6879
0.1883	5.14093				0.1883	13.694
0.1884	5.21417				0.1884	13.6055
0.1885	5.16738				0.1885	13.6269
0.1886	5.0799				0.1886	13.6513
0.1887	5.09414				0.1887	13.5353
0.1888	5.12262				0.1888	13.517
0.1889	5.21621				0.1889	13.4987
0.189	5.11448				0.189	13.7154
0.1891	5.07379				0.1891	13.8527
0.1892	5.05955				0.1892	13.7978
0.1893	4.90086				0.1893	13.8436
0.1894	4.92731				0.1894	13.7795
0.1895	4.91307				0.1895	13.5506
0.1896	4.90493				0.1896	13.2454
0.1897	5.09821				0.1897	12.9189
0.1898	5.28335				0.1898	12.7693
0.1899	5.37693				0.1899	12.7297
0.19	5.36676				0.19	13.0165
0.1901	5.36473				0.1901	13.4377
0.1902	5.35048				0.1902	13.636
0.1903	5.25486				0.1903	13.8985
0.1904	5.263				0.1904	13.99
0.1905	5.33828				0.1905	14.1457
0.1906	5.36269				0.1906	14.2189
0.1907	5.36676				0.1907	14.2952
0.1908	5.25079				0.1908	14.341
0.1909	5.23248				0.1909	14.2159
0.191	5.20807				0.191	13.8069
0.1911	5.23248				0.1911	13.633
0.1912	5.22434				0.1912	13.3095
0.1913	5.25893				0.1913	13.2301
0.1914	5.37897				0.1914	13.4285
0.1915	5.42373				0.1915	13.5567
0.1916	5.64142				0.1916	13.7184
0.1917	5.73704				0.1917	13.6421
0.1918	5.73297				0.1918	13.7215
0.1919	5.71873				0.1919	13.7612
0.192	5.56818				0.192	13.7245
0.1921	5.57428				0.1921	13.578
0.1922	5.50918				0.1922	13.3675
0.1923	5.58852				0.1923	13.3797
0.1924	5.64345				0.1924	13.337
0.1925	5.56818				0.1925	13.3827
0.1926	5.50714				0.1926	13.4621
0.1927	5.44407				0.1927	13.7459
0.1928	5.45628				0.1928	13.9168
0.1929	5.52138				0.1929	14.0175
0.193	5.54783				0.193	14.0602
0.1931	5.61904				0.1931	14.0602
0.1932	5.50511				0.1932	13.7734
0.1933	5.46442				0.1933	13.6452
0.1934	5.49697				0.1934	13.3614
0.1935	5.42373				0.1935	13.3278
0.1936	5.43186				0.1936	13.4407
0.1937	5.39931				0.1937	13.6086
0.1938	5.50918				0.1938	13.8344
0.1939	5.62921				0.1939	13.987
0.194	5.58242				0.194	14.1731
0.1941	5.47052				0.1941	14.4844
0.1942	5.46238				0.1942	14.4814
0.1943	5.51731				0.1943	14.7286
0.1944	5.72687				0.1944	14.7804
0.1945	5.87539				0.1945	14.8964
0.1946	5.99542				0.1946	15.0307
0.1947	5.99542				0.1947	15.0093
0.1948	5.94049				0.1948	14.93
0.1949	5.84283				0.1949	14.8232
0.195	5.69838				0.195	14.8659
0.1951	5.64549				0.1951	15.0337
0.1952	5.60887				0.1952	15.052
0.1953	5.58445				0.1953	15.0215
0.1954	5.51935				0.1954	15.2535
0.1955	5.54783				0.1955	15.229
0.1956	5.46645				0.1956	15.1985
0.1957	5.4929				0.1957	15.1405
0.1958	5.66787				0.1958	15.1833
0.1959	5.81639				0.1959	14.9635
0.196	5.9649				0.196	14.7408
0.1961	6.00356				0.1961	14.4844
0.1962	6.03611				0.1962	14.2738
0.1963	6.0707				0.1963	14.0816
0.1964	6.12156				0.1964	13.7612
0.1965	5.98932				0.1965	13.691
0.1966	5.98728				0.1966	13.7337
0.1967	5.89166				0.1967	13.7764
0.1968	5.74925				0.1968	13.871
0.1969	5.78383				0.1969	13.8741
0.197	5.91201				0.197	14.0846
0.1971	6.05442				0.1971	14.1426
0.1972	5.97915				0.1972	14.1365
0.1973	5.94456				0.1973	14.2281
0.1974	5.76552				0.1974	14.2128
0.1975	5.57225				0.1975	14.167
0.1976	5.46238				0.1976	14.0816
0.1977	5.39321				0.1977	13.9656
0.1978	5.44611				0.1978	13.8527
0.1979	5.41966				0.1979	13.7886
0.198	5.26504				0.198	13.6818
0.1981	5.30166				0.1981	13.5506
0.1982	5.24672				0.1982	13.5384
0.1983	5.23248				0.1983	13.5872
0.1984	5.24266				0.1984	13.4651
0.1985	5.23248				0.1985	13.5292
0.1986	5.26097				0.1986	13.8069
0.1987	5.19383				0.1987	13.9443
[truncated: 3,012 more rows]

## Sheet: Fig. 7a
STD of prediction	Group	Observed - Base
5.73338	BacHR	4
5.84942	BacHR	11
5.77666	BacHR	40
12.1386	XeR	1
12.1386	XeR	0
5.64954	BacHR	29
5.71795	BacHR	9
5.57201	BacHR	20
14.1058	XeR	7
8.40108	ClR	-10
5.55984	ClR	-5
6.65198	PR	11
8.35863	ClR	4
5.80916	PR	5
5.80916	PR	7
6.91305	DTG	6
6.65992	NaR	9
11.0433	XeR	7
4.64191	PR	4
4.99491	PR	17
4.99491	PR	16
9.81688	PR	17
6.08793	BacHR	-2
5.93886	NaR	6
5.21565	CyanDTE	3
4.75165	PR	11
4.75165	PR	14
3.56814	ClR	-12
4.67461	PR	18
4.67461	PR	10
4.67461	PR	9
3.64837	NaR	8
7.32341	PR	17
11.7236	PR	18
6.54091	DTG	-2
4.8606	PR	22
6.22235	DTG	5
6.22235	DTG	5
5.7793	BacHR	-4

## Sheet: Fig. 7b
PC1	PC2	isTarget	Group	Observed - Base
-3.02141	1.13026	FALSE	BR	NA
-0.868597	-2.78015	FALSE	NaR	NA
-2.13195	2.1822	FALSE	Others	NA
-2.13195	2.1822	FALSE	Others	NA
-2.13195	2.1822	FALSE	Others	NA
-2.13427	2.1813	FALSE	Others	NA
-3.02141	1.13026	FALSE	BR	NA
-3.02141	1.13026	FALSE	BR	NA
-3.02141	1.13026	FALSE	BR	NA
-2.89877	1.02137	FALSE	BR	NA
-2.89877	1.02137	FALSE	BR	NA
-2.89877	1.02137	FALSE	BR	NA
-3.02141	1.13026	FALSE	BR	NA
-2.10604	0.98333	FALSE	BR	NA
-3.30675	0.877137	FALSE	BR	NA
-3.04288	1.14807	FALSE	BR	NA
-2.12752	1.00114	FALSE	BR	NA
-3.02615	1.14105	FALSE	BR	NA
-2.11078	0.994115	FALSE	BR	NA
-2.13226	1.01192	FALSE	BR	NA
-2.43833	1.70074	FALSE	BR	NA
-1.52297	1.5538	FALSE	BR	NA
-0.868629	2.78005	FALSE	XeR	NA
-1.18045	2.54535	FALSE	XeR	NA
-0.868629	2.78005	FALSE	XeR	NA
0.407466	3.37567	FALSE	XeR	NA
-0.862584	2.75873	FALSE	XeR	NA
-0.85437	2.72567	FALSE	XeR	NA
-0.813504	2.59332	FALSE	XeR	NA
-0.814221	2.59576	FALSE	XeR	NA
-0.86607	2.77031	FALSE	XeR	NA
-0.868889	2.781	FALSE	XeR	NA
-0.828932	2.6443	FALSE	XeR	NA
-0.868189	2.77792	FALSE	XeR	NA
-0.831859	2.65474	FALSE	XeR	NA
-0.867543	2.77571	FALSE	XeR	NA
-0.864104	2.76382	FALSE	XeR	NA
-0.838181	2.66657	FALSE	XeR	NA
-0.83896	2.66923	FALSE	XeR	NA
-0.826423	2.63536	FALSE	XeR	NA
-0.846367	2.69516	FALSE	XeR	NA
-0.847137	2.69778	FALSE	XeR	NA
-0.866859	2.77335	FALSE	XeR	NA
-0.858203	2.74272	FALSE	XeR	NA
-0.847261	2.7011	FALSE	XeR	NA
-0.868629	2.78005	FALSE	XeR	NA
-0.868629	2.78005	FALSE	XeR	NA
-0.858678	2.8449	FALSE	XeR	NA
-0.868923	2.77977	FALSE	XeR	NA
-0.858972	2.84462	FALSE	XeR	NA
-0.874072	2.80273	FALSE	XeR	NA
-0.867739	2.78134	FALSE	XeR	NA
2.90604	0.738977	FALSE	PR	NA
2.90604	0.738977	FALSE	PR	NA
2.90604	0.738977	FALSE	PR	NA
2.6207	0.485849	FALSE	PR	NA
2.90604	0.738977	FALSE	PR	NA
1.62994	0.143354	FALSE	PR	NA
1.62994	0.143354	FALSE	PR	NA
1.62994	0.143354	FALSE	PR	NA
-3.06109	1.11895	FALSE	BR	NA
-3.02141	1.13026	FALSE	BR	NA
-3.02141	1.13026	FALSE	BR	NA
-3.04609	1.20352	FALSE	BR	NA
-3.21771	1.02591	FALSE	BR	NA
-3.02373	1.12936	FALSE	BR	NA
-3.02917	1.15204	FALSE	BR	NA
-3.23747	1.03013	FALSE	BR	NA
-3.30675	0.877137	FALSE	BR	NA
-3.30675	0.877137	FALSE	BR	NA
-3.30675	0.877137	FALSE	BR	NA
-3.30675	0.877137	FALSE	BR	NA
-3.30675	0.877137	FALSE	BR	NA
-2.81603	0.795358	FALSE	BR	NA
-3.34761	1.00948	FALSE	BR	NA
-3.30675	0.877137	FALSE	BR	NA
-3.30675	0.877137	FALSE	BR	NA
-3.30675	0.877137	FALSE	BR	NA
-3.30675	0.877137	FALSE	BR	NA
-3.1184	0.666796	FALSE	BR	NA
-3.30675	0.877137	FALSE	BR	NA
-3.30675	0.877137	FALSE	BR	NA
-3.30675	0.877137	FALSE	BR	NA
-3.30675	0.877137	FALSE	BR	NA
-3.30675	0.877137	FALSE	BR	NA
-3.30675	0.877137	FALSE	BR	NA
-3.30675	0.877137	FALSE	BR	NA
-3.30675	0.877137	FALSE	BR	NA
-3.30675	0.877137	FALSE	BR	NA
-3.30675	0.877137	FALSE	BR	NA
-3.30675	0.877137	FALSE	BR	NA
-3.30675	0.877137	FALSE	BR	NA
-3.30675	0.877137	FALSE	BR	NA
-3.30675	0.877137	FALSE	BR	NA
-3.30675	0.877137	FALSE	BR	NA
-3.30675	0.877137	FALSE	BR	NA
-3.30675	0.877137	FALSE	BR	NA
-3.30675	0.877137	FALSE	BR	NA
-3.30675	0.877137	FALSE	BR	NA
-3.30675	0.877137	FALSE	BR	NA
-3.30675	0.877137	FALSE	BR	NA
-3.30675	0.877137	FALSE	BR	NA
-3.30675	0.877137	FALSE	BR	NA
-3.30675	0.877137	FALSE	BR	NA
-3.30675	0.877137	FALSE	BR	NA
-3.30894	0.879065	FALSE	BR	NA
-3.30675	0.877137	FALSE	BR	NA
-3.30675	0.877137	FALSE	BR	NA
-3.30675	0.877137	FALSE	BR	NA
-3.30675	0.877137	FALSE	BR	NA
-3.30675	0.877137	FALSE	BR	NA
-3.30675	0.877137	FALSE	BR	NA
-3.30675	0.877137	FALSE	BR	NA
-3.30675	0.877137	FALSE	BR	NA
-3.30675	0.877137	FALSE	BR	NA
-3.30675	0.877137	FALSE	BR	NA
-3.30675	0.877137	FALSE	BR	NA
-3.30675	0.877137	FALSE	BR	NA
-3.30675	0.877137	FALSE	BR	NA
-3.30675	0.877137	FALSE	BR	NA
-3.30675	0.877137	FALSE	BR	NA
-3.30675	0.877137	FALSE	BR	NA
-3.30675	0.877137	FALSE	BR	NA
-3.30675	0.877137	FALSE	BR	NA
-3.30675	0.877137	FALSE	BR	NA
-3.30675	0.877137	FALSE	BR	NA
-3.30675	0.877137	FALSE	BR	NA
-3.3015	0.87708	FALSE	BR	NA
-3.30931	0.884814	FALSE	BR	NA
-3.31219	0.899824	FALSE	BR	NA
-3.33323	0.895573	FALSE	BR	NA
-3.33323	0.895573	FALSE	BR	NA
-3.02141	1.13026	FALSE	BR	NA
-2.85812	1.19893	FALSE	BR	NA
-2.00928	1.62353	FALSE	BR	NA
-2.89877	1.02137	FALSE	BR	NA
-3.02141	1.13026	FALSE	BR	NA
-3.02141	1.13026	FALSE	BR	NA
-3.02294	1.13025	FALSE	BR	NA
-3.02141	1.13026	FALSE	BR	NA
-3.02141	1.13026	FALSE	BR	NA
-3.02141	1.13026	FALSE	BR	NA
-3.02141	1.13026	FALSE	BR	NA
-3.02141	1.13026	FALSE	BR	NA
-3.02141	1.13026	FALSE	BR	NA
-3.02141	1.13026	FALSE	BR	NA
-3.02141	1.13026	FALSE	BR	NA
-3.02141	1.13026	FALSE	BR	NA
-2.27358	0.186365	FALSE	BR	NA
-3.02685	1.15295	FALSE	BR	NA
-3.02141	1.13026	FALSE	BR	NA
-3.02141	1.13026	FALSE	BR	NA
-3.02876	1.1317	FALSE	BR	NA
-3.02054	1.13163	FALSE	BR	NA
-3.02141	1.13026	FALSE	BR	NA
-3.02141	1.13026	FALSE	BR	NA
0.0974795	1.6404	FALSE	Others	NA
0.0728026	1.71365	FALSE	Others	NA
-0.188004	1.3874	FALSE	Others	NA
0.08093	1.61616	FALSE	Others	NA
0.0974795	1.6404	FALSE	Others	NA
-1.53261	1.08404	FALSE	Others	NA
-1.53261	1.08404	FALSE	Others	NA
-1.84212	0.850252	FALSE	Others	NA
-1.84212	0.850252	FALSE	Others	NA
0.0974795	1.6404	FALSE	Others	NA
0.131401	1.65718	FALSE	Others	NA
-2.61231	1.13411	FALSE	Others	NA
-0.150274	1.62878	FALSE	Others	NA
0.0974795	1.6404	FALSE	Others	NA
-1.56936	1.07107	FALSE	Others	NA
0.479509	1.12292	FALSE	Others	NA
-0.277467	2.07689	FALSE	Others	NA
-0.277467	2.07689	FALSE	Others	NA
0.0468809	1.68192	FALSE	Others	NA
0.0468809	1.68192	FALSE	Others	NA
-0.268323	2.06682	FALSE	Others	NA
0.0468809	1.68192	FALSE	Others	NA
-0.147098	1.57848	FALSE	Others	NA
0.0492017	1.68283	FALSE	Others	NA
-0.262622	1.44814	FALSE	Others	NA
0.0468809	1.68192	FALSE	Others	NA
0.0468809	1.68192	FALSE	Others	NA
0.0468809	1.68192	FALSE	Others	NA
0.0424704	1.66992	FALSE	Others	NA
-0.117693	1.56355	FALSE	Others	NA
0.0762857	1.667	FALSE	Others	NA
-0.116976	1.56112	FALSE	Others	NA
-0.868597	-2.78015	FALSE	NaR	NA
-2.95586	1.46964	FALSE	DTG	NA
-2.70536	1.36831	FALSE	DTG	NA
-2.9907	1.11518	FALSE	DTG	NA
-2.95586	1.46964	FALSE	DTG	NA
-0.0601021	1.07867	FALSE	ESR	NA
-0.345438	0.825539	FALSE	ESR	NA
-0.0601021	1.07867	FALSE	ESR	NA
-0.0601021	1.07867	FALSE	ESR	NA
-0.768605	-2.44114	FALSE	ClR	NA
-0.483269	-2.18802	FALSE	ClR	NA
-0.483269	-2.18802	FALSE	ClR	NA
-0.483269	-2.18802	FALSE	ClR	NA
-0.483269	-2.18802	FALSE	ClR	NA
-0.483269	-2.18802	FALSE	ClR	NA
-0.483269	-2.18802	FALSE	ClR	NA
-0.679568	-2.29237	FALSE	ClR	NA
-0.483269	-2.18802	FALSE	ClR	NA
-0.771073	-2.44192	FALSE	ClR	NA
-0.84169	-2.82898	FALSE	ClR	NA
-0.84169	-2.82898	FALSE	ClR	NA
-0.84169	-2.82898	FALSE	ClR	NA
-0.84169	-2.82898	FALSE	ClR	NA
-0.84169	-2.82898	FALSE	ClR	NA
-0.84169	-2.82898	FALSE	ClR	NA
-0.84169	-2.82898	FALSE	ClR	NA
-0.768605	-2.44114	FALSE	ClR	NA
-0.768605	-2.44114	FALSE	ClR	NA
-0.768605	-2.44114	FALSE	ClR	NA
-0.797141	-2.57505	FALSE	ClR	NA
-0.770628	-2.4435	FALSE	ClR	NA
-0.868597	-2.78015	FALSE	NaR	NA
-0.868597	-2.78015	FALSE	NaR	NA
-0.804908	-2.44322	FALSE	NaR	NA
-0.869313	-2.77771	FALSE	NaR	NA
-0.893274	-2.7069	FALSE	NaR	NA
-3.02141	1.13026	FALSE	BR	NA
-3.02141	1.13026	FALSE	BR	NA
-3.02141	1.13026	FALSE	BR	NA
-3.02141	1.13026	FALSE	BR	NA
1.04093	-0.0764897	FALSE	PR	NA
0.883101	-0.447534	FALSE	PR	NA
0.883101	-0.447534	FALSE	PR	NA
0.883101	-0.447534	FALSE	PR	NA
1.04093	-0.0764897	FALSE	PR	NA
0.883101	-0.447534	FALSE	PR	NA
0.883101	-0.447534	FALSE	PR	NA
0.883101	-0.447534	FALSE	PR	NA
0.883101	-0.447534	FALSE	PR	NA
0.883101	-0.447534	FALSE	PR	NA
0.883101	-0.447534	FALSE	PR	NA
0.883101	-0.447534	FALSE	PR	NA
0.883101	-0.447534	FALSE	PR	NA
0.883101	-0.447534	FALSE	PR	NA
0.883101	-0.447534	FALSE	PR	NA
0.883101	-0.447534	FALSE	PR	NA
0.883101	-0.447534	FALSE	PR	NA
0.883101	-0.447534	FALSE	PR	NA
0.883101	-0.447534	FALSE	PR	NA
0.883101	-0.447534	FALSE	PR	NA
0.883101	-0.447534	FALSE	PR	NA
0.883101	-0.447534	FALSE	PR	NA
0.883101	-0.447534	FALSE	PR	NA
0.883101	-0.447534	FALSE	PR	NA
1.04093	-0.0764897	FALSE	PR	NA
1.1275	-0.354926	FALSE	PR	NA
1.04093	-0.0764897	FALSE	PR	NA
1.04093	-0.0764897	FALSE	PR	NA
0.882385	-0.445099	FALSE	PR	NA
0.858425	-0.374282	FALSE	PR	NA
0.850239	-0.345693	FALSE	PR	NA
0.849468	-0.343075	FALSE	PR	NA
1.04093	-0.0764897	FALSE	PR	NA
1.04093	-0.0764897	FALSE	PR	NA
0.880781	-0.448442	FALSE	PR	NA
0.597766	-0.700662	FALSE	PR	NA
0.9784	-0.225553	FALSE	PR	NA
0.718847	-0.342583	FALSE	PR	NA
0.752769	-0.325802	FALSE	PR	NA
1.62949	0.0746921	FALSE	PR	NA
0.755596	-0.329617	FALSE	PR	NA
-0.280366	-0.165666	FALSE	PR	NA
-0.526068	-0.136878	FALSE	PR	NA
-0.540984	-0.136651	FALSE	PR	NA
0.724233	-0.459709	FALSE	PR	NA
-0.450498	-0.283661	FALSE	PR	NA
-0.442272	-0.25418	FALSE	PR	NA
0.574009	-0.681432	FALSE	PR	NA
0.571278	-0.682226	FALSE	PR	NA
0.381388	-0.332398	FALSE	PR	NA
0.571278	-0.682226	FALSE	PR	NA
0.571278	-0.682226	FALSE	PR	NA
0.569254	-0.68458	FALSE	PR	NA
-0.282042	0.388578	FALSE	PR	NA
1.04093	-0.0764897	FALSE	PR	NA
0.883101	-0.447534	FALSE	PR	NA
0.883101	-0.447534	FALSE	PR	NA
1.04093	-0.0764897	FALSE	PR	NA
1.04093	-0.0764897	FALSE	PR	NA
1.04093	-0.0764897	FALSE	PR	NA
1.04093	-0.0764897	FALSE	PR	NA
1.05627	-0.0435902	FALSE	PR	NA
1.04093	-0.0764897	FALSE	PR	NA
1.04093	-0.0764897	FALSE	PR	NA
1.04093	-0.0764897	FALSE	PR	NA
1.04093	-0.0764897	FALSE	PR	NA
1.04093	-0.0764897	FALSE	PR	NA
0.571278	-0.682226	FALSE	PR	NA
1.04093	-0.0764897	FALSE	PR	NA
1.04093	-0.0764897	FALSE	PR	NA
1.04002	-0.0739723	FALSE	PR	NA
1.04639	-0.378866	FALSE	PR	NA
1.46618	-0.145502	FALSE	PR	NA
1.83249	-0.0210351	FALSE	PR	NA
1.82361	-0.0272471	FALSE	PR	NA
1.98144	0.343797	FALSE	PR	NA
1.98144	0.343797	FALSE	PR	NA
1.98144	0.343797	FALSE	PR	NA
1.1059	-0.34347	FALSE	PR	NA
1.34454	-0.239205	FALSE	PR	NA
1.78638	-0.0405223	FALSE	PR	NA
0.846353	-0.4605	FALSE	PR	NA
1.76086	-0.0570135	FALSE	PR	NA
1.02089	-0.398851	FALSE	PR	NA
2.17006	0.155332	FALSE	PR	NA
1.40073	-0.227433	FALSE	PR	NA
2.31703	0.519133	FALSE	PR	NA
2.31703	0.519133	FALSE	PR	NA
2.31703	0.519133	FALSE	PR	NA
1.90562	0.00655821	FALSE	PR	NA
1.90867	0.05337	FALSE	PR	NA
1.89523	0.0457338	FALSE	PR	NA
0.880274	-0.443719	FALSE	PR	NA
1.40541	-0.232815	FALSE	PR	NA
1.75699	-0.0432246	FALSE	PR	NA
1.04093	-0.0764897	FALSE	PR	NA
1.04093	-0.0764897	FALSE	PR	NA
0.883101	-0.447534	FALSE	PR	NA
2.90897	0.73733	FALSE	PR	NA
2.90897	0.73733	FALSE	PR	NA
1.62945	0.158815	FALSE	PR	NA
2.78333	0.824739	FALSE	PR	NA
1.62945	0.158815	FALSE	PR	NA
0.883101	-0.447534	FALSE	PR	NA
0.883101	-0.447534	FALSE	PR	NA
2.31409	0.520779	FALSE	PR	NA
0.883101	-0.447534	FALSE	PR	NA
0.883101	-0.447534	FALSE	PR	NA
1.04093	-0.0764897	FALSE	PR	NA
1.0124	-0.210397	FALSE	PR	NA
1.0124	-0.210397	FALSE	PR	NA
0.883101	-0.447534	FALSE	PR	NA
1.04093	-0.0764897	FALSE	PR	NA
0.937468	0.0527684	FALSE	PR	NA
0.363289	0.794172	FALSE	PR	NA
1.04093	-0.0764897	FALSE	PR	NA
1.038	-0.074843	FALSE	PR	NA
1.03999	-0.0780856	FALSE	PR	NA
1.03999	-0.0780856	FALSE	PR	NA
1.04002	-0.0739723	FALSE	PR	NA
1.04182	-0.0818875	FALSE	PR	NA
1.03358	-0.0750523	FALSE	PR	NA
0.883101	-0.447534	FALSE	PR	NA
0.883101	-0.447534	FALSE	PR	NA
0.883101	-0.447534	FALSE	PR	NA
0.883101	-0.447534	FALSE	PR	NA
-1.41282	-1.97088	FALSE	XR	NA
-0.518775	-2.10205	FALSE	XR	NA
0.495674	-1.60788	FALSE	XR	NA
-0.516887	-2.06834	FALSE	XR	NA
-0.517297	-2.10308	FALSE	XR	NA
-0.517203	-2.10297	FALSE	XR	NA
-0.922099	-2.05266	FALSE	XR	NA
-0.620923	-2.07923	FALSE	XR	NA
-1.13497	-2.01257	FALSE	XR	NA
-1.39248	-1.9676	FALSE	XR	NA
-0.495506	-2.11962	FALSE	XR	NA
-1.41282	-1.97088	FALSE	XR	NA
-1.60911	-2.07523	FALSE	XR	NA
-1.41514	-1.97178	FALSE	XR	NA
-1.4028	-2.00891	FALSE	XR	NA
-1.59231	-2.07917	FALSE	XR	NA
-1.50118	-2.03611	FALSE	XR	NA
-1.62887	-2.07101	FALSE	XR	NA
-1.61452	-2.07814	FALSE	XR	NA
-1.69815	-2.224	FALSE	XR	NA
-1.58869	-2.08455	FALSE	XR	NA
-1.70062	-2.22478	FALSE	XR	NA
-1.72191	-2.20477	FALSE	XR	NA
-1.72464	-2.20557	FALSE	XR	NA
-1.62798	-2.0699	FALSE	XR	NA
-1.59699	-2.09856	FALSE	XR	NA
-1.41353	-1.96844	FALSE	XR	NA
-1.46538	-1.79389	FALSE	XR	NA
-1.43749	-1.89762	FALSE	XR	NA
-1.44645	-1.86642	FALSE	XR	NA
-1.41282	-1.97088	FALSE	XR	NA
-1.41282	-1.97088	FALSE	XR	NA
-1.41282	-1.97088	FALSE	XR	NA
-1.41282	-1.97088	FALSE	XR	NA
-1.41282	-1.97088	FALSE	XR	NA
-1.41282	-1.97088	FALSE	XR	NA
-1.41282	-1.97088	FALSE	XR	NA
-1.41282	-1.97088	FALSE	XR	NA
0.249615	-1.41355	FALSE	XR	NA
-1.41282	-1.97088	FALSE	XR	NA
-1.4129	-1.94737	FALSE	XR	NA
-1.43376	-1.9524	FALSE	XR	NA
-0.943047	-2.03418	FALSE	XR	NA
-0.516454	-2.10114	FALSE	XR	NA
-0.627697	-1.57954	FALSE	XR	NA
-0.197926	-1.32811	FALSE	XR	NA
0.228667	-1.39508	FALSE	XR	NA
-0.80141	-1.75709	FALSE	XR	NA
-0.500001	-2.12435	FALSE	XR	NA
-1.40049	-1.9385	FALSE	XR	NA
-1.43429	-1.95307	FALSE	XR	NA
-1.62394	-1.36517	FALSE	XR	NA
-1.41282	-1.97088	FALSE	XR	NA
-0.535059	-1.58036	FALSE	XR	NA
-0.89051	-1.75616	FALSE	XR	NA
-1.41755	-1.96009	FALSE	XR	NA
-0.523661	-2.08922	FALSE	XR	NA
-1.41655	-1.96587	FALSE	XR	NA
-1.77124	-2.61184	FALSE	XR	NA
-1.77124	-2.61184	FALSE	XR	NA
-1.77124	-2.61184	FALSE	XR	NA
-1.77124	-2.61184	FALSE	XR	NA
-1.69815	-2.224	FALSE	XR	NA
-1.69815	-2.224	FALSE	XR	NA
-1.77124	-2.61184	FALSE	XR	NA
-1.69815	-2.224	FALSE	XR	NA
-1.69815	-2.224	FALSE	XR	NA
-1.69815	-2.224	FALSE	XR	NA
-1.69815	-2.224	FALSE	XR	NA
-1.69815	-2.224	FALSE	XR	NA
-1.69815	-2.224	FALSE	XR	NA
-1.69815	-2.224	FALSE	XR	NA
-1.69815	-2.224	FALSE	XR	NA
-1.69815	-2.224	FALSE	XR	NA
-1.69815	-2.224	FALSE	XR	NA
-1.69815	-2.224	FALSE	XR	NA
-1.41545	-1.97188	FALSE	XR	NA
-1.41544	-1.9719	FALSE	XR	NA
-1.41282	-1.97088	FALSE	XR	NA
-0.824996	-1.41119	FALSE	XR	NA
-0.667694	-1.26481	FALSE	XR	NA
-0.692014	-1.28874	FALSE	XR	NA
-1.42081	-2.01128	FALSE	XR	NA
-1.40048	-2.008	FALSE	XR	NA
-1.36343	-2.10329	FALSE	XR	NA
-1.40065	-2.00848	FALSE	XR	NA
-1.4859	-2.35871	FALSE	XR	NA
-1.44734	-2.12895	FALSE	XR	NA
-1.43153	-2.07613	FALSE	XR	NA
-1.42221	-2.02179	FALSE	XR	NA
-1.43312	-2.0753	FALSE	XR	NA
-1.41279	-2.07203	FALSE	XR	NA
-1.51628	-1.84162	FALSE	XR	NA
-2.09046	-1.10021	FALSE	XR	NA
-2.26411	-0.897718	FALSE	XR	NA
-1.41383	-1.97296	FALSE	XR	NA
-1.41376	-1.97247	FALSE	XR	NA
-1.41372	-1.97119	FALSE	XR	NA
-1.41299	-1.97136	FALSE	XR	NA
-1.41843	-1.95014	FALSE	XR	NA
-1.41282	-1.97088	FALSE	XR	NA
-1.41282	-1.97088	FALSE	XR	NA
-1.41282	-1.97088	FALSE	XR	NA
-1.41282	-1.97088	FALSE	XR	NA
-1.41282	-1.97088	FALSE	XR	NA
-1.41282	-1.97088	FALSE	XR	NA
-1.41282	-1.97088	FALSE	XR	NA
-1.41282	-1.97088	FALSE	XR	NA
-1.41282	-1.97088	FALSE	XR	NA
-1.41282	-1.97088	FALSE	XR	NA
-1.41282	-1.97088	FALSE	XR	NA
-1.41282	-1.97088	FALSE	XR	NA
-1.41282	-1.97088	FALSE	XR	NA
-1.41282	-1.97088	FALSE	XR	NA
-1.41282	-1.97088	FALSE	XR	NA
-1.41282	-1.97088	FALSE	XR	NA
-1.41282	-1.97088	FALSE	XR	NA
-1.41282	-1.97088	FALSE	XR	NA
-1.41282	-1.97088	FALSE	XR	NA
-1.41282	-1.97088	FALSE	XR	NA
-1.41282	-1.97088	FALSE	XR	NA
-1.41282	-1.97088	FALSE	XR	NA
-0.963704	0.732356	FALSE	Others	NA
-0.531075	0.173349	FALSE	Others	NA
-0.98838	0.805608	FALSE	Others	NA
-0.963704	0.732356	FALSE	Others	NA
-0.656932	0.965346	FALSE	Others	NA
-0.913386	-0.0536733	FALSE	Others	NA
-3.11142	1.13352	FALSE	BR	NA
-3.02434	1.13191	FALSE	BR	NA
-3.2208	1.18438	FALSE	HR	NA
-1.65058	1.08524	FALSE	Others	NA
0.575077	2.50262	FALSE	Others	NA
-2.61976	0.77921	FALSE	Others	NA
-3.22015	1.1812	FALSE	HR	NA
-3.22015	1.1812	FALSE	HR	NA
-3.22015	1.1812	FALSE	HR	NA
-3.22015	1.1812	FALSE	HR	NA
-3.22015	1.1812	FALSE	HR	NA
-3.22015	1.1812	FALSE	HR	NA
-3.22015	1.1812	FALSE	HR	NA
-3.22015	1.1812	FALSE	HR	NA
-3.22015	1.1812	FALSE	HR	NA
-3.22015	1.1812	FALSE	HR	NA
-3.12349	1.31687	FALSE	HR	NA
-3.22015	1.1812	FALSE	HR	NA
-2.2979	0.500694	FALSE	Others	NA
-2.32258	0.573946	FALSE	Others	NA
-2.58324	0.247567	FALSE	Others	NA
-2.2979	0.500694	FALSE	Others	NA
-2.2979	0.500694	FALSE	Others	NA
-3.11142	1.13352	FALSE	Others	NA
-2.33383	0.561782	FALSE	Others	NA
-3.02434	1.13191	FALSE	BR	NA
-1.84961	0.955864	FALSE	BR	NA
-2.10898	0.984977	FALSE	BR	NA
-3.02434	1.13191	FALSE	BR	NA
-2.10898	0.984977	FALSE	BR	NA
-3.02908	1.1427	FALSE	BR	NA
-2.11372	0.995761	FALSE	BR	NA
-2.44126	1.70238	FALSE	BR	NA
-1.5259	1.55545	FALSE	BR	NA
-2.43652	1.6916	FALSE	BR	NA
-1.52116	1.54466	FALSE	BR	NA
-3.02908	1.1427	FALSE	BR	NA
-2.11372	0.995761	FALSE	BR	NA
-2.13519	1.01357	FALSE	BR	NA
-2.44126	1.70238	FALSE	BR	NA
-1.5259	1.55545	FALSE	BR	NA
-2.43652	1.6916	FALSE	BR	NA
-1.52116	1.54466	FALSE	BR	NA
-3.02141	1.13026	FALSE	BR	NA
-0.853926	-2.76058	FALSE	NaR	NA
0.100649	-2.25127	FALSE	PR	NA
-0.853926	-2.76058	FALSE	NaR	NA
-0.853926	-2.76058	FALSE	NaR	NA
0.584281	-2.02507	FALSE	PR	NA
0.225861	-2.66604	FALSE	PR	NA
0.298945	-2.2782	FALSE	PR	NA
-0.868597	-2.78015	FALSE	NaR	NA
-0.868597	-2.78015	FALSE	NaR	NA
-0.893274	-2.7069	FALSE	NaR	NA
-0.824048	-2.52622	FALSE	NaR	NA
-0.866811	-2.77836	FALSE	NaR	NA
-0.866811	-2.77836	FALSE	NaR	NA
-0.804908	-2.44322	FALSE	NaR	NA
-0.868597	-2.78015	FALSE	NaR	NA
-0.917677	-2.61474	FALSE	NaR	NA
-0.869313	-2.77771	FALSE	NaR	NA
-0.893274	-2.7069	FALSE	NaR	NA
-0.868597	-2.78015	FALSE	NaR	NA
-0.510176	-2.13918	FALSE	NaR	NA
-0.510176	-2.13918	FALSE	NaR	NA
-0.510176	-2.13918	FALSE	NaR	NA
-0.510176	-2.13918	FALSE	NaR	NA
-0.510176	-2.13918	FALSE	NaR	NA
-0.510176	-2.13918	FALSE	NaR	NA
-0.510176	-2.13918	FALSE	NaR	NA
-0.510176	-2.13918	FALSE	NaR	NA
-0.510176	-2.13918	FALSE	NaR	NA
-0.868597	-2.78015	FALSE	NaR	NA
-0.868597	-2.78015	FALSE	NaR	NA
-0.868597	-2.78015	FALSE	NaR	NA
-0.868597	-2.78015	FALSE	NaR	NA
-0.868597	-2.78015	FALSE	NaR	NA
-0.868597	-2.78015	FALSE	NaR	NA
-0.868597	-2.78015	FALSE	NaR	NA
-0.878002	-2.76564	FALSE	NaR	NA
-0.890753	-2.76193	FALSE	NaR	NA
-0.889545	-2.76167	FALSE	NaR	NA
-0.890068	-2.76234	FALSE	NaR	NA
-0.868597	-2.78015	FALSE	NaR	NA
-0.868597	-2.78015	FALSE	NaR	NA
-0.868597	-2.78015	FALSE	NaR	NA
-0.868597	-2.78015	FALSE	NaR	NA
-0.868597	-2.78015	FALSE	NaR	NA
-0.868597	-2.78015	FALSE	NaR	NA
-0.868597	-2.78015	FALSE	NaR	NA
-0.868597	-2.78015	FALSE	NaR	NA
-0.868597	-2.78015	FALSE	NaR	NA
-0.77956	-2.63137	FALSE	NaR	NA
-0.77956	-2.63137	FALSE	NaR	NA
-0.777775	-2.62959	FALSE	NaR	NA
-0.850644	-2.68483	FALSE	NaR	NA
-0.583261	-2.52702	FALSE	NaR	NA
-0.583261	-2.52702	FALSE	NaR	NA
-0.583261	-2.52702	FALSE	NaR	NA
-0.585582	-2.52793	FALSE	NaR	NA
-0.790625	-2.63036	FALSE	NaR	NA
-0.762761	-2.63531	FALSE	NaR	NA
-0.670495	-2.59799	FALSE	NaR	NA
-0.802769	-2.62554	FALSE	NaR	NA
-0.671624	-2.59225	FALSE	NaR	NA
-0.799319	-2.62716	FALSE	NaR	NA
-0.784963	-2.63429	FALSE	NaR	NA
-0.759137	-2.64069	FALSE	NaR	NA
-0.871065	-2.78092	FALSE	NaR	NA
-0.665818	-2.6112	FALSE	NaR	NA
-0.892353	-2.76092	FALSE	NaR	NA
-0.892353	-2.76092	FALSE	NaR	NA
-0.895085	-2.76171	FALSE	NaR	NA
-0.798423	-2.62604	FALSE	NaR	NA
-0.798423	-2.62604	FALSE	NaR	NA
-0.767438	-2.65471	FALSE	NaR	NA
-0.827213	-2.70871	FALSE	NaR	NA
-0.868597	-2.78015	FALSE	NaR	NA
-0.868597	-2.78015	FALSE	NaR	NA
-0.868597	-2.78015	FALSE	NaR	NA
-0.868597	-2.78015	FALSE	NaR	NA
-0.868597	-2.78015	FALSE	NaR	NA
-0.868597	-2.78015	FALSE	NaR	NA
-0.868597	-2.78015	FALSE	NaR	NA
-0.868597	-2.78015	FALSE	NaR	NA
-0.868597	-2.78015	FALSE	NaR	NA
-0.868597	-2.78015	FALSE	NaR	NA
-0.868597	-2.78015	FALSE	NaR	NA
-0.868597	-2.78015	FALSE	NaR	NA
-0.868597	-2.78015	FALSE	NaR	NA
-0.868597	-2.78015	FALSE	NaR	NA
-0.868597	-2.78015	FALSE	NaR	NA
-0.868597	-2.78015	FALSE	NaR	NA
-0.868597	-2.78015	FALSE	NaR	NA
-0.868597	-2.78015	FALSE	NaR	NA
-0.868597	-2.78015	FALSE	NaR	NA
-0.795512	-2.39231	FALSE	NaR	NA
-0.795512	-2.39231	FALSE	NaR	NA
-0.795512	-2.39231	FALSE	NaR	NA
-0.795512	-2.39231	FALSE	NaR	NA
-0.795512	-2.39231	FALSE	NaR	NA
-0.868597	-2.78015	FALSE	NaR	NA
-0.868597	-2.78015	FALSE	NaR	NA
-0.868597	-2.78015	FALSE	NaR	NA
-0.868597	-2.78015	FALSE	NaR	NA
-0.868597	-2.78015	FALSE	NaR	NA
-0.868597	-2.78015	FALSE	NaR	NA
-0.868597	-2.78015	FALSE	NaR	NA
-0.868597	-2.78015	FALSE	NaR	NA
-0.868597	-2.78015	FALSE	NaR	NA
-0.868597	-2.78015	FALSE	NaR	NA
-0.868597	-2.78015	FALSE	NaR	NA
-0.868597	-2.78015	FALSE	NaR	NA
-0.868597	-2.78015	FALSE	NaR	NA
-0.77956	-2.63137	FALSE	NaR	NA
-0.868597	-2.78015	FALSE	NaR	NA
-0.868597	-2.78015	FALSE	NaR	NA
-0.868597	-2.78015	FALSE	NaR	NA
-0.868597	-2.78015	FALSE	NaR	NA
-0.868597	-2.78015	FALSE	NaR	NA
-0.868597	-2.78015	FALSE	NaR	NA
-0.868597	-2.78015	FALSE	NaR	NA
-0.868597	-2.78015	FALSE	NaR	NA
-0.87404	-2.75746	FALSE	NaR	NA
-0.868597	-2.78015	FALSE	NaR	NA
-0.868597	-2.78015	FALSE	NaR	NA
-0.868597	-2.78015	FALSE	NaR	NA
-0.868597	-2.78015	FALSE	NaR	NA
-0.868597	-2.78015	FALSE	NaR	NA
-1.75024	1.36392	FALSE	Others	NA
-1.641	0.445003	FALSE	Others	NA
0.584281	-2.02507	FALSE	PR	NA
-0.853926	-2.76058	FALSE	NaR	NA
-0.788836	-2.41315	FALSE	NaR	NA
-0.852141	-2.7588	FALSE	NaR	NA
-0.852857	-2.75637	FALSE	NaR	NA
-0.799245	-2.49432	FALSE	NaR	NA
-0.815366	-2.53082	FALSE	NaR	NA
-0.832121	-2.66182	FALSE	NaR	NA
-0.798274	-2.47202	FALSE	NaR	NA
-0.831041	-2.65717	FALSE	NaR	NA
-0.799561	-2.478	FALSE	NaR	NA
-0.803621	-2.50512	FALSE	NaR	NA
-0.790238	-2.42366	FALSE	NaR	NA
-0.81351	-2.54329	FALSE	NaR	NA
-0.788276	-2.42173	FALSE	NaR	NA
-0.833092	-2.6773	FALSE	NaR	NA
-0.782865	-2.3751	FALSE	NaR	NA
-0.805518	-2.2995	FALSE	NaR	NA
-0.780841	-2.37275	FALSE	NaR	NA
-0.801151	-2.47717	FALSE	NaR	NA
-0.805479	-2.54608	FALSE	NaR	NA
-0.792839	-2.46705	FALSE	NaR	NA
-0.853926	-2.76058	FALSE	NaR	NA
-0.854642	-2.75815	FALSE	NaR	NA
-0.878603	-2.68733	FALSE	NaR	NA
-0.853926	-2.76058	FALSE	NaR	NA
-0.853926	-2.76058	FALSE	NaR	NA
-0.56859	-2.50746	FALSE	NaR	NA
-1.09367	-2.03359	FALSE	ClR	NA
-0.853926	-2.76058	FALSE	NaR	NA
0.584281	-2.02507	FALSE	PR	NA
-3.2208	1.18438	FALSE	HR	NA
-3.2208	1.18438	FALSE	HR	NA
-3.2208	1.18438	FALSE	HR	NA
-3.2208	1.18438	FALSE	HR	NA
-3.2208	1.18438	FALSE	HR	NA
-3.2208	1.18438	FALSE	HR	NA
-3.24732	1.05282	FALSE	HR	NA
-3.22678	1.14633	FALSE	HR	NA
-3.29187	0.798893	FALSE	HR	NA
-3.26538	0.780457	FALSE	HR	NA
-3.29008	0.800676	FALSE	HR	NA
-3.26359	0.78224	FALSE	HR	NA
-3.21878	1.18673	FALSE	HR	NA
-2.71909	1.06924	FALSE	HR	NA
-2.90898	1.41907	FALSE	HR	NA
-2.90898	1.41907	FALSE	HR	NA
-2.90898	1.41907	FALSE	HR	NA
-2.90696	1.42142	FALSE	HR	NA
-2.90928	1.42051	FALSE	HR	NA
-3.12414	1.32004	FALSE	HR	NA
-3.2208	1.18438	FALSE	HR	NA
-2.71707	1.07159	FALSE	HR	NA
-2.71707	1.07159	FALSE	HR	NA
-0.536373	2.20343	FALSE	Others	NA
-0.574011	2.17277	FALSE	Others	NA
-2.25066	1.13954	FALSE	Others	NA
-3.06109	1.11895	FALSE	Others	NA
-0.574011	2.17277	FALSE	Others	NA
-1.38444	2.15217	FALSE	Others	NA
-1.38444	2.15217	FALSE	Others	NA
-2.2527	1.15889	FALSE	Others	NA
-3.06313	1.13829	FALSE	Others	NA
-0.576054	2.19211	FALSE	Others	NA
-1.38649	2.17151	FALSE	Others	NA
-1.38649	2.17151	FALSE	Others	NA
-0.576054	2.19211	FALSE	Others	NA
-1.2593	1.66865	FALSE	Others	NA
-0.576054	2.19211	FALSE	Others	NA
-0.701697	2.27952	FALSE	Others	NA
-0.425141	2.19073	FALSE	Others	NA
-1.34051	2.33767	FALSE	Others	NA
-1.34051	2.33767	FALSE	Others	NA
-0.698689	2.30101	FALSE	Others	NA
-1.32117	1.48604	FALSE	Others	NA
-2.23654	1.63298	FALSE	Others	NA
-0.573121	2.19046	FALSE	Others	NA
-0.539305	2.20508	FALSE	Others	NA
-1.49142	2.33904	FALSE	Others	NA
-0.5798	2.18236	FALSE	Others	NA
-0.576054	2.19211	FALSE	Others	NA
-0.576054	2.19211	FALSE	Others	NA
-0.576054	2.19211	FALSE	Others	NA
-1.49142	2.33904	FALSE	Others	NA
-1.49142	2.33904	FALSE	Others	NA
-0.570265	2.18252	FALSE	Others	NA
-1.31539	1.47645	FALSE	Others	NA
-2.23075	1.62338	FALSE	Others	NA
-1.48563	2.32945	FALSE	Others	NA
-0.576054	2.19211	FALSE	Others	NA
-0.576054	2.19211	FALSE	Others	NA
-0.576054	2.19211	FALSE	Others	NA
-0.576054	2.19211	FALSE	Others	NA
-0.576054	2.19211	FALSE	Others	NA
-0.576054	2.19211	FALSE	Others	NA
-0.576054	2.19211	FALSE	Others	NA
-0.576054	2.19211	FALSE	Others	NA
-0.576054	2.19211	FALSE	Others	NA
-0.576054	2.19211	FALSE	Others	NA
-0.576054	2.19211	FALSE	Others	NA
-1.59294	1.5103	FALSE	Others	NA
-0.0470448	0.256376	FALSE	Others	NA
-0.332381	0.00324864	FALSE	Others	NA
-0.0470448	0.256376	FALSE	Others	NA
-1.74903	1.36012	FALSE	Others	NA
-1.97065	1.18107	FALSE	Others	NA
-1.46599	2.48229	FALSE	XeR	NA
-1.46599	2.48229	FALSE	XeR	NA
-1.46599	2.48229	FALSE	XeR	NA
-1.46599	2.48229	FALSE	XeR	NA
-1.46599	2.48229	FALSE	XeR	NA
-1.46599	2.48229	FALSE	XeR	NA
-1.46599	2.48229	FALSE	XeR	NA
-1.46599	2.48229	FALSE	XeR	NA
-1.46831	2.48138	FALSE	XeR	NA
-1.46599	2.48229	FALSE	XeR	NA
-1.46599	2.48229	FALSE	XeR	NA
-1.46599	2.48229	FALSE	XeR	NA
-1.46599	2.48229	FALSE	XeR	NA
-0.417902	1.14747	FALSE	Others	NA
-2.74476	1.0822	FALSE	Others	NA
-2.74476	1.0822	FALSE	Others	NA
-1.82939	0.935263	FALSE	Others	NA
-1.82939	0.935263	FALSE	Others	NA
-2.74476	1.0822	FALSE	Others	NA
-2.74476	1.0822	FALSE	Others	NA
-2.74476	1.0822	FALSE	Others	NA
-3.0848	1.19079	FALSE	Others	NA
-2.89567	1.08358	FALSE	Others	NA
-2.89567	1.08358	FALSE	Others	NA
-1.9803	0.936641	FALSE	Others	NA
-1.9803	0.936641	FALSE	Others	NA
-2.74476	1.0822	FALSE	Others	NA
-2.74476	1.0822	FALSE	Others	NA
-2.74476	1.0822	FALSE	Others	NA
-2.74476	1.0822	FALSE	Others	NA
-2.74476	1.0822	FALSE	Others	NA
-2.74476	1.0822	FALSE	Others	NA
-2.74476	1.0822	FALSE	Others	NA
-1.42775	-1.98657	FALSE	XR	NA
-1.42775	-1.98657	FALSE	XR	NA
-0.538203	1.32142	FALSE	Others	NA
-1.41282	-1.97088	FALSE	XR	NA
-0.868597	-2.78015	FALSE	NaR	NA
-0.868597	-2.78015	FALSE	NaR	NA
-0.868597	-2.78015	FALSE	NaR	NA
-0.868597	-2.78015	FALSE	NaR	NA
-0.868597	-2.78015	FALSE	NaR	NA
-1.48411	-2.35693	FALSE	XR	NA
-0.238084	-2.14692	FALSE	XR	NA
-1.65677	-2.15257	FALSE	XR	NA
-1.40865	-1.89643	FALSE	XR	NA
-1.41282	-1.97088	FALSE	XR	NA
-1.41282	-1.97088	FALSE	XR	NA
-1.41282	-1.97088	FALSE	XR	NA
-1.40149	-1.98891	FALSE	XR	NA
-1.41282	-1.97088	FALSE	XR	NA
-1.41282	-1.97088	FALSE	XR	NA
-1.75816	-1.5398	FALSE	XR	NA
-1.2619	-1.97225	FALSE	XR	NA
-1.76558	-2.62813	FALSE	NaR	NA
-0.803507	-2.43271	FALSE	NaR	NA
-0.923722	-2.59342	FALSE	NaR	NA
-0.871424	-2.77633	FALSE	NaR	NA
-0.868597	-2.78015	FALSE	NaR	NA
-0.717684	-2.78152	FALSE	NaR	NA
-0.868597	-2.78015	FALSE	NaR	NA
-1.21394	-2.34907	FALSE	NaR	NA
-0.868597	-2.78015	FALSE	NaR	NA
-0.868597	-2.78015	FALSE	NaR	NA
-0.868597	-2.78015	FALSE	NaR	NA
-0.868597	-2.78015	FALSE	NaR	NA
-0.868597	-2.78015	FALSE	NaR	NA
-0.868597	-2.78015	FALSE	NaR	NA
-0.868597	-2.78015	FALSE	NaR	NA
-0.868597	-2.78015	FALSE	NaR	NA
-0.868597	-2.78015	FALSE	NaR	NA
-0.868597	-2.78015	FALSE	NaR	NA
-0.868597	-2.78015	FALSE	NaR	NA
-1.05849	-2.43032	FALSE	NaR	NA
-0.868597	-2.78015	FALSE	NaR	NA
-0.868597	-2.78015	FALSE	NaR	NA
-0.868597	-2.78015	FALSE	NaR	NA
-0.868597	-2.78015	FALSE	NaR	NA
-0.868597	-2.78015	FALSE	NaR	NA
-0.857271	-2.79818	FALSE	NaR	NA
-0.870269	-2.77724	FALSE	NaR	NA
-0.870136	-2.77709	FALSE	NaR	NA
-0.868597	-2.78015	FALSE	NaR	NA
-1.78591	-2.6314	FALSE	NaR	NA
-0.868597	-2.78015	FALSE	NaR	NA
-0.97984	-2.25854	FALSE	NaR	NA
-0.868597	-2.78015	FALSE	NaR	NA
-0.868597	-2.78015	FALSE	NaR	NA
-0.667384	-2.93705	FALSE	NaR	NA
-1.2054	-2.36912	FALSE	NaR	NA
-0.868597	-2.78015	FALSE	NaR	NA
-0.870181	-2.70198	FALSE	NaR	NA
-0.968896	-2.6829	FALSE	NaR	NA
-0.856276	-2.74777	FALSE	NaR	NA
-0.868597	-2.78015	FALSE	NaR	NA
-0.868597	-2.78015	FALSE	NaR	NA
-0.868597	-2.78015	FALSE	NaR	NA
-0.868597	-2.78015	FALSE	NaR	NA
-0.869099	-2.78058	FALSE	NaR	NA
-0.821111	-1.70316	FALSE	NaR	NA
-1.15791	-1.29214	FALSE	NaR	NA
-1.78591	-2.6314	FALSE	NaR	NA
-0.719224	-2.77846	FALSE	NaR	NA
-1.63499	-2.63278	FALSE	NaR	NA
-1.78745	-2.62834	FALSE	NaR	NA
-1.63499	-2.63278	FALSE	NaR	NA
-1.63653	-2.62972	FALSE	NaR	NA
-1.63653	-2.62972	FALSE	NaR	NA
-1.78745	-2.62834	FALSE	NaR	NA
-0.868597	-2.78015	FALSE	NaR	NA
-0.381951	-2.30458	FALSE	NaR	NA
-0.380768	-2.30335	FALSE	NaR	NA
-1.29926	-2.15584	FALSE	NaR	NA
-1.09534	-2.03069	FALSE	ClR	NA
-1.09367	-2.03359	FALSE	ClR	NA
-1.1159	-2.00825	FALSE	ClR	NA
-1.1159	-2.00825	FALSE	ClR	NA
-0.652713	-2.91748	FALSE	NaR	NA
-1.46753	2.48535	FALSE	XeR	NA
-1.78873	-2.62759	FALSE	NaR	NA
-2.57103	0.572375	FALSE	CyanDTE	NA
-2.57103	0.572375	FALSE	CyanDTE	NA
-1.76412	-1.51988	FALSE	ActR	NA
-1.57505	-1.69915	FALSE	ActR	NA
-0.99806	-2.48641	FALSE	NaR	NA
-3.02141	1.13026	TRUE	BR	NA
-3.02434	1.13191	TRUE	BR	NA
-2.95586	1.46964	TRUE	DTG	NA
-2.95586	1.46964	TRUE	DTG	NA
-2.70536	1.36831	TRUE	DTG	NA
-1.6241	3.08668	TRUE	XeR	NA
-3.02141	1.13026	TRUE	BR	NA
-2.89877	1.02137	TRUE	BR	NA
-3.02141	1.13026	TRUE	BR	NA
-0.868629	2.78005	TRUE	XeR	NA
-1.46599	2.48229	TRUE	XeR	NA
-1.41282	-1.97088	TRUE	XR	NA
-1.41282	-1.97088	TRUE	XR	NA
-1.42775	-1.98657	TRUE	XR	NA
2.90604	0.738977	TRUE	PR	NA
1.04093	-0.0764897	TRUE	PR	NA
-0.0601021	1.07867	TRUE	ESR	NA
0.584281	-2.02507	TRUE	PR	NA
-3.2208	1.18438	TRUE	HR	NA
-3.22015	1.1812	TRUE	HR	NA
-1.73807	0.418305	TRUE	BacHR	NA
-1.93459	0.571546	TRUE	BacHR	NA
-0.868597	-2.78015	TRUE	NaR	NA
-0.853926	-2.76058	TRUE	NaR	NA
-0.853926	-2.76058	TRUE	NaR	NA
-0.853926	-2.76058	TRUE	NaR	NA
-0.868597	-2.78015	TRUE	NaR	NA
-0.853926	-2.76058	TRUE	NaR	NA
-1.05209	-2.42777	TRUE	NaR	NA
-0.910702	-2.6951	TRUE	NaR	9
-1.09367	-2.03359	TRUE	ClR	NA
-0.749844	-2.46469	TRUE	ClR	NA
-0.768605	-2.44114	TRUE	ClR	NA
-0.946711	1.18464	TRUE	Others	NA
-0.599572	1.20133	TRUE	Others	NA
-1.36814	2.04754	TRUE	BacHR	NA
-1.29533	2.60894	TRUE	Others	NA
-3.03027	1.61648	TRUE	DTG	NA
-3.03027	1.61648	TRUE	DTG	NA
-3.10445	1.13561	TRUE	BR	NA
-1.38582	-1.48681	TRUE	XR	NA
-0.691986	-1.02761	TRUE	XR	NA
-1.22804	-0.80291	TRUE	NewDTK	NA
-2.59497	0.745099	TRUE	BR	NA
-3.07536	1.12036	TRUE	BR	NA
-3.11142	1.13352	TRUE	BR	NA
-3.11142	1.13352	TRUE	BR	NA
-3.11142	1.13352	TRUE	BR	NA
-3.11142	1.13352	TRUE	BR	NA
-3.11142	1.13352	TRUE	BR	NA
-3.10849	1.13188	TRUE	BR	NA
-3.11142	1.13352	TRUE	BR	NA
-3.11142	1.13352	TRUE	BR	NA
-3.11142	1.13352	TRUE	BR	NA
-3.11142	1.13352	TRUE	BR	NA
-0.213345	1.79303	TRUE	BR	NA
-3.11142	1.13352	TRUE	BR	NA
-2.75855	1.3745	TRUE	BR	NA
-3.10849	1.13188	TRUE	BR	NA
-3.02141	1.13026	TRUE	BR	NA
-3.02141	1.13026	TRUE	BR	NA
-2.89877	1.02137	TRUE	BR	NA
-3.11142	1.13352	TRUE	BR	NA
-2.89877	1.02137	TRUE	BR	NA
-2.89877	1.02137	TRUE	BR	NA
-2.89877	1.02137	TRUE	BR	NA
-3.11142	1.13352	TRUE	BR	NA
-3.11142	1.13352	TRUE	BR	NA
-3.11142	1.13352	TRUE	BR	NA
-3.11142	1.13352	TRUE	BR	NA
-3.11142	1.13352	TRUE	BR	NA
-3.11142	1.13352	TRUE	BR	NA
-3.11142	1.13352	TRUE	BR	NA
-3.11142	1.13352	TRUE	BR	NA
-3.11142	1.13352	TRUE	BR	NA
-3.11142	1.13352	TRUE	BR	NA
-2.77607	0.935606	TRUE	BR	NA
-3.10849	1.13188	TRUE	BR	NA
-3.10849	1.13188	TRUE	BR	NA
-1.55308	1.09277	TRUE	BR	NA
-3.11142	1.13352	TRUE	BR	NA
-3.11142	1.13352	TRUE	BR	NA
-3.11142	1.13352	TRUE	BR	NA
-3.11142	1.13352	TRUE	BR	NA
-3.11142	1.13352	TRUE	BR	NA
-3.11142	1.13352	TRUE	BR	NA
-3.11142	1.13352	TRUE	BR	NA
-3.11142	1.13352	TRUE	BR	NA
-3.11142	1.13352	TRUE	BR	NA
-3.11142	1.13352	TRUE	BR	NA
-3.11142	1.13352	TRUE	BR	NA
-3.11142	1.13352	TRUE	BR	NA
-3.11142	1.13352	TRUE	BR	NA
-3.11142	1.13352	TRUE	BR	NA
-3.11142	1.13352	TRUE	BR	NA
-3.11142	1.13352	TRUE	BR	NA
-3.11142	1.13352	TRUE	BR	NA
-3.11142	1.13352	TRUE	BR	NA
-1.54293	1.57754	TRUE	BR	NA
-0.213345	1.79303	TRUE	BR	NA
-1.07956	1.88479	TRUE	BR	NA
-3.02434	1.13191	TRUE	BR	NA
-3.02434	1.13191	TRUE	BR	NA
-2.90171	1.02302	TRUE	BR	NA
-2.90171	1.02302	TRUE	BR	NA
-3.11142	1.13352	TRUE	BR	NA
-3.11142	1.13352	TRUE	BR	NA
-3.11142	1.13352	TRUE	BR	NA
-3.11142	1.13352	TRUE	BR	NA
-3.11142	1.13352	TRUE	BR	NA
-2.75855	1.3745	TRUE	BR	NA
-3.11142	1.13352	TRUE	BR	NA
-3.11142	1.13352	TRUE	BR	NA
-3.11142	1.13352	TRUE	BR	NA
-3.11142	1.13352	TRUE	BR	NA
-2.90171	1.02302	TRUE	BR	NA
-3.1261	1.11396	TRUE	BR	NA
-2.75855	1.3745	TRUE	BR	NA
-3.10849	1.13188	TRUE	BR	NA
-2.75855	1.3745	TRUE	BR	NA
-3.11142	1.13352	TRUE	BR	NA
-3.11142	1.13352	TRUE	BR	NA
-3.11142	1.13352	TRUE	BR	NA
-3.11142	1.13352	TRUE	BR	NA
-3.11142	1.13352	TRUE	BR	NA
-3.11142	1.13352	TRUE	BR	NA
-3.11142	1.13352	TRUE	BR	NA
-3.02434	1.13191	TRUE	BR	NA
-3.1097	1.13567	TRUE	BR	NA
-3.0524	0.446299	TRUE	BR	NA
-3.11142	1.13352	TRUE	BR	NA
-3.11142	1.13352	TRUE	BR	NA
-3.10849	1.13188	TRUE	BR	NA
-3.11142	1.13352	TRUE	BR	NA
-3.11142	1.13352	TRUE	BR	NA
-3.11142	1.13352	TRUE	BR	NA
-3.11142	1.13352	TRUE	BR	NA
-3.11142	1.13352	TRUE	BR	NA
-3.11142	1.13352	TRUE	BR	NA
-3.11142	1.13352	TRUE	BR	NA
-3.02141	1.13026	TRUE	BR	NA
-3.11142	1.13352	TRUE	BR	NA
-3.11142	1.13352	TRUE	BR	NA
-3.11142	1.13352	TRUE	BR	NA
-2.53806	0.957337	TRUE	CyanDTE	NA
-2.90171	1.02302	TRUE	BR	NA
-3.10849	1.13188	TRUE	BR	NA
-3.11142	1.13352	TRUE	BR	NA
-3.11142	1.13352	TRUE	BR	NA
-3.11142	1.13352	TRUE	BR	NA
-3.11142	1.13352	TRUE	BR	NA
-3.11142	1.13352	TRUE	BR	NA
-3.02141	1.13026	TRUE	BR	NA
-3.11142	1.13352	TRUE	BR	NA
-3.11142	1.13352	TRUE	BR	NA
-3.02434	1.13191	TRUE	BR	NA
-3.11142	1.13352	TRUE	BR	NA
-3.11142	1.13352	TRUE	BR	NA
-3.11142	1.13352	TRUE	BR	NA
-3.11142	1.13352	TRUE	BR	NA
-3.11142	1.13352	TRUE	BR	NA
-3.11142	1.13352	TRUE	BR	NA
-3.11142	1.13352	TRUE	BR	NA
-3.11142	1.13352	TRUE	BR	NA
-3.11142	1.13352	TRUE	BR	NA
-3.11142	1.13352	TRUE	BR	NA
-3.11142	1.13352	TRUE	BR	NA
-3.11142	1.13352	TRUE	BR	NA
-3.11142	1.13352	TRUE	BR	NA
-3.11142	1.13352	TRUE	BR	NA
-2.90171	1.02302	TRUE	CyanDTE	NA
-3.11142	1.13352	TRUE	BR	NA
-3.11142	1.13352	TRUE	BR	NA
-1.77443	1.17418	TRUE	Others	NA
-3.11142	1.13352	TRUE	BR	NA
-3.11142	1.13352	TRUE	BR	NA
-3.11142	1.13352	TRUE	BR	NA
-3.11142	1.13352	TRUE	BR	NA
-3.11142	1.13352	TRUE	BR	NA
-3.11142	1.13352	TRUE	BR	NA
-3.11142	1.13352	TRUE	BR	NA
-3.11142	1.13352	TRUE	BR	NA
-3.11142	1.13352	TRUE	BR	NA
-2.06396	2.16392	TRUE	BR	NA
-3.11142	1.13352	TRUE	BR	NA
-2.53806	0.957337	TRUE	CyanDTE	NA
-1.77443	1.17418	TRUE	Others	NA
-3.11142	1.13352	TRUE	BR	NA
-1.4104	2.39862	TRUE	BR	NA
-3.11142	1.13352	TRUE	BR	NA
-3.11142	1.13352	TRUE	BR	NA
-2.75855	1.3745	TRUE	BR	NA
-1.4104	2.39862	TRUE	BR	NA
-3.02434	1.13191	TRUE	BR	NA
-2.89877	1.02137	TRUE	BR	NA
-3.11142	1.13352	TRUE	BR	NA
-3.02434	1.13191	TRUE	BR	NA
-3.11142	1.13352	TRUE	BR	NA
-3.02434	1.13191	TRUE	BR	NA
-1.77443	1.17418	TRUE	Others	NA
-2.75855	1.3745	TRUE	BR	NA
-3.02434	1.13191	TRUE	BR	NA
-3.02141	1.13026	TRUE	BR	NA
-3.02434	1.13191	TRUE	BR	NA
-3.02141	1.13026	TRUE	BR	NA
-3.02141	1.13026	TRUE	BR	NA
-3.02141	1.13026	TRUE	BR	NA
-3.02141	1.13026	TRUE	BR	NA
-3.02141	1.13026	TRUE	BR	NA
-3.02141	1.13026	TRUE	BR	NA
-2.89877	1.02137	TRUE	BR	NA
-3.02434	1.13191	TRUE	BR	NA
-3.02141	1.13026	TRUE	BR	NA
-2.88817	1.21571	TRUE	BR	NA
-2.89877	1.02137	TRUE	BR	NA
-2.89877	1.02137	TRUE	BR	NA
-3.02141	1.13026	TRUE	BR	NA
-2.89877	1.02137	TRUE	BR	NA
-2.89877	1.02137	TRUE	BR	NA
-2.89877	1.02137	TRUE	BR	NA
-3.02141	1.13026	TRUE	BR	NA
-3.02141	1.13026	TRUE	BR	NA
-3.11142	1.13352	TRUE	BR	NA
-3.02141	1.13026	TRUE	BR	NA
-1.4104	2.39862	TRUE	BR	NA
-2.55636	0.591937	TRUE	CyanDTE	NA
-3.02434	1.13191	TRUE	BR	NA
-3.02434	1.13191	TRUE	BR	NA
-2.55636	0.591937	TRUE	CyanDTE	NA
-3.02434	1.13191	TRUE	BR	NA
-3.02141	1.13026	TRUE	BR	NA
-3.02141	1.13026	TRUE	BR	NA
-0.0400366	1.66574	TRUE	BR	NA
-3.11142	1.13352	TRUE	BR	NA
-3.11142	1.13352	TRUE	BR	NA
-3.11142	1.13352	TRUE	BR	NA
-1.4104	2.39862	TRUE	BR	NA
-3.11142	1.13352	TRUE	BR	NA
-3.11142	1.13352	TRUE	BR	NA
-3.02434	1.13191	TRUE	BR	NA
-3.11142	1.13352	TRUE	BR	NA
-1.4104	2.39862	TRUE	BR	NA
-3.11142	1.13352	TRUE	BR	NA
-3.11142	1.13352	TRUE	BR	NA
-3.11142	1.13352	TRUE	BR	NA
-0.213345	1.79303	TRUE	BR	NA
-3.11142	1.13352	TRUE	BR	NA
-3.11142	1.13352	TRUE	BR	NA
-3.11142	1.13352	TRUE	BR	NA
-2.90171	1.02302	TRUE	BR	NA
-3.02434	1.13191	TRUE	BR	NA
-1.68488	1.18754	TRUE	BR	NA
-2.10703	0.983167	TRUE	BR	NA
-0.95392	1.79738	TRUE	BR	NA
-2.79101	1.52713	TRUE	BR	NA
-3.02141	1.13026	TRUE	BR	NA
-0.95392	1.79738	TRUE	BR	NA
-0.482196	1.91333	TRUE	Others	NA
-1.45436	-1.81607	TRUE	XR	NA
0.923823	-0.577518	TRUE	PR	NA
0.620348	-2.03823	TRUE	PR	NA
0.923823	-0.577518	TRUE	PR	NA
0.584281	-2.02507	TRUE	PR	NA
-0.569309	-0.233222	TRUE	XR	NA
0.620348	-2.03823	TRUE	PR	NA
0.884329	-0.547252	TRUE	PR	NA
0.884329	-0.547252	TRUE	PR	NA
0.584281	-2.02507	TRUE	PR	NA
0.584281	-2.02507	TRUE	PR	NA
2.90897	0.73733	TRUE	PR	NA
2.90897	0.73733	TRUE	PR	NA
-1.37968	-1.98239	TRUE	XR	NA
0.584281	-2.02507	TRUE	PR	NA
0.884329	-0.547252	TRUE	PR	NA
-0.652937	-1.32018	TRUE	XR	NA
-1.37878	-1.97885	TRUE	XR	NA
-0.684363	-0.101768	TRUE	PR	NA
-1.37675	-1.98403	TRUE	XR	NA
0.584281	-2.02507	TRUE	PR	NA
1.63288	0.141708	TRUE	PR	NA
1.62945	0.158815	TRUE	PR	NA
1.62945	0.158815	TRUE	PR	NA
0.584281	-2.02507	TRUE	PR	NA
1.47215	0.0124343	TRUE	PR	NA
0.884329	-0.547252	TRUE	PR	NA
0.884329	-0.547252	TRUE	PR	NA
2.90897	0.73733	TRUE	PR	NA
2.90897	0.73733	TRUE	PR	NA
2.78333	0.824739	TRUE	PR	NA
1.63288	0.141708	TRUE	PR	NA
-0.699034	-0.121329	TRUE	PR	NA
1.63288	0.141708	TRUE	PR	NA
1.62945	0.158815	TRUE	PR	NA
0.884329	-0.547252	TRUE	PR	4
1.67178	0.229035	TRUE	PR	NA
-0.699034	-0.121329	TRUE	PR	NA
-1.41215	0.757678	TRUE	PR	18
2.90261	0.756084	TRUE	PR	NA
-0.699034	-0.121329	TRUE	PR	NA
1.63288	0.141708	TRUE	PR	NA
1.63288	0.141708	TRUE	PR	NA
-1.41282	-1.97088	TRUE	XR	NA
-0.0470448	0.256376	TRUE	XR	NA
0.100649	-2.25127	TRUE	PR	NA
-0.00693162	0.339909	TRUE	XR	NA
0.584281	-2.02507	TRUE	PR	NA
0.584281	-2.02507	TRUE	PR	NA
0.584281	-2.02507	TRUE	PR	NA
0.584281	-2.02507	TRUE	PR	NA
-1.42749	-1.99044	TRUE	XR	NA
0.584281	-2.02507	TRUE	PR	NA
0.584281	-2.02507	TRUE	PR	NA
-0.0458331	0.252582	TRUE	XR	NA
0.584281	-2.02507	TRUE	PR	NA
0.584281	-2.02507	TRUE	PR	NA
0.584281	-2.02507	TRUE	PR	NA
0.584281	-2.02507	TRUE	PR	NA
0.584281	-2.02507	TRUE	PR	NA
0.584281	-2.02507	TRUE	PR	NA
0.584281	-2.02507	TRUE	PR	NA
-1.77098	-1.53562	TRUE	XR	NA
0.584281	-2.02507	TRUE	PR	NA
0.584281	-2.02507	TRUE	PR	NA
0.584281	-2.02507	TRUE	PR	NA
0.584281	-2.02507	TRUE	PR	NA
0.584281	-2.02507	TRUE	PR	NA
0.584281	-2.02507	TRUE	PR	NA
0.584281	-2.02507	TRUE	PR	NA
0.584281	-2.02507	TRUE	PR	NA
0.584281	-2.02507	TRUE	PR	NA
0.584281	-2.02507	TRUE	PR	NA
0.584281	-2.02507	TRUE	PR	NA
0.584281	-2.02507	TRUE	PR	NA
0.584281	-2.02507	TRUE	PR	NA
0.584281	-2.02507	TRUE	PR	NA
0.584281	-2.02507	TRUE	PR	NA
0.584281	-2.02507	TRUE	PR	NA
0.584281	-2.02507	TRUE	PR	NA
0.584281	-2.02507	TRUE	PR	NA
0.584281	-2.02507	TRUE	PR	NA
0.584281	-2.02507	TRUE	PR	NA
0.584281	-2.02507	TRUE	PR	NA
0.584281	-2.02507	TRUE	PR	NA
0.584281	-2.02507	TRUE	PR	NA
0.584281	-2.02507	TRUE	PR	NA
0.584281	-2.02507	TRUE	PR	NA
0.584281	-2.02507	TRUE	PR	NA
0.584281	-2.02507	TRUE	PR	NA
0.584281	-2.02507	TRUE	PR	NA
0.584281	-2.02507	TRUE	PR	NA
0.100649	-2.25127	TRUE	PR	NA
0.584281	-2.02507	TRUE	PR	NA
0.584281	-2.02507	TRUE	PR	NA
-0.63574	1.09552	TRUE	XR	NA
0.584281	-2.02507	TRUE	PR	NA
0.584281	-2.02507	TRUE	PR	NA
0.584281	-2.02507	TRUE	PR	NA
0.584281	-2.02507	TRUE	PR	NA
0.584281	-2.02507	TRUE	PR	NA
0.584281	-2.02507	TRUE	PR	NA
0.584281	-2.02507	TRUE	PR	NA
0.584281	-2.02507	TRUE	PR	NA
0.584281	-2.02507	TRUE	PR	NA
0.584281	-2.02507	TRUE	PR	NA
0.584281	-2.02507	TRUE	PR	NA
0.584281	-2.02507	TRUE	PR	NA
0.584281	-2.02507	TRUE	PR	NA
0.584281	-2.02507	TRUE	PR	NA
0.584281	-2.02507	TRUE	PR	NA
0.584281	-2.02507	TRUE	PR	NA
0.584281	-2.02507	TRUE	PR	NA
0.584281	-2.02507	TRUE	PR	NA
0.584281	-2.02507	TRUE	PR	NA
0.100649	-2.25127	TRUE	PR	NA
0.584281	-2.02507	TRUE	PR	NA
0.584281	-2.02507	TRUE	PR	NA
0.584281	-2.02507	TRUE	PR	NA
0.584281	-2.02507	TRUE	PR	NA
0.584281	-2.02507	TRUE	PR	NA
0.584281	-2.02507	TRUE	PR	NA
0.0859782	-2.27083	TRUE	PR	NA
0.584281	-2.02507	TRUE	PR	NA
0.584281	-2.02507	TRUE	PR	NA
0.584281	-2.02507	TRUE	PR	NA
0.584281	-2.02507	TRUE	PR	NA
0.584281	-2.02507	TRUE	PR	NA
0.584281	-2.02507	TRUE	PR	NA
0.584281	-2.02507	TRUE	PR	NA
0.584281	-2.02507	TRUE	PR	NA
0.584281	-2.02507	TRUE	PR	NA
1.1721	-1.46539	TRUE	PR	NA
0.584281	-2.02507	TRUE	PR	NA
0.584281	-2.02507	TRUE	PR	NA
0.584281	-2.02507	TRUE	PR	NA
0.584281	-2.02507	TRUE	PR	NA
0.584281	-2.02507	TRUE	PR	NA
0.584281	-2.02507	TRUE	PR	NA
0.584281	-2.02507	TRUE	PR	NA
0.584281	-2.02507	TRUE	PR	NA
0.0619447	0.537878	TRUE	PR	NA
0.584281	-2.02507	TRUE	PR	NA
1.62945	0.158815	TRUE	PR	NA
0.584281	-2.02507	TRUE	PR	NA
0.584281	-2.02507	TRUE	PR	NA
0.584281	-2.02507	TRUE	PR	NA
0.584281	-2.02507	TRUE	PR	NA
0.584281	-2.02507	TRUE	PR	NA
0.584281	-2.02507	TRUE	PR	NA
0.584281	-2.02507	TRUE	PR	NA
0.584281	-2.02507	TRUE	PR	NA
0.584281	-2.02507	TRUE	PR	NA
0.584281	-2.02507	TRUE	PR	17
0.783898	-1.72781	TRUE	PR	NA
0.584281	-2.02507	TRUE	PR	NA
0.100649	-2.25127	TRUE	PR	NA
0.584281	-2.02507	TRUE	PR	NA
0.584281	-2.02507	TRUE	PR	NA
0.584281	-2.02507	TRUE	PR	NA
0.584281	-2.02507	TRUE	PR	NA
0.584281	-2.02507	TRUE	PR	NA
2.90604	0.738977	TRUE	PR	NA
0.584281	-2.02507	TRUE	PR	NA
0.584281	-2.02507	TRUE	PR	NA
0.584281	-2.02507	TRUE	PR	NA
0.584281	-2.02507	TRUE	PR	NA
0.584281	-2.02507	TRUE	PR	NA
0.0859782	-2.27083	TRUE	PR	NA
0.100649	-2.25127	TRUE	PR	18
0.584281	-2.02507	TRUE	PR	NA
0.584281	-2.02507	TRUE	PR	NA
0.584281	-2.02507	TRUE	PR	NA
0.584281	-2.02507	TRUE	PR	NA
0.584281	-2.02507	TRUE	PR	NA
0.584281	-2.02507	TRUE	PR	NA
0.584281	-2.02507	TRUE	PR	NA
0.584281	-2.02507	TRUE	PR	NA
0.584281	-2.02507	TRUE	PR	NA
0.100649	-2.25127	TRUE	PR	NA
0.584281	-2.02507	TRUE	PR	NA
0.584281	-2.02507	TRUE	PR	NA
0.871476	0.103838	TRUE	XR	NA
0.584281	-2.02507	TRUE	PR	NA
0.584281	-2.02507	TRUE	PR	NA
1.04093	-0.0764897	TRUE	PR	NA
-0.459237	0.750268	TRUE	XR	NA
-0.459237	0.750268	TRUE	XR	NA
0.0859782	-2.27083	TRUE	PR	11
0.584281	-2.02507	TRUE	PR	NA
0.584281	-2.02507	TRUE	PR	NA
0.584281	-2.02507	TRUE	PR	NA
-2.57103	0.572375	TRUE	CyanDTE	NA
-2.55636	0.591937	TRUE	CyanDTE	NA
-2.55636	0.591937	TRUE	CyanDTE	NA
-2.55636	0.591937	TRUE	CyanDTE	NA
0.584281	-2.02507	TRUE	PR	NA
-0.729566	-1.44741	TRUE	XR	NA
0.584281	-2.02507	TRUE	PR	NA
0.584281	-2.02507	TRUE	PR	NA
0.584281	-2.02507	TRUE	PR	NA
0.584281	-2.02507	TRUE	PR	NA
-0.729566	-1.44741	TRUE	XR	NA
0.100649	-2.25127	TRUE	PR	NA
-0.735162	-1.32546	TRUE	XR	NA
-0.459237	0.750268	TRUE	XR	NA
1.04093	-0.0764897	TRUE	PR	NA
1.62945	0.158815	TRUE	PR	NA
0.584281	-2.02507	TRUE	PR	NA
1.62945	0.158815	TRUE	PR	NA
0.584281	-2.02507	TRUE	PR	NA
-0.821906	0.946711	TRUE	BR	NA
1.04093	-0.0764897	TRUE	PR	NA
-0.729566	-1.44741	TRUE	XR	NA
-0.405212	0.691635	TRUE	XR	NA
1.62945	0.158815	TRUE	PR	NA
1.62945	0.158815	TRUE	PR	NA
0.584281	-2.02507	TRUE	PR	NA
1.04093	-0.0764897	TRUE	PR	NA
2.90897	0.73733	TRUE	PR	NA
2.90897	0.73733	TRUE	PR	NA
1.04093	-0.0764897	TRUE	PR	NA
1.04093	-0.0764897	TRUE	PR	NA
-1.41282	-1.97088	TRUE	XR	NA
-0.0470448	0.256376	TRUE	XR	NA
-0.508009	-0.394514	TRUE	XR	NA
-0.634863	-0.30331	TRUE	XR	NA
-0.634863	-0.30331	TRUE	XR	NA
0.584281	-2.02507	TRUE	PR	NA
1.04093	-0.0764897	TRUE	PR	NA
1.04093	-0.0764897	TRUE	PR	NA
1.04093	-0.0764897	TRUE	PR	NA
1.04093	-0.0764897	TRUE	PR	NA
1.04093	-0.0764897	TRUE	PR	NA
1.04093	-0.0764897	TRUE	PR	NA
1.04093	-0.0764897	TRUE	PR	NA
1.62945	0.158815	TRUE	PR	NA
-1.41282	-1.97088	TRUE	XR	NA
-1.41282	-1.97088	TRUE	XR	NA
-1.41282	-1.97088	TRUE	XR	NA
-1.41282	-1.97088	TRUE	XR	NA
-1.41282	-1.97088	TRUE	XR	NA
-0.608803	-0.202956	TRUE	XR	NA
-0.404	0.687841	TRUE	XR	NA
1.04093	-0.0764897	TRUE	PR	NA
1.04093	-0.0764897	TRUE	PR	NA
1.62945	0.158815	TRUE	PR	NA
-0.729566	-1.44741	TRUE	XR	NA
1.62945	0.158815	TRUE	PR	NA
1.62945	0.158815	TRUE	PR	NA
1.62945	0.158815	TRUE	PR	NA
-1.41282	-1.97088	TRUE	XR	NA
-1.77098	-1.53562	TRUE	XR	NA
2.90216	0.740549	TRUE	PR	NA
-0.991819	0.128154	TRUE	XR	NA
-0.821906	0.946711	TRUE	BR	NA
1.04093	-0.0764897	TRUE	PR	NA
-0.991819	0.128154	TRUE	XR	NA
-0.633652	-0.307104	TRUE	XR	NA
-0.729566	-1.44741	TRUE	XR	NA
-0.729566	-1.44741	TRUE	XR	NA
-1.04052	-0.945036	TRUE	XR	NA
-1.41015	-1.96865	TRUE	XR	NA
-1.41282	-1.97088	TRUE	XR	NA
-1.41282	-1.97088	TRUE	XR	NA
0.584281	-2.02507	TRUE	PR	NA
0.584281	-2.02507	TRUE	PR	NA
-1.41282	-1.97088	TRUE	XR	NA
-1.41282	-1.97088	TRUE	XR	NA
-1.41282	-1.97088	TRUE	XR	NA
-1.41282	-1.97088	TRUE	XR	NA
-1.41282	-1.97088	TRUE	XR	NA
0.584281	-2.02507	TRUE	PR	NA
-1.41282	-1.97088	TRUE	XR	NA
0.584281	-2.02507	TRUE	PR	NA
0.581108	-2.00743	TRUE	PR	11
0.584281	-2.02507	TRUE	PR	NA
-1.77098	-1.53562	TRUE	XR	NA
1.62945	0.158815	TRUE	PR	NA
-1.77098	-1.53562	TRUE	XR	NA
1.63288	0.141708	TRUE	PR	NA
1.63084	0.146892	TRUE	PR	NA
1.63288	0.141708	TRUE	PR	NA
-0.405212	0.691635	TRUE	XR	NA
-1.42749	-1.99044	TRUE	XR	NA
-1.42749	-1.99044	TRUE	XR	NA
-1.42749	-1.99044	TRUE	XR	NA
-0.729566	-1.44741	TRUE	XR	NA
-1.42749	-1.99044	TRUE	XR	NA
-1.42749	-1.99044	TRUE	XR	NA
-1.0393	-0.94883	TRUE	XR	NA
-1.0393	-0.94883	TRUE	XR	NA
1.62945	0.158815	TRUE	PR	NA
1.62945	0.158815	TRUE	PR	NA
1.62807	0.146774	TRUE	PR	NA
1.62807	0.146774	TRUE	PR	NA
1.62807	0.146774	TRUE	PR	NA
1.62807	0.146774	TRUE	PR	NA
1.62807	0.146774	TRUE	PR	NA
-0.633652	-0.307104	TRUE	XR	NA
-0.404	0.687841	TRUE	XR	NA
-0.735162	-1.32546	TRUE	XR	NA
1.62945	0.158815	TRUE	PR	NA
-1.41282	-1.97088	TRUE	XR	NA
-0.729566	-1.44741	TRUE	XR	NA
-0.729566	-1.44741	TRUE	XR	NA
-0.729566	-1.44741	TRUE	XR	NA
-0.729566	-1.44741	TRUE	XR	NA
-0.729566	-1.44741	TRUE	XR	NA
-0.685776	-1.36319	TRUE	XR	NA
-0.549531	-2.06099	TRUE	XR	NA
1.62945	0.158815	TRUE	PR	NA
1.62945	0.158815	TRUE	PR	NA
1.62945	0.158815	TRUE	PR	NA
1.62945	0.158815	TRUE	PR	NA
1.62807	0.146774	TRUE	PR	NA
-1.41282	-1.97088	TRUE	XR	NA
-1.41282	-1.97088	TRUE	XR	NA
-1.41282	-1.97088	TRUE	XR	NA
-1.41282	-1.97088	TRUE	XR	NA
-1.41282	-1.97088	TRUE	XR	NA
-1.41282	-1.97088	TRUE	XR	NA
1.62945	0.158815	TRUE	PR	NA
1.62945	0.158815	TRUE	PR	NA
1.62945	0.158815	TRUE	PR	NA
-0.729566	-1.44741	TRUE	XR	NA
-0.729566	-1.44741	TRUE	XR	NA
-1.77098	-1.53562	TRUE	XR	NA
-0.405212	0.691635	TRUE	XR	NA
-0.685776	-1.36319	TRUE	XR	NA
-0.685776	-1.36319	TRUE	XR	NA
-0.685776	-1.36319	TRUE	XR	NA
-1.41282	-1.97088	TRUE	XR	NA
-0.405212	0.691635	TRUE	XR	NA
1.62807	0.146774	TRUE	PR	NA
1.62807	0.146774	TRUE	PR	NA
-1.41282	-1.97088	TRUE	XR	NA
0.584281	-2.02507	TRUE	PR	NA
-1.42749	-1.99044	TRUE	XR	NA
0.100649	-2.25127	TRUE	PR	NA
0.100649	-2.25127	TRUE	PR	NA
0.100649	-2.25127	TRUE	PR	NA
-1.41282	-1.97088	TRUE	XR	NA
-0.405212	0.691635	TRUE	XR	NA
-0.685776	-1.36319	TRUE	XR	NA
-0.681137	-1.38409	TRUE	XR	NA
0.871476	0.103838	TRUE	XR	NA
-1.77098	-1.53562	TRUE	XR	NA
-0.681137	-1.38409	TRUE	XR	NA
0.283658	-0.455849	TRUE	XR	NA
1.30922	0.0450548	TRUE	XR	NA
0.871476	0.103838	TRUE	XR	NA
0.897772	-0.427972	TRUE	PR	NA
-1.43042	-1.98879	TRUE	XR	NA
1.62945	0.158815	TRUE	PR	NA
0.584281	-2.02507	TRUE	PR	NA
0.100649	-2.25127	TRUE	PR	NA
-1.42749	-1.99044	TRUE	XR	NA
-1.42749	-1.99044	TRUE	XR	NA
-1.42749	-1.99044	TRUE	XR	NA
-1.42749	-1.99044	TRUE	XR	NA
-1.41282	-1.97088	TRUE	XR	NA
1.62945	0.158815	TRUE	PR	NA
-1.77098	-1.53562	TRUE	XR	NA
-1.77098	-1.53562	TRUE	XR	NA
-1.42775	-1.98657	TRUE	XR	NA
-1.41308	-1.96701	TRUE	XR	NA
-1.42775	-1.98657	TRUE	XR	NA
-1.41308	-1.96701	TRUE	XR	NA
-1.42775	-1.98657	TRUE	XR	NA
0.871476	0.103838	TRUE	XR	NA
-0.0470448	0.256376	TRUE	XR	NA
-0.0470448	0.256376	TRUE	XR	NA
1.62945	0.158815	TRUE	PR	NA
1.62945	0.158815	TRUE	PR	NA
1.62945	0.158815	TRUE	PR	NA
1.62945	0.158815	TRUE	PR	NA
-1.77098	-1.53562	TRUE	XR	NA
-0.0470448	0.256376	TRUE	XR	NA
-0.0470448	0.256376	TRUE	XR	NA
-0.0470448	0.256376	TRUE	XR	NA
-0.0476002	0.33194	TRUE	XR	NA
-1.41282	-1.97088	TRUE	XR	NA
-1.41282	-1.97088	TRUE	XR	NA
-0.405212	0.691635	TRUE	XR	NA
1.63288	0.141708	TRUE	PR	NA
-0.633652	-0.307104	TRUE	XR	NA
0.871476	0.103838	TRUE	XR	NA
-1.09386	-0.627597	TRUE	XR	NA
-1.3309	-1.61244	TRUE	XR	NA
1.62945	0.158815	TRUE	PR	NA
1.62945	0.158815	TRUE	PR	NA
1.62945	0.158815	TRUE	PR	NA
1.62945	0.158815	TRUE	PR	NA
1.62945	0.158815	TRUE	PR	NA
1.62945	0.158815	TRUE	PR	NA
-1.77098	-1.53562	TRUE	XR	NA
-1.77098	-1.53562	TRUE	XR	NA
-1.42749	-1.99044	TRUE	XR	NA
1.62945	0.158815	TRUE	PR	NA
1.62945	0.158815	TRUE	PR	NA
-0.0470448	0.256376	TRUE	XR	NA
-0.634863	-0.30331	TRUE	XR	NA
-0.634863	-0.30331	TRUE	XR	NA
-0.191246	-0.194227	TRUE	ESR	NA
-0.191246	-0.194227	TRUE	ESR	NA
1.62945	0.158815	TRUE	PR	NA
1.62945	0.158815	TRUE	PR	NA
-1.77098	-1.53562	TRUE	XR	NA
-1.41282	-1.97088	TRUE	XR	NA
-1.41403	-1.96708	TRUE	XR	NA
-1.40588	-2.03135	TRUE	XR	NA
1.62945	0.158815	TRUE	PR	NA
1.62945	0.158815	TRUE	PR	NA
-1.40588	-2.03135	TRUE	XR	NA
2.90897	0.73733	TRUE	PR	NA
0.884329	-0.547252	TRUE	PR	NA
1.62945	0.158815	TRUE	PR	NA
-1.41282	-1.97088	TRUE	XR	NA
-1.41282	-1.97088	TRUE	XR	NA
-1.41282	-1.97088	TRUE	XR	NA
1.62945	0.158815	TRUE	PR	NA
1.62945	0.158815	TRUE	PR	NA
-0.637078	-0.289997	TRUE	XR	NA
0.584281	-2.02507	TRUE	PR	NA
1.62945	0.158815	TRUE	PR	NA
-1.77098	-1.53562	TRUE	XR	NA
-1.42482	-1.98822	TRUE	XR	NA
-1.41015	-1.96865	TRUE	XR	NA
1.62945	0.158815	TRUE	PR	NA
1.62945	0.158815	TRUE	PR	NA
1.62945	0.158815	TRUE	PR	NA
1.62945	0.158815	TRUE	PR	NA
-0.633652	-0.307104	TRUE	XR	NA
-1.41282	-1.97088	TRUE	XR	NA
-1.40588	-2.03135	TRUE	XR	NA
1.62945	0.158815	TRUE	PR	NA
-0.685776	-1.36319	TRUE	XR	NA
-1.40588	-2.03135	TRUE	XR	NA
-1.40588	-2.03135	TRUE	XR	NA
-1.40588	-2.03135	TRUE	XR	NA
0.871476	0.103838	TRUE	XR	NA
0.100649	-2.25127	TRUE	PR	NA
2.78333	0.824739	TRUE	PR	NA
-0.501073	-0.454987	TRUE	XR	NA
1.62945	0.158815	TRUE	PR	NA
-1.41282	-1.97088	TRUE	XR	NA
-1.42055	-2.05091	TRUE	XR	NA
-0.667694	-1.26481	TRUE	XR	NA
-1.41282	-1.97088	TRUE	XR	NA
0.100649	-2.25127	TRUE	PR	NA
-1.41282	-1.97088	TRUE	XR	NA
1.62945	0.158815	TRUE	PR	NA
-0.0470448	0.256376	TRUE	XR	NA
-0.633652	-0.307104	TRUE	XR	NA
0.283658	-0.455849	TRUE	XR	NA
-1.41282	-1.97088	TRUE	XR	NA
-1.41282	-1.97088	TRUE	XR	NA
-1.41282	-1.97088	TRUE	XR	NA
-1.41282	-1.97088	TRUE	XR	NA
-1.41575	-1.96923	TRUE	XR	NA
-0.633652	-0.307104	TRUE	XR	NA
-1.41282	-1.97088	TRUE	XR	NA
-0.991819	0.128154	TRUE	XR	NA
-1.58822	-1.46204	TRUE	XR	NA
-1.42055	-2.05091	TRUE	XR	NA
-1.40588	-2.03135	TRUE	XR	NA
-1.40588	-2.03135	TRUE	XR	NA
-1.41282	-1.97088	TRUE	XR	NA
1.62945	0.158815	TRUE	PR	NA
1.62945	0.158815	TRUE	PR	NA
1.62945	0.158815	TRUE	PR	NA
1.62945	0.158815	TRUE	PR	NA
1.62945	0.158815	TRUE	PR	NA
-1.40588	-2.03135	TRUE	XR	NA
-1.40588	-2.03135	TRUE	XR	NA
-1.42055	-2.05091	TRUE	XR	NA
-1.42055	-2.05091	TRUE	XR	NA
-1.42055	-2.05091	TRUE	XR	NA
-1.42055	-2.05091	TRUE	XR	NA
-1.42749	-1.99044	TRUE	XR	NA
-1.21756	-2.10786	TRUE	ActR	NA
-1.41282	-1.97088	TRUE	XR	NA
-1.41282	-1.97088	TRUE	XR	NA
-2.51225	1.61645	TRUE	PR	NA
0.871476	0.103838	TRUE	XR	NA
-1.40588	-2.03135	TRUE	XR	NA
-1.41282	-1.97088	TRUE	XR	NA
-1.42055	-2.05091	TRUE	XR	NA
-1.42055	-2.05091	TRUE	XR	NA
1.62945	0.158815	TRUE	PR	NA
-1.42775	-1.98657	TRUE	XR	NA
-1.41282	-1.97088	TRUE	XR	NA
-1.40588	-2.03135	TRUE	XR	NA
-1.40588	-2.03135	TRUE	XR	NA
-1.41575	-1.96923	TRUE	XR	NA
-1.42775	-1.98657	TRUE	XR	NA
-1.42775	-1.98657	TRUE	XR	NA
-1.42749	-1.99044	TRUE	XR	NA
-1.40588	-2.03135	TRUE	XR	NA
-1.41282	-1.97088	TRUE	XR	NA
-1.40588	-2.03135	TRUE	XR	NA
-1.40588	-2.03135	TRUE	XR	NA
-1.40588	-2.03135	TRUE	XR	NA
-1.40588	-2.03135	TRUE	XR	NA
-1.42055	-2.05091	TRUE	XR	NA
-1.42749	-1.99044	TRUE	XR	NA
-1.41282	-1.97088	TRUE	XR	NA
-1.41282	-1.97088	TRUE	XR	NA
-1.42055	-2.05091	TRUE	XR	NA
-1.40588	-2.03135	TRUE	XR	NA
-1.41282	-1.97088	TRUE	XR	NA
-1.77098	-1.53562	TRUE	XR	NA
-1.42775	-1.98657	TRUE	XR	NA
0.871476	0.103838	TRUE	XR	NA
-1.41282	-1.97088	TRUE	XR	NA
-1.41282	-1.97088	TRUE	XR	NA
-1.41282	-1.97088	TRUE	XR	NA
-1.41282	-1.97088	TRUE	XR	NA
-1.85173	-0.601602	TRUE	ActR	NA
-1.40588	-2.03135	TRUE	XR	NA
-1.40588	-2.03135	TRUE	XR	NA
-1.40588	-2.03135	TRUE	XR	NA
-1.41282	-1.97088	TRUE	XR	NA
-1.40588	-2.03135	TRUE	XR	NA
-1.40588	-2.03135	TRUE	XR	NA
-1.41998	-1.94717	TRUE	ActR	NA
-1.62785	-1.83991	TRUE	ActR	NA
-1.40588	-2.03135	TRUE	XR	NA
-1.41813	-1.95042	TRUE	ActR	NA
-1.40588	-2.03135	TRUE	XR	NA
-1.41282	-1.97088	TRUE	XR	NA
-1.41624	-1.95377	TRUE	XR	NA
-1.40588	-2.03135	TRUE	XR	NA
-0.329033	-0.242911	TRUE	ESR	NA
-1.85173	-0.601602	TRUE	ActR	NA
1.62945	0.158815	TRUE	PR	NA
1.62945	0.158815	TRUE	PR	NA
1.62945	0.158815	TRUE	PR	NA
-1.41624	-1.95377	TRUE	XR	NA
0.0619447	0.537878	TRUE	PR	NA
0.0619447	0.537878	TRUE	PR	NA
-1.41282	-1.97088	TRUE	XR	NA
-1.41282	-1.97088	TRUE	XR	NA
-1.85173	-0.601602	TRUE	ActR	NA
-1.85173	-0.601602	TRUE	ActR	NA
-1.07416	-0.82705	TRUE	ActR	NA
-1.85173	-0.601602	TRUE	ActR	NA
-1.85173	-0.601602	TRUE	ActR	NA
-1.85173	-0.601602	TRUE	ActR	NA
-0.508009	-0.394514	TRUE	XR	NA
-1.41813	-1.95042	TRUE	ActR	NA
-1.21756	-2.10786	TRUE	ActR	NA
-1.41813	-1.95042	TRUE	ActR	NA
-1.23223	-2.12742	TRUE	ActR	NA
-1.23223	-2.12742	TRUE	ActR	NA
-1.41813	-1.95042	TRUE	ActR	NA
-1.21756	-2.10786	TRUE	ActR	NA
-1.84831	-0.618709	TRUE	ActR	NA
-1.41998	-1.94717	TRUE	ActR	NA
-1.41813	-1.95042	TRUE	ActR	NA
-1.85173	-0.601602	TRUE	ActR	NA
-1.07416	-0.82705	TRUE	ActR	NA
-1.41813	-1.95042	TRUE	ActR	NA
-1.85173	-0.601602	TRUE	ActR	NA
-1.76452	-1.52104	TRUE	ActR	NA
-1.41813	-1.95042	TRUE	ActR	NA
-1.85173	-0.601602	TRUE	ActR	NA
-1.41813	-1.95042	TRUE	ActR	NA
-1.21756	-2.10786	TRUE	ActR	NA
-1.62785	-1.83991	TRUE	ActR	NA
-0.807125	1.95189	TRUE	Others	NA
-1.21756	-2.10786	TRUE	ActR	NA
-1.20842	1.86792	TRUE	PR	NA
-2.81029	1.53584	TRUE	DTG	NA
-2.70536	1.36831	TRUE	DTG	NA
-2.70536	1.36831	TRUE	DTG	NA
-2.70536	1.36831	TRUE	DTG	NA
-2.70536	1.36831	TRUE	DTG	NA
-2.70536	1.36831	TRUE	DTG	NA
-2.70536	1.36831	TRUE	DTG	NA
-2.70536	1.36831	TRUE	DTG	NA
-2.70536	1.36831	TRUE	DTG	NA
-2.70536	1.36831	TRUE	DTG	NA
-2.70536	1.36831	TRUE	DTG	NA
-2.70536	1.36831	TRUE	DTG	NA
-2.70536	1.36831	TRUE	DTG	NA
-2.70536	1.36831	TRUE	DTG	NA
-2.70536	1.36831	TRUE	DTG	NA
-2.70536	1.36831	TRUE	DTG	NA
-2.70536	1.36831	TRUE	DTG	NA
-2.70536	1.36831	TRUE	DTG	NA
-2.70536	1.36831	TRUE	DTG	NA
-2.70536	1.36831	TRUE	DTG	NA
-2.70536	1.36831	TRUE	DTG	NA
-2.81029	1.53584	TRUE	DTG	NA
-2.70536	1.36831	TRUE	DTG	NA
-2.81029	1.53584	TRUE	DTG	NA
-2.70536	1.36831	TRUE	DTG	NA
-2.70536	1.36831	TRUE	DTG	NA
-2.70536	1.36831	TRUE	DTG	NA
-2.81029	1.53584	TRUE	DTG	NA
-2.81029	1.53584	TRUE	DTG	NA
-2.81029	1.53584	TRUE	DTG	NA
-2.81029	1.53584	TRUE	DTG	NA
-2.70536	1.36831	TRUE	DTG	NA
-2.74027	1.48489	TRUE	DTG	NA
-3.06079	1.63717	TRUE	DTG	NA
-2.70536	1.36831	TRUE	DTG	NA
-2.81029	1.53584	TRUE	DTG	NA
-2.81029	1.53584	TRUE	DTG	NA
-2.81151	1.53964	TRUE	DTG	NA
-2.95586	1.46964	TRUE	DTG	NA
-2.95586	1.46964	TRUE	DTG	NA
-2.95586	1.46964	TRUE	DTG	NA
-2.95707	1.47343	TRUE	DTG	NA
-2.95707	1.47343	TRUE	DTG	-2
-2.80394	1.53035	TRUE	DTG	NA
-2.76793	1.49308	TRUE	DTG	NA
-2.76914	1.49687	TRUE	DTG	NA
-2.76914	1.49687	TRUE	DTG	NA
-2.75425	1.47843	TRUE	DTG	NA
-2.95586	1.46964	TRUE	DTG	NA
-2.95586	1.46964	TRUE	DTG	NA
-2.95586	1.46964	TRUE	DTG	NA
-2.95586	1.46964	TRUE	DTG	NA
-2.95586	1.46964	TRUE	DTG	NA
-2.95586	1.46964	TRUE	DTG	NA
-2.95586	1.46964	TRUE	DTG	NA
-2.95586	1.46964	TRUE	DTG	NA
-2.95586	1.46964	TRUE	DTG	NA
-2.95586	1.46964	TRUE	DTG	NA
-2.95586	1.46964	TRUE	DTG	NA
-2.95586	1.46964	TRUE	DTG	NA
-2.95586	1.46964	TRUE	DTG	NA
-2.95586	1.46964	TRUE	DTG	NA
-2.95586	1.46964	TRUE	DTG	NA
-2.95586	1.46964	TRUE	DTG	NA
-2.95586	1.46964	TRUE	DTG	NA
-2.95586	1.46964	TRUE	DTG	NA
-2.95586	1.46964	TRUE	DTG	NA
-2.95586	1.46964	TRUE	DTG	NA
-2.95707	1.47343	TRUE	DTG	NA
-2.95586	1.46964	TRUE	DTG	5
-2.95586	1.46964	TRUE	DTG	5
-3.06079	1.63717	TRUE	DTG	NA
-2.95586	1.46964	TRUE	DTG	NA
-2.95586	1.46964	TRUE	DTG	NA
-2.95586	1.46964	TRUE	DTG	NA
-2.95586	1.46964	TRUE	DTG	NA
-2.95586	1.46964	TRUE	DTG	NA
-2.95586	1.46964	TRUE	DTG	NA
-2.95586	1.46964	TRUE	DTG	NA
-2.76914	1.49687	TRUE	DTG	NA
-3.06079	1.63717	TRUE	DTG	NA
-2.95586	1.46964	TRUE	DTG	NA
-2.95586	1.46964	TRUE	DTG	NA
-2.81029	1.53584	TRUE	DTG	NA
-2.83037	1.55668	TRUE	DTG	NA
-2.83037	1.55668	TRUE	DTG	NA
-2.83037	1.55668	TRUE	DTG	NA
-2.83037	1.55668	TRUE	DTG	NA
-2.83037	1.55668	TRUE	DTG	NA
-2.83037	1.55668	TRUE	DTG	NA
-2.82401	1.55119	TRUE	DTG	NA
-2.83037	1.55668	TRUE	DTG	NA
-2.82401	1.55119	TRUE	DTG	NA
-2.82401	1.55119	TRUE	DTG	NA
-2.82401	1.55119	TRUE	DTG	NA
-2.82401	1.55119	TRUE	DTG	NA
-2.82401	1.55119	TRUE	DTG	NA
-2.82401	1.55119	TRUE	DTG	NA
-2.82401	1.55119	TRUE	DTG	NA
-2.82401	1.55119	TRUE	DTG	NA
-2.82401	1.55119	TRUE	DTG	NA
-2.82401	1.55119	TRUE	DTG	NA
-2.83037	1.55668	TRUE	DTG	NA
-2.82401	1.55119	TRUE	DTG	NA
-2.82401	1.55119	TRUE	DTG	NA
-2.82401	1.55119	TRUE	DTG	NA
-2.82401	1.55119	TRUE	DTG	NA
-2.83037	1.55668	TRUE	DTG	NA
-2.83037	1.55668	TRUE	DTG	NA
-2.83037	1.55668	TRUE	DTG	NA
-2.83037	1.55668	TRUE	DTG	NA
-2.83037	1.55668	TRUE	DTG	NA
-2.83037	1.55668	TRUE	DTG	NA
-2.83037	1.55668	TRUE	DTG	NA
-2.83037	1.55668	TRUE	DTG	NA
-2.83037	1.55668	TRUE	DTG	NA
-2.83037	1.55668	TRUE	DTG	NA
-2.83037	1.55668	TRUE	DTG	NA
-2.42231	0.499558	TRUE	DTG	6
-2.95586	1.46964	TRUE	DTG	NA
-2.97796	1.16729	TRUE	Others	NA
1.00224	0.530052	TRUE	Others	NA
1.00224	0.530052	TRUE	Others	NA
0.0472371	0.625858	TRUE	ESR	NA
0.0472371	0.625858	TRUE	ESR	NA
-0.0601021	1.07867	TRUE	ESR	NA
-0.0601021	1.07867	TRUE	ESR	NA
-0.0601021	1.07867	TRUE	ESR	NA
-0.0601021	1.07867	TRUE	ESR	NA
-0.0601021	1.07867	TRUE	ESR	NA
-0.0601021	1.07867	TRUE	ESR	NA
-0.0601021	1.07867	TRUE	ESR	NA
-0.0601021	1.07867	TRUE	ESR	NA
-0.0601021	1.07867	TRUE	ESR	NA
-0.0601021	1.07867	TRUE	ESR	NA
-0.0601021	1.07867	TRUE	ESR	NA
-0.0601021	1.07867	TRUE	ESR	NA
-0.0601021	1.07867	TRUE	ESR	NA
-0.0601021	1.07867	TRUE	ESR	NA
-0.0601021	1.07867	TRUE	ESR	NA
-0.0601021	1.07867	TRUE	ESR	NA
-0.0601021	1.07867	TRUE	ESR	NA
-0.0601021	1.07867	TRUE	ESR	NA
-0.0601021	1.07867	TRUE	ESR	NA
-0.408914	1.27255	TRUE	ESR	NA
-0.0601021	1.07867	TRUE	ESR	NA
0.0472371	0.625858	TRUE	ESR	NA
0.0472371	0.625858	TRUE	ESR	NA
-0.0601021	1.07867	TRUE	ESR	NA
-0.0601021	1.07867	TRUE	ESR	NA
-0.0601021	1.07867	TRUE	ESR	NA
-0.0601021	1.07867	TRUE	ESR	NA
-0.0601021	1.07867	TRUE	ESR	NA
-0.0601021	1.07867	TRUE	ESR	NA
-0.0601021	1.07867	TRUE	ESR	NA
-0.408914	1.27255	TRUE	ESR	NA
-1.24246	-0.78908	TRUE	NewDTK	NA
-0.0601021	1.07867	TRUE	ESR	NA
-1.22925	-0.799117	TRUE	NewDTK	NA
-1.24246	-0.78908	TRUE	NewDTK	NA
-1.24246	-0.78908	TRUE	NewDTK	NA
-1.24246	-0.78908	TRUE	NewDTK	NA
-1.22804	-0.80291	TRUE	NewDTK	NA
-1.22804	-0.80291	TRUE	NewDTK	NA
1.51009	-0.553324	TRUE	Others	NA
1.51009	-0.553324	TRUE	Others	NA
-0.109747	1.28127	TRUE	Others	NA
-0.139405	2.47466	TRUE	Others	NA
-2.28101	0.82471	TRUE	DTG	NA
0.330098	1.61979	TRUE	Others	NA
-0.998601	1.36593	TRUE	Others	NA
-0.958164	-0.557787	TRUE	Others	NA
0.871084	-0.796947	TRUE	NewDTK	NA
-0.239686	2.07031	TRUE	Others	NA
-2.9707	1.56538	TRUE	DTG	NA
-1.87295	1.201	TRUE	DTG	NA
-1.87295	1.201	TRUE	DTG	NA
-1.81428	1.09522	TRUE	DTG	NA
-1.87295	1.201	TRUE	DTG	NA
-1.87295	1.201	TRUE	DTG	NA
-3.06079	1.63717	TRUE	DTG	NA
-3.06079	1.63717	TRUE	DTG	NA
-3.06079	1.63717	TRUE	DTG	NA
-3.06079	1.63717	TRUE	DTG	NA
-0.684363	-0.101768	TRUE	Others	NA
-3.06079	1.63717	TRUE	DTG	NA
-3.06079	1.63717	TRUE	DTG	NA
-2.81029	1.53584	TRUE	DTG	NA
-2.81029	1.53584	TRUE	DTG	NA
-2.81029	1.53584	TRUE	DTG	NA
-3.06079	1.63717	TRUE	DTG	NA
-3.06079	1.63717	TRUE	DTG	NA
-3.06079	1.63717	TRUE	DTG	NA
-3.06079	1.63717	TRUE	DTG	NA
-1.81813	1.14742	TRUE	DTG	NA
-0.684363	-0.101768	TRUE	Others	NA
-3.06079	1.63717	TRUE	DTG	NA
-2.87398	1.5514	TRUE	CyanDTE	NA
-2.77288	1.46874	TRUE	DTG	NA
-2.77288	1.46874	TRUE	DTG	NA
-2.77288	1.46874	TRUE	DTG	NA
-2.77288	1.46874	TRUE	DTG	NA
-2.77288	1.46874	TRUE	DTG	NA
-1.23962	-0.780293	TRUE	NewDTK	NA
-1.22556	2.52059	TRUE	Others	NA
-0.597902	2.38752	TRUE	Others	NA
-0.357406	2.82282	TRUE	Others	NA
-1.063	0.690039	TRUE	Others	NA
-0.536768	2.01821	TRUE	Others	NA
0.0922366	-2.23729	TRUE	PR	NA
0.0922366	-2.23729	TRUE	PR	NA
1.63612	1.17469	TRUE	Others	NA
-0.774283	1.02816	TRUE	Others	NA
-2.61995	0.975162	TRUE	BR	NA
-1.85936	1.73908	TRUE	Others	NA
-0.694259	-2.76268	TRUE	NaR	NA
-1.09367	-2.03359	TRUE	ClR	NA
-0.853926	-2.76058	TRUE	NaR	NA
-0.652713	-2.91748	TRUE	NaR	NA
-0.976561	-2.65169	TRUE	NaR	8
0.325345	-0.909464	TRUE	ClR	NA
-1.09367	-2.03359	TRUE	ClR	NA
-1.19927	-2.32951	TRUE	NaR	NA
-0.853926	-2.76058	TRUE	NaR	NA
-0.868597	-2.78015	TRUE	NaR	NA
-0.868597	-2.78015	TRUE	NaR	NA
-0.853926	-2.76058	TRUE	NaR	NA
-0.853926	-2.76058	TRUE	NaR	NA
-0.853926	-2.76058	TRUE	NaR	NA
-0.868597	-2.78015	TRUE	NaR	NA
-0.853926	-2.76058	TRUE	NaR	NA
-0.853926	-2.76058	TRUE	NaR	NA
-0.855138	-2.75679	TRUE	NaR	NA
-0.853926	-2.76058	TRUE	NaR	NA
-0.853926	-2.76058	TRUE	NaR	NA
-0.853926	-2.76058	TRUE	NaR	NA
-0.853926	-2.76058	TRUE	NaR	NA
-0.855138	-2.75679	TRUE	NaR	NA
-0.868597	-2.78015	TRUE	NaR	NA
-0.853926	-2.76058	TRUE	NaR	NA
-0.853926	-2.76058	TRUE	NaR	NA
-0.853926	-2.76058	TRUE	NaR	NA
-0.853926	-2.76058	TRUE	NaR	NA
-0.853926	-2.76058	TRUE	NaR	NA
-0.853926	-2.76058	TRUE	NaR	NA
-0.868597	-2.78015	TRUE	NaR	NA
-0.868597	-2.78015	TRUE	NaR	NA
-0.868597	-2.78015	TRUE	NaR	NA
-0.868597	-2.78015	TRUE	NaR	NA
-0.868597	-2.78015	TRUE	NaR	NA
-0.853926	-2.76058	TRUE	NaR	NA
-0.853926	-2.76058	TRUE	NaR	NA
-0.853926	-2.76058	TRUE	NaR	NA
-0.853926	-2.76058	TRUE	NaR	NA
-0.853926	-2.76058	TRUE	NaR	NA
-1.25451	-2.26708	TRUE	NaR	NA
-1.13057	-2.02782	TRUE	ClR	-12
-1.19927	-2.32951	TRUE	NaR	NA
-0.853926	-2.76058	TRUE	NaR	NA
-0.652713	-2.91748	TRUE	NaR	NA
-0.645777	-2.97796	TRUE	NaR	NA
-1.03059	-2.59306	TRUE	NaR	6
-0.853926	-2.76058	TRUE	NaR	NA
-0.645777	-2.97796	TRUE	NaR	NA
-0.910702	-2.6951	TRUE	NaR	NA
-0.652713	-2.91748	TRUE	NaR	NA
-0.652713	-2.91748	TRUE	NaR	NA
-0.868597	-2.78015	TRUE	NaR	NA
-3.30921	0.876359	TRUE	BR	NA
-0.444122	1.484	TRUE	Others	NA
-1.67498	1.13437	TRUE	Others	NA
-2.1722	1.08247	TRUE	BacHR	NA
-2.1722	1.08247	TRUE	BacHR	NA
-2.1722	1.08247	TRUE	BacHR	NA
-2.66899	0.197991	TRUE	BacHR	11
-3.2208	1.18438	TRUE	HR	NA
-3.01434	0.629069	TRUE	BacHR	4
-3.13107	0.713652	TRUE	HR	NA
-3.3669	0.83454	TRUE	HR	NA
-2.95935	1.08943	TRUE	HR	NA
-3.22374	1.18602	TRUE	HR	NA
-3.22374	1.18602	TRUE	HR	NA
-3.1164	0.733214	TRUE	HR	NA
[truncated: 1,907 more rows]
